# Supplementary material for: FSP1-mediated lipid droplet quality control prevents neutral lipid peroxidation and ferroptosis
Source: Nat Cell Biol. 2025 Oct 29;27(11):1902–13. doi: 10.1038/s41556-025-01790-y (PMC12611765; doi:10.1038/s41556-025-01790-y)
Supplement: Supplementary file 2 — Supplementary tables. [file 41556_2025_1790_MOESM2_ESM.xlsx]

## Sheet: Description
Supplementary data tables
Supplementary Table S1 - Untargeted lipidomics analysis of FSP1 mutant cell lines. Cells were cultured in medium supplemented with 200 uM total fatty acid with a ratio of FA18:1/FA20:4 = 3:1 (mol/mol). Presented quantitative values are raw values of area under curve of extracted ion chromatograms for individual lipids. Lipid class specific response was corrected for by normalization of each indiv…
Supplementary Table S2 - Semi-targeted Epi-lipidomics analysis of FSP1 mutant cell lines. Cells were cultured in medium supplemented with 200 uM total fatty acid with a ratio of FA18:1/FA20:4 = 3:1 (mol/mol). Presented quantitative values are raw values of area under curve of extracted ion chromatograms from parallel reaction monitoring experiments for individual lipids. Precursor/product transit…
Supplementary Table S3 - Semi-targeted Epi-lipidomics analysis of in vitro oxidation of artificial lipid droplets (LD). Presented quantities are raw values of area under curve of extracted ion chromatograms from parallel reaction monitoring experiments for individual lipids. Precursor/product transitions are described in the table. This Data was utilized to plot Figure 3 J, K and Figure S6.
Supplementary Table S4 - Untargeted lipidomics analysis of wild type U-2 OS, TetR U-2 OS and FSP1 KO cells. Wild type cells were cultured in medium supplemented with 200 uM FA20:4 for 24 hours before treatment with FSEN1 and Fer-1. TetR U-2 OS and FSP1 KO cells were cultured in medium supplemented with 20 uM FA20:4 and cultured for 24 hours in the presence of FSEN1, Fer-1 and DGAT1/2 inhibitors. …
Supplementary Table S5 - Semi-targeted Epi-lipidomics analysis of wild type U-2 OS, TetR U-2 OS and FSP1 KO cells. Wild type cells were cultured in medium supplemented with 200 uM FA20:4 for 24 hours before treatment with FSEN1 and Fer-1. TetR U-2 OS and FSP1 KO cells were cultured in medium supplemented with 20 uM FA 20:4 and cultured for 24 hours in the presence of FSEN1, Fer-1 and DGAT1/2 inhi…
Supplementary Table S6 - Fatty acid quantification using gas chromatography coupled to flame ionization detection. Wild type U-2 OS cells were cultured in the presence or absence of 200 uM FA20:4 for 24 hours and DGAT1/2 inhibitors. Lipids were extracted and separated into polar and non-polar lipid fractions via solid phase extraction. Presented quantitative values were normalized to total fatty …
Supplementary Table S7 - Absolute quantification of esterified oxylipins using liquid chromatography coupled to triple quadrupole mass spectrometry. Wild type U-2 OS cells were cultured in medium containing 200 uM FA20:4 for 0, 1, 3 or 6 hours in the presence or absence of FSEN1. Lipids were extracted and separated into polar and non-polar lipid fractions via solid phase extraction. Lipid fractio…
Supplementary Table S8 - Details of multiple reaction monitoring transitions utilized to quantify esterified oxidized fatty acids in polar and neutral lipid fractions.

## Sheet: S1- Lipidomics FSP1 mutants
Class	Lipid Species Level	Lipid Molecular Species Level	Main Class	Subclass	Identified Chains	Formula	Adduct	Library m/z	Experimental m/z	Deviation Library/Experimental m/z [ppm]	Retention Time [min]	wild type (1)	wild type (2)	wild type (3)	wild type (4)	FSP1 KO (1)	FSP1 KO (2)	FSP1 KO (3)	FSP1 KO (4)	FSP1 KO + FSP1 (WT) (1)	FSP1 KO + FSP1 (WT) (2)	FSP1 KO + FSP1 (WT) (3)	FSP1 KO + FSP1 (WT) (4)	FSP1 KO + FSP1 (E156A) (1)	FSP1 KO + FSP1 (E156A) (2)	FSP1 KO + FSP1 (E156A) (3)	FSP1 KO + FSP1 (E156A) (4)	FSP1 KO + FSP1 (G2A) (1)	FSP1 KO + FSP1 (G2A) (2)	FSP1 KO + FSP1 (G2A) (3)	FSP1 KO + FSP1 (G2A) (4)	FSP1 KO + FSP1 (G2A)-LYN11 (1)	FSP1 KO + FSP1 (G2A)-LYN11 (2)	FSP1 KO + FSP1 (G2A)-LYN11 (3)	FSP1 KO + FSP1 (G2A)-LYN11 (4)	FSP1 KO + FSP1 (G2A)-PLIN2 (1)	FSP1 KO + FSP1 (G2A)-PLIN2 (2)	FSP1 KO + FSP1 (G2A)-PLIN2 (3)	FSP1 KO + FSP1 (G2A)-PLIN2 (4)		QC	QC	QC	QC	QC	QC	QC	QC	QC
Cer	Cer 42:0;O3	Cer 18:0;O3_24:0	Ceramides	N-acyl-4-hydroxysphinganines (phytoceramides)	24:0,	C42H85NO4	[M+H]+	668.656	667.648	0.7	19.85	0.000846185	0.000946076	0.000778338	0.000788008	0.0026324	0.00208183	0.00234122	0.00244613	0.00115347	0.00123408	0.00136364	0.00074276	0.000769213	0.000828523	0.000901255	0.000902419	0.000890852	0.000838384	0.000986101	0.000877016	0.00141203	0.000889607	0.000806408	0.00077245	0.000972264	0.000948241	0.000877581	0.00111679		0.0006608	0.000824952	0.000743342	0.000846492	0.000853664	0.000770196	0.000929352	0.000873665	0.000787325
Cer	Cer 43:4;O3	Cer 17:0;O3_26:4	Ceramides	N-acyl-4-hydroxysphinganines (phytoceramides)		C43H79NO4	[M+H]+	674.609	673.601	1.5	19.39	0.00232645	0.00287805	0.00163218	0.00132422	0.00236731	0.00267611	0.00266939	0.00340754	0.00327813	0.00365388	0.00302007	0.00310225	0.00822584	0.0106417	0.0100288	0.0139718	0.0050823	0.00322865	0.00359363	0.00454098	0.0030889	0.00242346	0.00320263	0.00242685	0.00152875	0.00173503	0.00150106	0.00130462		0.00398898	0.00485858	0.00422938	0.00403094	0.0040352	0.00420146	0.00409401	0.00438884	0.00362957
Cer	Cer 44:0;O3	Cer 18:0;O3_26:0	Ceramides	N-acyl-4-hydroxysphinganines (phytoceramides)		C44H89NO4	[M+H]+	696.687	695.679	1.6	20.7	0.000359653	0.000376287	0.000404595	0.000338618	0.00092126	0.000979309	0.000763255	0.000833213	0.000543097	0.000415746	0.000671438	0.000309215	0.000196071	0.000179745	0.000196718	0.000190991	0.000368672	0.000444761	0.000327715	0.000407857	0.000503386	0.000452416	0.000372712	0.000375651	0.000412004	0.000458817	0.000427466	0.00054985		0.00023626	0.000260909	0.000336948	0.000318388	0.000279807	0.000266859	0.00035636	0.000270772	0.000313548
Cer	Cer 46:0;O3	Cer 20:0;O3_26:0	Ceramides	N-acyl-4-hydroxysphinganines (phytoceramides)		C46H93NO4	[M+H]+	724.718	723.71	1.1	21.59	0.000397309	0.000305331	0.000362528	0.000330709	0.000651153	0.000686157	0.000530262	0.000728383	0.000414695	0.000677085	0.00081097	0.000384249	0.000186027	0.000196213	0.000253756	0.000158825	0.000199032	0.000417475	0.000517945	0.000385828	0.000640901	0.000365144	0.000318838	0.000418464	0.000529415	0.000569068	0.00040903	0.000499631		0.000327864	0.000462596	0.000368407	0.000252309	0.000357069	0.000386561	0.000351243	0.000308877	0.000263156
Cer	Cer 20:0;O2	Cer 14:0;O2_6:0	Ceramides	N-acylsphinganines (dihydroceramides)		C20H41NO3	[M+H]+	344.317	343.309	1.9	10.81	0.00202693	0.00221104	0.00176887	0.00217616	0.00662532	0.00643355	0.00597926	0.0063709	0.0029544	0.00325392	0.00275947	0.00264931	0.00115886	0.00131442	0.00126984	0.00235989	0.00239278	0.00274283	0.00249858	0.00260389	0.00272186	0.00235916	0.00238804	0.00216766	0.00334082	0.00354962	0.00344175	0.00351065		0.00232778	0.00252663	0.00223722	0.00209783	0.00234524	0.00216082	0.00221355	0.00234478	0.00210294
Cer	Cer 32:0;O2	Cer 14:0;O2_18:0	Ceramides	N-acylsphinganines (dihydroceramides)	18:0,	C32H65NO3	[M+H]+	512.504	511.497	1.7	15.76	0.000962369	0.00161134	0.00119149	0.000840911	0.0135474	0.0109585	0.0129757	0.0146798	0.00147181	0.00182109	0.00109392	0.00114563	0.00212264	0.00195174	0.00191437	0.00236448	0.00380066	0.00463178	0.00423378	0.00531349	0.00177772	0.00162685	0.0020348	0.00150911	0.00118505	0.00124186	0.00147814	0.00194266		0.00179358	0.0019699	0.00240656	0.00222197	0.00222564	0.00211762	0.00263394	0.00234494	0.00239468
Cer	Cer 34:0;O2	Cer 18:0;O2_16:0	Ceramides	N-acylsphinganines (dihydroceramides)	16:0,	C34H69NO3	[M+H]+	540.536	539.528	1.5	16.86	0.0270497	0.0265026	0.0213716	0.0202328	0.378299	0.354596	0.369212	0.453584	0.0449799	0.0485188	0.0419749	0.0355827	0.0398459	0.0508563	0.053264	0.0432367	0.129104	0.121742	0.125356	0.13041	0.0679506	0.0592248	0.0556757	0.0509159	0.0358461	0.0358409	0.0384842	0.0405767		0.0540348	0.0693442	0.0638383	0.0624101	0.0705554	0.0626853	0.0645733	0.0729042	0.0617525
Cer	Cer 35:0;O2	Cer 18:0;O2_17:0	Ceramides	N-acylsphinganines (dihydroceramides)	17:0,	C35H71NO3	[M+H]+	554.551	553.543	1.4	17.37	0.000531996	0.000752047	0.000564106	0.000535898	0.00899135	0.00805947	0.0074472	0.0099263	0.000916292	0.000928909	0.000919252	0.000584077	0.000530808	0.000495817	0.000647655	0.000365677	0.0024257	0.00210041	0.00194266	0.00220579	0.00175334	0.00108918	0.00103509	0.000954309	0.00102648	0.00103239	0.000884091	0.00112537		0.00102163	0.00100158	0.00116371	0.00118101	0.00124386	0.00119922	0.00144819	0.00131761	0.00107882
Cer	Cer 36:1;O2	Cer 18:0;O2_18:1	Ceramides	N-acylsphinganines (dihydroceramides)	18:1,	C36H71NO3	[M+H]+	566.551	565.543	1.1	17.04	0.000689568	0.000603132	0.000741374	0.000571902	0.0097068	0.00763598	0.00857203	0.0103308	0.000845491	0.00125181	0.00061819	0.000868124	0.000199965	0.000296969	0.00035972	0.000226813	0.00225057	0.00203965	0.00210902	0.00231497	0.000827068	0.00116332	0.000737806	0.000745064	0.00114913	0.000880732	0.00127875	0.00127304		0.000831753	0.00111401	0.0012409	0.00111221	0.00101031	0.000965118	0.00119878	0.00144971	0.000927682
Cer	Cer 38:0;O2	Cer 18:0;O2_20:0	Ceramides	N-acylsphinganines (dihydroceramides)	20:0,	C38H77NO3	[M+H]+	596.598	595.59	1	18.81	0.00130197	0.00147137	0.00135545	0.00113808	0.0121023	0.0101272	0.01044	0.0134002	0.00229683	0.0021012	0.00171511	0.00118335	0.0016153	0.00220945	0.00182902	0.00199368	0.00389328	0.00333818	0.0031992	0.00396944	0.00265699	0.00214714	0.00208272	0.00195447	0.00139672	0.00134757	0.00144105	0.00166837		0.00216001	0.00259915	0.00228163	0.00250187	0.00269463	0.00245002	0.00254149	0.00292882	0.00245115
Cer	Cer 40:0;O2	Cer 18:0;O2_22:0	Ceramides	N-acylsphinganines (dihydroceramides)	22:0,	C40H81NO3	[M+H]+	624.63	623.622	0.8	19.74	0.00434732	0.00467793	0.00384665	0.00325849	0.0413611	0.0334856	0.035389	0.0475566	0.0051235	0.0053898	0.00503157	0.0035395	0.00491479	0.00575047	0.00644686	0.00503211	0.00883969	0.00762897	0.00773271	0.0082655	0.00687215	0.00484953	0.00464998	0.00424177	0.00394129	0.00372256	0.00370341	0.00428255		0.00552958	0.00663738	0.00613336	0.00622485	0.00722118	0.00624057	0.00683622	0.00736813	0.00626225
Cer	Cer 41:0;O2	Cer 18:0;O2_23:0	Ceramides	N-acylsphinganines (dihydroceramides)	23:0,	C41H83NO3	[M+H]+	638.645	637.637	1.2	20.21	0.0017398	0.00198438	0.00143634	0.00134309	0.0100407	0.0077192	0.00827415	0.0109032	0.00183036	0.00208367	0.0016837	0.00143008	0.0019684	0.00195761	0.00203885	0.00180057	0.00249121	0.00261842	0.00233603	0.00270606	0.00218498	0.00150367	0.0015941	0.00149572	0.00155082	0.0013306	0.00125816	0.00148374		0.00203945	0.00205744	0.00196441	0.00219821	0.00221662	0.00189904	0.00230542	0.00222728	0.00190118
Cer	Cer 42:0;O2	Cer 18:0;O2_24:0	Ceramides	N-acylsphinganines (dihydroceramides)	24:0,	C42H85NO3	[M+H]+	652.661	651.653	0.8	20.67	0.0081068	0.00933965	0.00803073	0.00661907	0.0699792	0.0588214	0.0618333	0.0792377	0.0113936	0.0116557	0.0104488	0.00710704	0.0131133	0.0136422	0.0142644	0.0116462	0.0200558	0.0193765	0.0183912	0.0198379	0.0155065	0.0113615	0.0122374	0.011139	0.00730465	0.00682345	0.00760881	0.00762597		0.0132347	0.0136038	0.0143199	0.0140454	0.0144331	0.0146864	0.0149759	0.0147305	0.0146554
Cer	Cer 42:1;O2	Cer 18:0;O2_24:1	Ceramides	N-acylsphinganines (dihydroceramides)	24:1,	C42H83NO3	[M+H]+	650.645	649.637	0.5	19.67	0.0327437	0.0356426	0.0276458	0.02247	0.561914	0.454486	0.489244	0.695954	0.0649461	0.0691709	0.0593273	0.0454414	0.07519	0.0889715	0.102378	0.0750317	0.141409	0.115333	0.116956	0.129086	0.0807838	0.0616216	0.0583748	0.0522482	0.0304023	0.0306425	0.0310013	0.0340139		0.0754853	0.0920886	0.0830654	0.0865214	0.0975863	0.0843687	0.0896141	0.09882	0.0843615
Cer	Cer 43:0;O2	Cer 18:0;O2_25:0	Ceramides	N-acylsphinganines (dihydroceramides)	25:0,	C43H87NO3	[M+H]+	666.676	665.669	1.1	21.12	0.000657328	0.000808012	0.000714418	0.000664861	0.00433426	0.00354508	0.00351851	0.00426451	0.000967479	0.00114582	0.00112624	0.000693502	0.000807411	0.000855448	0.000837336	0.000829778	0.00134223	0.0013403	0.0013127	0.00160636	0.00133598	0.00105548	0.000974938	0.000957741	0.000773374	0.000864607	0.000754674	0.00098705		0.000862478	0.00104376	0.000934857	0.000939483	0.00109561	0.000970805	0.00103367	0.00107564	0.00102724
Cer	Cer 43:1;O2	Cer 18:0;O2_25:1	Ceramides	N-acylsphinganines (dihydroceramides)	25:1,	C43H85NO3	[M+H]+	664.661	663.653	0.3	20.12	0.000462152	0.000474214	0.000407002	0.000355124	0.00719193	0.00559108	0.00616121	0.00778731	0.000778824	0.00077294	0.00065428	0.00046927	0.000788712	0.000853226	0.000858288	0.000738807	0.00156217	0.00167829	0.00142479	0.00155649	0.000941366	0.000740984	0.000700777	0.000647408	0.000554186	0.000417483	0.000507991	0.000522213		0.00100931	0.000978316	0.000921776	0.00115307	0.00108261	0.000986007	0.00108776	0.00107456	0.000999685
Cer	Cer 44:0;O2	Cer 18:0;O2_26:0	Ceramides	N-acylsphinganines (dihydroceramides)	26:0,	C44H89NO3	[M+H]+	680.692	679.684	1	21.57	0.00109197	0.00111913	0.00116845	0.00101091	0.00913048	0.00743854	0.00776042	0.00911004	0.00220395	0.00216678	0.00205112	0.00129136	0.00114558	0.00135222	0.00120821	0.0011448	0.00340146	0.00313141	0.0029384	0.00320851	0.00257539	0.00214318	0.00176565	0.00177542	0.00147367	0.00151951	0.00145639	0.00177488		0.00173919	0.00204984	0.00177573	0.00176301	0.0022579	0.00183265	0.00184284	0.00224038	0.00178612
Cer	Cer 44:1;O2	Cer 18:0;O2_26:1	Ceramides	N-acylsphinganines (dihydroceramides)	26:1,	C44H87NO3	[M+H]+	678.676	677.669	0.5	20.56	0.00167269	0.00188709	0.00154451	0.00130566	0.0513845	0.0396833	0.0428471	0.0533026	0.00502909	0.00519972	0.00458788	0.00325133	0.00504908	0.00551019	0.00614976	0.00438487	0.0144881	0.0151126	0.0135763	0.0147077	0.00836483	0.006088	0.00570141	0.00631941	0.00235768	0.00200261	0.00208866	0.00228784		0.00760852	0.0076001	0.00794138	0.00792831	0.00804858	0.00761944	0.00822546	0.00818149	0.00836935
Cer	Cer 45:0;O2	Cer 19:0;O2_26:0	Ceramides	N-acylsphinganines (dihydroceramides)		C45H91NO3	[M+H]+	694.708	693.7	1.4	21.96	0.000573129	0.000472594	0.000466042	0.000437943	0.00126901	0.0013291	0.00135135	0.00124171	0.00065641	0.000815943	0.000865381	0.000399477	0.000266807	0.000229613	0.000248344	0.00022495	0.00049307	0.000470784	0.000523603	0.000485173	0.000646625	0.000527623	0.000353403	0.000501495	0.000632659	0.000670385	0.00054485	0.000673006		0.000340862	0.000409135	0.000400236	0.000422195	0.000395326	0.000403593	0.000397039	0.000486612	0.000384139
Cer	Cer 46:0;O2	Cer 20:0;O2_26:0	Ceramides	N-acylsphinganines (dihydroceramides)		C46H93NO3	[M+H]+	708.723	707.716	1.3	22.39	0.000918662	0.000834427	0.000929237	0.000732669	0.00241872	0.00209909	0.00190033	0.00197322	0.0010599	0.00105993	0.00158689	0.000640123	0.000458138	0.000465494	0.000504413	0.000412448	0.000747431	0.000622938	0.000881289	0.000926105	0.00126644	0.000921473	0.000714401	0.000733711	0.000990734	0.00109449	0.000958962	0.000988674		0.000669151	0.000656328	0.000622582	0.000733618	0.000724901	0.000628321	0.000694726	0.000852202	0.000671046
Cer	Cer 32:1;O2	Cer 16:1;O2_16:0	Ceramides	N-acylsphingosines (ceramides)	16:0,	C32H63NO3	[M+H]+	510.489	509.481	1.5	15.32	0.00769604	0.0104287	0.00714926	0.00546043	0.0304447	0.023873	0.0272642	0.0351645	0.00970143	0.0102218	0.00867093	0.00703367	0.0121976	0.0138225	0.0127823	0.0139197	0.0112858	0.010815	0.010492	0.0119663	0.0113889	0.00807519	0.00882092	0.007952	0.00504614	0.00465811	0.0050564	0.00545565		0.00906463	0.00886738	0.0092625	0.00912871	0.00966733	0.00947955	0.0100874	0.0100318	0.010008
Cer	Cer 33:1;O2	Cer 17:1;O2_16:0	Ceramides	N-acylsphingosines (ceramides)	16:0,	C33H65NO3	[M+H]+	524.504	523.496	1.4	15.91	0.00378448	0.00492083	0.00333693	0.00267838	0.0288452	0.0216824	0.0251567	0.0314614	0.00573336	0.00557819	0.00508121	0.00331639	0.00623237	0.00778228	0.00734207	0.00759824	0.00874433	0.00880472	0.0079826	0.0103162	0.0083847	0.00688913	0.00676795	0.00547938	0.00389759	0.00380654	0.00344842	0.00406912		0.00613925	0.00631942	0.00625031	0.00657932	0.00720035	0.00647976	0.00643757	0.00812037	0.00642657
Cer	Cer 34:2;O2	Cer 18:2;O2_16:0	Ceramides	N-acylsphingosines (ceramides)	16:0,	C34H65NO3	[M+H]+	536.504	535.496	1.6	15.56	0.0353589	0.0461131	0.0341156	0.0312643	0.212721	0.175442	0.183336	0.22516	0.067103	0.068734	0.0620124	0.047438	0.0467703	0.0508255	0.045953	0.0459352	0.0697892	0.0722776	0.0663142	0.085314	0.0790302	0.0640401	0.0758125	0.0621669	0.0436832	0.0375371	0.0383747	0.0431889		0.0536806	0.0520392	0.059822	0.0533281	0.0534391	0.0568665	0.0536382	0.055274	0.0562797
Cer	Cer 35:1;O2	Cer 18:1;O2_17:0	Ceramides	N-acylsphingosines (ceramides)	17:0,	C35H69NO3	[M+H]+	552.536	551.528	1.6	17.02	0.0026786	0.00284441	0.00212182	0.00199681	0.0142608	0.012739	0.0130093	0.0162342	0.00314569	0.00310647	0.00329252	0.00234111	0.00159159	0.00218135	0.00280476	0.00191399	0.00390742	0.00352222	0.00392567	0.00397993	0.00451096	0.00285853	0.00329323	0.00302596	0.00291396	0.00265014	0.00280628	0.00298992		0.00273104	0.00272016	0.00259256	0.00252487	0.00309687	0.00232688	0.00278867	0.00335721	0.00262453
Cer	Cer 35:4;O2	Cer 14:1;O2_21:3	Ceramides	N-acylsphingosines (ceramides)		C35H63NO3	[M+H]+	546.489	545.481	0.6	13.06	3338760	3280210	3358200	3355770	9750700	10717900	10023900	10093400	4444490	4250250	4477890	6170000	1627990	1605210	1608660	1794560	3854110	3805460	3510210	3925660	3649000	3723240	3779110	3924290	7433630	6942170	6421550	5737460		4253000	4011990	4163640	3574780	3515220	3698970	3487500	3350220	3354750
Cer	Cer 36:1;O2	Cer 18:1;O2_18:0	Ceramides	N-acylsphingosines (ceramides)	18:0,	C36H71NO3	[M+H]+	566.551	565.543	1.5	17.53	0.00610285	0.007459	0.00479848	0.00461947	0.0391577	0.0335451	0.0356522	0.0392979	0.0063383	0.00633647	0.00312177	0.003904	0.0055142	0.00634599	0.00571758	0.00565463	0.00810558	0.00810089	0.00723673	0.00740325	0.00910211	0.00745179	0.00695059	0.00655813	0.00456655	0.00465954	0.00447743	0.00467896		0.00558926	0.00656382	0.00633557	0.00630853	0.0064058	0.00595276	0.00701935	0.0070201	0.00594923
Cer	Cer 36:2;O2	Cer 18:2;O2_18:0	Ceramides	N-acylsphingosines (ceramides)	18:0,	C36H69NO3	[M+H]+	564.536	563.528	1.5	16.72	0.00247128	0.002564	0.00201729	0.00129286	0.0107591	0.0104317	0.0102735	0.0140508	0.00149924	0.00282749	0.00177515	0.00113916	0.00208809	0.00211717	0.0027763	0.00229933	0.00268249	0.00191242	0.00195962	0.00253301	0.00252917	0.0024048	0.00205677	0.00176908	0.00139795	0.00115252	0.00108904	0.00149233		0.00208071	0.00203001	0.00191574	0.00210292	0.00252481	0.00230148	0.00203849	0.00255335	0.00192353
Cer	Cer 37:1;O2	Cer 18:1;O2_19:0	Ceramides	N-acylsphingosines (ceramides)	19:0,	C37H73NO3	[M+H]+	580.567	579.559	1	18.02	0.000655361	0.000767419	0.000635089	0.00057137	0.00253547	0.00183078	0.00216501	0.00274882	0.000592388	0.000539416	0.000672691	0.000391542	0.000554274	0.000648881	0.000591602	0.000574275	0.000643492	0.0006302	0.000629261	0.000734979	0.000896517	0.000582053	0.000628176	0.000570338	0.00034149	0.000343285	0.000349359	0.000419659		0.000474259	0.000544936	0.000670583	0.000606764	0.00059626	0.000666089	0.000677261	0.000656915	0.00071498
Cer	Cer 38:1;O2	Cer 18:1;O2_20:0	Ceramides	N-acylsphingosines (ceramides)	20:0,	C38H75NO3	[M+H]+	594.582	593.575	1.7	18.49	1926830	2104160	1911680	1414950	6679000	5738710	5830670	7372680	1755440	1614210	1729460	1957970	1868900	1944720	1900870	2284950	2228210	1636210	1542420	2083360	1989010	1881010	1793530	1775930	1509590	1342740	1391290	1281110		2348790	2688380	2481640	2471550	2355340	2350720	2472830	2334610	2216660
Cer	Cer 38:1;O2	Cer 18:1;O2_20:0	Ceramides	N-acylsphingosines (ceramides)	20:0,	C38H75NO3	[M+H]+	594.582	593.575	1.3	18.58	0.00142642	0.0020914	0.00148819	0.0010301	0.00603063	0.00508284	0.0047674	0.00662708	0.00160193	0.00220878	0.00161047	0.00112676	0.00194381	0.00296115	0.00255371	0.00267955	0.00220658	0.00148987	0.00146804	0.00207246	0.00226762	0.00169171	0.00195194	0.00183782	0.000964096	0.000770454	0.00106606	0.00103308		0.00180225	0.00219769	0.00192549	0.00189173	0.00182748	0.00187842	0.00219068	0.00205592	0.00195943
Cer	Cer 38:2;O2	Cer 18:2;O2_20:0	Ceramides	N-acylsphingosines (ceramides)	20:0,	C38H73NO3	[M+H]+	592.567	591.559	1.2	17.76	0.0016446	0.00217475	0.00126495	0.00119963	0.00573731	0.00489132	0.00486988	0.00652179	0.0018318	0.00186105	0.00139656	0.00116711	0.00203904	0.00212123	0.00213719	0.00213858	0.00162699	0.00175084	0.0015534	0.0015712	0.00164739	0.00125762	0.0015017	0.0012691	0.000989845	0.000943938	0.00101478	0.00118285		0.00155539	0.00158301	0.00160242	0.00165573	0.00166149	0.00142308	0.00158785	0.00168627	0.0014948
Cer	Cer 39:1;O2	Cer 17:1;O2_22:0	Ceramides	N-acylsphingosines (ceramides)	22:0,	C39H77NO3	[M+H]+	608.598	607.59	0.8	19.01	0.00152908	0.00193016	0.00138788	0.00112041	0.00641415	0.0055321	0.00575058	0.0071449	0.00153659	0.00182353	0.00121991	0.000932792	0.00167647	0.00214042	0.00183738	0.00214999	0.00176663	0.00132417	0.00138942	0.00164072	0.00179014	0.00149721	0.00165975	0.00134291	0.00074684	0.000710173	0.00076506	0.000919805		0.00132315	0.00159443	0.00155491	0.00144742	0.00180763	0.00153293	0.00164607	0.00178905	0.00168169
Cer	Cer 40:1;O2	Cer 18:1;O2_22:0	Ceramides	N-acylsphingosines (ceramides)	22:0,	C40H79NO3	[M+H]+	622.614	621.606	1.2	19.43	0.0275987	0.0306466	0.0223554	0.0164887	0.0688901	0.0608839	0.0673201	0.0779842	0.0222076	0.0223627	0.0216287	0.0153016	0.0236779	0.0300203	0.0272859	0.0286423	0.023363	0.0172213	0.0198213	0.022967	0.0239323	0.0202814	0.0211447	0.0165849	0.0112388	0.0105577	0.0112198	0.0121573		0.0195753	0.0241065	0.0220054	0.0217365	0.0255692	0.0218267	0.0235723	0.02582	0.021876
Cer	Cer 40:1;O2	Cer 16:1;O2_24:0	Ceramides	N-acylsphingosines (ceramides)	24:0,	C40H79NO3	[M+H]+	622.614	621.606	0.8	19.53	0.00280662	0.00325019	0.00199925	0.00166436	0.00609317	0.00598172	0.00505957	0.00882852	0.00333835	0.00342237	0.0032643	0.00208876	0.00397719	0.00456543	0.00467153	0.00468278	0.0030503	0.00270913	0.00229783	0.00261886	0.00371797	0.00302345	0.00293564	0.00256765	0.00141185	0.00128737	0.00164503	0.00186901		0.00216833	0.00246538	0.0027591	0.00296196	0.00296225	0.00268011	0.00238145	0.00290496	0.00304977
Cer	Cer 40:2;O2	Cer 18:2;O2_22:0	Ceramides	N-acylsphingosines (ceramides)	22:0,	C40H77NO3	[M+H]+	620.598	619.59	1	18.73	0.00871315	0.0126692	0.00798953	0.00602926	0.021635	0.0183758	0.0185359	0.0234708	0.00771254	0.00705222	0.00605889	0.00463923	0.0114517	0.0152066	0.011758	0.014903	0.00804739	0.00659784	0.00585618	0.00796595	0.00782078	0.00659275	0.00655765	0.00576366	0.00371527	0.00370336	0.00381734	0.0039412		0.00680622	0.00886899	0.00741023	0.00779545	0.00880109	0.00768348	0.00800796	0.00976608	0.00781801
Cer	Cer 41:1;O2	Cer 18:1;O2_23:0	Ceramides	N-acylsphingosines (ceramides)	23:0,	C41H81NO3	[M+H]+	636.63	635.622	1	19.9	0.00995109	0.0116513	0.00844142	0.00673825	0.025093	0.0184109	0.0197137	0.0251906	0.00893249	0.00860193	0.00805171	0.00581395	0.009335	0.0107768	0.0108878	0.0103151	0.0083016	0.00675949	0.00673039	0.00771688	0.0110453	0.00724423	0.00786858	0.00662612	0.00525401	0.00440382	0.00471247	0.00510055		0.00653601	0.00771073	0.00698483	0.00813052	0.00818756	0.00718534	0.00872623	0.00869847	0.00731918
Cer	Cer 41:2;O2	Cer 17:1;O2_24:1	Ceramides	N-acylsphingosines (ceramides)	24:1,	C41H79NO3	[M+H]+	634.614	633.606	0.9	18.93	0.00602172	0.00851503	0.00559224	0.00427086	0.0185898	0.0157236	0.0160886	0.0204421	0.00749309	0.00727671	0.00548264	0.00429996	0.00784647	0.00964667	0.00827478	0.00965773	0.00770052	0.00572764	0.00546305	0.00713465	0.00701874	0.00539579	0.00588032	0.00479344	0.00285311	0.00297935	0.0030031	0.00330852		0.00529417	0.00647513	0.00586315	0.0059941	0.00727571	0.00584942	0.00598343	0.00719611	0.00606169
Cer	Cer 41:2;O2	Cer 18:2;O2_23:0	Ceramides	N-acylsphingosines (ceramides)	23:0,	C41H79NO3	[M+H]+	634.614	633.606	1.2	19.2	0.00349248	0.00455659	0.00264777	0.00202302	0.00576389	0.00506428	0.00569457	0.00633861	0.00321809	0.002853	0.00223749	0.00200039	0.00376424	0.00464127	0.0040872	0.00509443	0.0029619	0.00218415	0.00208403	0.00283208	0.00287241	0.00223847	0.00246446	0.0020634	0.00101506	0.00108023	0.00120157	0.00139651		0.0020891	0.00282739	0.00250563	0.00243218	0.0028792	0.00243484	0.00266967	0.00288908	0.00267548
Cer	Cer 41:3;O2	Cer 18:2;O2_23:1	Ceramides	N-acylsphingosines (ceramides)	23:1,	C41H77NO3	[M+H]+	632.598	631.59	1	18.21	0.000621681	0.000838506	0.00057159	0.000553092	0.00265306	0.00196181	0.00219967	0.00294548	0.000516323	0.000538996	0.000523835	0.000401155	0.000683776	0.000743736	0.000763296	0.000713407	0.000683674	0.000679854	0.000617356	0.000941395	0.000747804	0.000611258	0.000658795	0.000497544	0.000268968	0.000209343	0.00036563	0.00044401		0.000578073	0.000624815	0.000546245	0.000633039	0.000617149	0.000628549	0.000654516	0.000627768	0.000670344
Cer	Cer 42:1;O2	Cer 18:1;O2_24:0	Ceramides	N-acylsphingosines (ceramides)	24:0,	C42H83NO3	[M+H]+	650.645	649.637	1	20.37	0.0735719	0.0943731	0.0608152	0.0556659	0.133326	0.10585	0.113741	0.142483	0.0866613	0.0857281	0.0771439	0.0551275	0.0909388	0.0914178	0.0891146	0.0900247	0.0736775	0.0634812	0.060184	0.0704183	0.100041	0.0709987	0.0775726	0.0728222	0.0431535	0.0377492	0.0405173	0.0450669		0.0619845	0.0647734	0.0610296	0.0683969	0.0675008	0.0612782	0.0701767	0.0705804	0.0689549
Cer	Cer 42:2;O2	Cer 18:1;O2_24:1	Ceramides	N-acylsphingosines (ceramides)	24:1,	C42H81NO3	[M+H]+	648.63	647.622	1.6	19.36	0.332773	0.364153	0.264721	0.200254	0.53445	0.491739	0.529188	0.610759	0.459212	0.452454	0.418092	0.323951	0.373081	0.448878	0.400959	0.43949	0.406031	0.289564	0.314753	0.362999	0.370638	0.301238	0.324205	0.269935	0.17328	0.176016	0.182385	0.187162		0.259994	0.319631	0.291116	0.29319	0.337849	0.294222	0.305281	0.335198	0.292169
Cer	Cer 42:3;O2	Cer 18:2;O2_24:1	Ceramides	N-acylsphingosines (ceramides)	24:1,	C42H79NO3	[M+H]+	646.614	645.606	1.4	18.66	0.0807384	0.115776	0.0764978	0.0569128	0.146809	0.120818	0.12249	0.165125	0.108513	0.103528	0.0896558	0.0666364	0.130071	0.164904	0.129637	0.168363	0.0960508	0.0779866	0.068744	0.100568	0.0924348	0.080956	0.0829129	0.0665754	0.0367542	0.0372447	0.0391593	0.0428286		0.0714407	0.0951094	0.0800962	0.0816636	0.0924206	0.0835269	0.0851903	0.101188	0.0836983
Cer	Cer 42:4;O2	Cer 18:2;O2_24:2	Ceramides	N-acylsphingosines (ceramides)	24:2,	C42H77NO3	[M+H]+	644.598	643.59	1.2	17.94	0.00114337	0.00159642	0.00113927	0.00089447	0.00322807	0.00254246	0.00256073	0.00324663	0.00105565	0.00100087	0.000948549	0.00062373	0.00124228	0.00136007	0.00138002	0.00128542	0.00128098	0.00101147	0.00108475	0.00121619	0.00101649	0.000695659	0.000860465	0.000817958	0.00040707	0.000464177	0.000573956	0.000623297		0.000815839	0.000974583	0.00101459	0.00107619	0.00111394	0.00100552	0.0011512	0.00122111	0.00112818
Cer	Cer 43:1;O2	Cer 18:1;O2_25:0	Ceramides	N-acylsphingosines (ceramides)	25:0,	C43H85NO3	[M+H]+	664.661	663.653	1	20.83	0.00284938	0.00339394	0.00273122	0.00223756	0.00480631	0.00372817	0.0037724	0.00507045	0.00372163	0.00362183	0.00358304	0.00224016	0.00292507	0.00292945	0.00278274	0.00284008	0.00300846	0.0026654	0.00255972	0.00308463	0.00445183	0.00310138	0.00380971	0.00314495	0.00196542	0.00185418	0.00218506	0.00224709		0.00239828	0.00249948	0.00249471	0.00248791	0.00253444	0.00272288	0.00253633	0.00274482	0.00260244
Cer	Cer 43:2;O2	Cer 18:1;O2_25:1	Ceramides	N-acylsphingosines (ceramides)	25:1,	C43H83NO3	[M+H]+	662.645	661.637	0.7	19.8	0.00361044	0.00405521	0.00306625	0.00240869	0.0062384	0.00469749	0.0049536	0.00653733	0.00402878	0.00377318	0.0034937	0.00265614	0.0029149	0.0033913	0.00355141	0.0034837	0.00323563	0.00240733	0.00251496	0.00295933	0.00402223	0.00265826	0.00280392	0.00238562	0.00200178	0.00172982	0.00192316	0.00213068		0.0021842	0.00276607	0.00247139	0.00261983	0.00292287	0.00253285	0.00297128	0.00298071	0.00259425
Cer	Cer 43:3;O2	Cer 18:2;O2_25:1	Ceramides	N-acylsphingosines (ceramides)	25:1,	C43H81NO3	[M+H]+	660.63	659.622	1.1	19.11	0.00187266	0.0021782	0.00145139	0.00104809	0.00263141	0.00233132	0.00230667	0.00273014	0.00182112	0.00172114	0.0014211	0.000971985	0.00182385	0.00222066	0.00192591	0.00214358	0.00152303	0.00106483	0.00113892	0.00154068	0.00139998	0.00114753	0.00137077	0.00112162	0.000599916	0.000570589	0.000659077	0.000745056		0.00108804	0.0014282	0.0012396	0.00124921	0.00142287	0.00125623	0.0013511	0.00145079	0.00136675
Cer	Cer 44:1;O2	Cer 18:1;O2_26:0	Ceramides	N-acylsphingosines (ceramides)	26:0,	C44H87NO3	[M+H]+	678.676	677.669	1	21.28	0.00304199	0.00349655	0.00266159	0.00221643	0.00548557	0.00409182	0.00415055	0.00545689	0.00440211	0.00449249	0.00390228	0.00322783	0.00280368	0.00341652	0.00277638	0.00327056	0.00370047	0.00319202	0.00315273	0.0035831	0.004888	0.00416174	0.00419329	0.00354531	0.00256608	0.00248451	0.00251639	0.0029396		0.0025372	0.00300462	0.00266163	0.00280311	0.00313208	0.00287779	0.00282391	0.0032816	0.00280928
Cer	Cer 44:2;O2	Cer 18:1;O2_26:1	Ceramides	N-acylsphingosines (ceramides)	26:1,	C44H85NO3	[M+H]+	676.661	675.653	1.1	20.25	0.014917	0.0193329	0.012354	0.0103833	0.0200154	0.015869	0.0167895	0.0219287	0.0264693	0.025379	0.0232147	0.0171631	0.0176144	0.0170854	0.0166588	0.0168008	0.0215749	0.0171436	0.0154485	0.018313	0.0248806	0.0169896	0.0193491	0.0164598	0.0101847	0.00888717	0.00930011	0.0104791		0.0137436	0.0142395	0.013219	0.0149814	0.0147735	0.0137443	0.0158176	0.0153689	0.0138196
Cer	Cer 44:3;O2	Cer 18:2;O2_26:1	Ceramides	N-acylsphingosines (ceramides)	26:1,	C44H83NO3	[M+H]+	674.645	673.637	0.8	19.55	0.00819457	0.0100619	0.00701459	0.00496824	0.00914807	0.00804503	0.00872924	0.0112684	0.0116451	0.0110932	0.0104643	0.00736638	0.00833354	0.0103366	0.00975206	0.0102742	0.00804629	0.00600623	0.00614773	0.00779823	0.00859925	0.00700242	0.00790808	0.00596904	0.00353476	0.00365754	0.00374419	0.00425797		0.00559455	0.00699857	0.00604596	0.00651513	0.00712636	0.00625693	0.00656908	0.00765173	0.0064313
DG	DG 30:0	DG 14:0_16:0	Diradylglycerols	Diacylglycerols	14:0,16:0	C33H64O5	[M+NH4]+	558.51	540.475	1.3	17.37	0.0341307	0.0413036	0.0292686	0.0239195	0.0695517	0.0672331	0.0627273	0.0892146	0.0449299	0.0426663	0.047174	0.0337927	0.0904302	0.110901	0.102661	0.115439	0.0538094	0.0456905	0.043762	0.0591384	0.0434205	0.0362654	0.0443603	0.0329866	0.0232705	0.0245203	0.0239426	0.0206737		0.0504837	0.0529029	0.0512988	0.0521006	0.05654	0.0573279	0.0530638	0.0574162	0.057129
DG	DG 31:0	DG 15:0_16:0	Diradylglycerols	Diacylglycerols	15:0,16:0	C34H66O5	[M+NH4]+	572.525	554.491	1.1	17.85	0.0111123	0.0114584	0.00927403	0.00860863	0.0232701	0.0222635	0.020205	0.0251341	0.013559	0.0126669	0.0156924	0.0116233	0.0107611	0.0121905	0.0123687	0.0133189	0.0131335	0.0122155	0.0106998	0.0121885	0.0128109	0.0103007	0.0117598	0.00885421	0.0112237	0.0119826	0.0100503	0.00922265		0.00960084	0.0114128	0.0109139	0.0106783	0.0123537	0.0119358	0.0112109	0.0116188	0.00984625
DG	DG 32:0	DG 16:0_16:0	Diradylglycerols	Diacylglycerols	16:0,	C35H68O5	[M+NH4]+	586.541	568.507	1.5	18.33	0.130616	0.147271	0.11598	0.112314	0.295295	0.273278	0.281628	0.365494	0.206542	0.213917	0.223347	0.169217	0.242987	0.286763	0.276546	0.289416	0.219731	0.209219	0.191841	0.2294	0.219646	0.174126	0.194997	0.166542	0.146486	0.149507	0.140073	0.131447		0.166826	0.178103	0.180006	0.177456	0.191876	0.191502	0.186757	0.204692	0.1937
DG	DG 32:1	DG 16:0_16:1	Diradylglycerols	Diacylglycerols	16:1,	C35H66O5	[M+NH4]+	584.525	566.491	1.5	17.46	0.297038	0.395602	0.257268	0.203118	0.33275	0.274927	0.303819	0.432514	0.337831	0.329707	0.3377	0.241526	0.5664	0.665527	0.642439	0.654267	0.347416	0.3296	0.304552	0.393658	0.29056	0.222963	0.279352	0.225596	0.189151	0.166396	0.176907	0.172486		0.29915	0.322525	0.328754	0.339067	0.348386	0.35446	0.348917	0.374	0.353677
DG	DG 33:0	DG 16:0_17:0	Diradylglycerols	Diacylglycerols	17:0,16:0	C36H70O5	[M+NH4]+	600.557	582.522	1	18.8	0.00675492	0.00650603	0.00576316	0.00559077	0.0111708	0.0123961	0.0130789	0.0154452	0.00883604	0.0086606	0.00949544	0.00729272	0.00644235	0.00703152	0.00691573	0.00820714	0.00776976	0.00747539	0.00671187	0.00844141	0.00854188	0.00660998	0.00731755	0.00678213	0.00772929	0.00772854	0.00764725	0.00724338		0.00649124	0.00677694	0.00657795	0.00670225	0.00707366	0.00684739	0.00649996	0.00659442	0.00649621
DG	DG 34:0	DG 16:0_18:0	Diradylglycerols	Diacylglycerols	18:0,16:0	C37H72O5	[M+NH4]+	614.572	596.538	1.2	19.28	0.0848462	0.0774166	0.0662713	0.0679612	0.165508	0.167064	0.174714	0.186251	0.11898	0.116312	0.11986	0.100707	0.0764257	0.0892292	0.0829347	0.0931396	0.106904	0.101189	0.090991	0.114623	0.110915	0.095144	0.10585	0.0928931	0.113503	0.128955	0.113045	0.107439		0.0800962	0.089794	0.086994	0.0837286	0.0992968	0.0870278	0.0826759	0.0939178	0.083319
DG	DG 34:1	DG 16:0_18:1	Diradylglycerols	Diacylglycerols	18:1,	C37H70O5	[M+NH4]+	612.557	594.522	1.3	18.25	0.00806109	0.00949406	0.0081077	0.00713432	0.0107022	0.00900537	0.0090409	0.0127648	0.00929803	0.00900979	0.00850934	0.00659933	0.00563583	0.00544499	0.00633136	0.00535451	0.00793253	0.00856493	0.00660069	0.00955626	0.00754873	0.00639644	0.00804182	0.00585488	0.00842906	0.00800891	0.00887001	0.00753491		0.00639697	0.00640909	0.00658547	0.00696835	0.00667911	0.00726056	0.00637657	0.00600153	0.00717164
DG	DG 34:1	DG 16:0_18:1	Diradylglycerols	Diacylglycerols	18:1,16:0	C37H70O5	[M+NH4]+	612.557	594.522	1.4	18.41	2.30485	2.7439	2.1062	1.68538	2.68045	2.25497	2.3394	3.43543	3.08882	2.98525	2.83372	2.45416	3.3928	3.78412	3.77996	4.10965	3.04932	2.73338	2.42786	3.21259	2.90565	2.30777	2.88927	2.20973	2.08588	1.9577	1.93088	1.74497		2.45126	2.69015	2.63429	2.58957	2.59153	2.77243	2.6317	2.83532	2.72151
DG	DG 34:2	DG 16:1_18:1	Diradylglycerols	Diacylglycerols	18:1,16:1	C37H68O5	[M+NH4]+	610.541	592.507	1.7	17.58	0.183997	0.263263	0.177044	0.131347	0.124874	0.102504	0.132011	0.163776	0.156035	0.171187	0.118674	0.113174	0.23674	0.235516	0.224857	0.218687	0.170864	0.144035	0.12211	0.131859	0.108845	0.0905044	0.123008	0.0749393	0.114934	0.0872584	0.0960661	0.102057		0.11777	0.12121	0.146176	0.124431	0.148147	0.160374	0.149297	0.140515	0.128131
DG	DG 34:2	DG 16:1_18:1	Diradylglycerols	Diacylglycerols	18:1,16:1	C37H68O5	[M+NH4]+	610.541	592.507	1.6	17.65	0.465951	0.589724	0.368925	0.324686	0.418572	0.34699	0.338572	0.503491	0.393033	0.398277	0.416821	0.299745	0.646364	0.69613	0.676477	0.696105	0.366458	0.359675	0.31404	0.408815	0.3361	0.245575	0.268504	0.267861	0.292498	0.260253	0.259393	0.241409		0.379261	0.392064	0.35862	0.425861	0.394511	0.39525	0.398705	0.444126	0.439204
DG	DG 34:3	DG 14:0_20:3	Diradylglycerols	Diacylglycerols	14:0,20:3	C37H66O5	[M+NH4]+	608.525	590.491	1.8	16.97	0.0107985	0.0121153	0.00860862	0.00478145	0.00909108	0.00502819	0.00690786	0.0102968	0.0104267	0.00587204	0.00684072	0.00596244	0.0112254	0.014118	0.0131827	0.0130547	0.0115294	0.00620017	0.00668053	0.00704334	0.00505622	0.00493806	0.00720665	0.00437175	0.00653639	0.00723952	0.0048709	0.00711032		0.00788336	0.0103555	0.00735888	0.00865791	0.00926323	0.007627	0.00668188	0.00922583	0.00686347
DG	DG 34:3	DG 16:0_18:3	Diradylglycerols	Diacylglycerols	18:3,	C37H66O5	[M+NH4]+	608.525	590.491	1.5	17.26	0.0558126	0.0682913	0.0451049	0.0344524	0.0286974	0.0203544	0.0265676	0.0377251	0.0359304	0.0397339	0.0365329	0.0295992	0.0841569	0.102697	0.0990909	0.105028	0.0341324	0.0288489	0.0267434	0.0349757	0.0273196	0.0208397	0.0231403	0.0198722	0.0270177	0.0238489	0.0256052	0.0243613		0.0435673	0.0478365	0.0444827	0.0515722	0.0500782	0.0477914	0.0470086	0.0541402	0.0489547
DG	DG 34:4	DG 14:0_20:4	Diradylglycerols	Diacylglycerols	20:4,	C37H64O5	[M+NH4]+	606.51	588.475	1.9	16.57	3950630	3422300	3341300	2819960	2856520	2411910	2686680	3369920	4834650	4149030	3888810	4872330	1746170	1656410	1868890	1769510	4991560	3230270	4080410	3757050	2755910	2298220	2346830	2587380	6015950	5453120	5727440	4944670		3502420	3281770	3599150	2778170	3610600	3136960	2972380	3198490	3086520
DG	DG 35:1	DG 17:0_18:1	Diradylglycerols	Diacylglycerols	18:1,17:0	C38H72O5	[M+NH4]+	626.572	608.538	1.4	18.58	0.00293758	0.00422663	0.00302024	0.00310948	0.00371371	0.00439391	0.00369365	0.00536662	0.00489979	0.00450006	0.00342679	0.00368104	0.00606312	0.00723393	0.00716318	0.00763451	0.00416445	0.00481134	0.00386159	0.00602093	0.00397261	0.00464212	0.00564524	0.00349114	0.00435209	0.00278485	0.00260611	0.00348385		0.00413643	0.0040544	0.0043271	0.00365371	0.00486519	0.00498601	0.00388162	0.00460648	0.00383219
DG	DG 35:1	DG 17:0_18:1	Diradylglycerols	Diacylglycerols	18:1,17:0	C38H72O5	[M+NH4]+	626.572	608.538	1.2	18.68	0.0280581	0.0297781	0.0255174	0.019228	0.0260013	0.0218285	0.0210468	0.0322382	0.0319481	0.028801	0.0278258	0.0260581	0.0252775	0.0297489	0.0271543	0.0302953	0.0295755	0.0228484	0.0218263	0.0270427	0.0254093	0.0204234	0.0237546	0.0203234	0.0229533	0.0224244	0.0215879	0.018914		0.0215561	0.0258374	0.0239439	0.0239272	0.0249061	0.0236763	0.0231315	0.0256188	0.0250825
DG	DG 35:1	DG 17:0_18:1	Diradylglycerols	Diacylglycerols	18:1,17:0	C38H72O5	[M+NH4]+	626.572	608.538	0.9	18.88	0.0613887	0.0650607	0.0528971	0.0470835	0.0792809	0.0703189	0.0720473	0.0989827	0.0806742	0.0748373	0.0705287	0.0651144	0.0500645	0.056975	0.0551265	0.0627265	0.0769218	0.0639489	0.0565965	0.0713218	0.0627537	0.0526778	0.0605611	0.0488674	0.0620975	0.0591157	0.0599091	0.0547292		0.0537784	0.0587653	0.0546334	0.0540792	0.0574907	0.0582703	0.0528016	0.0583383	0.0555389
DG	DG 35:2	DG 17:1_18:1	Diradylglycerols	Diacylglycerols	18:1,17:1	C38H70O5	[M+NH4]+	624.557	606.522	1.2	18.04	0.0785462	0.0908021	0.0717067	0.0520738	0.0553995	0.0481547	0.0475944	0.0725225	0.07224	0.0684797	0.0632325	0.0653212	0.0736947	0.0800412	0.0775448	0.0857035	0.0732102	0.0623295	0.0544631	0.063066	0.0529488	0.0415755	0.0509083	0.0441447	0.0659155	0.053048	0.0544682	0.0456268		0.0634855	0.0635336	0.0645059	0.0634456	0.0614381	0.0663439	0.0594178	0.0628143	0.0627139
DG	DG 35:2	DG 17:1_18:1	Diradylglycerols	Diacylglycerols	18:1,17:1	C38H70O5	[M+NH4]+	624.557	606.522	1.2	18.16	0.013647	0.0168887	0.0139924	0.0102511	0.0120842	0.0101167	0.011297	0.0131982	0.013693	0.0154937	0.0137818	0.0128901	0.0133233	0.0157046	0.0173148	0.0166284	0.0114529	0.0106156	0.00861178	0.0154044	0.0102097	0.00651112	0.0102265	0.00930346	0.00834215	0.0110658	0.0104727	0.00961405		0.0129003	0.0120795	0.0127553	0.0110397	0.0114949	0.0112678	0.0109186	0.0120548	0.0117959
DG	DG 36:0	DG 18:0_18:0	Diradylglycerols	Diacylglycerols	18:0,	C39H76O5	[M+NH4]+	642.604	624.569	0.9	20.21	0.0668381	0.0451342	0.0401638	0.0439425	0.133327	0.141573	0.144018	0.14001	0.0771887	0.0703157	0.0673667	0.0613016	0.0249401	0.0268931	0.0280117	0.0309746	0.0591613	0.0585215	0.0542448	0.0582688	0.0630748	0.0546529	0.0551915	0.0538873	0.080653	0.0983598	0.0759968	0.0834556		0.0452533	0.0497576	0.0462109	0.0470807	0.0598659	0.0475946	0.0464982	0.0548267	0.0460526
DG	DG 36:1	DG 16:0_20:1	Diradylglycerols	Diacylglycerols	20:1,16:0	C39H74O5	[M+NH4]+	640.588	622.554	0.8	19.17	0.00349515	0.00409672	0.00437565	0.00276116	0.00426575	0.00424906	0.00426447	0.00529539	0.0044669	0.00363854	0.00324902	0.00454132	0.00330849	0.00315222	0.00343263	0.00335105	0.00372444	0.00367363	0.00244399	0.00347334	0.00438988	0.00351878	0.00412069	0.00277314	0.00331173	0.00276133	0.00231755	0.00256249		0.00287264	0.00350704	0.00275566	0.00338936	0.00337064	0.00332769	0.00398356	0.00405531	0.00411128
DG	DG 36:1	DG 18:0_18:1	Diradylglycerols	Diacylglycerols	18:1,18:0	C39H74O5	[M+NH4]+	640.588	622.554	1.2	19.35	1.34999	1.2758	1.1592	0.964686	1.82477	1.58595	1.67968	2.19543	1.80925	1.65807	1.6464	1.48294	1.01491	1.14753	1.15053	1.17692	1.69868	1.33055	1.33302	1.60858	1.4542	1.13174	1.33446	1.09245	1.24858	1.1719	1.15223	1.05474		1.09789	1.2167	1.18111	1.1463	1.23893	1.24223	1.17213	1.28111	1.19832
DG	DG 36:2	DG 18:1_18:1	Diradylglycerols	Diacylglycerols	18:1,	C39H72O5	[M+NH4]+	638.572	620.538	1.4	18.49	11.552	13.8455	11.3578	9.04522	9.29024	7.59467	7.85986	11.1901	15.295	15.5573	13.1927	12.304	8.58058	9.86779	9.20544	9.53325	13.0597	11.4093	9.77748	12.5428	10.3747	9.18587	9.90075	7.87466	14.9009	14.5967	13.5466	13.1696		8.88995	10.3216	9.60053	9.58229	9.65846	10.6033	9.63522	10.8443	10.1482
DG	DG 36:3	DG 18:1_18:2	Diradylglycerols	Diacylglycerols	18:1,18:2	C39H70O5	[M+NH4]+	636.557	618.522	1.4	17.81	0.229293	0.269046	0.194406	0.167186	0.175011	0.146156	0.151509	0.211378	0.262749	0.256967	0.226489	0.230193	0.179119	0.203586	0.209978	0.211366	0.253651	0.205984	0.180946	0.223193	0.18841	0.144173	0.163606	0.149796	0.267837	0.218504	0.228059	0.188014		0.199292	0.18962	0.193965	0.192764	0.186205	0.189875	0.189324	0.19249	0.20053
DG	DG 36:3	DG 18:1_18:2	Diradylglycerols	Diacylglycerols	18:1,18:2	C39H70O5	[M+NH4]+	636.557	618.522	1.4	17.96	0.265695	0.311159	0.236249	0.186989	0.100105	0.0887001	0.0881164	0.135192	0.227305	0.213681	0.201038	0.204948	0.250925	0.256478	0.254472	0.264029	0.205016	0.17067	0.147038	0.172137	0.154784	0.118382	0.147045	0.127654	0.225034	0.192046	0.187834	0.16969		0.192844	0.186042	0.201732	0.189876	0.188644	0.196007	0.185474	0.186851	0.190167
DG	DG 36:3	DG 16:0_20:3	Diradylglycerols	Diacylglycerols	20:3,16:0	C39H70O5	[M+NH4]+	636.557	618.522	1.2	18.2	0.019989	0.0289932	0.0186755	0.0133706	0.0153017	0.00958055	0.0106141	0.0198276	0.0228549	0.0208672	0.0208979	0.016694	0.075281	0.0820515	0.0765884	0.0917428	0.0210668	0.0187299	0.0166753	0.0258203	0.0192621	0.0133522	0.0183638	0.0158724	0.0131816	0.0121262	0.0128608	0.0125776		0.0312185	0.0315504	0.031794	0.0311119	0.0302363	0.0345102	0.0329094	0.0326849	0.0345829
DG	DG 36:4	DG 18:1_18:3	Diradylglycerols	Diacylglycerols	18:1,18:3	C39H68O5	[M+NH4]+	634.541	616.507	1.5	17.29	0.165069	0.184734	0.137365	0.117149	0.122902	0.0943978	0.0979638	0.144898	0.217235	0.211072	0.204395	0.175838	0.176325	0.204677	0.196628	0.198568	0.202534	0.180743	0.167863	0.192232	0.182004	0.133615	0.145953	0.126121	0.195076	0.156754	0.150248	0.131488		0.135794	0.149381	0.146942	0.163374	0.157436	0.153111	0.159548	0.161434	0.152275
DG	DG 36:4	DG 16:0_20:4	Diradylglycerols	Diacylglycerols	20:4,16:0	C39H68O5	[M+NH4]+	634.541	616.507	1.7	17.59	0.38623	0.451374	0.319803	0.30484	0.395929	0.302193	0.329698	0.425161	0.732109	0.728617	0.693176	0.550911	0.36285	0.381191	0.3793	0.34907	0.601336	0.585838	0.521998	0.571937	0.656756	0.486824	0.542622	0.467281	0.673706	0.574831	0.544043	0.577548		0.341453	0.367585	0.373668	0.411614	0.406124	0.413295	0.42653	0.428651	0.405204
DG	DG 36:5	DG 16:1_20:4	Diradylglycerols	Diacylglycerols	20:4,	C39H66O5	[M+NH4]+	632.525	614.491	2	16.71	0.0373655	0.0388607	0.0321618	0.0268292	0.0184063	0.0146459	0.0221349	0.0333386	0.0444372	0.0504684	0.0436862	0.0375563	0.0199592	0.0264731	0.0201515	0.0273685	0.0419267	0.0393131	0.0404654	0.0460504	0.0380353	0.0285898	0.0346656	0.0235897	0.0510548	0.0411454	0.0391132	0.0505739		0.0227123	0.0257175	0.0291905	0.0266245	0.0320318	0.022116	0.0372478	0.0394593	0.0313874
DG	DG 36:5	DG 16:0_20:5	Diradylglycerols	Diacylglycerols	20:5,	C39H66O5	[M+NH4]+	632.525	614.491	1.9	16.98	0.012034	0.01106	0.00960503	0.00920055	0.0114206	0.0102004	0.0123473	0.0135726	0.0179824	0.017175	0.0185724	0.0133076	0.0142255	0.0175517	0.018825	0.0101171	0.0187512	0.015854	0.014425	0.0192243	0.0134715	0.0117205	0.0134381	0.00896894	0.0190471	0.0164297	0.0140969	0.0162831		0.0115735	0.0120113	0.0114012	0.0115915	0.0148113	0.0130877	0.0130973	0.0137094	0.0132082
DG	DG 36:6	DG 16:2_20:4	Diradylglycerols	Diacylglycerols	20:4,	C39H64O5	[M+NH4]+	630.51	612.475	1.4	16.3	0.00438488	0.00547026	0.0028452	0.00277765	0.00206079	0.000808234	0.00231382	0.00293199	0.00526098	0.00523534	0.00461849	0.00309307	0.00719751	0.00992615	0.00825023	0.00986761	0.00677078	0.00571585	0.00520754	0.00631427	0.00336086	0.00369259	0.00434933	0.00331354	0.00240057	0.00252383	0.00330365	0.00195767		0.00499772	0.00426134	0.00475429	0.00457685	0.00578409	0.00510241	0.0047186	0.00612074	0.00527544
DG	DG 37:1	DG 18:1_19:0	Diradylglycerols	Diacylglycerols	18:1,19:0	C40H76O5	[M+NH4]+	654.604	636.569	0.9	19.61	0.00636886	0.00617391	0.00529703	0.00450746	0.00653544	0.00458675	0.00548379	0.00792645	0.00727687	0.00659805	0.00665615	0.006001	0.00448953	0.00490268	0.00573618	0.00491685	0.00668113	0.0048946	0.00519011	0.00672947	0.00593126	0.00514173	0.00511205	0.00452157	0.0061091	0.00548792	0.00561856	0.00563087		0.00494106	0.00508869	0.00430081	0.00523002	0.00479779	0.00571622	0.00537663	0.0052195	0.00475474
DG	DG 37:1	DG 18:1_19:0	Diradylglycerols	Diacylglycerols	18:1,19:0	C40H76O5	[M+NH4]+	654.604	636.569	0.8	19.81	0.0148579	0.0137845	0.0124246	0.0103039	0.0228757	0.0182191	0.0182555	0.0258178	0.0197406	0.0182163	0.0173827	0.0162107	0.00954975	0.0115963	0.0122006	0.0125373	0.0181401	0.0141941	0.0135249	0.01698	0.0163263	0.0129374	0.0140051	0.0116703	0.0162601	0.0135769	0.0129578	0.0125499		0.0117297	0.0133282	0.0123353	0.0124408	0.0134256	0.0126684	0.012952	0.0132746	0.0123426
DG	DG 37:2	DG 18:1_19:1	Diradylglycerols	Diacylglycerols	18:1,19:1	C40H74O5	[M+NH4]+	652.588	634.554	0.8	18.76	0.00697471	0.00716252	0.00596098	0.00435537	0.00553842	0.00437255	0.00491544	0.00811602	0.00955077	0.00711791	0.00685174	0.00743511	0.00576171	0.00727523	0.00656813	0.00760266	0.00751199	0.0058362	0.00504026	0.00649406	0.00547471	0.00508197	0.00580044	0.00455103	0.0077233	0.00706721	0.00654954	0.00629377		0.00588979	0.00661457	0.00630068	0.00572262	0.00637739	0.00562064	0.0060005	0.00704987	0.00560346
DG	DG 37:2	DG 18:1_19:1	Diradylglycerols	Diacylglycerols	18:1,19:1	C40H74O5	[M+NH4]+	652.588	634.554	1	18.91	0.0323817	0.0373804	0.0279636	0.0222779	0.0312244	0.0268719	0.0267955	0.0407267	0.0458571	0.0424082	0.0354614	0.0342467	0.040629	0.0480054	0.0434337	0.0544676	0.0454092	0.0349641	0.0301257	0.039857	0.0302556	0.0248922	0.0298222	0.0233729	0.0325471	0.0295847	0.0298309	0.0297857		0.0311298	0.0341288	0.0327047	0.0302392	0.0348841	0.0337769	0.0312527	0.034603	0.0320421
DG	DG 37:3	DG 18:1_19:2	Diradylglycerols	Diacylglycerols	18:1,19:2	C40H72O5	[M+NH4]+	650.572	632.538	1	18.27	0.0111375	0.0173492	0.0118784	0.00853988	0.00767301	0.00678545	0.00650097	0.0123436	0.0132962	0.0125438	0.012748	0.0106542	0.0149528	0.0170552	0.0156227	0.017808	0.0148915	0.0131045	0.0121159	0.0160145	0.0104835	0.00738163	0.00967535	0.00880611	0.0124009	0.00972354	0.0116	0.0102116		0.0115997	0.0118543	0.0121252	0.0100688	0.0112389	0.0122415	0.0123582	0.01131	0.0126322
DG	DG 37:3	DG 16:0_21:3	Diradylglycerols	Diacylglycerols	21:3,	C40H72O5	[M+NH4]+	650.572	632.538	1.9	18.47	0.00446057	0.0051407	0.00401924	0.00261889	0.00326028	0.00154137	0.00228762	0.00632863	0.00571564	0.00564969	0.00503364	0.00341753	0.00853631	0.0105403	0.010021	0.0107626	0.00520358	0.00428189	0.00427024	0.0059082	0.0040631	0.00405764	0.00512077	0.00431228	0.00316042	0.00359061	0.00373741	0.0035343		0.00430795	0.00583224	0.00428008	0.00575631	0.00483924	0.00597869	0.00529192	0.00510419	0.00587307
DG	DG 37:4	DG 15:0_22:4	Diradylglycerols	Diacylglycerols	15:0,22:4	C40H70O5	[M+NH4]+	648.557	630.522	1.4	17.81	0.0134775	0.0121286	0.00881417	0.00674868	0.00621547	0.0053024	0.00415427	0.00716822	0.0192635	0.0163457	0.0156068	0.0138296	0.0113078	0.0111731	0.011116	0.0135202	0.0119139	0.0123912	0.00801395	0.0150694	0.0154421	0.00985787	0.0106978	0.0111534	0.0167376	0.010068	0.00988722	0.0115001		0.00969773	0.0101247	0.0100274	0.00785875	0.0103232	0.010639	0.0111689	0.0126998	0.00948628
DG	DG 37:4	DG 17:0_20:4	Diradylglycerols	Diacylglycerols	20:4,17:0	C40H70O5	[M+NH4]+	648.557	630.522	1.2	18.08	0.0361262	0.0348047	0.0322286	0.026403	0.0278357	0.0246348	0.0243675	0.0312387	0.0432627	0.0370854	0.0368673	0.0408786	0.0227201	0.0226214	0.0260319	0.0258505	0.0336962	0.0264773	0.0243751	0.0294491	0.0390546	0.0270538	0.0359016	0.0298656	0.0385418	0.0339522	0.0331089	0.0287056		0.0297529	0.0292093	0.0321833	0.0299768	0.0290365	0.032397	0.0283375	0.0289744	0.0304802
DG	DG 38:1	DG 16:0_22:1	Diradylglycerols	Diacylglycerols	22:1,16:0	C41H78O5	[M+NH4]+	668.619	650.585	0.9	20.17	0.01355	0.0159189	0.0116414	0.00890146	0.0224863	0.0198156	0.0231592	0.030839	0.0329182	0.0341632	0.0297399	0.0235132	0.0416065	0.0450073	0.0454298	0.0517409	0.0348182	0.0304545	0.0269228	0.0336757	0.0273801	0.0241395	0.0291074	0.0219011	0.017825	0.0137641	0.0145259	0.0133064		0.0254926	0.0266758	0.024813	0.0264496	0.0251077	0.0253039	0.0259079	0.0263492	0.0242312
DG	DG 38:2	DG 18:1_20:1	Diradylglycerols	Diacylglycerols	18:1,20:1	C41H76O5	[M+NH4]+	666.604	648.569	1.5	19.34	0.632641	0.686573	0.522295	0.38846	0.605348	0.531916	0.562716	0.77378	1.1391	1.12635	1.0394	0.968363	0.851421	1.02828	0.953361	1.01275	1.03264	0.779159	0.761965	0.917431	0.71998	0.623357	0.704473	0.569262	0.614971	0.593153	0.57402	0.511439		0.653151	0.729371	0.705992	0.690919	0.745974	0.745957	0.699884	0.775619	0.714408
DG	DG 38:2	DG 18:0_20:2	Diradylglycerols	Diacylglycerols	18:0,20:2	C41H76O5	[M+NH4]+	666.604	648.569	0.9	19.57	0.012132	0.0134527	0.0104844	0.00791779	0.0151711	0.0133325	0.0137674	0.0197346	0.0207568	0.022192	0.0187172	0.015504	0.0190878	0.0206791	0.0193179	0.0238719	0.0174943	0.0161458	0.0134062	0.0174249	0.0136768	0.0122832	0.0142485	0.0104866	0.0126541	0.010698	0.0113395	0.0124737		0.012779	0.0133388	0.0119163	0.012913	0.0174995	0.0145995	0.0125348	0.014845	0.0119161
DG	DG 38:3	DG 18:1_20:2	Diradylglycerols	Diacylglycerols	18:1,20:2	C41H74O5	[M+NH4]+	664.588	646.554	1	18.92	0.0378496	0.04355	0.0309475	0.0247731	0.0495468	0.0435934	0.0447212	0.0698348	0.0568615	0.052591	0.0436508	0.0398677	0.0830152	0.0983907	0.0913866	0.119215	0.0530742	0.0415582	0.0388411	0.0514873	0.0448556	0.0325719	0.0418524	0.0327755	0.0327313	0.0323224	0.0330482	0.0313061		0.0498329	0.0508859	0.0486484	0.0467389	0.0551084	0.0514437	0.046209	0.0539989	0.0473706
DG	DG 38:3	DG 18:0_20:3	Diradylglycerols	Diacylglycerols	18:0,20:3	C41H74O5	[M+NH4]+	664.588	646.554	1	19.18	0.0131496	0.0162439	0.0107031	0.0077697	0.00992623	0.00865554	0.00998282	0.014656	0.0131301	0.0112108	0.0113554	0.0101266	0.0500657	0.0559618	0.0541666	0.0746577	0.0115742	0.00910455	0.00885106	0.0135638	0.0107436	0.0086307	0.0109097	0.00858559	0.00534248	0.00504478	0.00550089	0.00534836		0.0183929	0.0208645	0.0203508	0.0184097	0.0212543	0.0206523	0.0195067	0.0215387	0.0193827
DG	DG 38:4	DG 18:1_20:3	Diradylglycerols	Diacylglycerols	18:1,20:3	C41H72O5	[M+NH4]+	662.572	644.538	1	18.05	0.406472	0.429405	0.356377	0.274753	0.276042	0.214576	0.217209	0.314406	0.599825	0.562043	0.487004	0.554112	0.272218	0.284646	0.30151	0.298146	0.569261	0.450245	0.391211	0.445377	0.380622	0.292617	0.358003	0.299539	0.629515	0.520879	0.51141	0.422796		0.37337	0.36627	0.38843	0.359971	0.360985	0.387844	0.342858	0.349616	0.361487
DG	DG 38:4	DG 16:0_22:4	Diradylglycerols	Diacylglycerols	22:4,16:0	C41H72O5	[M+NH4]+	662.572	644.538	1.6	18.26	0.32202	0.435468	0.323529	0.23839	0.353097	0.282337	0.294575	0.437892	0.808649	0.805568	0.779115	0.617707	0.669865	0.75518	0.732454	0.716666	0.78812	0.708242	0.619173	0.870919	0.780115	0.587876	0.768958	0.589607	0.483151	0.427008	0.493672	0.431854		0.497207	0.501929	0.538974	0.525091	0.521977	0.603753	0.531617	0.571299	0.582278
DG	DG 38:4	DG 18:0_20:4	Diradylglycerols	Diacylglycerols	18:0,20:4	C41H72O5	[M+NH4]+	662.572	644.538	1.3	18.55	1.55989	1.60136	1.40884	1.10502	1.40543	1.13454	1.21659	1.71351	1.5838	1.398	1.37381	1.28001	1.38414	1.49579	1.48133	1.79064	1.24863	1.02652	0.924906	1.30648	1.70933	1.35237	1.57386	1.27018	1.24348	1.2168	1.18691	1.08135		1.24048	1.47288	1.30741	1.3022	1.3035	1.41701	1.28019	1.41953	1.32707
DG	DG 38:5	DG 16:1_22:4	Diradylglycerols	Diacylglycerols	22:4,16:1	C41H70O5	[M+NH4]+	660.557	642.522	1.6	17.48	0.0487487	0.0743486	0.0465757	0.034604	0.0486079	0.0444979	0.0395051	0.061271	0.101574	0.105341	0.0903651	0.0669254	0.0946073	0.0995258	0.0855165	0.0876282	0.0908625	0.0845331	0.0730688	0.0921646	0.0743266	0.0603259	0.0662587	0.05345	0.0606865	0.0496299	0.0602674	0.0514277		0.0527585	0.061966	0.0562892	0.070865	0.0678455	0.0558274	0.069708	0.0648209	0.0664982
DG	DG 38:5	DG 18:1_20:4	Diradylglycerols	Diacylglycerols	18:1,20:4	C41H70O5	[M+NH4]+	660.557	642.522	1.6	17.66	3.52071	3.95431	2.99705	2.79505	2.93234	2.37714	2.42953	3.11334	7.02344	7.08518	6.01159	5.99078	1.6402	1.61151	1.71565	1.39171	5.69151	5.19475	4.44809	4.55646	4.63814	3.61741	3.6785	3.59173	8.69848	7.28691	6.83797	6.46391		2.99042	3.10846	3.06937	3.37556	3.30918	3.31782	3.37656	3.38875	3.43029
DG	DG 38:6	DG 18:2_20:4	Diradylglycerols	Diacylglycerols	20:4,18:2	C41H68O5	[M+NH4]+	658.541	640.507	1.5	16.91	0.0339875	0.0308495	0.0287188	0.024829	0.0258721	0.0272836	0.024946	0.0322242	0.0598376	0.0590272	0.0511653	0.0455698	0.0153438	0.0215254	0.0170526	0.020085	0.0511737	0.0415966	0.0413694	0.0468295	0.0397407	0.0320818	0.0373272	0.0300006	0.0690426	0.0680585	0.0585839	0.0635598		0.0267018	0.0278809	0.0271847	0.0260428	0.0352517	0.0320768	0.0293198	0.0314807	0.0303105
DG	DG 38:6	DG 18:1_20:5	Diradylglycerols	Diacylglycerols	20:5,	C41H68O5	[M+NH4]+	658.541	640.507	1.6	17.06	0.0594429	0.0584585	0.047248	0.041169	0.038489	0.0286052	0.027193	0.0438618	0.0893139	0.0861735	0.074021	0.0705469	0.0414401	0.0471429	0.0501795	0.0433103	0.0714515	0.062411	0.0627284	0.0595985	0.0581684	0.041382	0.0460399	0.0373863	0.0902433	0.0810552	0.0831883	0.0710501		0.043374	0.046747	0.0454551	0.0482603	0.0466298	0.0491922	0.0462504	0.0528117	0.0486578
DG	DG 38:7	DG 18:3_20:4	Diradylglycerols	Diacylglycerols	20:4,	C41H66O5	[M+NH4]+	656.525	638.491	2.2	16.34	0.00733018	0.00722937	0.00777428	0.00563597	0.00526517	0.00326924	0.0038862	0.0045809	0.011368	0.00985129	0.00784851	0.00645626	0.000878881	0.00129391	0.00104506	0.00148835	0.00705116	0.00654029	0.00584862	0.00783487	0.00768247	0.00426954	0.00474534	0.0038834	0.0142629	0.0159402	0.0119733	0.0119646		0.00449031	0.00518759	0.00346446	0.00468981	0.00529644	0.00507521	0.0052254	0.00576514	0.00511168
DG	DG 39:4	DG 18:1_21:3	Diradylglycerols	Diacylglycerols	18:1,21:3	C42H74O5	[M+NH4]+	676.588	658.554	2.4	18.53	0.0223606	0.0279315	0.0191212	0.0157475	0.0155451	0.0139864	0.0130071	0.0184708	0.0427882	0.0400349	0.0382502	0.0347811	0.031705	0.0368877	0.0344813	0.0414623	0.0385953	0.033479	0.029365	0.041895	0.0345672	0.0294293	0.0318892	0.0250069	0.0308082	0.0321787	0.0300411	0.0268334		0.0268506	0.0302377	0.0283439	0.0286092	0.0281001	0.0302198	0.0273115	0.030898	0.0278877
DG	DG 39:5	DG 17:1_22:4	Diradylglycerols	Diacylglycerols	17:1,22:4	C42H72O5	[M+NH4]+	674.572	656.538	1.5	17.9	0.0170502	0.0215878	0.0161336	0.0112609	0.0150231	0.011154	0.0116856	0.0168846	0.0361096	0.035793	0.0326172	0.0336337	0.0197446	0.0204155	0.0210017	0.0217264	0.035646	0.0283905	0.0243321	0.0298491	0.027868	0.0206144	0.0250217	0.0228109	0.0261574	0.0243592	0.0220219	0.0190673		0.022025	0.021967	0.0235412	0.0210673	0.0206307	0.0225686	0.0219793	0.0211553	0.0236822
DG	DG 39:5	DG 19:1_20:4	Diradylglycerols	Diacylglycerols	20:4,	C42H72O5	[M+NH4]+	674.572	656.538	1.3	18.11	0.00804183	0.00821234	0.00619382	0.00583664	0.0074366	0.00578669	0.00514468	0.00755389	0.0143912	0.0133695	0.0119143	0.01353	0.00820069	0.00804992	0.00906867	0.00874425	0.0138911	0.0119552	0.010449	0.0121328	0.0118542	0.00771661	0.0105118	0.00944564	0.0146393	0.010336	0.0115445	0.00913749		0.0101335	0.0103859	0.0104469	0.00926012	0.00898242	0.0101374	0.00926654	0.00871167	0.0092407
DG	DG 40:0	DG 16:0_24:0	Diradylglycerols	Diacylglycerols	24:0,16:0	C43H84O5	[M+NH4]+	698.666	680.632	1	22.06	0.00379945	0.00358541	0.00264377	0.00245506	0.00759498	0.00730906	0.00738174	0.00857651	0.00558799	0.00555234	0.00616036	0.00417293	0.00594286	0.00688084	0.0062619	0.00746308	0.00562536	0.00603155	0.00450499	0.00600216	0.00753695	0.00577894	0.00700314	0.00540366	0.00381749	0.00457887	0.00374437	0.00311765		0.00405231	0.00498946	0.00428234	0.00431393	0.00460786	0.00557724	0.00527309	0.00484541	0.00453836
DG	DG 40:1	DG 16:0_24:1	Diradylglycerols	Diacylglycerols	24:1,16:0	C43H82O5	[M+NH4]+	696.651	678.616	0.9	21.04	0.012118	0.0150825	0.0115784	0.0090857	0.0213418	0.0150169	0.016418	0.0246322	0.0332976	0.0316162	0.0310748	0.0249687	0.0426046	0.0471083	0.0451549	0.0533117	0.0357803	0.029551	0.0255113	0.0377396	0.0369481	0.030525	0.0365524	0.0275976	0.0142652	0.013517	0.0139161	0.0131097		0.0255103	0.0259364	0.0267318	0.0270488	0.0261912	0.0278278	0.0257265	0.027242	0.0255397
DG	DG 40:1	DG 18:1_22:0	Diradylglycerols	Diacylglycerols	18:1,22:0	C43H82O5	[M+NH4]+	696.651	678.616	0.9	21.21	0.00679795	0.00779798	0.00596029	0.00509302	0.0105356	0.00755894	0.00721091	0.012951	0.00906767	0.00915658	0.00861729	0.00861115	0.00843246	0.0102089	0.00863922	0.010468	0.00908843	0.00887701	0.007436	0.0104458	0.0102692	0.00818931	0.00980426	0.00778817	0.00730137	0.00665167	0.00588545	0.00572116		0.00766236	0.00762096	0.00768199	0.0069813	0.00789467	0.00773236	0.00728972	0.00834982	0.00835821
DG	DG 40:2	DG 18:1_22:1	Diradylglycerols	Diacylglycerols	18:1,22:1	C43H80O5	[M+NH4]+	694.635	676.601	1.1	20.22	0.116922	0.138332	0.0961051	0.0786266	0.137088	0.108353	0.111257	0.170527	0.205848	0.202231	0.179646	0.173446	0.181643	0.188853	0.19147	0.201354	0.19823	0.163944	0.139304	0.171372	0.154879	0.117944	0.138798	0.115265	0.125933	0.107329	0.102522	0.0971306		0.141273	0.141456	0.133882	0.141657	0.139427	0.141291	0.139587	0.144332	0.133011
DG	DG 40:3	DG 18:1_22:2	Diradylglycerols	Diacylglycerols	18:1,22:2	C43H78O5	[M+NH4]+	692.619	674.585	0.7	19.52	0.0416164	0.0485067	0.0339266	0.0246497	0.0319326	0.027481	0.0281587	0.0436513	0.0677269	0.0671135	0.0608137	0.0552405	0.0797894	0.0957828	0.0935932	0.102575	0.0668585	0.0492693	0.0469018	0.05966	0.0418989	0.0363195	0.0412456	0.0329975	0.0328751	0.0303657	0.0315598	0.0295673		0.0485619	0.0536574	0.0504763	0.0496943	0.0544317	0.0547752	0.0493183	0.0555341	0.0497201
DG	DG 40:3	DG 18:0_22:3	Diradylglycerols	Diacylglycerols	22:3,	C43H78O5	[M+NH4]+	692.619	674.585	0.7	19.84	0.00263102	0.00305515	0.00210333	0.00157042	0.00488047	0.00402786	0.00422557	0.00727732	0.0052164	0.00496367	0.00451502	0.00372406	0.0102002	0.0123035	0.0130866	0.01444	0.00487962	0.00425067	0.0041308	0.00585824	0.00423495	0.00304607	0.00359698	0.00301653	0.00291688	0.0022598	0.00256914	0.00250819		0.00481745	0.00546777	0.00528942	0.00546187	0.00526417	0.00535394	0.00545118	0.00532075	0.00533683
DG	DG 40:4	DG 18:1_22:3	Diradylglycerols	Diacylglycerols	18:1,22:3	C43H76O5	[M+NH4]+	690.604	672.569	0.7	18.85	0.0145811	0.0178603	0.0134992	0.0104257	0.0148269	0.0126853	0.00988722	0.0170895	0.0284724	0.0226768	0.0211796	0.0180188	0.0163013	0.0187105	0.0148236	0.0164986	0.0239661	0.0192091	0.0216871	0.0196797	0.0207506	0.017988	0.0198567	0.0156559	0.0148274	0.0170675	0.0137368	0.0170969		0.0143392	0.0166362	0.0141583	0.0160165	0.0164238	0.0162115	0.0126404	0.0201203	0.0160858
DG	DG 40:4	DG 18:1_22:3	Diradylglycerols	Diacylglycerols	18:1,22:3	C43H76O5	[M+NH4]+	690.604	672.569	1	18.98	0.0713502	0.0987065	0.0607739	0.0422545	0.0585737	0.0457152	0.0474873	0.0735479	0.139713	0.140299	0.112512	0.103432	0.227035	0.282771	0.249942	0.327229	0.15047	0.106241	0.0893552	0.137332	0.0915776	0.0744918	0.0882621	0.0722816	0.0653683	0.0605773	0.0634749	0.0561758		0.114064	0.126344	0.119967	0.115061	0.126033	0.123728	0.109864	0.124521	0.114864
DG	DG 40:4	DG 18:0_22:4	Diradylglycerols	Diacylglycerols	18:0,22:4	C43H76O5	[M+NH4]+	690.604	672.569	1.4	19.19	0.112939	0.108795	0.0878045	0.0680377	0.247307	0.239928	0.242472	0.310062	0.35329	0.332275	0.284022	0.296615	0.213292	0.244411	0.2387	0.27555	0.354981	0.264307	0.260064	0.311802	0.271055	0.211648	0.253905	0.205223	0.205296	0.19414	0.18957	0.175889		0.198527	0.218907	0.210102	0.201982	0.223829	0.214452	0.197697	0.219828	0.204888
DG	DG 40:5	DG 18:1_22:4	Diradylglycerols	Diacylglycerols	18:1,22:4	C43H74O5	[M+NH4]+	688.588	670.554	1.6	18.33	2.14364	2.58347	2.11063	1.63539	2.50818	1.92186	1.93726	2.78339	7.38906	7.48713	6.44278	5.89831	2.28454	2.4398	2.51769	2.22558	6.64284	5.68432	5.09971	6.41804	5.44289	4.41176	5.05001	4.13376	5.4712	5.05565	5.32255	4.85763		3.10431	3.18218	3.34048	3.26884	3.3221	3.72657	3.38983	3.55682	3.54639
DG	DG 40:5	DG 18:0_22:5	Diradylglycerols	Diacylglycerols	18:0,22:5	C43H74O5	[M+NH4]+	688.588	670.554	1.6	18.55	0.150773	0.175566	0.130485	0.10864	0.148991	0.115203	0.121153	0.182884	0.447595	0.442397	0.379871	0.369591	0.219894	0.256085	0.238785	0.284756	0.41514	0.31689	0.278749	0.382774	0.330572	0.28806	0.304327	0.22911	0.305873	0.311807	0.281542	0.258404		0.230995	0.271426	0.241436	0.234505	0.233369	0.263764	0.233099	0.258867	0.245379
DG	DG 40:6	DG 18:1_22:5	Diradylglycerols	Diacylglycerols	18:1,22:5	C43H72O5	[M+NH4]+	686.572	668.538	1.6	17.75	0.315721	0.367338	0.261871	0.239501	0.212335	0.175857	0.174438	0.25151	0.637627	0.628585	0.564906	0.508213	0.2757	0.286661	0.288221	0.265769	0.603567	0.526709	0.448812	0.522313	0.46243	0.33997	0.385866	0.367141	0.556392	0.465178	0.474446	0.388414		0.356689	0.320499	0.333091	0.347546	0.329261	0.336429	0.335566	0.333644	0.364239
DG	DG 40:6	DG 18:1_22:5	Diradylglycerols	Diacylglycerols	18:1,22:5	C43H72O5	[M+NH4]+	686.572	668.538	1.5	17.91	0.0552311	0.0657601	0.048456	0.0386632	0.0345501	0.0278642	0.0264073	0.0380646	0.119699	0.105778	0.0960493	0.106031	0.0558148	0.0519874	0.0550013	0.0508046	0.101734	0.0809905	0.0711397	0.078869	0.0644876	0.0522363	0.0584428	0.0507206	0.0916539	0.0768722	0.077922	0.0698794		0.0636933	0.0597421	0.0686798	0.0610375	0.0592028	0.0636321	0.0597752	0.0595412	0.0649285
DG	DG 40:6	DG 18:1_22:5	Diradylglycerols	Diacylglycerols	18:1,22:5	C43H72O5	[M+NH4]+	686.572	668.538	1.3	18.01	0.0771926	0.0929175	0.0682171	0.0491259	0.0734292	0.0552436	0.0559249	0.0886824	0.202721	0.19334	0.180252	0.18921	0.168357	0.177614	0.18375	0.200866	0.232953	0.178352	0.161776	0.195021	0.161909	0.121309	0.155198	0.134808	0.127099	0.10368	0.109351	0.092897		0.141156	0.136816	0.147973	0.137205	0.132577	0.141653	0.131137	0.132543	0.133269
DG	DG 40:7	DG 18:3_22:4	Diradylglycerols	Diacylglycerols	22:4,18:3	C43H70O5	[M+NH4]+	684.557	666.522	1.8	17.2	0.0638673	0.0594025	0.0539314	0.0447921	0.0597718	0.0401247	0.0454186	0.058388	0.167783	0.16058	0.142961	0.136421	0.0234347	0.0291022	0.030473	0.0237245	0.136656	0.111448	0.10291	0.107973	0.105678	0.0807228	0.0790854	0.0691408	0.232448	0.185688	0.177001	0.1492		0.0587105	0.066761	0.0669783	0.0682046	0.0730491	0.066187	0.066739	0.0720883	0.0648072
DG	DG 40:8	DG 20:4_20:4	Diradylglycerols	Diacylglycerols	20:4,	C43H68O5	[M+NH4]+	682.541	664.507	1.7	16.74	0.168694	0.147685	0.141271	0.128359	0.172597	0.152121	0.151918	0.161122	0.492965	0.502532	0.427626	0.388713	0.0340254	0.0371586	0.0402203	0.0319335	0.371674	0.304694	0.313073	0.305514	0.305662	0.261302	0.258229	0.211669	0.674259	0.645644	0.605909	0.709801		0.15954	0.179802	0.173045	0.161061	0.188934	0.193826	0.189254	0.214265	0.197792
DG	DG 40:9	DG 20:4_20:5	Diradylglycerols	Diacylglycerols	20:4,	C43H66O5	[M+NH4]+	680.525	662.491	1	16.09	0.00337269	0.00333284	0.00372308	0.00321206	0.00264254	0.00127145	0.00110552	0.00292232	0.0101002	0.00960652	0.00711482	0.00691182	0.00184973	0.00213788	0.00217566	0.00231636	0.00819805	0.00633165	0.00603697	0.0084913	0.00572694	0.004519	0.00556701	0.0042401	0.0125383	0.0110504	0.0106463	0.0103636		0.00302981	0.004701	0.00444027	0.0037571	0.00487616	0.00386645	0.00369589	0.00577388	0.00367809
DG	DG 41:4	DG 19:0_22:4	Diradylglycerols	Diacylglycerols	22:4,	C44H78O5	[M+NH4]+	704.619	686.585	0.8	19.66	0.00155968	0.00143098	0.00101247	0.000915072	0.00339592	0.00294644	0.00273796	0.00377312	0.00411124	0.0035408	0.00364276	0.00337687	0.00184718	0.00214333	0.00235573	0.00222168	0.00403022	0.00304387	0.00299926	0.00323704	0.0035564	0.00249995	0.00294425	0.00233316	0.00264472	0.00253901	0.00224474	0.00217177		0.00208455	0.00229998	0.00228553	0.00218673	0.00235715	0.00222206	0.00203631	0.00250962	0.00214668
DG	DG 42:1	DG 16:0_26:1	Diradylglycerols	Diacylglycerols	26:1,16:0	C45H86O5	[M+NH4]+	724.682	706.648	1.3	21.92	0.0123062	0.0122103	0.00991108	0.00684331	0.0177072	0.015453	0.0161637	0.0214777	0.0388521	0.0361871	0.0340802	0.0285507	0.0303604	0.0346692	0.0326617	0.0392672	0.0404811	0.0311453	0.0298998	0.0392683	0.0427928	0.0342797	0.0430141	0.0336722	0.0163776	0.0130975	0.0149643	0.0135305		0.0238432	0.0251319	0.0233025	0.0236051	0.0253073	0.0261325	0.0241311	0.0257752	0.0242333
DG	DG 42:1	DG 18:1_24:0	Diradylglycerols	Diacylglycerols	18:1,24:0	C45H86O5	[M+NH4]+	724.682	706.648	1.6	22.12	0.0269344	0.0252114	0.0207871	0.0162548	0.0326297	0.0279843	0.0267325	0.0405208	0.0437015	0.042285	0.0402764	0.0351334	0.0292496	0.033358	0.0322893	0.0337778	0.045219	0.0369875	0.0358771	0.0430496	0.0502712	0.040408	0.0477309	0.0368375	0.0251296	0.022229	0.0216373	0.0230948		0.0275604	0.0291838	0.0274766	0.0274462	0.0308877	0.030872	0.029052	0.0324161	0.0314154
DG	DG 42:2	DG 18:1_24:1	Diradylglycerols	Diacylglycerols	18:1,24:1	C45H84O5	[M+NH4]+	722.666	704.632	1.1	21.11	0.123996	0.147027	0.112255	0.0859936	0.173962	0.128681	0.132008	0.196449	0.28689	0.281239	0.246553	0.239646	0.209649	0.242762	0.225133	0.254901	0.281449	0.238459	0.204694	0.278761	0.257838	0.218329	0.248722	0.194976	0.161196	0.149778	0.139923	0.13722		0.179697	0.186252	0.18242	0.178291	0.180969	0.195116	0.179251	0.19488	0.183365
DG	DG 42:3	DG 18:1_24:2	Diradylglycerols	Diacylglycerols	18:1,24:2	C45H82O5	[M+NH4]+	720.651	702.616	1	20.35	0.0147263	0.01765	0.0111925	0.00871486	0.0168153	0.0107459	0.0110476	0.018014	0.0281965	0.0250545	0.0214053	0.0205568	0.0289751	0.0314008	0.0307787	0.0331684	0.027144	0.0210373	0.0187333	0.0253299	0.0206355	0.0162199	0.0186118	0.0166925	0.0140752	0.0124733	0.0114682	0.0120083		0.0211912	0.017858	0.0191859	0.0180834	0.0181426	0.0195397	0.0190812	0.0167639	0.0199623
DG	DG 42:4	DG 24:3_18:1	Diradylglycerols	Diacylglycerols	18:1,24:3	C45H80O5	[M+NH4]+	718.635	700.601	1	19.73	0.0147297	0.0175026	0.0115993	0.00912261	0.0275444	0.0192663	0.0196296	0.0315133	0.0418573	0.0397591	0.0374273	0.0316852	0.040851	0.0489143	0.0507895	0.0537245	0.0452376	0.03578	0.0346202	0.0417876	0.0365704	0.0264358	0.0291356	0.0240577	0.0231908	0.0207989	0.0207697	0.0204487		0.0262406	0.029565	0.02695	0.0291849	0.0299489	0.0285074	0.0290048	0.0312942	0.0274349
DG	DG 42:4	DG 20:0_22:4	Diradylglycerols	Diacylglycerols	22:4,	C45H80O5	[M+NH4]+	718.635	700.601	0.9	20.12	0.00219368	0.00256834	0.00176262	0.00176505	0.00416313	0.0033744	0.00423846	0.0049256	0.00860962	0.00814127	0.00713215	0.00647231	0.00449569	0.00448651	0.00471825	0.00535237	0.00820435	0.00765112	0.00631688	0.00752463	0.00749965	0.00534089	0.00633649	0.00468081	0.00513256	0.00422945	0.00405065	0.00389814		0.00481354	0.00447348	0.00457773	0.00465789	0.00458022	0.00480037	0.0049413	0.00486605	0.00448169
DG	DG 42:5	DG 24:4_18:1	Diradylglycerols	Diacylglycerols	18:1,24:4	C45H78O5	[M+NH4]+	716.619	698.585	1	19.06	0.038386	0.0355532	0.0314141	0.0232995	0.093181	0.0844726	0.0772275	0.104625	0.178299	0.181092	0.136414	0.160587	0.0383568	0.0454393	0.0478979	0.0447347	0.224308	0.162595	0.14176	0.165072	0.145516	0.125709	0.127322	0.108813	0.131289	0.128287	0.109963	0.108309		0.0802742	0.0868532	0.0874468	0.0824841	0.0866551	0.0873946	0.0757017	0.0933135	0.0812197
DG	DG 42:5	DG 20:1_22:4	Diradylglycerols	Diacylglycerols	22:4,20:1	C45H78O5	[M+NH4]+	716.619	698.585	1.4	19.21	0.047153	0.0534754	0.035968	0.0280453	0.0735742	0.0612341	0.0606643	0.0824932	0.25914	0.257989	0.197291	0.205561	0.147167	0.17137	0.155483	0.181707	0.24014	0.1677	0.174182	0.199604	0.154585	0.133847	0.1565	0.125601	0.0983993	0.0933373	0.100875	0.0866657		0.119645	0.132197	0.123191	0.118941	0.136019	0.130037	0.122407	0.127777	0.120911
DG	DG 42:5	DG 20:4_22:1	Diradylglycerols	Diacylglycerols	20:4,22:1	C45H78O5	[M+NH4]+	716.619	698.585	1.5	19.45	0.0210637	0.0190902	0.0161799	0.0132117	0.0231364	0.0222693	0.0209456	0.0261197	0.0657745	0.0622619	0.0590639	0.0536791	0.0251421	0.0309172	0.029204	0.0287446	0.0619555	0.0441339	0.0447535	0.0512602	0.0431314	0.0351308	0.0393021	0.0323649	0.0406145	0.036653	0.0347466	0.0333542		0.030729	0.0349307	0.0320642	0.031822	0.0345603	0.0351375	0.0313738	0.0345784	0.0320281
DG	DG 42:6	DG 24:5_18:1	Diradylglycerols	Diacylglycerols	18:1,24:5	C45H76O5	[M+NH4]+	714.604	696.569	1.2	18.59	0.192606	0.241497	0.170251	0.125029	0.192018	0.142766	0.148192	0.21758	0.731751	0.707032	0.608982	0.608652	0.385437	0.454609	0.403722	0.464562	0.688484	0.526936	0.461171	0.613498	0.481484	0.423503	0.460313	0.374516	0.38958	0.384177	0.365397	0.328443		0.353179	0.416595	0.368502	0.366025	0.367297	0.399389	0.365753	0.408726	0.373143
DG	DG 42:6	DG 20:1_22:5	Diradylglycerols	Diacylglycerols	22:5,	C45H76O5	[M+NH4]+	714.604	696.569	1	18.91	0.00142543	0.00179523	0.00126175	0.00105132	0.00209593	0.00147249	0.00188466	0.00330113	0.00884714	0.00753881	0.00573906	0.00613815	0.00781529	0.0083143	0.0070398	0.00861217	0.00933503	0.00685989	0.00568184	0.00844547	0.0054341	0.00471895	0.00522447	0.00399225	0.00316358	0.00335836	0.0029704	0.00302333		0.00429878	0.00525011	0.00438021	0.00476195	0.00508821	0.0050607	0.00460156	0.00536702	0.00439853
DG	DG 42:7	DG 20:3_22:4	Diradylglycerols	Diacylglycerols	22:4,20:3	C45H74O5	[M+NH4]+	712.588	694.554	1.4	17.92	0.0407334	0.0451984	0.0341125	0.028729	0.0478131	0.0347563	0.0384477	0.0487923	0.160227	0.150717	0.134251	0.143388	0.0494621	0.0469048	0.0521209	0.0468056	0.161841	0.128751	0.113288	0.126578	0.107012	0.0784344	0.0915727	0.0857993	0.118702	0.099566	0.102259	0.0878871		0.0779804	0.0721553	0.0831255	0.0741997	0.0734364	0.0732035	0.0729349	0.0745044	0.0788798
DG	DG 42:7	DG 20:3_22:4	Diradylglycerols	Diacylglycerols	22:4,20:3	C45H74O5	[M+NH4]+	712.588	694.554	1.2	18.04	0.0171926	0.020305	0.0150341	0.00797071	0.012502	0.010589	0.0102166	0.014139	0.0448489	0.0413679	0.0361204	0.0370534	0.021251	0.0243975	0.0221212	0.0220052	0.0388553	0.0324289	0.0289336	0.0251463	0.0256328	0.0211058	0.019876	0.0220726	0.0319054	0.0233361	0.0190365	0.0155734		0.0257651	0.0264718	0.0243141	0.0248588	0.0213493	0.028427	0.0209593	0.0215415	0.0254021
DG	DG 42:7	DG 20:3_22:4	Diradylglycerols	Diacylglycerols	22:4,20:3	C45H74O5	[M+NH4]+	712.588	694.554	1.2	18.14	0.0233466	0.0329427	0.0218318	0.0154436	0.0154918	0.00970821	0.0102387	0.0200493	0.0562808	0.0526931	0.0552797	0.0543267	0.0776407	0.0797416	0.0800123	0.0939328	0.0643987	0.04617	0.0386455	0.064524	0.0424451	0.0319483	0.0469736	0.0349805	0.026606	0.0253189	0.0286068	0.0252758		0.0461346	0.04372	0.0493034	0.0463273	0.0450492	0.047416	0.0455214	0.0445382	0.0446645
DG	DG 42:7	DG 20:1_22:6	Diradylglycerols	Diacylglycerols	22:6,	C45H74O5	[M+NH4]+	712.588	694.554	1.4	18.36	0.00110427	0.00125369	0.00114651	0.000773359	0.00186262	0.00994033	0.000883034	0.00156056	0.0093481	0.00874788	0.00989772	0.00677769	0.00756393	0.00839242	0.00791168	0.0085712	0.0119486	0.0104793	0.00781187	0.0123484	0.00709986	0.00443705	0.00749039	0.00568438	0.00573209	0.00346846	0.00562044	0.00463192		0.00551964	0.00445293	0.00528914	0.0049211	0.00528776	0.00585644	0.0053506	0.00524427	0.00557685
DG	DG 42:8	DG 20:4_22:4	Diradylglycerols	Diacylglycerols	20:4,22:4	C45H72O5	[M+NH4]+	710.572	692.538	1.6	17.49	0.269732	0.304518	0.233207	0.204186	0.39296	0.28443	0.30657	0.363138	1.30471	1.31537	1.15517	1.06419	0.178302	0.188041	0.192253	0.143031	1.03823	1.00381	0.861615	0.850022	0.906352	0.718354	0.734511	0.639803	1.28542	1.08462	0.977534	1.03281		0.396686	0.44051	0.433578	0.479612	0.481254	0.475121	0.518389	0.494839	0.479988
DG	DG 42:8	DG 20:2_22:6	Diradylglycerols	Diacylglycerols	22:6,	C45H72O5	[M+NH4]+	710.572	692.538	1.1	17.7	0.00348598	0.00423128	0.00231864	0.00133299	0.00256191	0.00131775	0.00167606	0.00196595	0.0126595	0.0123938	0.0142504	0.0104291	0.00724942	0.00627702	0.00599459	0.00642487	0.0152914	0.0132108	0.014762	0.0117118	0.00843828	0.00614108	0.00818828	0.00802777	0.0118217	0.00947102	0.00930413	0.00776131		0.0064955	0.00644727	0.00578245	0.00656549	0.00920349	0.0078948	0.00723412	0.00726023	0.00735372
DG	DG 42:9	DG 20:4_22:5	Diradylglycerols	Diacylglycerols	20:4,22:5	C45H70O5	[M+NH4]+	708.557	690.522	1.6	16.88	0.0309241	0.0287361	0.0224083	0.0225022	0.0268997	0.0238827	0.0220527	0.0333535	0.0982724	0.10321	0.0912491	0.0801425	0.0135469	0.0183686	0.0175054	0.0150108	0.0825499	0.0737216	0.0736311	0.0734567	0.0590574	0.054319	0.0565922	0.0465082	0.103247	0.0965302	0.0935808	0.0917034		0.0325665	0.0373508	0.0344664	0.0369194	0.0393316	0.0405743	0.039078	0.047184	0.0377604
DG	DG 42:9	DG 20:4_22:5	Diradylglycerols	Diacylglycerols	20:4,22:5	C45H70O5	[M+NH4]+	708.557	690.522	1.4	17.16	0.00809975	0.00959572	0.00647565	0.00693064	0.0116369	0.00828607	0.00716217	0.0105309	0.0465735	0.0431572	0.0404885	0.037995	0.010528	0.0127503	0.0134236	0.0118681	0.0467115	0.0355478	0.0357571	0.0388196	0.0378512	0.0285333	0.0284331	0.0240786	0.0384749	0.0331866	0.0346675	0.0292041		0.0170644	0.0167449	0.0169475	0.0186298	0.0195834	0.0190835	0.0183755	0.019443	0.0169687
DG	DG 43:2	DG 18:1_25:1	Diradylglycerols	Diacylglycerols	18:1,25:1	C46H86O5	[M+NH4]+	736.682	718.648	1	21.56	0.0037949	0.00423043	0.00334891	0.00290432	0.00549372	0.00405806	0.003981	0.00606482	0.00775663	0.00770101	0.00635376	0.00622705	0.00502434	0.00605481	0.00560708	0.00642591	0.00769159	0.0060528	0.00516657	0.00693991	0.00747718	0.00590129	0.0066222	0.0054387	0.00445701	0.00414158	0.0040335	0.00442936		0.00479581	0.0052039	0.00462235	0.00474124	0.00534245	0.00512784	0.00460362	0.00519994	0.00490364
DG	DG 44:1	DG 18:1_26:0	Diradylglycerols	Diacylglycerols	18:1,26:0	C47H90O5	[M+NH4]+	752.713	734.679	2.1	23	0.0132281	0.015021	0.0101923	0.00961846	0.032436	0.0273775	0.029753	0.0384912	0.0352556	0.0311355	0.0325357	0.0223294	0.0216362	0.0212411	0.0223445	0.0214121	0.0345117	0.037015	0.0386159	0.0410674	0.0514516	0.03428	0.0452713	0.0410691	0.014144	0.0134553	0.0115175	0.0129886		0.0188316	0.0216272	0.0236971	0.0217868	0.0226379	0.0222595	0.0239482	0.0246415	0.0230017
DG	DG 44:1	DG 28:1_16:0	Diradylglycerols	Diacylglycerols	16:0,	C47H90O5	[M+NH4]+	752.713	734.679	2	23.32	0.00780045	0.00679568	0.00607501	0.00711434	0.0064801	0.00578667	0.00457994	0.00904771	0.00777537	0.00474343	0.00382828	0.00340864	0.0067727	0.00458819	0.00501957	0.00443811	0.00334835	0.0038229	0.00200637	0.00418313	0.00875242	0.00477799	0.00651149	0.00562299	0.00676892	0.00515361	0.00419337	0.00588313		0.00383086	0.00443126	0.00551972	0.00489712	0.00495855	0.00521837	0.00521428	0.00544701	0.00422631
DG	DG 44:2	DG 18:1_26:1	Diradylglycerols	Diacylglycerols	18:1,26:1	C47H88O5	[M+NH4]+	750.697	732.663	1.3	21.98	0.132354	0.1342	0.10453	0.0776562	0.160714	0.134303	0.141695	0.187833	0.370671	0.354692	0.312473	0.28309	0.168564	0.197203	0.188483	0.206282	0.353027	0.264541	0.258854	0.310997	0.334721	0.273906	0.316259	0.254269	0.166111	0.148129	0.142234	0.138508		0.182071	0.19706	0.187514	0.182779	0.197723	0.201381	0.185264	0.199786	0.184821
DG	DG 44:4	DG 20:4_24:0	Diradylglycerols	Diacylglycerols	20:4,	C47H84O5	[M+NH4]+	746.666	728.632	0.9	21.36	0.00227702	0.0024934	0.00196919	0.00183386	0.00394848	0.00241045	0.00279464	0.00364149	0.00652113	0.00634787	0.00507965	0.0054059	0.00203722	0.00249614	0.00217674	0.00246203	0.00630444	0.00501148	0.00465188	0.00574103	0.0072011	0.00540679	0.0057068	0.00523402	0.00458791	0.00446	0.00383401	0.00381498		0.00320087	0.00351524	0.00337857	0.00359159	0.00352785	0.0034156	0.00330136	0.00422166	0.0032684
DG	DG 44:5	DG 20:4_24:1	Diradylglycerols	Diacylglycerols	24:1,20:4	C47H82O5	[M+NH4]+	744.651	726.616	1	20.33	0.0149171	0.0163721	0.0121329	0.0114397	0.0231501	0.0158845	0.0179567	0.0231028	0.0522206	0.0512085	0.0427774	0.0435314	0.0166541	0.016855	0.0185158	0.0165122	0.0495154	0.0416823	0.0370877	0.0408263	0.0434934	0.0330443	0.0372585	0.0325367	0.0327717	0.0268279	0.0260522	0.0246774		0.0253267	0.0240376	0.0239073	0.0243292	0.0240871	0.0246538	0.0254529	0.0241159	0.0256295
DG	DG 44:8	DG 22:4_22:4	Diradylglycerols	Diacylglycerols	22:4,	C47H76O5	[M+NH4]+	738.604	720.569	1.5	18.18	0.136152	0.15784	0.123171	0.0926166	0.222742	0.167739	0.162559	0.23645	1.05707	0.991421	0.880187	0.93412	0.232929	0.243262	0.259173	0.234394	1.02147	0.786096	0.688787	0.843992	0.809761	0.626607	0.792745	0.637783	0.570972	0.492889	0.532006	0.427878		0.442112	0.434213	0.461018	0.438533	0.421223	0.47839	0.420617	0.426624	0.438469
DG	DG 44:9	DG 22:4_22:5	Diradylglycerols	Diacylglycerols	22:4,	C47H74O5	[M+NH4]+	736.588	718.554	1.6	17.62	0.0197158	0.026225	0.016872	0.0140706	0.0292709	0.0212869	0.024811	0.0278372	0.136086	0.125127	0.116229	0.0946671	0.0331244	0.0308931	0.0334151	0.0281262	0.132182	0.116113	0.101046	0.110896	0.0984336	0.0738619	0.0777617	0.0723462	0.0903797	0.0754427	0.0749376	0.0700717		0.0436817	0.0482038	0.0510643	0.0534378	0.0538866	0.0511992	0.0520097	0.0577544	0.0536852
DG	DG 44:9	DG 22:4_22:5	Diradylglycerols	Diacylglycerols	22:4,	C47H74O5	[M+NH4]+	736.588	718.554	0.9	17.78	0.0183324	0.0224242	0.0145777	0.0157407	0.0198664	0.0151532	0.0166062	0.0193121	0.102455	0.0983236	0.0885226	0.0948843	0.021608	0.0185989	0.0216107	0.0164873	0.0911013	0.0770897	0.0610086	0.0736051	0.0663325	0.0577882	0.0615294	0.0565443	0.0801888	0.0641002	0.0645837	0.0512868		0.0431658	0.040922	0.0430335	0.0415006	0.0420711	0.0406306	0.04146	0.0412311	0.0438545
DG	DG 44:9	DG 22:4_22:5	Diradylglycerols	Diacylglycerols	22:5,	C47H74O5	[M+NH4]+	736.588	718.554	1.2	17.87	0.00666891	0.00784891	0.00567885	0.00282941	0.011218	0.00723659	0.00643391	0.0121267	0.0544426	0.0549953	0.0439247	0.0458632	0.0311529	0.0306228	0.0307262	0.033247	0.0634045	0.0481063	0.0466535	0.0477952	0.0470838	0.0288231	0.0419183	0.0398287	0.0234692	0.0211819	0.0179238	0.0222989		0.0343109	0.0268218	0.0288909	0.027772	0.0256435	0.0252655	0.0278846	0.0272243	0.0283135
DG	DG 46:0	DG 30:0_16:0	Diradylglycerols	Diacylglycerols	16:0,	C49H96O5	[M+NH4]+	782.76	764.726	1.5	25.04	0.00157607	0.00222318	0.00150548	0.000806078	0.00117324	0	0.00102136	0.00123476	0	0	0	0	0.00681596	0.00731981	0.00753324	0.00547482	0.000568921	0.000637316	0.000627057	0.000719038	0.00170458	0.00104441	0.00160652	0	0.000453203	0	0	0.000423987		0.00229014	0.000979165	0.00183446	0.00286752	0.0019608	0.00171536	0.00303186	0.00299629	0.00173772
DG	DG 46:1	DG 30:1_16:0	Diradylglycerols	Diacylglycerols	16:0,	C49H94O5	[M+NH4]+	780.745	762.71	2.1	24.14	0.013478	0.0147373	0.0122476	0.0128162	0.0160662	0.0110526	0.00990728	0.0193875	0.0101777	0.0085909	0.0071821	0.00476739	0.012831	0.0125497	0.0117295	0.0151295	0.00409895	0.00743253	0.00346336	0.00863488	0.0129357	0.011243	0.0103356	0.00790799	0.0137369	0.0141598	0.0114619	0.0160718		0.00880803	0.00831799	0.00854179	0.00742455	0.0103939	0.00855088	0.00936459	0.0115927	0.0116088
DG	DG 46:2	DG 28:1_18:1	Diradylglycerols	Diacylglycerols	18:1,28:1	C49H92O5	[M+NH4]+	778.729	760.694	1.6	22.84	0.0171847	0.0196968	0.0140554	0.0121229	0.0221604	0.0181139	0.0187967	0.0254032	0.0510203	0.0510578	0.0458187	0.0354858	0.0252146	0.0247323	0.0253337	0.0231426	0.0469067	0.0430395	0.0345854	0.0420525	0.0508018	0.0379542	0.0427871	0.0367206	0.020925	0.0183687	0.0194597	0.0185219		0.0250362	0.0230997	0.0236674	0.0248794	0.0245503	0.026852	0.0270692	0.0266363	0.0260512
DG	DG 46:4	DG 20:3_26:1	Diradylglycerols	Diacylglycerols	20:3,	C49H88O5	[M+NH4]+	774.697	756.663	1	21.59	0.00206368	0.00268682	0.00194009	0.00139115	0.00283224	0.00235619	0.00185756	0.00365151	0.008212	0.007739	0.00585211	0.00634128	0.00510251	0.00625479	0.00515	0.00613295	0.00826043	0.00620435	0.00522024	0.0073459	0.00671081	0.00508327	0.00617237	0.00480099	0.00362897	0.00327912	0.0032931	0.00325068		0.00398194	0.00440336	0.00393705	0.0038925	0.00483891	0.00447762	0.00379603	0.00451796	0.00429243
DG	DG 46:4	DG 20:4_26:0	Diradylglycerols	Diacylglycerols	20:4,	C49H88O5	[M+NH4]+	774.697	756.663	1.3	22.45	0.00537566	0.00401708	0.0039958	0.00460919	0.00363086	0.00182395	0.00209896	0.00411238	0.00698777	0.00480414	0.00471113	0.00487968	0.00209339	0.0020193	0.00205165	0.00193427	0.00366836	0.00285015	0.00302953	0.00355356	0.00728003	0.00473297	0.00535702	0.00481063	0.00820561	0.00676057	0.0062838	0.00617284		0.00372448	0.00390636	0.00337236	0.00346935	0.00386865	0.00391858	0.00335729	0.00358188	0.00341259
DG	DG 46:5	DG 22:4_24:1	Diradylglycerols	Diacylglycerols	24:1,22:4	C49H86O5	[M+NH4]+	772.682	754.648	0.9	20.96	0.0108751	0.014029	0.0111664	0.00835499	0.0231356	0.0168631	0.0171601	0.0258813	0.0655019	0.0645015	0.0553938	0.0495932	0.0275039	0.0281249	0.0280538	0.0275072	0.0662508	0.0564882	0.0482241	0.0644454	0.0546284	0.0443306	0.0535039	0.0421954	0.0278939	0.0265619	0.0279464	0.0267711		0.0299995	0.0300185	0.0313712	0.0305852	0.0298544	0.0329532	0.030555	0.0317843	0.0320399
DG	DG 46:5	DG 20:4_26:1	Diradylglycerols	Diacylglycerols	20:4,26:1	C49H86O5	[M+NH4]+	772.682	754.648	1.1	21.23	0.0135072	0.0147702	0.0123294	0.00947967	0.0219236	0.0154355	0.0152876	0.0222642	0.0553251	0.0499615	0.0442946	0.04768	0.0131698	0.0150061	0.0140374	0.0149517	0.0517739	0.0441648	0.0368657	0.0465006	0.0495985	0.0421116	0.0459772	0.0374373	0.0320273	0.0295534	0.0277701	0.025634		0.0239789	0.0272675	0.0246849	0.0242433	0.0256178	0.0267125	0.0240734	0.0280459	0.0251681
DG	DG 46:8	DG 24:4_22:4	Diradylglycerols	Diacylglycerols	24:4,22:4	C49H80O5	[M+NH4]+	766.635	748.601	1.4	18.94	0.00456031	0.00553004	0.00390506	0.0030757	0.0165136	0.017324	0.0136739	0.0176161	0.0571415	0.0547766	0.039808	0.0416957	0.00862135	0.00968293	0.00899681	0.00952301	0.0656231	0.0464983	0.042031	0.0480381	0.0441415	0.0382413	0.0391458	0.0331387	0.0290483	0.0293481	0.0278533	0.0261447		0.0214638	0.0230081	0.021784	0.0209168	0.0237996	0.0218913	0.0200925	0.0235268	0.0206625
DG	DG 46:9	DG 24:5_22:4	Diradylglycerols	Diacylglycerols	24:5,22:4	C49H78O5	[M+NH4]+	764.619	746.585	1.4	18.47	0.019617	0.0313811	0.0206322	0.0154539	0.0259815	0.0199103	0.0191227	0.0310833	0.210747	0.199864	0.171396	0.166683	0.0590716	0.0640903	0.0624045	0.0653212	0.198988	0.160394	0.137971	0.182696	0.155488	0.134517	0.145012	0.118103	0.100512	0.099609	0.0998489	0.0911653		0.0822298	0.0932109	0.0882857	0.0857749	0.0851848	0.0933515	0.0849041	0.0920468	0.0849227
DG	DG 48:0	DG 32:0_16:0	Diradylglycerols	Diacylglycerols	16:0,	C51H100O5	[M+NH4]+	810.792	792.757	1.2	25.97	0.0092387	0.0120593	0.00768334	0.0072575	0.00691189	0.00648688	0.00670416	0.00971061	0.00438995	0.00453654	0.00464712	0.00316985	0.0311944	0.0334236	0.0313256	0.0379554	0.00541695	0.00554097	0.00509991	0.00713493	0.010154	0.00839961	0.00967271	0.00798029	0.00317093	0.00292561	0.00308125	0.00248242		0.011429	0.0136245	0.0132949	0.0123788	0.013093	0.0153438	0.012338	0.0127804	0.0134905
DG	DG 48:1	DG 30:0_18:1	Diradylglycerols	Diacylglycerols	18:1,	C51H98O5	[M+NH4]+	808.776	790.741	1.7	25	0.056698	0.0685994	0.0501018	0.0407239	0.0551822	0.0438076	0.0419997	0.0694196	0.031102	0.0299147	0.0294331	0.0190927	0.122404	0.146079	0.148553	0.161507	0.0335544	0.0322291	0.0272623	0.0427571	0.0455538	0.0341197	0.0417363	0.0315789	0.0217892	0.0160954	0.0160957	0.018039		0.0614002	0.0594973	0.0607161	0.0660091	0.0668701	0.0673318	0.0659517	0.0694666	0.063316
DG	DG 48:2	DG 30:1_18:1	Diradylglycerols	Diacylglycerols	18:1,	C51H96O5	[M+NH4]+	806.76	788.726	1.9	24.16	0.0434622	0.0482948	0.0370477	0.0393461	0.0481307	0.0358861	0.0346109	0.0526492	0.044781	0.0232417	0.0196929	0.0189431	0.0337289	0.0405794	0.0317746	0.041966	0.0163516	0.0181608	0.0148413	0.0257037	0.0250991	0.0212189	0.0208032	0.0200623	0.0465151	0.0425794	0.0330119	0.0617446		0.0230884	0.0290987	0.0266599	0.0239706	0.0308622	0.0297811	0.0247694	0.034454	0.0313415
DG	DG 48:4	DG 20:4_28:0	Diradylglycerols	Diacylglycerols	20:4,	C51H92O5	[M+NH4]+	802.729	784.694	1.9	23.28	0.0120449	0.00995835	0.0101406	0.0104794	0.011651	0.00763584	0.00694297	0.0101938	0.0144443	0.00937926	0.00987201	0.00745593	0.00683337	0.00655574	0.00518794	0.00551433	0.00740803	0.00885669	0.00540032	0.00760504	0.0198028	0.011084	0.012835	0.0135294	0.0179167	0.0161788	0.0133868	0.0198819		0.00752812	0.00750035	0.00802946	0.00788271	0.00795184	0.00842278	0.0085534	0.00848401	0.0095649
DG	DG 48:5	DG 22:4_26:1	Diradylglycerols	Diacylglycerols	26:1,22:4	C51H90O5	[M+NH4]+	800.713	782.679	1.1	21.83	0.0113787	0.0133104	0.00918295	0.00725617	0.0221663	0.0185644	0.0180339	0.0227824	0.0814459	0.0764609	0.061438	0.0597551	0.0215164	0.0242374	0.0225824	0.0247993	0.080545	0.0586375	0.056431	0.0672326	0.0704006	0.0586581	0.0671454	0.0553379	0.0307638	0.0267054	0.0270826	0.0258857		0.0312715	0.0340922	0.0323228	0.0320013	0.0355045	0.0352267	0.0316941	0.0358855	0.0333654
DG	DG 48:5	DG 28:1_20:4	Diradylglycerols	Diacylglycerols	20:4,	C51H90O5	[M+NH4]+	800.713	782.679	1.5	22.47	0.00912787	0.00761758	0.00627061	0.00715425	0.00769477	0.00490426	0.00478646	0.00768175	0.0132705	0.0113335	0.00893157	0.0105863	0.00288042	0.00268452	0.00275714	0.00300037	0.00787078	0.00681441	0.00560447	0.00689743	0.0104632	0.00779019	0.00768982	0.00748637	0.019957	0.0162409	0.0132335	0.0147425		0.00652557	0.00655021	0.00631381	0.00671017	0.00693841	0.00677386	0.00673525	0.00705176	0.0064572
DG	DG 50:1	DG 32:0_18:1	Diradylglycerols	Diacylglycerols	18:1,	C53H102O5	[M+NH4]+	836.807	818.773	1	26.08	0.0041815	0.00469538	0.00533826	0.00359865	0.00380579	0.00382912	0.00325258	0.00416336	0.00160149	0.00253836	0.00128763	0.00141799	0.216111	0.00897289	0.00689244	0.00812031	0.00131543	0.00222762	0.000898366	0.00177663	0.00464555	0.00481493	0.00303052	0.00441362	0.00195981	0.00141959	0.00228605	0.0306045		0.109312	0.00493535	0.0057593	0.108086	0.00661982	0.00586042	0.00330001	0.00430807	0.00386773
DG	DG 50:4	DG 30:0_20:4	Diradylglycerols	Diacylglycerols	20:4,	C53H96O5	[M+NH4]+	830.76	812.726	1.7	24.12	0.0211753	0.0246721	0.0176825	0.0161348	0.0134304	0.0101759	0.011946	0.017775	0.0128882	0.00958072	0.00768613	0.00538105	0.0219191	0.0250211	0.0227978	0.0244168	0.0108933	0.00957119	0.00896387	0.012434	0.0121304	0.00874793	0.0086322	0.0101623	0.00845427	0.0119632	0.00714588	0.00890752		0.0112291	0.012915	0.0122245	0.0117486	0.0163767	0.0166195	0.0131288	0.0162293	0.0129998
DG	DG 50:5	DG 30:1_20:4	Diradylglycerols	Diacylglycerols	20:4,	C53H94O5	[M+NH4]+	828.745	810.71	1.8	23.29	0.0309225	0.0267169	0.0250591	0.0289161	0.0332906	0.0196925	0.0198099	0.0278959	0.0442351	0.0295048	0.023484	0.025931	0.00964364	0.00707045	0.00793248	0.00723469	0.0193254	0.0211147	0.016544	0.0214543	0.0323105	0.0210852	0.0220012	0.0246754	0.0657651	0.0545842	0.0439018	0.0680699		0.0178879	0.0164247	0.022276	0.0182167	0.0178051	0.0203958	0.019216	0.0200538	0.0202788
DG	DG 52:1	DG 34:0_18:1	Diradylglycerols	Diacylglycerols	18:1,	C54H104O5	[M+NH4]+	850.823	832.788	1.7	26.23	0.00087332	0.000669904	0.000498413	0.000256548	0	0	0	0	0.000394792	0.000198074	0	0	0.00149519	0.00149938	0.00233221	0.00263246	0.000398171	0.000200554	0.000161166	0.000173393	0.000640367	0	0.0011387	0.000137987	0	0	0	0		0.00106103	0.000862316	0.000124552	0.000559595	0.00118323	0.000136202	0.00133026	0.00193469	0.00220282
DG	DG 52:1	DG 34:0_18:1	Diradylglycerols	Diacylglycerols	18:1,	C54H104O5	[M+NH4]+	850.823	832.788	1.7	26.47	0.00386989	0.00476274	0.00611221	0.00579597	0.00486523	0.00456166	0.00346764	0.00376946	0.0041732	0.00314658	0.00306545	0.0016628	0.00760973	0.010543	0.00806044	0.0137281	0.00287555	0.00275103	0.00235524	0.00364028	0.00451534	0.00310562	0.00519024	0.00318033	0.00223987	0.00182916	0.00185194	0.00218971		0.00142903	0.00363293	0.00526659	0.00462323	0.00474714	0.00586479	0.00403718	0.00522762	0.00404213
DG	DG 52:1	DG 34:0_18:1	Diradylglycerols	Diacylglycerols	18:1,	C54H104O5	[M+NH4]+	850.823	832.788	1.3	26.5	0.00875189	0.0111562	0.00651853	0.00491441	0.00546991	0.00302842	0.00382093	0.00686703	0.00167445	0.00144672	0.00175069	0.00170246	0.00636973	0.00744541	0.00663666	0.00591611	0.00194585	0.00214583	0.00150007	0.0028588	0.00386379	0.00376064	0.00299115	0.00340616	0.00125158	0.00170871	0.00191188	0.00200024		0.00725961	0.00427555	0.00315347	0.00399631	0.00432688	0.00433752	0.00403295	0.00587237	0.00483223
DG	DG 52:2	DG 32:0_20:2	Diradylglycerols	Diacylglycerols	20:2,	C55H104O5	[M+NH4]+	862.823	844.788	1.4	26.18	0.013852	0.0223334	0.0149579	0.0114755	0.0100854	0.00623911	0.00574531	0.0147698	0.00559399	0.00673332	0.00595005	0.00438799	0.0288129	0.026875	0.0298049	0.0383141	0.00524184	0.00552147	0.00438466	0.007582	0.00990564	0.00714778	0.00862495	0.00632413	0.00421861	0.00339652	0.00223321	0.00315575		0.011921	0.0125181	0.012218	0.01328	0.0147919	0.0196446	0.0123122	0.0121005	0.0144348
DG	DG 52:4	DG 30:0_22:4	Diradylglycerols	Diacylglycerols	22:4,	C55H100O5	[M+NH4]+	858.792	840.757	2.2	24.74	0.0533439	0.0725076	0.0479645	0.0373128	0.0389921	0.0324828	0.0346235	0.0570834	0.0373139	0.0365289	0.0406553	0.0242003	0.115487	0.136219	0.120489	0.147559	0.0412867	0.0366405	0.038633	0.0498402	0.0409588	0.0337044	0.0407582	0.0326132	0.0222023	0.017158	0.0189307	0.0179013		0.0555864	0.0576525	0.0563598	0.0586052	0.0640308	0.0669003	0.0601235	0.0745973	0.0625349
DG	DG 52:4	DG 32:0_20:4	Diradylglycerols	Diacylglycerols	20:4,	C55H100O5	[M+NH4]+	858.792	840.757	1.6	24.99	0.0781015	0.0854954	0.0680115	0.061337	0.0559882	0.0445554	0.0439772	0.0708539	0.059544	0.0570306	0.0541726	0.0394304	0.0916617	0.108139	0.114784	0.105147	0.0589343	0.0500402	0.0503718	0.0625577	0.0846692	0.0615833	0.0723732	0.0562568	0.0441355	0.0412825	0.0402925	0.0407706		0.0646365	0.0633177	0.0645927	0.0663976	0.0707085	0.0663521	0.0649432	0.076821	0.0648732
DG	DG 52:5	DG 30:1_22:4	Diradylglycerols	Diacylglycerols	22:4,	C55H98O5	[M+NH4]+	856.776	838.741	2	23.9	0.0320889	0.0299992	0.0289175	0.0331594	0.0379547	0.0231806	0.0235621	0.0332458	0.0729545	0.0475926	0.0380164	0.0450036	0.0199449	0.0171047	0.0145391	0.0202713	0.0284783	0.0314903	0.0225095	0.0405378	0.0495381	0.0425113	0.0368438	0.0355453	0.0581726	0.0636078	0.0453851	0.0812581		0.0216749	0.0265435	0.0270085	0.0236201	0.0255972	0.0286374	0.0244759	0.029901	0.0291702
DG	DG 54:3	DG 32:0_22:3	Diradylglycerols	Diacylglycerols	22:3,	C57H106O5	[M+NH4]+	888.838	870.804	1.5	26.39	0.0136098	0.0185734	0.0137594	0.00970872	0.0118612	0.00867645	0.00898179	0.014862	0.00602079	0.00762101	0.0045444	0.00505883	0.0514199	0.0622894	0.0529884	0.0739804	0.00626162	0.00648213	0.0058385	0.00993857	0.00681184	0.00702249	0.00795177	0.00600101	0.00308595	0.0036515	0.00300316	0.003665		0.0175426	0.0189528	0.0177717	0.020157	0.0190842	0.0195643	0.0179097	0.0206394	0.0207553
DG	DG 54:4	DG 32:0_22:4	Diradylglycerols	Diacylglycerols	22:4,	C57H104O5	[M+NH4]+	886.823	868.788	1.4	25.65	0.308506	0.477009	0.280656	0.241402	0.234902	0.180383	0.185858	0.292138	0.222201	0.230853	0.212843	0.153642	0.777935	0.791741	0.764422	0.832251	0.246137	0.236903	0.204004	0.283575	0.278563	0.21499	0.263439	0.229904	0.100542	0.0887878	0.104658	0.0959787		0.343919	0.350724	0.390115	0.372244	0.371663	0.370468	0.381008	0.379281	0.415791
DG	DG 54:4	DG 32:0_22:4	Diradylglycerols	Diacylglycerols	22:4,	C57H104O5	[M+NH4]+	886.823	868.788	0.7	25.82	0.00888359	0.0123362	0.00762511	0.00662008	0.00438239	0.00420049	0.0029899	0.00526862	0.00514882	0.00410509	0.00508758	0.00352695	0.0174133	0.0200766	0.0166673	0.0242403	0.00502642	0.00524414	0.00425705	0.00475543	0.00345414	0.00368771	0.00365235	0.00391627	0.00286519	0.0024105	0.00273895	0.00270199		0.0100836	0.00999411	0.00744828	0.00735289	0.00696501	0.00988033	0.00972786	0.00909805	0.00936583
P-PC	PC P-26:1		Glycerophosphocholines	1-(1Z-alkenyl),2-acylglycerophosphocholines		C34H66NO7P	[M+H]+	632.466	631.458	0.9	12.7	7.65975e-05	0.000120254	7.06135e-05	3.98755e-05	7.98486e-05	4.17583e-05	5.72901e-05	8.46426e-05	0.00012259	0.000106256	0.000102916	0.00011996	0.000159034	0.00014822	0.000180141	0.000177376	0.00011577	8.53223e-05	8.23322e-05	9.03705e-05	0.000143077	9.13975e-05	0.000112297	0.000112407	3.9677e-05	3.16601e-05	3.92747e-05	2.22927e-05		0.000119248	0.000109829	0.000109764	0.00011697	9.39557e-05	0.000107476	9.95738e-05	9.23668e-05	9.37102e-05
P-PC	PC P-27:0		Glycerophosphocholines	1-(1Z-alkenyl),2-acylglycerophosphocholines		C35H70NO7P	[M+H]+	648.497	647.489	1	13.1	0.000217614	0.000224525	0.000204197	0.00016664	0.000235081	0.000205677	0.000204557	0.000278274	0.000162491	0.000141848	0.000128542	0.000165584	0.000111344	9.6028e-05	0.000121267	0.000117807	0.000149313	0.000116359	0.000118979	0.000134109	0.00014663	0.000105963	0.000126775	0.000115819	8.87816e-05	5.87613e-05	7.96728e-05	6.01733e-05		0.000147436	0.000127524	0.000153266	0.000139119	0.000138307	0.000148671	0.000138046	0.000119485	0.000129241
P-PC	PC P-28:0		Glycerophosphocholines	1-(1Z-alkenyl),2-acylglycerophosphocholines		C36H72NO7P	[M+H]+	662.513	661.505	1.3	13.76	0.000788314	0.000786505	0.000627809	0.000603071	0.000744615	0.000632597	0.000568415	0.000790627	0.00077478	0.000616244	0.000543757	0.00074061	0.00036666	0.000317619	0.000336861	0.000387302	0.000598897	0.000448373	0.00041094	0.000491963	0.000616799	0.000474859	0.000552717	0.000531059	0.000524759	0.000420428	0.000477667	0.000370185		0.000554291	0.000506095	0.000501426	0.000504957	0.000484696	0.000477208	0.00045562	0.000447225	0.000478124
P-PC	PC P-29:3		Glycerophosphocholines	1-(1Z-alkenyl),2-acylglycerophosphocholines		C37H68NO7P	[M+H]+	670.481	669.473	1.1	11.81	0.000215159	0.00022912	0.000181637	0.00013578	0.000158173	0.000115557	0.000131093	0.000161286	0.000224198	0.000217272	0.000221613	0.000224515	0.000106526	0.000114026	0.000132102	0.000121847	0.000215643	0.00014945	0.000151891	0.000159063	0.00019167	0.000133131	0.000143274	0.000135528	0.000113631	8.306e-05	0.000119729	7.3733e-05		0.000170431	0.000153138	0.000147487	0.000145922	0.000139591	0.000135777	0.000147932	0.000134447	0.000135177
P-PC	PC P-30:0		Glycerophosphocholines	1-(1Z-alkenyl),2-acylglycerophosphocholines		C38H76NO7P	[M+H]+	690.544	689.536	1.3	15.03	0.00399477	0.0040446	0.00292477	0.00302162	0.00489834	0.00337293	0.00339072	0.00527706	0.00348157	0.00260915	0.00240014	0.0030776	0.00219207	0.00178727	0.0022632	0.0021638	0.0025231	0.00246567	0.00191043	0.00238747	0.00303416	0.00186534	0.00225203	0.00266439	0.00269677	0.00181682	0.00189473	0.00201356		0.00252639	0.00224715	0.00232691	0.00254434	0.00223622	0.00227023	0.00246722	0.00209284	0.00242817
P-PC	PC P-30:4		Glycerophosphocholines	1-(1Z-alkenyl),2-acylglycerophosphocholines		C38H68NO7P	[M+H]+	682.481	681.473	4.3	12.39	9.69603e-05	0.000103978	7.10648e-05	5.14664e-05	0	0	2.10778e-05	1.59443e-05	8.50961e-05	7.34237e-05	6.73373e-05	0.000110001	5.02601e-05	3.76107e-05	4.95332e-05	0	7.47426e-05	5.61292e-05	4.57834e-05	5.47746e-05	8.39339e-05	5.80527e-05	7.10903e-05	6.67151e-05	6.08254e-05	3.35293e-05	4.57973e-05	0		6.48565e-05	5.53215e-05	5.85847e-05	7.05681e-05	5.4682e-05	5.67287e-05	5.91554e-05	5.04249e-05	5.62206e-05
P-PC	PC P-31:3		Glycerophosphocholines	1-(1Z-alkenyl),2-acylglycerophosphocholines		C39H72NO7P	[M+H]+	698.513	697.505	1.3	12.98	2.78106e-05	3.16022e-05	2.29046e-05	1.48457e-05	1.7255e-05	1.00352e-05	1.66244e-05	2.76362e-05	4.8718e-05	4.38405e-05	4.18348e-05	4.7297e-05	2.99532e-05	2.41613e-05	3.45549e-05	3.21351e-05	4.68621e-05	3.54283e-05	2.998e-05	3.77587e-05	3.26252e-05	2.30076e-05	3.58779e-05	2.7215e-05	9.44084e-06	5.9705e-06	1.30751e-05	6.3534e-06		3.9314e-05	2.55006e-05	3.16818e-05	3.62913e-05	2.87951e-05	2.75767e-05	2.736e-05	2.40842e-05	2.08927e-05
P-PC	PC P-31:3		Glycerophosphocholines	1-(1Z-alkenyl),2-acylglycerophosphocholines		C39H72NO7P	[M+H]+	698.513	697.505	0.7	13.28	0.000533002	0.000497891	0.000396673	0.000371863	0.000434737	0.000281728	0.000280809	0.000413641	0.00092373	0.000628233	0.000565174	0.000781043	0.000307946	0.000233977	0.000250399	0.000321419	0.00052408	0.000457593	0.000379315	0.000498384	0.00066367	0.000488535	0.000546621	0.000580696	0.000731939	0.000587098	0.000568195	0.000608624		0.000490212	0.000417886	0.000424158	0.000420135	0.000392476	0.000420513	0.000409126	0.000381872	0.000392083
P-PC	PC P-31:4		Glycerophosphocholines	1-(1Z-alkenyl),2-acylglycerophosphocholines		C39H70NO7P	[M+H]+	696.497	695.489	0.9	12.64	3.38877e-05	3.5177e-05	3.25945e-05	1.95566e-05	1.37424e-05	0	1.30285e-05	1.87868e-05	3.62375e-05	3.29619e-05	2.96545e-05	3.47258e-05	2.60331e-05	2.23656e-05	2.95426e-05	2.7808e-05	3.75222e-05	2.24515e-05	2.42487e-05	2.73423e-05	2.79657e-05	1.96836e-05	2.6753e-05	2.26875e-05	1.84875e-05	1.11254e-05	1.28555e-05	8.07939e-06		2.34743e-05	2.43407e-05	2.25956e-05	2.35525e-05	2.52199e-05	2.3177e-05	2.58861e-05	2.23007e-05	2.65691e-05
P-PC	PC P-31:4		Glycerophosphocholines	1-(1Z-alkenyl),2-acylglycerophosphocholines		C39H70NO7P	[M+H]+	696.497	695.489	0.8	13.09	5.42873e-05	5.46468e-05	4.52425e-05	3.92834e-05	0	0	8.62326e-06	5.89286e-06	5.07194e-05	4.33622e-05	3.72638e-05	5.20028e-05	2.02068e-05	1.6606e-05	2.00488e-05	1.84966e-05	3.60748e-05	2.76765e-05	2.30981e-05	3.08005e-05	4.63888e-05	3.67037e-05	4.43314e-05	4.42015e-05	5.02982e-05	3.52284e-05	4.2538e-05	3.31376e-05		3.13299e-05	3.38295e-05	2.99371e-05	3.67933e-05	3.06466e-05	3.28381e-05	3.42751e-05	2.77661e-05	3.04516e-05
P-PC	PC P-32:0		Glycerophosphocholines	1-(1Z-alkenyl),2-acylglycerophosphocholines		C40H80NO7P	[M+H]+	718.575	717.567	1	16.15	0.0249967	0.03015	0.0218692	0.0158492	0.0294597	0.0247156	0.0265458	0.0376174	0.0190321	0.0162991	0.0133262	0.0140918	0.0298417	0.0319877	0.0316832	0.0355634	0.0216385	0.0159456	0.0146559	0.0187431	0.019329	0.01401	0.0169392	0.0159082	0.00839013	0.00799755	0.00881199	0.0069551		0.0204014	0.0209862	0.0211459	0.0199484	0.0213141	0.0208882	0.0206972	0.0212311	0.0205166
P-PC	PC P-32:4		Glycerophosphocholines	1-(1Z-alkenyl),2-acylglycerophosphocholines		C40H72NO7P	[M+H]+	710.513	709.505	0.7	13.27	3.21106e-05	3.43645e-05	2.53958e-05	1.84588e-05	1.49008e-05	1.11752e-05	1.93175e-05	1.84302e-05	3.41689e-05	2.70677e-05	2.50729e-05	2.43182e-05	1.87234e-05	1.55248e-05	1.85589e-05	1.85639e-05	3.18974e-05	1.9198e-05	1.8729e-05	2.35631e-05	3.23663e-05	2.60562e-05	3.13447e-05	2.20237e-05	1.73927e-05	1.04406e-05	1.77648e-05	1.41397e-05		2.58866e-05	2.68599e-05	2.22896e-05	2.78716e-05	1.90155e-05	2.02992e-05	2.5308e-05	2.08326e-05	2.23176e-05
P-PC	PC P-32:4		Glycerophosphocholines	1-(1Z-alkenyl),2-acylglycerophosphocholines		C40H72NO7P	[M+H]+	710.513	709.505	0.9	13.41	0.000227209	0.000253391	0.000209553	0.000171699	0.000172683	0.000119051	0.000118578	0.000176534	0.000231503	0.000188208	0.000169276	0.000220162	9.761e-05	0.000102838	0.000110088	0.000112633	0.000169126	0.000125965	0.000115026	0.000138695	0.000185081	0.000135546	0.000171517	0.000150903	0.000153055	0.000118468	0.000143308	0.000101665		0.00017204	0.000158694	0.000163604	0.000152959	0.000149555	0.000149867	0.000140158	0.000137272	0.000140311
P-PC	PC P-32:4		Glycerophosphocholines	1-(1Z-alkenyl),2-acylglycerophosphocholines		C40H72NO7P	[M+H]+	710.513	709.505	0.9	13.77	0.000194327	0.000158456	0.000164676	0.000128131	0.00010482	0.000101638	7.80751e-05	8.72549e-05	0.000239695	0.000170115	0.000176548	0.000196065	6.20435e-05	6.38262e-05	7.23255e-05	7.0003e-05	0.0001863	9.72282e-05	0.00010861	0.000130575	0.000189774	0.000129302	0.000163526	0.000186314	0.00021957	0.000183187	0.000197564	0.000154423		0.000137208	0.000137384	0.00013416	0.000127542	0.000131963	0.000152331	0.000137246	0.000111803	0.000113847
P-PC	PC P-32:4		Glycerophosphocholines	1-(1Z-alkenyl),2-acylglycerophosphocholines		C40H72NO7P	[M+H]+	710.513	709.505	1.3	13.84	0.00017411	0.000197114	0.000169344	0.000139743	0.000105674	8.71772e-05	7.2456e-05	6.15997e-05	0.000247995	0.000226773	0.000134923	0.000117354	8.83319e-05	0.000102737	0.000110768	0.000122788	0.000132323	9.99764e-05	0.000126819	0.000126182	0.000181786	0.000176156	0.000222799	0.000166999	0.000173132	0.000105296	0.000139382	0.000146725		0.000152152	0.000101954	0.000115546	0.000113797	0.000103849	0.000120316	0.000124123	0.000142413	0.000140356
P-PC	PC P-34:0		Glycerophosphocholines	1-(1Z-alkenyl),2-acylglycerophosphocholines		C42H84NO7P	[M+H]+	746.606	745.598	1.8	17.17	0.365715	0.402797	0.296609	0.229062	0.623481	0.501612	0.508872	0.721043	0.263347	0.252773	0.245233	0.236707	0.342857	0.360975	0.446653	0.370732	0.286172	0.238737	0.244969	0.262596	0.347775	0.229691	0.266194	0.252522	0.148686	0.112067	0.130514	0.104469		0.285561	0.276419	0.282638	0.32488	0.292912	0.284614	0.309333	0.280162	0.281444
P-PC	PC P-34:6		Glycerophosphocholines	1-(1Z-alkenyl),2-acylglycerophosphocholines		C42H72NO7P	[M+H]+	734.513	733.505	1.1	13.03	0.000103413	0.000115711	9.81755e-05	8.06184e-05	7.12285e-05	4.83921e-05	4.3855e-05	7.19534e-05	0.000142377	0.000138257	0.00012913	0.000153007	6.65928e-05	6.44931e-05	7.16935e-05	7.06136e-05	0.000126346	9.13421e-05	8.39743e-05	9.94472e-05	0.00011987	8.62453e-05	0.000106961	9.83016e-05	0.000113301	8.36695e-05	0.000102149	6.92058e-05		9.19447e-05	8.47073e-05	8.86122e-05	9.46937e-05	8.40982e-05	9.50375e-05	9.44363e-05	7.90434e-05	8.47637e-05
P-PC	PC P-34:6		Glycerophosphocholines	1-(1Z-alkenyl),2-acylglycerophosphocholines		C42H72NO7P	[M+H]+	734.513	733.505	4.7	13.96	9.43172e-05	7.75959e-05	4.97402e-05	5.2247e-05	6.70538e-05	4.47909e-05	1.50145e-05	6.20222e-05	0.000177888	0.000116908	9.68192e-05	0.000163131	7.23986e-05	5.29782e-05	6.20802e-05	8.95045e-05	9.79177e-05	6.11768e-05	6.87072e-05	7.92247e-05	0.000107362	6.9559e-05	9.21547e-05	9.59345e-05	0.000128652	0.00011263	0.000103895	9.88892e-05		8.97848e-05	8.66289e-05	8.27499e-05	9.34896e-05	8.68119e-05	7.59609e-05	8.03409e-05	6.82198e-05	6.36985e-05
P-PC	PC P-34:6		Glycerophosphocholines	1-(1Z-alkenyl),2-acylglycerophosphocholines		C42H72NO7P	[M+H]+	734.513	733.505	4.5	13.98	6.38932e-05	5.84623e-05	3.50936e-05	2.16307e-05	4.67385e-05	2.40194e-05	2.1e-05	3.44645e-05	0.000112316	6.58776e-05	6.67968e-05	8.44587e-05	4.1004e-05	2.90418e-05	3.75144e-05	4.17754e-05	4.85643e-05	4.01408e-05	3.97501e-05	5.14715e-05	6.22469e-05	3.60753e-05	5.66212e-05	6.57888e-05	7.82015e-05	6.80628e-05	6.04443e-05	5.44972e-05		4.08497e-05	4.87344e-05	4.85057e-05	6.26578e-05	5.5836e-05	4.23593e-05	4.11364e-05	3.91076e-05	3.01826e-05
P-PC	PC P-36:0		Glycerophosphocholines	1-(1Z-alkenyl),2-acylglycerophosphocholines		C44H88NO7P	[M+H]+	774.638	773.63	1.3	18.22	0.0175346	0.0213048	0.0164458	0.0117456	0.0314073	0.027732	0.0274123	0.0405761	0.0134109	0.0127589	0.0123054	0.0128052	0.02064	0.0197875	0.0236858	0.0222352	0.0172047	0.0142516	0.0132714	0.0165262	0.0172203	0.0118213	0.0159407	0.0142041	0.00711135	0.0056273	0.00721588	0.00536724		0.0172979	0.0147473	0.0166747	0.0167688	0.0147121	0.0172418	0.0159988	0.0140026	0.0164354
P-PC	PC P-36:7		Glycerophosphocholines	1-(1Z-alkenyl),2-acylglycerophosphocholines		C44H74NO7P	[M+H]+	760.528	759.52	3.3	14.87	0.000198453	0.000181874	0.000164261	0.000130347	6.84547e-05	4.55585e-05	3.35972e-05	6.44526e-05	0.000227956	0.000217173	0.000182208	0.000351621	6.5106e-05	4.15969e-05	6.45821e-05	4.39311e-05	0.000162079	0.000124355	0.000101594	0.000101486	0.000196755	0.000127889	0.000156812	0.000166752	0.000222003	0.000144155	0.00016979	7.94756e-05		0.000152662	0.000142282	0.000137415	0.0001626	0.000117461	0.000128938	0.000141896	0.000104972	0.00010962
P-PC	PC P-36:7		Glycerophosphocholines	1-(1Z-alkenyl),2-acylglycerophosphocholines		C44H74NO7P	[M+H]+	760.528	759.52	3.1	15.04	0.000360354	0.000358403	0.000231987	0.000292373	0.000141434	0.000108898	9.82751e-05	0.000117246	0.000400138	0.000352492	0.000295135	0.000580407	0.000126213	0.00013449	0.000247868	0.000216638	0.000288228	0.00013456	0.000162076	0.000149426	0.00021723	0.000205611	0.000241897	0.000193169	0.000320519	0.0002548	0.000277325	0.000155283		0.000237132	0.00027332	0.000165477	0.000357935	0.000204942	0.000188904	0.000262115	0.000167901	0.000218924
P-PC	PC P-36:7		Glycerophosphocholines	1-(1Z-alkenyl),2-acylglycerophosphocholines		C44H74NO7P	[M+H]+	760.528	759.52	4.3	15.07	0.000217923	0.000194477	0.000214519	0.000206761	0.000209157	0.000136957	0.000108453	0.000147716	0.000272816	0.000244217	0.000234376	0.000379742	7.25923e-05	4.22026e-05	5.48602e-05	1.34904e-05	0.000138507	0.000177186	8.80657e-05	0.000114172	0.000282164	0.000100953	0.000169382	0.000239719	0.00032911	0.000267375	0.000304841	0.00021091		0.000206191	0.000139559	0.000214745	0.000186655	0.000143736	0.000154212	0.000121926	0.000157585	0.000129741
P-PC	PC P-37:7		Glycerophosphocholines	1-(1Z-alkenyl),2-acylglycerophosphocholines		C45H76NO7P	[M+H]+	774.544	773.536	4.4	17.31	0.000304972	0.000211329	0.000253101	0.000229727	0.000340931	0.000292074	0.00031756	0.000354841	0.000334103	0.00038732	0.000380961	0.00031036	0.000211068	0.000170609	0.000260019	0.000203041	0.000319311	0.00021734	0.000282498	0.000248494	0.000441268	0.00022853	0.00020549	0.000331456	0.00032936	0.000244255	0.00032074	0.000189183		0.000252058	0.000238972	0.000243583	0.000287153	0.000271844	0.000230652	0.000285112	0.000195345	0.000244855
P-PC	PC P-37:7		Glycerophosphocholines	1-(1Z-alkenyl),2-acylglycerophosphocholines		C45H76NO7P	[M+H]+	774.544	773.536	4.5	17.47	0.00305612	0.00303384	0.00250386	0.00268665	0.00403878	0.0036712	0.00374978	0.00399563	0.00339427	0.00343143	0.00342766	0.00322627	0.00129213	0.00116338	0.00127181	0.00111787	0.00257179	0.00264245	0.00258272	0.00232507	0.0035929	0.00259582	0.00262877	0.00287291	0.00430347	0.0033069	0.00362187	0.00309698		0.00206842	0.00198	0.00200693	0.00242967	0.00203849	0.00207914	0.00229309	0.00207508	0.00216427
P-PC	PC P-38:0		Glycerophosphocholines	1-(1Z-alkenyl),2-acylglycerophosphocholines		C46H92NO7P	[M+H]+	802.669	801.661	0.9	19.02	0.000800746	0.00104746	0.000619353	0.000463772	0.00102012	0.000900907	0.00090219	0.00114164	0.000756044	0.000571056	0.000548051	0.000559609	0.0021356	0.00259651	0.00252386	0.00367341	0.00101847	0.000581918	0.000624003	0.000922787	0.000607815	0.00048312	0.000645645	0.000553703	0.000210892	0.000211528	0.000219379	0.000129021		0.000937896	0.00105367	0.00118056	0.00104101	0.00109052	0.000840676	0.000960158	0.000818179	0.000986883
P-PC	PC P-38:0		Glycerophosphocholines	1-(1Z-alkenyl),2-acylglycerophosphocholines		C46H92NO7P	[M+H]+	802.669	801.661	0.8	19.16	0.00585498	0.00615707	0.00445243	0.00311336	0.00575948	0.00577421	0.00578587	0.00746672	0.00433899	0.00415449	0.00367121	0.0041861	0.0058235	0.0062834	0.00659997	0.00640859	0.00498821	0.00350546	0.00366863	0.00396955	0.00453733	0.00330001	0.00419395	0.00398539	0.00183952	0.00161469	0.001811	0.00148022		0.00448366	0.00419526	0.00438008	0.00426689	0.00427188	0.00424786	0.00413147	0.00393855	0.00420132
P-PC	PC P-38:8		Glycerophosphocholines	1-(1Z-alkenyl),2-acylglycerophosphocholines		C46H76NO7P	[M+H]+	786.544	785.536	4.7	15.22	0.000286718	0.000168298	0.000227509	0.000261548	0.000295642	0.000254562	0.000245954	0.00028095	0.000401007	0.000390666	0.000375666	0.000465934	1.56991e-05	0	2.73295e-05	0	0.000254529	0.000266362	0.000233461	0.000183949	0.000267554	0.000245081	0.000251478	0.000271257	0.000638379	0.000427858	0.000453052	0.000285669		0.000204783	0.000163213	0.000181761	0.000210775	0.000162076	0.00018894	0.000239979	0.000155326	0.000188984
P-PC	PC P-39:7		Glycerophosphocholines	1-(1Z-alkenyl),2-acylglycerophosphocholines		C47H80NO7P	[M+H]+	802.575	801.567	4.3	18.11	0.00412028	0.00430625	0.00376139	0.00285967	0.00330709	0.00289868	0.0029958	0.0039413	0.00420531	0.00403243	0.00390843	0.00417605	0.00296173	0.00281418	0.00309779	0.00282278	0.0033504	0.00283928	0.00277961	0.00306086	0.0044474	0.00311012	0.00434006	0.003883	0.00270876	0.00204475	0.00259336	0.00195111		0.00351989	0.00298626	0.00363012	0.00343046	0.00302741	0.00340898	0.00329548	0.00273421	0.00333731
P-PC	PC P-39:7		Glycerophosphocholines	1-(1Z-alkenyl),2-acylglycerophosphocholines		C47H80NO7P	[M+H]+	802.575	801.567	4.9	18.41	0.00124809	0.00124142	0.000987856	0.000894058	0.000892151	0.000803435	0.000737894	0.00100353	0.00108382	0.0010824	0.000971975	0.00102416	0.000568612	0.000542688	0.000638282	0.000564414	0.00087225	0.000713474	0.000677279	0.000765729	0.00117628	0.000912428	0.00110777	0.000877487	0.000710243	0.000736204	0.000837646	0.000628337		0.000765948	0.000767429	0.000792055	0.000845341	0.000734622	0.00083673	0.000781431	0.000811757	0.000882629
P-PC	PC P-39:8		Glycerophosphocholines	1-(1Z-alkenyl),2-acylglycerophosphocholines		C47H78NO7P	[M+H]+	800.559	799.552	4.8	17.26	0.00636566	0.0055588	0.00535534	0.0051599	0.00866073	0.00787258	0.00807401	0.00903008	0.0100356	0.0100264	0.00995958	0.00973423	0.00343847	0.00333738	0.00397635	0.00317276	0.00662572	0.00645547	0.00632449	0.00570205	0.007398	0.00585954	0.00596687	0.0060438	0.00926518	0.00739601	0.00851167	0.00649369		0.00544727	0.0050454	0.00519364	0.00606509	0.00541699	0.0052512	0.00566663	0.0051088	0.00514212
P-PC	PC P-39:8		Glycerophosphocholines	1-(1Z-alkenyl),2-acylglycerophosphocholines		C47H78NO7P	[M+H]+	800.559	799.552	4.7	17.42	0.0018371	0.00208452	0.00160334	0.00174497	0.00308645	0.00271616	0.00263463	0.00323224	0.00285488	0.00307213	0.00296425	0.00293286	0.000985176	0.000914908	0.00107359	0.00082383	0.00180603	0.0019957	0.00188364	0.00167932	0.00246784	0.00181481	0.00181956	0.00168731	0.00358793	0.00269441	0.00285553	0.00237369		0.00150957	0.00143212	0.00155647	0.00174608	0.0015095	0.00146412	0.00181161	0.00140989	0.00141887
P-PC	PC P-40:0		Glycerophosphocholines	1-(1Z-alkenyl),2-acylglycerophosphocholines		C48H96NO7P	[M+H]+	830.7	829.692	1.3	19.96	0.000400235	0.000450012	0.000310155	0.000198124	0.000887392	0.000709068	0.000641105	0.0010008	0.000609094	0.000471139	0.000445838	0.000476157	0.00122648	0.00123612	0.00154244	0.00143216	0.000629369	0.000451742	0.000450539	0.000531071	0.000525646	0.000426678	0.000462233	0.000373181	0.000172537	0.000136948	0.000147952	0.00011284		0.000647499	0.000594847	0.000517419	0.000653967	0.000591376	0.000551262	0.000606766	0.000598276	0.000516435
P-PC	PC P-40:3		Glycerophosphocholines	1-(1Z-alkenyl),2-acylglycerophosphocholines		C48H90NO6P	[M+H]+	808.658	807.651	1.4	19.01	0.000429111	0.000513945	0.000346802	0.000259104	0.000579101	0.000597229	0.000407703	0.000537298	0.000341505	0.000323446	0.000262615	0.000330252	0.000381575	0.000427315	0.000437886	0.000458332	0.0003563	0.000251319	0.000231005	0.000258693	0.000316864	0.000270768	0.00032913	0.000274428	0.000175211	0.000165385	0.000171426	0.00012215		0.000340595	0.000351188	0.000348844	0.000327611	0.000329602	0.000327863	0.000295274	0.000313388	0.000317628
P-PC	PC P-40:3		Glycerophosphocholines	1-(1Z-alkenyl),2-acylglycerophosphocholines		C48H90NO6P	[M+H]+	808.658	807.651	4.9	19.17	0.000103868	0.000105093	7.59669e-05	4.73948e-05	0.000355915	0.000324797	0.000342737	0.000395898	8.23594e-05	5.57787e-05	4.99048e-05	5.23714e-05	6.6091e-05	5.99919e-05	7.45835e-05	7.55222e-05	8.17119e-05	4.41004e-05	6.13707e-05	5.76663e-05	7.66193e-05	5.38827e-05	7.73277e-05	4.89197e-05	3.48326e-05	2.66306e-05	4.20552e-05	2.44193e-05		6.3912e-05	6.04534e-05	4.93052e-05	5.16251e-05	5.98987e-05	7.8319e-05	4.6828e-05	5.89864e-05	4.7746e-05
P-PC	PC P-40:8		Glycerophosphocholines	1-(1Z-alkenyl),2-acylglycerophosphocholines		C48H80NO7P	[M+H]+	814.575	813.567	4.3	16.3	0.00139057	0.00565899	0.00502405	0.00498981	0.00965372	0.00882623	0.00846261	0.011204	0.00841091	0.00839593	0.00649819	0.00752998	0.00267789	0.00298015	0.0029789	0.00278883	0.00788972	0.00654383	0.00570032	0.00616952	0.00551442	0.00493974	0.00537932	0.00568343	0.00640842	0.00604458	0.00708304	0.00449223		0.00558398	0.00569206	0.00536041	0.00523397	0.00553956	0.00525176	0.00469618	0.00522214	0.00492072
P-PC	PC P-41:0		Glycerophosphocholines	1-(1Z-alkenyl),2-acylglycerophosphocholines		C49H98NO7P	[M+H]+	844.716	843.708	1.1	20.67	1.98355e-05	2.24857e-05	1.01316e-05	6.06392e-06	1.10435e-05	1.29517e-05	6.08558e-06	1.17469e-05	6.96588e-06	1.36274e-05	1.76451e-05	1.15122e-05	1.38395e-05	7.4363e-06	3.62057e-05	8.74257e-06	5.38945e-06	1.285e-05	2.04621e-05	6.06135e-06	7.88994e-06	1.55819e-05	1.37364e-05	5.15276e-06	6.5514e-06	2.63387e-06	7.64446e-06	2.90962e-06		6.58122e-06	9.87262e-06	8.95913e-06	5.93711e-06	1.41307e-05	9.54124e-06	5.52791e-06	1.33889e-05	1.10765e-05
P-PC	PC P-42:0		Glycerophosphocholines	1-(1Z-alkenyl),2-acylglycerophosphocholines		C50H100NO7P	[M+H]+	858.732	857.724	0.2	21.07	0.000105623	0.000170924	0.000112798	8.21546e-05	0.000201767	0.000141191	0.000163356	0.000197906	0.00012427	0.000130218	0.000130129	0.000126247	0.000166876	0.000167583	0.000191166	0.000153502	0.000159263	0.000100256	0.000107449	0.00014061	0.000171645	0.000111299	0.000152689	0.000101497	4.40821e-05	4.51088e-05	5.67868e-05	4.22143e-05		0.000112715	0.000152098	0.000161123	0.000128957	0.000115957	0.000152498	0.000152098	0.000106943	0.000117565
P-PC	PC P-42:3		Glycerophosphocholines	1-(1Z-alkenyl),2-acylglycerophosphocholines		C50H94NO6P	[M+H]+	836.69	835.682	0.2	19.94	3.35139e-05	1.17116e-05	1.32014e-05	1.55077e-05	3.72662e-05	3.89433e-05	2.56931e-05	2.83622e-05	2.80355e-05	1.57468e-05	2.16158e-05	1.9123e-05	2.00008e-05	2.0673e-05	2.53746e-05	1.99744e-05	1.44914e-05	1.76471e-05	1.28226e-05	8.3556e-06	2.75914e-05	1.51137e-05	5.66363e-06	2.05994e-05	1.00027e-05	4.13073e-06	8.2271e-06	1.08579e-05		2.22168e-05	1.90343e-05	1.5691e-05	2.03876e-05	1.71803e-05	2.52802e-05	3.17512e-05	1.92188e-05	7.27549e-06
P-PC	PC P-42:3		Glycerophosphocholines	1-(1Z-alkenyl),2-acylglycerophosphocholines		C50H94NO6P	[M+H]+	836.69	835.682	0.6	20	5.87155e-05	8.6839e-05	5.70763e-05	4.38988e-05	0.000191977	0.000200922	0.0001799	0.00024187	4.26699e-05	3.70735e-05	4.11605e-05	4.30863e-05	6.90147e-05	6.89573e-05	7.00146e-05	5.05714e-05	3.58054e-05	3.12015e-05	3.21155e-05	3.80096e-05	5.85872e-05	3.66186e-05	4.90786e-05	2.77686e-05	1.87887e-05	1.47513e-05	1.57654e-05	1.45147e-05		5.06832e-05	4.23586e-05	4.59317e-05	5.44226e-05	4.8212e-05	4.38584e-05	4.11268e-05	3.73011e-05	5.61607e-05
O-PC	PC O-24:1		Glycerophosphocholines	1-alkyl,2-acylglycerophosphocholines		C32H64NO7P	[M+H]+	606.45	605.442	1.1	12.12	5.40117e-05	7.02878e-05	4.09391e-05	3.39364e-05	3.20617e-05	2.94185e-05	3.62245e-05	4.16461e-05	0.000126618	0.000130888	0.000103104	0.000146398	8.66687e-05	6.73222e-05	7.65858e-05	8.3198e-05	0.000107441	7.3972e-05	8.85945e-05	8.41221e-05	0.000125217	8.8682e-05	0.000109237	9.50869e-05	4.65015e-05	2.97832e-05	5.57657e-05	2.87561e-05		6.25264e-05	6.50478e-05	5.63954e-05	8.46871e-05	6.49699e-05	7.77081e-05	9.67583e-05	6.34964e-05	6.85156e-05
O-PC	PC O-25:0		Glycerophosphocholines	1-alkyl,2-acylglycerophosphocholines		C33H68NO7P	[M+H]+	622.481	621.473	1	12.86	5.41068e-05	4.42833e-05	5.07233e-05	4.86256e-05	4.52287e-05	5.47254e-05	6.37453e-05	6.78344e-05	3.26635e-05	2.30087e-05	3.00152e-05	2.84104e-05	3.941e-05	5.06938e-05	4.32967e-05	5.67862e-05	3.96981e-05	2.04293e-05	2.29798e-05	3.36038e-05	5.30049e-05	2.56565e-05	3.85535e-05	3.16244e-05	7.2183e-06	6.86702e-06	6.88455e-06	4.40017e-06		4.32279e-05	3.82708e-05	5.06734e-05	4.16607e-05	2.85143e-05	3.59578e-05	3.85695e-05	5.03126e-05	3.70212e-05
O-PC	PC O-26:0		Glycerophosphocholines	1-alkyl,2-acylglycerophosphocholines		C34H70NO7P	[M+H]+	636.497	635.489	1.3	13.56	0.000393111	0.000424412	0.000307159	0.000265829	0.0003228	0.00028466	0.000238174	0.000383137	0.000329389	0.000264224	0.000237846	0.000290771	0.000333886	0.00028005	0.00031173	0.000363598	0.000296069	0.000222404	0.000211339	0.000271424	0.000364561	0.000256658	0.00033413	0.000314937	0.000175024	0.000129774	0.000161261	0.000117585		0.00033496	0.000274692	0.000279023	0.000276132	0.000272238	0.000267579	0.000268891	0.000250579	0.000262361
O-PC	PC O-26:1		Glycerophosphocholines	1-alkyl,2-acylglycerophosphocholines		C34H68NO7P	[M+H]+	634.481	633.473	1	13.77	0.000100365	0.000120055	7.9595e-05	4.83807e-05	0.000124815	0.000104746	9.93347e-05	0.000147721	0.000305556	0.000249661	0.000219341	0.000275209	0.00013035	0.000134746	0.000129152	0.000150056	0.000276893	0.000192486	0.000190072	0.000213636	0.00029882	0.000227799	0.000261218	0.000238285	0.000120257	7.98066e-05	9.89981e-05	6.36935e-05		0.000182684	0.000157341	0.000158194	0.000151388	0.000157647	0.000157748	0.000142963	0.000143594	0.000150747
O-PC	PC O-26:2		Glycerophosphocholines	1-alkyl,2-acylglycerophosphocholines		C34H66NO7P	[M+H]+	632.466	631.458	1.2	12.36	6.80327e-06	7.94259e-06	2.31955e-06	0	0	0	4.96571e-06	0	1.86164e-05	1.06915e-05	1.5066e-05	2.07941e-05	1.89959e-05	2.10416e-05	2.43883e-05	2.44537e-05	2.71152e-05	1.68424e-05	1.27786e-05	1.34165e-05	2.14233e-05	1.6489e-05	1.97564e-05	2.29358e-05	0	0	0	0		1.62241e-05	1.44832e-05	1.13638e-05	1.65341e-05	1.50116e-05	1.68831e-05	1.75253e-05	1.26107e-05	1.48485e-05
O-PC	PC O-27:0		Glycerophosphocholines	1-alkyl,2-acylglycerophosphocholines		C35H72NO7P	[M+H]+	650.513	649.505	1.5	14.2	0.000423116	0.000375878	0.000279534	0.000257072	0.000355062	0.000277303	0.000333557	0.000441185	0.000381738	0.000227286	0.000239968	0.000289415	0.000327727	0.000217746	0.000274734	0.000336118	0.000264802	0.000223456	0.000197245	0.000254315	0.000405613	0.00024751	0.000288926	0.000319398	0.000210193	0.000169533	0.00017217	0.000176126		0.000278762	0.000257236	0.0002619	0.000242556	0.000243705	0.000239903	0.000242568	0.000223701	0.000237524
O-PC	PC O-28:0		Glycerophosphocholines	1-alkyl,2-acylglycerophosphocholines		C36H74NO7P	[M+H]+	664.528	663.52	1.5	14.83	0.00392076	0.00419246	0.00276299	0.00226588	0.00348115	0.00256704	0.00254692	0.00389668	0.00361141	0.00276846	0.00257595	0.0032622	0.00338036	0.00259803	0.00312754	0.00321622	0.00287667	0.0025215	0.00216373	0.00262893	0.00396594	0.00237134	0.00295193	0.00293031	0.00211402	0.0015113	0.0016348	0.00147378		0.00280412	0.00256435	0.0025198	0.0029113	0.00248093	0.00250889	0.00277898	0.00230197	0.00249021
O-PC	PC O-28:1		Glycerophosphocholines	1-alkyl,2-acylglycerophosphocholines		C36H72NO7P	[M+H]+	662.513	661.505	1.6	14.65	0.000637298	0.00067558	0.000509295	0.000396072	0.000663819	0.000560898	0.000542278	0.000743604	0.00069856	0.000600126	0.000564571	0.000681931	0.000538956	0.000511971	0.000669283	0.000609487	0.000604835	0.000454901	0.000450484	0.00049085	0.000635069	0.000406895	0.000506905	0.000475222	0.000390536	0.000266773	0.000328555	0.000239934		0.000544344	0.000494638	0.000509404	0.000535149	0.000497801	0.000488837	0.000561037	0.000453459	0.000469651
O-PC	PC O-28:2		Glycerophosphocholines	1-alkyl,2-acylglycerophosphocholines		C36H70NO7P	[M+H]+	660.497	659.489	0.7	13.41	2.19783e-05	3.91182e-05	1.81502e-05	1.11306e-05	0.000311115	0.000285415	0.000257312	0.000355795	8.89382e-06	6.65099e-06	4.06336e-06	4.90094e-06	5.20223e-05	5.48045e-05	5.62689e-05	5.46505e-05	7.60741e-05	5.65858e-05	5.2316e-05	6.91516e-05	3.51342e-05	1.96112e-05	2.8031e-05	2.61211e-05	0	0	0	0		7.20382e-05	6.09416e-05	5.66659e-05	5.91708e-05	5.44568e-05	5.08364e-05	4.96553e-05	5.43175e-05	5.19662e-05
O-PC	PC O-29:0		Glycerophosphocholines	1-alkyl,2-acylglycerophosphocholines		C37H76NO7P	[M+H]+	678.544	677.536	1.6	15.43	0.00159644	0.00160162	0.00129273	0.00106167	0.0022065	0.00178963	0.00171486	0.00247546	0.00149858	0.00119756	0.00100599	0.00142842	0.00107684	0.000954531	0.0011246	0.00106286	0.00121531	0.00111217	0.00107821	0.00127236	0.00146867	0.00106572	0.00150988	0.00129718	0.000995	0.00073616	0.000847229	0.000714022		0.00137855	0.00118942	0.00126423	0.00116189	0.00110091	0.00135403	0.0011633	0.00109009	0.00113199
O-PC	PC O-29:1		Glycerophosphocholines	1-alkyl,2-acylglycerophosphocholines		C37H74NO7P	[M+H]+	676.528	675.52	1.1	15.08	0.00029007	0.000351061	0.000270513	0.000223514	0.000339053	0.000318893	0.000288811	0.000393589	0.000308553	0.000294009	0.000257851	0.000348503	0.000291989	0.000215219	0.000299844	0.000246739	0.000294373	0.000225573	0.000226879	0.000211345	0.000311582	0.000198437	0.00023683	0.00025881	0.000169759	0.000123851	0.000164307	0.000105082		0.000252648	0.000250827	0.000252039	0.000265301	0.000208457	0.00022999	0.000264482	0.000246517	0.00025409
O-PC	PC O-29:1		Glycerophosphocholines	1-alkyl,2-acylglycerophosphocholines		C37H74NO7P	[M+H]+	676.528	675.52	1.7	15.28	0.0010421	0.00117735	0.000897288	0.000746786	0.00121136	0.000986826	0.00104304	0.00130392	0.0010811	0.000977757	0.000953625	0.00112316	0.000563684	0.00052424	0.000629034	0.00065529	0.000918058	0.000756597	0.000704551	0.000695893	0.000977001	0.000659939	0.000885052	0.000843213	0.000728248	0.000492193	0.000549496	0.000481258		0.00085553	0.000675661	0.000811327	0.000782755	0.00068801	0.000731068	0.000826932	0.000674377	0.000790503
O-PC	PC O-29:3		Glycerophosphocholines	1-alkyl,2-acylglycerophosphocholines		C37H70NO7P	[M+H]+	672.497	671.489	1.1	13.09	3.96297e-05	5.62309e-05	3.85423e-05	2.53091e-05	4.84347e-05	4.08792e-05	5.66105e-05	5.7965e-05	2.53944e-05	2.59662e-05	2.57439e-05	2.82308e-05	3.65283e-05	3.63679e-05	4.21843e-05	4.32093e-05	3.54476e-05	2.4551e-05	2.60044e-05	2.95813e-05	2.78762e-05	1.54628e-05	2.0739e-05	1.87519e-05	4.16529e-06	0	7.36659e-06	0		3.34948e-05	3.10049e-05	3.59872e-05	3.26973e-05	2.84687e-05	3.39253e-05	3.38151e-05	3.04736e-05	3.11699e-05
O-PC	PC O-30:0		Glycerophosphocholines	1-alkyl,2-acylglycerophosphocholines		C38H78NO7P	[M+H]+	692.559	691.552	1.6	16.02	0.0173375	0.019719	0.0149964	0.0121576	0.0293549	0.0240429	0.023763	0.0326846	0.0186014	0.0166925	0.0156654	0.0149544	0.0229881	0.0255838	0.0245019	0.0273206	0.020563	0.0167173	0.0149124	0.0183887	0.0208876	0.0152716	0.0185277	0.0161716	0.0100095	0.00860174	0.00926857	0.00812529		0.0175313	0.0180252	0.017273	0.0174896	0.018077	0.0176844	0.0177252	0.0177289	0.0178618
O-PC	PC O-30:1		Glycerophosphocholines	1-alkyl,2-acylglycerophosphocholines		C38H76NO7P	[M+H]+	690.544	689.536	1.9	15.86	0.0142699	0.015189	0.0127331	0.0105382	0.0211911	0.0183453	0.0175874	0.0252457	0.0154239	0.0147573	0.0131583	0.0132833	0.0131388	0.0137642	0.0133904	0.0135456	0.0140692	0.012929	0.0115071	0.0144724	0.015103	0.0119432	0.0136206	0.0124214	0.00948202	0.00822334	0.00860125	0.00768561		0.0127931	0.0117629	0.0125682	0.0125239	0.0117734	0.0126509	0.0130458	0.0122207	0.0132335
O-PC	PC O-30:2		Glycerophosphocholines	1-alkyl,2-acylglycerophosphocholines		C38H74NO7P	[M+H]+	688.528	687.52	1.1	14.88	0.000464059	0.000674691	0.000412952	0.000323759	0.000317566	0.000301675	0.000319424	0.000456388	0.000468032	0.00027288	0.000390217	0.00049227	0.00026422	0.000320446	0.000364923	0.000384673	0.000418475	0.000307266	0.000255041	0.000371608	0.00037485	0.000243131	0.000300956	0.000302901	0.000248175	0.000157486	0.000240309	0.000136248		0.000369327	0.000353802	0.000311642	0.000375667	0.000355542	0.000293393	0.000285874	0.000270981	0.000274272
O-PC	PC O-30:3		Glycerophosphocholines	1-alkyl,2-acylglycerophosphocholines		C38H72NO7P	[M+H]+	686.513	685.505	1.2	13.99	8.50299e-05	8.83862e-05	7.80614e-05	6.35973e-05	8.81205e-05	0.000110081	7.70607e-05	0.000114251	7.37996e-05	5.8109e-05	5.34077e-05	6.46013e-05	6.86286e-05	6.02829e-05	6.53059e-05	6.98526e-05	7.30661e-05	4.95086e-05	5.5275e-05	6.06239e-05	7.16466e-05	5.44951e-05	6.8747e-05	6.85253e-05	2.57838e-05	1.91178e-05	2.66824e-05	1.79298e-05		6.8699e-05	6.37804e-05	6.32144e-05	6.79839e-05	6.38358e-05	6.09303e-05	6.9067e-05	7.00282e-05	6.4166e-05
O-PC	PC O-30:4		Glycerophosphocholines	1-alkyl,2-acylglycerophosphocholines		C38H70NO7P	[M+H]+	684.497	683.489	1.3	12.55	0.000579727	0.000593887	0.000497604	0.000443719	0.000442091	0.000327715	0.000334883	0.000408118	0.000824298	0.000782784	0.000720438	0.000932828	0.000333878	0.000261764	0.000322616	0.000330805	0.000652716	0.000497075	0.00049072	0.000491864	0.000711148	0.000468762	0.000604559	0.000584363	0.000716655	0.000521927	0.000609745	0.000438615		0.000514853	0.00045201	0.000478166	0.000507348	0.00043186	0.000459962	0.000471803	0.00040707	0.000484445
O-PC	PC O-30:4		Glycerophosphocholines	1-alkyl,2-acylglycerophosphocholines		C38H70NO7P	[M+H]+	684.497	683.489	0.7	13.19	9.92011e-05	0.000113074	8.5763e-05	7.47871e-05	5.06509e-05	3.1831e-05	3.99986e-05	5.32573e-05	9.06097e-05	6.87071e-05	7.75323e-05	8.29168e-05	7.72105e-05	7.53748e-05	8.48858e-05	8.9971e-05	7.28842e-05	5.63203e-05	5.38018e-05	6.70466e-05	0.000107456	7.46455e-05	9.91279e-05	8.11702e-05	4.75894e-05	2.80051e-05	3.76602e-05	3.31993e-05		7.9564e-05	6.54137e-05	7.27007e-05	7.69572e-05	6.61009e-05	7.8896e-05	7.16324e-05	7.12878e-05	7.00514e-05
O-PC	PC O-31:1		Glycerophosphocholines	1-alkyl,2-acylglycerophosphocholines		C39H78NO7P	[M+H]+	704.559	703.552	1.8	16.23	0.00281368	0.00289395	0.00254238	0.00201814	0.00309987	0.00256377	0.00265119	0.00340598	0.00341784	0.0031602	0.0025848	0.00264978	0.00163411	0.00166005	0.00181846	0.00180861	0.00287976	0.00196104	0.0019532	0.00231107	0.00300333	0.00231777	0.00263324	0.00236723	0.00181154	0.00159776	0.00191062	0.00139572		0.00215518	0.00211551	0.00206078	0.00221017	0.00229959	0.00211994	0.00221141	0.00205251	0.00220031
O-PC	PC O-31:1		Glycerophosphocholines	1-alkyl,2-acylglycerophosphocholines		C39H78NO7P	[M+H]+	704.559	703.552	2.3	16.41	0.00529423	0.00515237	0.00485188	0.00446331	0.00773117	0.00696064	0.00700782	0.0085821	0.00622218	0.00666737	0.00513914	0.00488349	0.00161558	0.00173861	0.00194916	0.00164777	0.0050006	0.00379265	0.00358603	0.00421636	0.0050563	0.0039422	0.0044074	0.00432516	0.00498988	0.00396218	0.00487376	0.00408837		0.00352183	0.00354611	0.00353683	0.00356968	0.00355254	0.00373252	0.00340989	0.00360709	0.00348488
O-PC	PC O-32:0		Glycerophosphocholines	1-alkyl,2-acylglycerophosphocholines		C40H82NO7P	[M+H]+	720.591	719.583	1.5	17.09	0.0737256	0.0751514	0.0568821	0.0446593	0.125819	0.104655	0.103822	0.149852	0.0664348	0.0620073	0.0597888	0.0613915	0.0771838	0.0824696	0.101391	0.0839917	0.0698655	0.0556289	0.0573573	0.0605317	0.0810201	0.053864	0.0619851	0.0566553	0.0363456	0.0290449	0.033884	0.0258415		0.0630553	0.0620949	0.0623309	0.0663794	0.064115	0.0626097	0.0650754	0.0615793	0.0625883
O-PC	PC O-32:1		Glycerophosphocholines	1-alkyl,2-acylglycerophosphocholines		C40H80NO7P	[M+H]+	718.575	717.567	1.9	16.94	0.075768	0.0675668	0.0592762	0.0512316	0.119253	0.111675	0.110578	0.149429	0.0954839	0.0923694	0.0886891	0.0911053	0.0450148	0.047496	0.0579164	0.0470195	0.080176	0.0662887	0.0711074	0.0679436	0.0885179	0.0637213	0.0734412	0.0656665	0.0629711	0.0543057	0.0614842	0.0494298		0.0590133	0.0580741	0.0594445	0.0603698	0.0625039	0.0607337	0.0600594	0.0587349	0.0598117
O-PC	PC O-32:2		Glycerophosphocholines	1-alkyl,2-acylglycerophosphocholines		C40H78NO7P	[M+H]+	716.559	715.552	1.9	15.44	8.85533e-05	6.60879e-05	5.28539e-05	4.24997e-05	7.36889e-05	0.000121812	0.00011527	3.76726e-05	7.70151e-05	5.44052e-05	5.32562e-05	3.21323e-05	8.71286e-05	2.11213e-05	0.000112868	5.56284e-05	1.88123e-05	4.32303e-05	6.64834e-05	0.000101362	7.07833e-05	1.9213e-05	2.46595e-05	1.37984e-05	5.94196e-05	3.56782e-05	5.33763e-05	2.99203e-05		6.24159e-05	1.04431e-05	2.07321e-05	4.6561e-05	7.00885e-05	7.35736e-05	4.28894e-05	3.14044e-05	4.00784e-05
O-PC	PC O-32:4		Glycerophosphocholines	1-alkyl,2-acylglycerophosphocholines		C40H74NO7P	[M+H]+	712.528	711.52	0.7	13.65	9.81383e-05	0.000111888	8.86092e-05	7.29193e-05	0.000154831	9.62516e-05	9.93407e-05	0.000164776	0.000226279	0.000207843	0.000182988	0.000211568	9.57185e-05	8.21737e-05	9.43212e-05	0.000107466	0.00019051	0.000137495	0.000123001	0.000142636	0.000179577	0.00011307	0.0001483	0.000134804	0.000110014	8.37144e-05	0.00010066	7.1218e-05		0.000141741	0.00011533	0.000110963	0.000119307	0.00011618	0.000109231	0.000109558	0.000106032	0.000118584
O-PC	PC O-32:4		Glycerophosphocholines	1-alkyl,2-acylglycerophosphocholines		C40H74NO7P	[M+H]+	712.528	711.52	1.2	13.96	0.00312484	0.00260266	0.00202488	0.0019607	0.00230415	0.00182139	0.0017063	0.00242072	0.00556009	0.00378856	0.00327198	0.00446868	0.00161551	0.00115932	0.00131347	0.00164153	0.00296277	0.00241298	0.00217346	0.00275787	0.00360251	0.00250333	0.00295644	0.00317664	0.004181	0.0035629	0.00336652	0.0036591		0.0025294	0.00227528	0.00219976	0.00230375	0.00223807	0.00222452	0.00220416	0.00206548	0.00212488
O-PC	PC O-33:0		Glycerophosphocholines	1-alkyl,2-acylglycerophosphocholines		C41H84NO7P	[M+H]+	734.606	733.598	1.4	17.57	0.000722347	0.00095389	0.000692391	0.000628328	0.00169796	0.000965038	0.000983564	0.00147236	0.000875141	0.000457623	0.000523943	0.000408081	0.000783926	0.000872609	0.0011032	0.000990071	0.000634143	0.000624881	0.000514883	0.000469951	0.000739962	0.000430927	0.000534409	0.000683008	0.000308364	0.000339775	0.000154525	0.000251628		0.000595763	0.00074577	0.000920649	0.000764466	0.000635224	0.000563943	0.000679249	0.000636526	0.000660836
O-PC	PC O-33:1		Glycerophosphocholines	1-alkyl,2-acylglycerophosphocholines		C41H82NO7P	[M+H]+	732.591	731.583	1.8	17.24	0.00318218	0.00283639	0.00259476	0.00223432	0.00414089	0.00337091	0.00362093	0.00430615	0.00388945	0.00365355	0.00325185	0.00352945	0.00166927	0.00156441	0.0021978	0.00137877	0.00304139	0.00243719	0.00236926	0.00240333	0.00362016	0.00239204	0.002793	0.00252691	0.00268421	0.00198194	0.00228314	0.00166692		0.00230856	0.00223479	0.00228118	0.00270483	0.002417	0.00234806	0.00254882	0.00226023	0.00226752
O-PC	PC O-33:1		Glycerophosphocholines	1-alkyl,2-acylglycerophosphocholines		C41H82NO7P	[M+H]+	732.591	731.583	0.6	17.45	0.00140133	0.00153237	0.00109157	0.00102629	0.00143744	0.00138642	0.00118376	0.00205767	0.00170145	0.00159762	0.00165219	0.0015653	0.00102944	0.000884133	0.000991146	0.000915521	0.00131089	0.00132625	0.00103626	0.00113133	0.00169862	0.00105228	0.00129166	0.00125139	0.00128968	0.00101919	0.00106782	0.000949396		0.0010751	0.000966963	0.00108253	0.00120013	0.00100408	0.00106318	0.00124317	0.000947431	0.00109952
O-PC	PC O-33:4		Glycerophosphocholines	1-alkyl,2-acylglycerophosphocholines		C41H76NO7P	[M+H]+	726.544	725.536	1.1	14.61	0.000811832	0.000666894	0.000509571	0.000480564	0.000925199	0.000692914	0.000632166	0.00103027	0.00113681	0.00077768	0.000659814	0.000945725	0.000431829	0.000328895	0.000375798	0.000415202	0.000716929	0.000631615	0.000531342	0.00065211	0.000940106	0.000578529	0.000661307	0.000758847	0.000910972	0.000765121	0.000712285	0.000743147		0.000604735	0.00056179	0.000541239	0.000610237	0.00054916	0.000573397	0.000576792	0.000493162	0.000530999
O-PC	PC O-34:0		Glycerophosphocholines	1-alkyl,2-acylglycerophosphocholines		C42H86NO7P	[M+H]+	748.622	747.614	1	18.1	0.0117759	0.0142537	0.0104662	0.00698184	0.0148015	0.0128591	0.0128416	0.0185815	0.0075569	0.00707212	0.00693256	0.00741407	0.0176653	0.0165793	0.0194184	0.018856	0.0085669	0.00686855	0.00647828	0.0077805	0.0108179	0.00735829	0.0105404	0.00891969	0.00374891	0.00286392	0.00354858	0.00248884		0.0116611	0.00973589	0.0111724	0.01098	0.00978427	0.0110487	0.0105014	0.00899388	0.0108501
O-PC	PC O-34:1		Glycerophosphocholines	1-alkyl,2-acylglycerophosphocholines		C42H84NO7P	[M+H]+	746.606	745.598	1.6	17.96	0.00503049	0.00569244	0.00453589	0.00333998	0.00667826	0.00627461	0.00610807	0.00841315	0.00452584	0.0044022	0.00410147	0.00436867	0.00543399	0.0049838	0.00596795	0.00549616	0.00439929	0.00366502	0.00360067	0.00379765	0.00489834	0.00327234	0.00418856	0.00424954	0.00287146	0.00216901	0.00258263	0.00192744		0.00499968	0.00401883	0.00466232	0.00443846	0.00411363	0.0044687	0.0042055	0.00371933	0.00444415
O-PC	PC O-34:2		Glycerophosphocholines	1-alkyl,2-acylglycerophosphocholines		C42H82NO7P	[M+H]+	744.591	743.583	2.2	16.31	0.016878	0.022461	0.0159892	0.0119194	0.0197237	0.0186022	0.0184947	0.027944	0.00943909	0.0103291	0.00777179	0.00751278	0.0143161	0.0148318	0.0158617	0.0166517	0.010567	0.0085284	0.00803073	0.00981305	0.00903274	0.0072941	0.00881796	0.00819935	0.00166952	0.00425368	0.00541224	0.00424564		0.0104376	0.0111273	0.0116076	0.0105618	0.0116308	0.0108128	0.0108847	0.0116682	0.0113677
O-PC	PC O-34:3		Glycerophosphocholines	1-alkyl,2-acylglycerophosphocholines		C42H80NO7P	[M+H]+	742.575	741.567	0.2	15.99	0.000337472	0.000433571	0.000182467	0.000335486	0.00040025	0.000478503	0.000382242	0.000893346	0.000140419	0.000161222	7.95457e-05	0.000124723	0.000409854	0.000632336	0.000442468	0.000652855	0.000229556	0.000147381	0.000181179	0.000231876	0.000170797	0.000184778	0.000161194	0.0002235	0.000140053	0	7.94851e-05	6.24334e-05		0.000359202	0.000294082	0.00029667	0.000249611	0.000412672	0.000259211	0.000352676	0.000284866	0.00019932
O-PC	PC O-34:3		Glycerophosphocholines	1-alkyl,2-acylglycerophosphocholines		C42H80NO7P	[M+H]+	742.575	741.567	1	16.17	0.00281742	0.00315985	0.00270365	0.00196423	0.003136	0.00249144	0.00248551	0.0031358	0.00242996	0.00220268	0.00145962	0.00217793	0.00186779	0.00200269	0.00203974	0.00244329	0.00185819	0.00173429	0.00128899	0.00187255	0.00200007	0.00166953	0.00180987	0.00147339	0.00143022	0.00114874	0.00150963	0.0010579		0.00188398	0.001999	0.00216673	0.00193792	0.00203574	0.00180465	0.00206988	0.00170129	0.00188566
O-PC	PC O-34:4		Glycerophosphocholines	1-alkyl,2-acylglycerophosphocholines		C42H78NO7P	[M+H]+	740.559	739.552	2	15.22	0.0183322	0.0185462	0.0163591	0.0149725	0.0134241	0.0108975	0.0108195	0.0143602	0.0210715	0.0191311	0.0184535	0.0210711	0.00634776	0.00580319	0.0068844	0.00589319	0.0148046	0.0124949	0.0121253	0.011603	0.0196369	0.0131019	0.0156579	0.0168402	0.0161463	0.0114657	0.0131238	0.0105865		0.0130731	0.0106551	0.0117311	0.0125927	0.010706	0.0116219	0.0121574	0.0105273	0.0130895
O-PC	PC O-34:5		Glycerophosphocholines	1-alkyl,2-acylglycerophosphocholines		C42H76NO7P	[M+H]+	738.544	737.536	2.5	14.19	0.00022168	0.000203964	0.000153744	0.00012283	0.000211688	0.000161294	0.000180222	0.000237035	0.000241132	0.000225756	0.00021306	0.000215217	0.000194799	0.000186314	0.000232128	0.000210553	0.000218349	0.000160683	0.000174522	0.000180145	0.000223339	0.000146891	0.000184044	0.000158601	0.000128369	0.000112072	0.000136519	0.000107987		0.000178131	0.000170774	0.000168612	0.000157685	0.000170717	0.000162971	0.00015529	0.000146795	0.000154619
O-PC	PC O-34:5		Glycerophosphocholines	1-alkyl,2-acylglycerophosphocholines		C42H76NO7P	[M+H]+	738.544	737.536	1.7	14.87	0.00364616	0.00374507	0.00304953	0.00244972	0.00190822	0.00157116	0.00156614	0.00197241	0.00441655	0.00391233	0.00363515	0.00464336	0.00135022	0.00119691	0.00150335	0.00128837	0.00298106	0.00231447	0.00210031	0.00205975	0.00368829	0.00238177	0.0029449	0.00264055	0.00298853	0.00202585	0.00237177	0.00170737		0.00244109	0.00227921	0.00218987	0.00256117	0.0021942	0.00219825	0.00241906	0.00198777	0.00216921
O-PC	PC O-34:5		Glycerophosphocholines	1-alkyl,2-acylglycerophosphocholines		C42H76NO7P	[M+H]+	738.544	737.536	1.6	15.04	0.0105415	0.010199	0.00869378	0.00841116	0.00719447	0.00607069	0.00572172	0.00705364	0.0137558	0.0123741	0.0117522	0.0149826	0.00381234	0.00341016	0.00408336	0.00365381	0.0085439	0.00703105	0.00631518	0.00632601	0.010612	0.00724004	0.00856552	0.00864586	0.0127757	0.0091101	0.0101262	0.00805602		0.00781596	0.00697164	0.00700285	0.00777445	0.00696764	0.00688995	0.00749217	0.0064124	0.0074576
O-PC	PC O-35:4		Glycerophosphocholines	1-alkyl,2-acylglycerophosphocholines		C43H80NO7P	[M+H]+	754.575	753.567	2.1	15.81	0.00520292	0.00546575	0.00479475	0.00446419	0.00546769	0.00482059	0.00466194	0.00624086	0.00694094	0.00666789	0.00559727	0.00579411	0.00213875	0.00240569	0.00256035	0.00225772	0.0050208	0.00466381	0.00432738	0.00544943	0.00619844	0.00497279	0.00572951	0.00518009	0.0055971	0.00462783	0.00464841	0.00469049		0.0041768	0.00368125	0.00408794	0.00433208	0.00375745	0.00435052	0.00421981	0.00399519	0.00434072
O-PC	PC O-35:5		Glycerophosphocholines	1-alkyl,2-acylglycerophosphocholines		C43H78NO7P	[M+H]+	752.559	751.552	2	15.4	0.00960868	0.00863769	0.00953438	0.00841364	0.00706247	0.00631962	0.00630206	0.00730792	0.0134851	0.0123287	0.0113167	0.0141201	0.00266201	0.00230619	0.00300131	0.00237476	0.00742595	0.00655244	0.00616516	0.00609294	0.0104091	0.00724016	0.00966512	0.00848535	0.0124884	0.00937035	0.00972254	0.00784309		0.0075362	0.00582164	0.00685464	0.00687851	0.00596586	0.00719949	0.00683819	0.00580174	0.00688536
O-PC	PC O-35:5		Glycerophosphocholines	1-alkyl,2-acylglycerophosphocholines		C43H78NO7P	[M+H]+	752.559	751.552	1.9	15.62	0.00925974	0.00914444	0.00960511	0.0082929	0.00974659	0.00767927	0.0076857	0.00977573	0.0140356	0.0133727	0.012551	0.0138937	0.00293419	0.00260678	0.00316815	0.00246942	0.00868041	0.00768899	0.00723915	0.00788232	0.0111946	0.00776992	0.0102188	0.00871157	0.0141991	0.0104922	0.0119586	0.0113613		0.00809777	0.00619972	0.00749722	0.0072562	0.00643728	0.00765627	0.00723235	0.00629583	0.00743243
O-PC	PC O-36:0		Glycerophosphocholines	1-alkyl,2-acylglycerophosphocholines		C44H90NO7P	[M+H]+	776.653	775.645	0	19.06	0.000779157	0.000911061	0.000347164	0.000295457	0.000640297	0.000636975	0.00053407	0.000924758	0.00069043	0.000530222	0.000389728	0.000491854	0.000903547	4.2021e-06	0.00109781	0.00138841	0.000552626	0.000328856	0.000460194	0.000444278	0.000457364	0.00042397	0.000586005	0.000445271	0.000225334	0.000163375	0.0002022	0.000132475		0.000506427	0.000688901	0.000503537	0.000618923	0.000626359	0.000612022	0.000777069	0.000476955	0.000596086
O-PC	PC O-36:1		Glycerophosphocholines	1-alkyl,2-acylglycerophosphocholines		C44H88NO7P	[M+H]+	774.638	773.63	0.2	18.9	0.000504291	0.000546083	0.0004161	0.000303131	0.000639392	0.000614734	0.000596309	0.000767799	0.000477504	0.000428578	0.00036972	0.000359155	0.000555874	0.000604828	0.00063006	0.0006685	0.000486266	0.000340964	0.000323577	0.000415014	0.000455245	0.000343897	0.000410281	0.000399012	0.000222695	0.00017171	0.00019432	0.000176437		0.000407667	0.000407244	0.000408368	0.00041961	0.000443218	0.00045187	0.00041755	0.000416587	0.00040265
O-PC	PC O-36:3		Glycerophosphocholines	1-alkyl,2-acylglycerophosphocholines		C44H84NO7P	[M+H]+	770.606	769.598	0.8	16.77	0.0037926	0.00423933	0.00309828	0.00246037	0.00778284	0.00809125	0.00724213	0.00990862	0.00333199	0.0031665	0.00324822	0.00298918	0.00345584	0.00349843	0.00401569	0.00358209	0.00382324	0.00317523	0.00390653	0.00373867	0.00305886	0.00249613	0.00265204	0.00254708	0.00189629	0.00183178	0.00197615	0.00179		0.00289728	0.00306577	0.00298482	0.00297891	0.00305818	0.00308452	0.00308893	0.00315679	0.00302076
O-PC	PC O-36:3		Glycerophosphocholines	1-alkyl,2-acylglycerophosphocholines		C44H84NO7P	[M+H]+	770.606	769.598	1.4	17.16	0.0377553	0.0433848	0.0321853	0.0245396	0.0573677	0.0477345	0.0483453	0.0682072	0.0317425	0.0317011	0.0293841	0.0305924	0.0258578	0.0272507	0.0348652	0.0277858	0.032265	0.0277774	0.0273418	0.0281588	0.0317	0.0217654	0.0237497	0.0226665	0.0182189	0.0140096	0.0153222	0.0123296		0.0267048	0.0257155	0.0265818	0.0296748	0.0270436	0.0264849	0.0285441	0.0258472	0.0263008
O-PC	PC O-36:4		Glycerophosphocholines	1-alkyl,2-acylglycerophosphocholines		C44H82NO7P	[M+H]+	768.591	767.583	2.6	16.36	0.112996	0.117473	0.102611	0.0882596	0.170737	0.14537	0.145569	0.185969	0.148325	0.148361	0.118514	0.113272	0.0739889	0.0807373	0.0838459	0.0815844	0.134633	0.107064	0.103931	0.115189	0.122906	0.0979339	0.111543	0.104878	0.100258	0.090366	0.106155	0.0892987		0.0957109	0.0960807	0.0944267	0.0933099	0.0998802	0.0979311	0.0937229	0.0941883	0.097719
O-PC	PC O-36:5		Glycerophosphocholines	1-alkyl,2-acylglycerophosphocholines		C44H80NO7P	[M+H]+	766.575	765.567	1.7	15.38	0.00762908	0.00742225	0.00708615	0.00586167	0.00648518	0.00561604	0.00546834	0.00735573	0.00930548	0.00822233	0.00807413	0.00922476	0.00405442	0.00370178	0.00434968	0.00387194	0.00698817	0.00536332	0.00532578	0.00534652	0.00776867	0.00559466	0.00735315	0.00645218	0.00735166	0.0055905	0.00588224	0.00472681		0.00652583	0.0049091	0.0058579	0.00563838	0.00511913	0.00621048	0.00599208	0.00498782	0.00567432
O-PC	PC O-36:5		Glycerophosphocholines	1-alkyl,2-acylglycerophosphocholines		C44H80NO7P	[M+H]+	766.575	765.567	1.6	15.73	0.000460389	0.000706596	0.000568447	0.000436882	0.00134563	0.00116751	0.0010139	0.00142035	0.000772949	0.000866186	0.000730214	0.00085775	0.000468458	0.000425746	0.000559316	0.000233367	0.000903661	0.000886514	0.00063885	0.00106074	0.0008876	0.000972214	0.000718471	0.000693208	0.000685837	0.00062922	0.000544347	0.000450224		0.000696816	0.000521352	0.000481178	0.00055433	0.000329692	0.000864754	0.000762264	0.000469371	0.000596969
O-PC	PC O-36:5		Glycerophosphocholines	1-alkyl,2-acylglycerophosphocholines		C44H80NO7P	[M+H]+	766.575	765.567	2	16.2	0.266561	0.288931	0.244789	0.207261	0.25938	0.218375	0.21885	0.279917	0.376552	0.337089	0.27929	0.29737	0.16415	0.173735	0.179089	0.178195	0.279293	0.20602	0.189424	0.216148	0.268746	0.208339	0.239171	0.22031	0.273259	0.239754	0.273694	0.212419		0.216568	0.220736	0.210977	0.215093	0.225701	0.213777	0.210108	0.21072	0.215566
O-PC	PC O-36:6		Glycerophosphocholines	1-alkyl,2-acylglycerophosphocholines		C44H78NO7P	[M+H]+	764.559	763.552	2	15.22	0.00672203	0.00709477	0.00597982	0.0054255	0.00577755	0.00425401	0.00438115	0.00574659	0.00875444	0.00866548	0.00790478	0.00961889	0.00287946	0.00263979	0.00300326	0.00250879	0.00607949	0.00474026	0.00447283	0.00427592	0.00702065	0.00496421	0.00546775	0.00595074	0.00809295	0.00585559	0.00625824	0.00516327		0.00534172	0.00433321	0.00461218	0.00493819	0.00433669	0.00481049	0.00511739	0.00440844	0.00538473
O-PC	PC O-36:6		Glycerophosphocholines	1-alkyl,2-acylglycerophosphocholines		C44H78NO7P	[M+H]+	764.559	763.552	2.1	15.54	0.00337334	0.00342885	0.00322112	0.00280507	0.00455147	0.00362049	0.00357625	0.00469757	0.00446318	0.00390471	0.00418017	0.00427168	0.00225279	0.0020995	0.00222738	0.00211345	0.00347484	0.0032523	0.00272943	0.00306637	0.0036694	0.00256429	0.00333361	0.00305366	0.00402493	0.00281794	0.00334937	0.00305008		0.00333831	0.0024599	0.00327891	0.00274698	0.00251511	0.00315826	0.0028384	0.00228187	0.00274827
O-PC	PC O-37:4		Glycerophosphocholines	1-alkyl,2-acylglycerophosphocholines		C45H84NO7P	[M+H]+	782.606	781.598	1.5	16.92	0.00717093	0.00641408	0.0057595	0.00483259	0.00775086	0.00733012	0.00685506	0.00938706	0.00793848	0.00745411	0.00731393	0.00764799	0.00327216	0.00357705	0.00431588	0.00356875	0.00652938	0.00525642	0.00574596	0.00546943	0.00708877	0.00522385	0.00619447	0.00565864	0.0053699	0.00484742	0.00536357	0.00436427		0.00466007	0.00490514	0.00472075	0.00490595	0.00503988	0.00474806	0.00484558	0.00464443	0.0048449
O-PC	PC O-37:5		Glycerophosphocholines	1-alkyl,2-acylglycerophosphocholines		C45H82NO7P	[M+H]+	780.591	779.583	3.2	16.4	0.000852867	0.000901547	0.000669462	0.000584811	0.000782969	0.000729739	0.000960215	0.000996715	0.00145099	0.00155827	0.000575282	0.00133826	0.000538181	0.000494237	0.000529229	0.000395598	0.000992425	0.000881355	0.00074925	0.000568545	0.000953382	0.000438592	0.00106341	0.00101452	0.000574815	0.000430331	0.000320104	0.000575584		0.00083851	0.00062948	0.000861527	0.000714495	0.000682637	0.000717907	0.000717548	0.000883435	0.000606553
O-PC	PC O-37:5		Glycerophosphocholines	1-alkyl,2-acylglycerophosphocholines		C45H82NO7P	[M+H]+	780.591	779.583	1.6	16.72	0.0061899	0.00632641	0.00519416	0.0043745	0.00721176	0.00795108	0.0078531	0.00863316	0.00827917	0.00816417	0.0076266	0.0076032	0.00304055	0.00323979	0.00337378	0.00321072	0.00633176	0.00487926	0.00595005	0.00547478	0.00633206	0.00510666	0.00585688	0.00501028	0.00695351	0.00611007	0.00672694	0.00566361		0.00476839	0.00452217	0.00457113	0.00470577	0.00448325	0.00459813	0.0046098	0.00451851	0.00449241
O-PC	PC O-38:0		Glycerophosphocholines	1-alkyl,2-acylglycerophosphocholines		C46H94NO7P	[M+H]+	804.685	803.677	0.4	20.03	0.001336	0.00154816	0.0010633	0.000775398	0.00158586	0.00126891	0.00131275	0.00180135	0.0011621	0.00109293	0.0010247	0.00110876	0.00189938	0.00173393	0.00210291	0.00195051	0.00111355	0.000913177	0.000806232	0.000898999	0.00130328	0.000842752	0.00104994	0.000948956	0.000519901	0.000399183	0.00047886	0.000358873		0.00132934	0.00108632	0.00112663	0.00127559	0.00111489	0.00109635	0.00126869	0.00105153	0.00109256
O-PC	PC O-38:1		Glycerophosphocholines	1-alkyl,2-acylglycerophosphocholines		C46H92NO7P	[M+H]+	802.669	801.661	0.1	19.86	4.83453e-05	3.36157e-05	3.93717e-05	2.52337e-05	4.69109e-05	5.00445e-05	2.57726e-05	6.64771e-05	1.29435e-05	2.73467e-05	2.55984e-05	3.34783e-05	5.08118e-05	6.56946e-05	7.68039e-05	4.98382e-05	4.31245e-05	3.5841e-05	2.23538e-05	4.12411e-05	3.92303e-05	1.60742e-05	2.2556e-05	1.98973e-05	1.01427e-05	1.84801e-05	1.54858e-05	7.17335e-06		2.41717e-05	3.16992e-05	4.42979e-05	4.7117e-05	3.303e-05	3.71592e-05	5.24458e-05	2.87722e-05	3.61758e-05
O-PC	PC O-38:2		Glycerophosphocholines	1-alkyl,2-acylglycerophosphocholines		C46H90NO7P	[M+H]+	800.653	799.645	1	18.22	0.00301986	0.0036013	0.00247111	0.00190235	0.0063421	0.00447635	0.0047939	0.0086403	0.00265059	0.00230098	0.00198461	0.0026502	0.00325964	0.00471516	0.00595904	0.00361101	0.0032944	0.003076	0.00261132	0.00343379	0.0024768	0.00221943	0.00244911	0.00208171	0.00103113	0.000906281	0.00127227	0.000994244		0.00392542	0.00240064	0.00297855	0.00325932	0.00296519	0.00339927	0.00327667	0.00256416	0.00248835
O-PC	PC O-38:2		Glycerophosphocholines	1-alkyl,2-acylglycerophosphocholines		C46H90NO7P	[M+H]+	800.653	799.645	1.2	18.5	2.63226e-05	0.000104757	3.71053e-05	5.84166e-05	0.00028339	0.000137189	4.84518e-05	0.000253405	2.40457e-05	0.000111087	9.00718e-05	5.60127e-05	0.000239059	8.40138e-05	0.000121836	0.000310636	0.000130241	7.36731e-05	7.7557e-05	0.000103299	7.74824e-05	0.000107545	2.15183e-05	5.28099e-05	1.69676e-05	5.98649e-05	5.98912e-05	1.14915e-05		6.80834e-05	0.000142084	0.00014028	0.000124509	2.67014e-05	7.07498e-05	2.79382e-05	9.58575e-05	6.03714e-05
O-PC	PC O-38:3		Glycerophosphocholines	1-alkyl,2-acylglycerophosphocholines		C46H88NO7P	[M+H]+	798.638	797.63	0.7	17.79	0.00353261	0.00579575	0.00287091	0.00218786	0.00444472	0.00384195	0.00362046	0.00691417	0.00240206	0.00221159	0.00232268	0.00212597	0.01649	0.0159139	0.0190783	0.0191271	0.00336003	0.00310195	0.00254495	0.00349113	0.00266557	0.00183736	0.00244464	0.00244053	0.000746569	0.000577491	0.000713759	0.000508907		0.00657803	0.00522978	0.00617732	0.0062662	0.00565961	0.00560391	0.00597943	0.00506073	0.00638642
O-PC	PC O-38:3		Glycerophosphocholines	1-alkyl,2-acylglycerophosphocholines		C46H88NO7P	[M+H]+	798.638	797.63	0.7	18.08	0.00276289	0.00368477	0.00261189	0.00168772	0.00305656	0.00251332	0.0025789	0.00388664	0.00229554	0.00213628	0.00204954	0.00228045	0.0047937	0.00468718	0.00528534	0.005335	0.00266278	0.0020252	0.00191863	0.00231917	0.00221855	0.00158365	0.0021041	0.00180997	0.00094817	0.000738299	0.000866644	0.00063602		0.00301572	0.00251901	0.00278188	0.00276354	0.00256751	0.00289932	0.00276985	0.00231789	0.00271241
O-PC	PC O-38:4		Glycerophosphocholines	1-alkyl,2-acylglycerophosphocholines		C46H86NO7P	[M+H]+	796.622	795.614	2.2	17.1	0.0729664	0.0942497	0.0587686	0.0409753	0.177702	0.146544	0.146985	0.23194	0.0819972	0.0783292	0.0772221	0.0718658	0.152207	0.164126	0.206787	0.176051	0.113858	0.0956644	0.0973196	0.108855	0.103372	0.0686643	0.0812302	0.0750821	0.0251761	0.0200292	0.0234558	0.0183922		0.0963362	0.0951289	0.0954098	0.103377	0.0985357	0.0969317	0.1	0.0948631	0.0963162
O-PC	PC O-38:4		Glycerophosphocholines	1-alkyl,2-acylglycerophosphocholines		C46H86NO7P	[M+H]+	796.622	795.614	2.3	17.43	0.0636674	0.069352	0.0513436	0.0426124	0.0623643	0.0514387	0.0507875	0.065611	0.0607294	0.0598121	0.057325	0.0566126	0.0371831	0.0326048	0.0420961	0.0327545	0.053505	0.0483765	0.0434153	0.0425591	0.0652729	0.0442314	0.0509261	0.0491506	0.0437161	0.032219	0.0372328	0.0302463		0.0421981	0.0394142	0.0405476	0.0490275	0.0421494	0.0412355	0.0485483	0.0395215	0.0416513
O-PC	PC O-38:5		Glycerophosphocholines	1-alkyl,2-acylglycerophosphocholines		C46H84NO7P	[M+H]+	794.606	793.598	2.3	16.44	0.122496	0.133954	0.111442	0.0938647	0.259659	0.237284	0.241747	0.286712	0.165899	0.168577	0.137547	0.13403	0.0694029	0.076175	0.0781572	0.0720123	0.148613	0.123319	0.123517	0.126935	0.119616	0.100864	0.110777	0.106343	0.123646	0.111514	0.128362	0.111118		0.101746	0.0994209	0.100823	0.0984865	0.105377	0.104697	0.0990696	0.100775	0.102606
O-PC	PC O-38:5		Glycerophosphocholines	1-alkyl,2-acylglycerophosphocholines		C46H84NO7P	[M+H]+	794.606	793.598	2	16.94	0.0729019	0.0856301	0.0585858	0.0426895	0.110081	0.105955	0.104558	0.152325	0.0800651	0.0773915	0.0746281	0.0725243	0.0868906	0.0900659	0.111115	0.0947207	0.0850914	0.0734135	0.0778621	0.079985	0.0797715	0.0607751	0.0702546	0.0636354	0.0346693	0.0306759	0.0348315	0.0282981		0.0691235	0.0669888	0.0682702	0.0692462	0.0722176	0.0706015	0.0699035	0.0678673	0.0694204
O-PC	PC O-38:5		Glycerophosphocholines	1-alkyl,2-acylglycerophosphocholines		C46H84NO7P	[M+H]+	794.606	793.598	2.4	17.26	0.09632	0.0933309	0.0789354	0.0670787	0.124611	0.104737	0.104912	0.133207	0.11001	0.105626	0.10032	0.103272	0.0551704	0.0551429	0.0672324	0.0547011	0.0833597	0.0741431	0.0701156	0.0684032	0.101663	0.0674919	0.0758627	0.0708915	0.0931011	0.0675307	0.0747643	0.0581654		0.0677299	0.065702	0.0671406	0.0800379	0.0697703	0.0672173	0.0770484	0.0652485	0.0661967
O-PC	PC O-38:6		Glycerophosphocholines	1-alkyl,2-acylglycerophosphocholines		C46H82NO7P	[M+H]+	792.591	791.583	2	16.31	0.121505	0.148863	0.113691	0.0878167	0.161153	0.139033	0.139236	0.186312	0.156635	0.150396	0.120991	0.126135	0.0935187	0.0990902	0.104878	0.10377	0.145228	0.111171	0.104704	0.118136	0.112596	0.0894053	0.103511	0.0959071	0.0859375	0.0765315	0.088689	0.0691425		0.10431	0.10476	0.102058	0.103025	0.108996	0.104962	0.102596	0.101884	0.103292
O-PC	PC O-38:7		Glycerophosphocholines	1-alkyl,2-acylglycerophosphocholines		C46H80NO7P	[M+H]+	790.575	789.567	2.3	15.53	0.00314818	0.00316704	0.00300234	0.00229992	0.00316895	0.00291334	0.00261223	0.00375139	0.00343538	0.00344907	0.00309678	0.00341413	0.00194968	0.00176943	0.00220133	0.00185768	0.00313986	0.00262369	0.00246463	0.00269393	0.00279702	0.00210444	0.00276164	0.00234169	0.00224732	0.00172131	0.00208076	0.00165898		0.00272239	0.00214565	0.00266332	0.00240366	0.00215813	0.00274278	0.00246997	0.0021056	0.00260615
O-PC	PC O-38:7		Glycerophosphocholines	1-alkyl,2-acylglycerophosphocholines		C46H80NO7P	[M+H]+	790.575	789.567	2.3	15.68	0.000111611	0.000142911	0.00015073	0.000112554	5.94611e-05	0.000168863	0.00013859	0.000285498	0.000202824	0.000214497	0.000219412	0.000124292	0.000153622	3.62587e-05	0.000162095	0.000147599	5.37979e-05	9.09742e-05	0.000212741	0.000127251	0.000222732	0.000111744	0.000201992	6.33237e-05	0.000164523	0.000131435	8.84271e-05	5.76392e-05		7.29325e-05	3.10684e-05	0.00012296	8.77475e-05	7.20201e-05	8.1181e-05	7.15492e-05	4.0967e-05	8.68457e-05
O-PC	PC O-39:4		Glycerophosphocholines	1-alkyl,2-acylglycerophosphocholines		C47H88NO7P	[M+H]+	810.638	809.63	0.7	17.94	0.00316962	0.00366272	0.00290885	0.00216328	0.00192391	0.0017629	0.00161765	0.00224888	0.00244257	0.00231784	0.00225585	0.00231697	0.00231383	0.00209215	0.00251614	0.00222035	0.00220485	0.00177054	0.00165967	0.0017989	0.00282803	0.00186982	0.00245712	0.00244553	0.00141888	0.00106068	0.00124633	0.000987554		0.00236815	0.00192017	0.00221823	0.0021287	0.00195125	0.00203901	0.00206036	0.00181885	0.00216927
O-PC	PC O-39:6		Glycerophosphocholines	1-alkyl,2-acylglycerophosphocholines		C47H84NO7P	[M+H]+	806.606	805.598	1.9	17.19	0.00108566	0.00114486	0.000937877	0.000685942	0.000867398	0.000818418	0.000809196	0.00108012	0.000954264	0.00114573	0.0010916	0.000971112	0.000461267	0.000419084	0.000533172	0.000401988	0.000681276	0.000600778	0.000652846	0.000607995	0.000897072	0.000556399	0.000664154	0.000672283	0.000593872	0.000482526	0.000524626	0.000435534		0.000547386	0.000551179	0.000576065	0.000556091	0.000622815	0.000562816	0.000683104	0.000543069	0.000606313
O-PC	PC O-40:0		Glycerophosphocholines	1-alkyl,2-acylglycerophosphocholines		C48H98NO7P	[M+H]+	832.716	831.708	0.6	21.1	6.71477e-05	9.1543e-05	5.26278e-05	4.07778e-05	0.000148841	7.65141e-05	7.85257e-05	0.000119478	6.58508e-05	7.40576e-05	7.14189e-05	6.46935e-05	0.000143688	0.000103124	0.000145991	0.000172633	7.57299e-05	6.39734e-05	4.96652e-05	7.69517e-05	9.26892e-05	5.17769e-05	7.4135e-05	8.15367e-05	3.54357e-05	2.73554e-05	3.40699e-05	1.5101e-05		7.7681e-05	5.89382e-05	8.74365e-05	8.89284e-05	6.36209e-05	0.000102136	0.000101261	7.57746e-05	7.27946e-05
O-PC	PC O-40:2		Glycerophosphocholines	1-alkyl,2-acylglycerophosphocholines		C48H94NO7P	[M+H]+	828.685	827.677	1.4	19.11	0.00159832	0.0019512	0.00129638	0.000876757	0.00230066	0.00230798	0.00210405	0.00310119	0.00164648	0.00156308	0.00127857	0.00153234	0.00262238	0.0027369	0.00302062	0.00331563	0.00202333	0.00134328	0.00134616	0.00171422	0.00122991	0.000986997	0.00117478	0.00108238	0.000569319	0.000490134	0.000576095	0.000451612		0.00168759	0.00161443	0.00168061	0.0016443	0.00167701	0.00162048	0.00161756	0.00152473	0.00155063
O-PC	PC O-40:3		Glycerophosphocholines	1-alkyl,2-acylglycerophosphocholines		C48H92NO7P	[M+H]+	826.669	825.661	0	18.95	0.000443159	0.000623338	0.000383061	0.000260303	0.000413073	0.000447037	0.000404412	0.000651526	0.000462245	0.000416675	0.000312098	0.000298616	0.000679066	0.000688388	0.000719784	0.000925553	0.000465409	0.0003224	0.000290994	0.000389772	0.000363527	0.000311705	0.000344734	0.000301914	0.00015828	0.000131161	0.000155574	0.000139135		0.000441064	0.000453339	0.000407455	0.000424411	0.000391534	0.000325097	0.000377264	0.000393933	0.000373017
O-PC	PC O-40:3		Glycerophosphocholines	1-alkyl,2-acylglycerophosphocholines		C48H92NO7P	[M+H]+	826.669	825.661	0.4	19.01	0.000371916	0.000313618	0.000274736	0.000251924	0.00044773	0.000345655	0.000324597	0.000528322	0.000334254	0.00037191	0.000254554	0.000316651	0.000590088	0.000701967	0.000679922	0.000632931	0.000375753	0.000255744	0.00028226	0.00029176	0.000284262	0.0002321	0.000246587	0.000297668	0.000133592	0.000118697	0.000118227	7.56227e-05		0.000406577	0.000314036	0.000392684	0.000337674	0.0003906	0.000414981	0.000318281	0.000335856	0.000338859
O-PC	PC O-40:4		Glycerophosphocholines	1-alkyl,2-acylglycerophosphocholines		C48H90NO7P	[M+H]+	824.653	823.645	1.2	17.87	0.0042749	0.00630651	0.0038872	0.00244502	0.0109319	0.00934469	0.00892663	0.0144156	0.00616004	0.00569324	0.00565181	0.005906	0.0132773	0.012451	0.015137	0.0141112	0.00981355	0.00815899	0.00763249	0.00865486	0.00795697	0.00523418	0.00659626	0.00702764	0.00224404	0.00170002	0.00210186	0.0015749		0.00835197	0.00670368	0.00783765	0.00760648	0.00689603	0.00709843	0.00767992	0.00626329	0.00779419
O-PC	PC O-40:4		Glycerophosphocholines	1-alkyl,2-acylglycerophosphocholines		C48H90NO7P	[M+H]+	824.653	823.645	1.3	18.1	0.00874233	0.0117431	0.00799708	0.0050124	0.0147564	0.0128028	0.0125459	0.0198205	0.00931466	0.00866927	0.00861421	0.00904851	0.0160717	0.0151396	0.0178366	0.0176916	0.0126038	0.0101357	0.00933976	0.0113098	0.0116204	0.00779784	0.0111575	0.00993672	0.00347306	0.00274682	0.00323345	0.00241759		0.0112265	0.00948042	0.0110943	0.011078	0.00977032	0.0109833	0.0103755	0.00893862	0.0107362
O-PC	PC O-40:4		Glycerophosphocholines	1-alkyl,2-acylglycerophosphocholines		C48H90NO7P	[M+H]+	824.653	823.645	1.8	18.4	0.0456184	0.0536479	0.0406627	0.0300279	0.0275163	0.0233421	0.0232948	0.0324025	0.0354697	0.0332363	0.0306501	0.0321035	0.0336348	0.0325209	0.0366807	0.0366685	0.0319554	0.0256471	0.0242112	0.0298782	0.0429662	0.0326502	0.0392812	0.0349577	0.0194829	0.0169581	0.0190115	0.0153046		0.0321133	0.0308929	0.0310507	0.0321736	0.0287013	0.0324697	0.0313402	0.0290524	0.0306277
O-PC	PC O-40:5		Glycerophosphocholines	1-alkyl,2-acylglycerophosphocholines		C48H88NO7P	[M+H]+	822.638	821.63	2.2	17.18	0.0752863	0.0983419	0.0651126	0.0438283	0.243998	0.204653	0.206131	0.301604	0.0965589	0.0958761	0.0899529	0.0885244	0.107357	0.113757	0.145237	0.11681	0.122443	0.105029	0.109041	0.109817	0.0901414	0.0627519	0.0700207	0.0674282	0.036199	0.0283112	0.0319637	0.0264928		0.0886082	0.0863934	0.0894374	0.102521	0.0917808	0.0897356	0.0971012	0.0881511	0.0886781
O-PC	PC O-40:5		Glycerophosphocholines	1-alkyl,2-acylglycerophosphocholines		C48H88NO7P	[M+H]+	822.638	821.63	1.8	17.42	0.0175337	0.0234859	0.0137645	0.0106535	0.041215	0.0280018	0.0315009	0.0414486	0.0228037	0.020983	0.0211429	0.0208744	0.030773	0.0287555	0.0326797	0.0295608	0.0254737	0.024592	0.0207956	0.0233816	0.0237653	0.0158773	0.0198401	0.0192138	0.0104238	0.00782062	0.00940677	0.00777652		0.0204811	0.0189333	0.0194369	0.0231983	0.0196948	0.019211	0.0222203	0.0191409	0.019314
O-PC	PC O-40:5		Glycerophosphocholines	1-alkyl,2-acylglycerophosphocholines		C48H88NO7P	[M+H]+	822.638	821.63	1.9	17.71	0.0053912	0.00774995	0.00436386	0.00328103	0.00821551	0.00670634	0.00704739	0.0110571	0.00572263	0.00586983	0.00598461	0.00584215	0.00785428	0.00666432	0.00906129	0.00726104	0.00707354	0.00634966	0.00568468	0.00602301	0.00670947	0.00457143	0.00498757	0.00623791	0.00318516	0.00233191	0.00292203	0.00211226		0.00625378	0.00499396	0.00533011	0.00611638	0.00574337	0.00521296	0.00595847	0.00491626	0.00632706
O-PC	PC O-40:5		Glycerophosphocholines	1-alkyl,2-acylglycerophosphocholines		C48H88NO7P	[M+H]+	822.638	821.63	1.7	17.93	0.0151775	0.0212863	0.0135604	0.00934579	0.017819	0.0156322	0.015432	0.0236009	0.0150702	0.0143055	0.0131637	0.0145155	0.025232	0.0233019	0.0275404	0.026289	0.0161209	0.0136405	0.0128254	0.0140903	0.0159513	0.0108838	0.0142297	0.01412	0.00605043	0.0044623	0.00523395	0.00410269		0.017546	0.0141505	0.0163818	0.0158916	0.0141858	0.0149016	0.0158369	0.0129307	0.0162237
O-PC	PC O-40:5		Glycerophosphocholines	1-alkyl,2-acylglycerophosphocholines		C48H88NO7P	[M+H]+	822.638	821.63	2.1	18.23	0.0167442	0.0200703	0.0162804	0.0122578	0.0122615	0.0106814	0.0103862	0.0141273	0.0160333	0.0153744	0.0143376	0.0145626	0.0114274	0.010757	0.0130674	0.0117236	0.0132373	0.0110593	0.0102977	0.0126099	0.0167604	0.0116847	0.0154265	0.0132044	0.0097616	0.0077461	0.00941752	0.0073253		0.0130979	0.0113053	0.0126151	0.0125157	0.0115007	0.013208	0.0122086	0.0109742	0.0128957
O-PC	PC O-40:6		Glycerophosphocholines	1-alkyl,2-acylglycerophosphocholines		C48H86NO7P	[M+H]+	820.622	819.614	1.3	16.55	0.001918	0.002388	0.00178308	0.00133128	0.00633272	0.00585084	0.00593758	0.00720261	0.00180847	0.00171866	0.00143314	0.00138513	0.00157656	0.00160131	0.00184522	0.00169148	0.00215146	0.0020852	0.00217576	0.00239433	0.0012942	0.00117606	0.00115966	0.00116883	0.00107935	0.000967242	0.00128299	0.000940389		0.00158782	0.00178225	0.00166211	0.00179054	0.0016785	0.00158599	0.00171523	0.00184262	0.00198734
O-PC	PC O-40:6		Glycerophosphocholines	1-alkyl,2-acylglycerophosphocholines		C48H86NO7P	[M+H]+	820.622	819.614	2	17.04	0.0676261	0.0888465	0.0571203	0.0400834	0.0922299	0.08098	0.0805941	0.124085	0.0697004	0.0710037	0.0671855	0.0666321	0.075097	0.0789801	0.10412	0.0828268	0.0750958	0.0622102	0.0653218	0.0686278	0.0647163	0.0460622	0.0528876	0.048917	0.0222619	0.0194588	0.0219359	0.0178604		0.0612057	0.0606534	0.0607819	0.0625912	0.0625025	0.0613103	0.0618029	0.0609911	0.0618342
O-PC	PC O-40:7		Glycerophosphocholines	1-alkyl,2-acylglycerophosphocholines		C48H84NO7P	[M+H]+	818.606	817.598	2.5	16.72	0.000522934	0.000566858	0.00034372	0.000279956	0.00116903	0.00103192	0.00112673	0.00147196	0.000597399	0.000492131	0.000455679	0.000319944	0.000697592	0.000949674	0.000807689	0.000839383	0.000527544	0.000658568	0.00058092	0.000700056	0.000385077	0.000368685	0.000407965	0.000347096	0.000151806	0.000220156	0.000232351	0.000138087		0.00064001	0.00051461	0.000461444	0.000548068	0.000597849	0.000542848	0.000532527	0.000614277	0.000618742
O-PC	PC O-40:8		Glycerophosphocholines	1-alkyl,2-acylglycerophosphocholines		C48H82NO7P	[M+H]+	816.591	815.583	2.5	16.09	0.00151075	0.00193081	0.00129961	0.00105293	0.00222673	0.0018315	0.00198218	0.00262896	0.00133421	0.001157	0.0010423	0.00106107	0.00176395	0.0019156	0.00204206	0.00207082	0.00141898	0.00117088	0.00109222	0.00124576	0.00118691	0.000987038	0.00109193	0.00108659	0.000553057	0.000548453	0.000597459	0.00051981		0.00131885	0.00142119	0.00132586	0.00131902	0.00140209	0.00130586	0.00128506	0.00130872	0.00139059
O-PC	PC O-40:8		Glycerophosphocholines	1-alkyl,2-acylglycerophosphocholines		C48H82NO7P	[M+H]+	816.591	815.583	3	16.94	0.000532	0.000485923	0.000436604	0.000432524	0.00383412	0.00504293	0.0045741	0.00611816	0.00104055	0.00122469	0.00132547	0.00109172	0.000508228	0.000509447	0.000630299	0.00050658	0.00139885	0.0015779	0.00173767	0.00140655	0.000965648	0.000955443	0.000924593	0.00097639	0.00101698	0.00106238	0.00111125	0.000919438		0.0007953	0.00078392	0.000877638	0.000718845	0.000905736	0.000787463	0.00081815	0.000744606	0.000779673
O-PC	PC O-41:4		Glycerophosphocholines	1-alkyl,2-acylglycerophosphocholines		C49H92NO7P	[M+H]+	838.669	837.661	1.4	18.89	0.00256061	0.00294912	0.00218888	0.00159617	0.00152996	0.00136888	0.00137253	0.00172381	0.00220342	0.00201139	0.00169793	0.00182851	0.00211274	0.00223038	0.00229936	0.00244509	0.00198825	0.00134661	0.00130709	0.00151595	0.00219859	0.00173208	0.0020536	0.00189909	0.00106513	0.000934814	0.00101641	0.000844805		0.00186104	0.00179288	0.00175455	0.00175975	0.00184657	0.00169728	0.00170404	0.00165322	0.00169886
O-PC	PC O-42:1		Glycerophosphocholines	1-alkyl,2-acylglycerophosphocholines		C50H100NO7P	[M+H]+	858.732	857.724	0.5	21.11	0.000130078	0.000156098	9.10494e-05	7.77074e-05	0.000192487	0.00014676	0.000118011	0.000202578	0.000105138	9.89327e-05	9.0405e-05	0.000114681	0.000186245	0.000153313	0.000159552	0.000170295	0.00010455	0.000101909	0.000106028	0.00011705	0.000150894	0.000113145	0.000101433	0.000126543	5.9454e-05	3.93105e-05	3.94775e-05	4.3681e-05		0.000133175	0.000145172	9.52511e-05	0.000107903	0.000108107	9.81928e-05	0.000146694	0.000107111	8.52038e-05
O-PC	PC O-42:2		Glycerophosphocholines	1-alkyl,2-acylglycerophosphocholines		C50H98NO7P	[M+H]+	856.716	855.708	0.1	20	0.000746199	0.000910056	0.000567838	0.00038694	0.00128143	0.00106959	0.0010635	0.00152356	0.00101551	0.000907513	0.00083995	0.000933411	0.00125569	0.00125564	0.00147379	0.0015108	0.00112118	0.000874684	0.000818949	0.00092537	0.00097534	0.000653455	0.000781647	0.000749832	0.000357314	0.000247016	0.000298449	0.000229705		0.00095594	0.000864159	0.000823589	0.000978348	0.000839331	0.000831686	0.000929604	0.00076294	0.000797004
O-PC	PC O-42:2		Glycerophosphocholines	1-alkyl,2-acylglycerophosphocholines		C50H98NO7P	[M+H]+	856.716	855.708	1.9	20.21	0.000142715	0.000193391	0.000131569	0.000104785	0.000254399	0.000191387	0.000234783	0.00032815	0.000189349	0.00017198	0.000166088	0.000163695	0.000299056	0.000224024	0.000268217	0.000167126	0.000171107	0.000176431	0.000154362	0.000215513	0.000220593	0.000122183	0.000170376	0.000134463	6.72561e-05	5.48309e-05	6.6664e-05	5.89743e-05		0.000169976	0.000114756	0.000130518	0.000148124	0.000125843	0.000157797	0.00015596	0.000178364	0.000150279
O-PC	PC O-42:4		Glycerophosphocholines	1-alkyl,2-acylglycerophosphocholines		C50H94NO7P	[M+H]+	852.685	851.677	0.7	19.04	0.00262247	0.00320762	0.00215508	0.00149888	0.00345878	0.00350993	0.00321192	0.00444224	0.00329475	0.00313302	0.00253519	0.00278892	0.00438745	0.00464625	0.00492916	0.00522651	0.00369043	0.00259195	0.00257712	0.00295023	0.00337704	0.00253468	0.00305415	0.0028071	0.00108165	0.000949213	0.00101717	0.000847855		0.00304063	0.00295616	0.00287696	0.00292998	0.00301707	0.00283399	0.00280974	0.00270334	0.00277076
O-PC	PC O-42:4		Glycerophosphocholines	1-alkyl,2-acylglycerophosphocholines		C50H94NO7P	[M+H]+	852.685	851.677	1.4	19.35	0.0189492	0.0193622	0.0145572	0.0104152	0.0109936	0.0106505	0.0110439	0.0140814	0.0143652	0.0136303	0.0132103	0.0141189	0.0142884	0.0147641	0.016227	0.0161003	0.0125128	0.00875852	0.00959049	0.00997363	0.0149351	0.0111983	0.0134111	0.0123182	0.00717208	0.00610346	0.00688867	0.00544269		0.0125652	0.0121657	0.0120964	0.0122176	0.0122302	0.0122695	0.0119157	0.0111339	0.0117673
O-PC	PC O-42:5		Glycerophosphocholines	1-alkyl,2-acylglycerophosphocholines		C50H92NO7P	[M+H]+	850.669	849.661	1	17.94	0.00135636	0.00176181	0.0012025	0.000851152	0.00650151	0.00510299	0.00526201	0.00820811	0.00339628	0.0029758	0.00268946	0.00330517	0.00218576	0.00203833	0.00285519	0.00214183	0.00444132	0.00357484	0.00357852	0.00353606	0.0028473	0.00212103	0.00266337	0.0029552	0.00120683	0.000972223	0.0011839	0.000928879		0.00272649	0.00252916	0.00271561	0.00255883	0.00229219	0.00227153	0.00268951	0.00213269	0.00278099
O-PC	PC O-42:5		Glycerophosphocholines	1-alkyl,2-acylglycerophosphocholines		C50H92NO7P	[M+H]+	850.669	849.661	0.2	18.09	0.00111756	0.00162238	0.00105436	0.000648	0.00251907	0.00233197	0.00245406	0.00317913	0.00169633	0.00185537	0.00175378	0.00201338	0.0025481	0.00246055	0.0026673	0.0028159	0.00262022	0.00186704	0.00184824	0.00218087	0.00210348	0.00146252	0.0018123	0.00154541	0.00081691	0.000552154	0.000659056	0.000420413		0.00208391	0.00148624	0.001825	0.00193901	0.00160938	0.00194039	0.00164334	0.00157003	0.00169207
O-PC	PC O-42:5		Glycerophosphocholines	1-alkyl,2-acylglycerophosphocholines		C50H92NO7P	[M+H]+	850.669	849.661	1	18.36	0.00282887	0.00389403	0.0029006	0.0021905	0.00232054	0.00225798	0.00219329	0.00278403	0.00350272	0.00299949	0.00248533	0.00284483	0.0029221	0.00248144	0.00276255	0.00318771	0.00238036	0.0022122	0.00239069	0.00272578	0.00316791	0.00228746	0.0030879	0.00252643	0.00159327	0.00123981	0.00167388	0.00123432		0.00240334	0.00229326	0.00270119	0.0025011	0.0023719	0.00273153	0.00283719	0.00222157	0.00261068
O-PC	PC O-42:5		Glycerophosphocholines	1-alkyl,2-acylglycerophosphocholines		C50H92NO7P	[M+H]+	850.669	849.661	1.7	18.47	0.0053858	0.00589573	0.00445657	0.00318858	0.00485963	0.00380126	0.00407711	0.00595405	0.00439377	0.00433125	0.00424622	0.00409158	0.00467527	0.00506625	0.00574284	0.0057288	0.00460249	0.00324505	0.00301593	0.00407253	0.00534716	0.00407892	0.0043963	0.00438889	0.00222417	0.00212284	0.00223373	0.00196272		0.0043206	0.00429252	0.00402785	0.00427845	0.00383487	0.00393026	0.00390284	0.00396455	0.0040538
O-PC	PC O-42:5		Glycerophosphocholines	1-alkyl,2-acylglycerophosphocholines		C50H92NO7P	[M+H]+	850.669	849.661	0.6	18.85	0.000625891	0.000769583	0.000509584	0.000439915	0.000912235	0.000576458	0.00078429	0.000897803	0.000746435	0.000762207	0.000591349	0.000817283	0.000867961	0.00085266	0.000862307	0.00115953	0.000634491	0.000408339	0.000465329	0.000584287	0.00058752	0.000603203	0.000471895	0.000501569	0.000305046	0.000210442	0.000206572	0.000231624		0.000811001	0.000545219	0.000673643	0.000712665	0.000708756	0.000687241	0.000518862	0.000440484	0.000580169
O-PC	PC O-42:5		Glycerophosphocholines	1-alkyl,2-acylglycerophosphocholines		C50H92NO7P	[M+H]+	850.669	849.661	1.4	19.18	0.0027242	0.0026976	0.00204319	0.00147147	0.00166347	0.00157501	0.00153221	0.00203565	0.00219518	0.00213726	0.00180017	0.0021628	0.00203036	0.00208839	0.00225153	0.00243923	0.00184688	0.00126369	0.00135019	0.0014674	0.00203881	0.00151217	0.00185148	0.00171397	0.00104464	0.000897746	0.00102477	0.00082193		0.0018885	0.00170735	0.00170726	0.00175996	0.00173424	0.00168992	0.00165345	0.00158009	0.00172349
O-PC	PC O-42:6		Glycerophosphocholines	1-alkyl,2-acylglycerophosphocholines		C50H90NO7P	[M+H]+	848.653	847.645	2.5	17.49	0.00303205	0.0046979	0.00259795	0.00193084	0.00642476	0.00566621	0.00533172	0.0083118	0.0055202	0.00574758	0.00561135	0.00558055	0.00698615	0.0062825	0.00762538	0.00659681	0.00637647	0.00589772	0.00529836	0.0057249	0.00469701	0.00352377	0.00399187	0.00388511	0.00215811	0.00180601	0.0019327	0.00167937		0.00449031	0.0042585	0.0043202	0.00503695	0.00413991	0.00453444	0.00492657	0.00401967	0.00441509
O-PC	PC O-42:6		Glycerophosphocholines	1-alkyl,2-acylglycerophosphocholines		C50H90NO7P	[M+H]+	848.653	847.645	2.1	17.8	0.0010921	0.00155424	0.000986848	0.000779014	0.0016489	0.00146421	0.00152105	0.0019996	0.00169259	0.00160221	0.00156971	0.00175329	0.00146964	0.0011897	0.00157263	0.0013839	0.00201378	0.00169223	0.00147847	0.0015834	0.00187475	0.00118081	0.00139306	0.00150241	0.000657636	0.000451762	0.000547214	0.000396488		0.00143784	0.00114575	0.00128714	0.00125658	0.00120711	0.00123674	0.00125437	0.00102237	0.00129265
O-PC	PC O-42:6		Glycerophosphocholines	1-alkyl,2-acylglycerophosphocholines		C50H90NO7P	[M+H]+	848.653	847.645	1.2	17.94	0.000713891	0.000945557	0.000566709	0.000450814	0.00107239	0.000848581	0.000914575	0.0012977	0.00101491	0.000996829	0.000911063	0.00106097	0.00128442	0.00129193	0.00139092	0.00128447	0.0010325	0.00083956	0.000940036	0.00101791	0.000891255	0.000672223	0.000818038	0.000902754	0.000375149	0.000310758	0.000326177	0.000300519		0.0010303	0.000777697	0.00100179	0.000933934	0.000844483	0.000884006	0.000879628	0.000816573	0.000932292
O-PC	PC O-42:6		Glycerophosphocholines	1-alkyl,2-acylglycerophosphocholines		C50H90NO7P	[M+H]+	848.653	847.645	1.4	18.23	0.00459052	0.00573253	0.00448914	0.00324741	0.00427496	0.00371113	0.00363949	0.00524842	0.00440338	0.00425063	0.00400447	0.00428835	0.00476393	0.00445104	0.00534859	0.00488908	0.00385738	0.00316868	0.0030932	0.00388415	0.00475172	0.00317835	0.00459913	0.00394046	0.00218952	0.00174334	0.00223861	0.00172737		0.00416993	0.00356768	0.00396043	0.00400727	0.00367597	0.00420337	0.00393223	0.00334581	0.00397616
O-PC	PC O-42:7		Glycerophosphocholines	1-alkyl,2-acylglycerophosphocholines		C50H88NO7P	[M+H]+	846.638	845.63	1.7	16.93	2.82237e-05	5.13631e-05	2.87596e-05	2.21584e-05	4.23214e-05	6.3509e-05	8.69467e-05	0.000183698	5.55665e-05	8.90869e-05	4.49833e-05	3.10853e-05	2.67663e-05	0.000155512	7.79338e-05	0.000217773	4.91691e-05	6.8354e-05	2.80354e-05	0.000110003	3.91997e-05	1.63258e-05	5.21922e-05	2.58248e-05	2.382e-05	0	0	9.91833e-06		4.43962e-05	4.40808e-05	3.14247e-05	4.76139e-05	4.32573e-05	8.51223e-05	3.66359e-05	3.53378e-05	2.16623e-05
O-PC	PC O-42:7		Glycerophosphocholines	1-alkyl,2-acylglycerophosphocholines		C50H88NO7P	[M+H]+	846.638	845.63	1.2	17.36	0.00218137	0.00315498	0.00184617	0.00130862	0.00295575	0.00236081	0.00243744	0.00372725	0.0029676	0.00290758	0.00283841	0.00301072	0.0038359	0.00356083	0.00436777	0.00390511	0.00329919	0.00304171	0.00274381	0.0029134	0.00289079	0.00183749	0.00231747	0.00224654	0.0010193	0.000718361	0.00082583	0.000602036		0.00254478	0.00246299	0.00245311	0.00296029	0.00256027	0.00242098	0.00291365	0.00234635	0.00250466
O-PC	PC O-42:8		Glycerophosphocholines	1-alkyl,2-acylglycerophosphocholines		C50H86NO7P	[M+H]+	844.622	843.614	4.7	17.42	0.000482754	0.00063031	0.000348078	0.000436094	0.00223667	0.0017605	0.00158877	0.00221829	0.000731138	0.000897115	0.000959366	0.000760694	0.000690168	0.000651685	0.000852942	0.000692569	0.00104185	0.00110589	0.00107925	0.00100761	0.000974733	0.00070661	0.000780917	0.000810089	0.000755873	0.000511058	0.000611102	0.000510984		0.00062675	0.000588189	0.000752864	0.00077763	0.000649266	0.00061807	0.000857858	0.000609565	0.000626714
O-PC	PC O-43:4		Glycerophosphocholines	1-alkyl,2-acylglycerophosphocholines		C51H96NO7P	[M+H]+	866.7	865.692	1	19.82	0.000245781	0.000219347	0.000165166	0.000109007	0.000128171	0.000148047	0.000129397	0.000201332	0.000157494	0.000176324	0.000177848	0.000166879	0.000194971	0.000145607	0.000321606	0.000182777	0.000156121	0.000117099	0.000117202	0.000145497	0.000189786	0.000138132	0.000158523	0.000175607	5.79842e-05	6.12062e-05	6.71649e-05	6.55997e-05		0.000143778	0.000161888	0.000193615	0.000173953	0.000195728	0.000209358	0.000209951	0.000153636	0.000147681
O-PC	PC O-43:5		Glycerophosphocholines	1-alkyl,2-acylglycerophosphocholines		C51H94NO7P	[M+H]+	864.685	863.677	0.9	18.97	2.83994e-05	4.28432e-05	3.01859e-05	2.0481e-05	4.90607e-05	1.64816e-05	1.38642e-05	1.76211e-05	3.42649e-05	2.378e-05	1.05104e-05	1.40614e-05	3.34768e-05	2.84804e-05	4.25847e-05	3.00337e-05	2.51789e-05	1.78685e-05	1.94503e-05	2.65877e-05	3.05561e-05	2.49538e-05	2.38129e-05	1.34626e-05	1.167e-05	1.82224e-05	6.48507e-06	1.00928e-05		1.61583e-05	2.26755e-05	1.15404e-05	1.34675e-05	2.76348e-05	1.41739e-05	2.08383e-05	2.58947e-05	2.05118e-05
O-PC	PC O-44:4		Glycerophosphocholines	1-alkyl,2-acylglycerophosphocholines		C52H98NO7P	[M+H]+	880.716	879.708	0.4	19.99	0.000750806	0.000935082	0.000581441	0.000428268	0.00132545	0.00115743	0.00107898	0.00164254	0.00107297	0.0010003	0.0009131	0.000988244	0.00153848	0.00138512	0.00172715	0.00156279	0.00115481	0.000915407	0.000870144	0.000933316	0.00121124	0.000816394	0.000947114	0.000890259	0.000423995	0.000301478	0.000363113	0.000288814		0.00103345	0.000909505	0.000917897	0.00104329	0.000925431	0.000915076	0.00102928	0.000845062	0.000839595
O-PC	PC O-44:4		Glycerophosphocholines	1-alkyl,2-acylglycerophosphocholines		C52H98NO7P	[M+H]+	880.716	879.708	1	20.32	0.000839082	0.00102346	0.000681455	0.000577426	0.0010229	0.000900754	0.000943261	0.00128382	0.000840198	0.000789048	0.000736909	0.000748599	0.00104036	0.000926061	0.00109484	0.00104542	0.00072097	0.00064971	0.000574966	0.000622679	0.000906307	0.000598494	0.000745489	0.000767188	0.000426429	0.000314277	0.000360081	0.000285172		0.0008401	0.000684377	0.000731331	0.000783546	0.000699909	0.000704169	0.00077881	0.000650631	0.000770872
O-PC	PC O-44:5		Glycerophosphocholines	1-alkyl,2-acylglycerophosphocholines		C52H96NO7P	[M+H]+	878.7	877.692	1.7	18.98	8.76201e-05	0.000113962	7.12878e-05	4.97626e-05	0.000106586	7.73643e-05	0.000104077	0.00015803	0.000163772	0.000129201	9.75176e-05	0.000139226	0.00021143	0.000239118	0.000242342	0.000282472	0.00020297	9.49379e-05	8.42212e-05	0.000107108	9.25313e-05	8.32889e-05	0.000113496	9.04202e-05	2.68863e-05	2.17195e-05	2.11435e-05	2.7246e-05		9.43025e-05	0.000124944	0.000150696	0.000109808	0.000134536	0.00013544	0.000120315	0.00013204	0.000108101
O-PC	PC O-44:5		Glycerophosphocholines	1-alkyl,2-acylglycerophosphocholines		C52H96NO7P	[M+H]+	878.7	877.692	1.8	19.28	0.00250119	0.0025413	0.00196631	0.00133831	0.00243912	0.00238246	0.00236151	0.00298539	0.00263467	0.0024663	0.00231698	0.00253992	0.00285284	0.00298169	0.00323274	0.00329261	0.00251037	0.00168643	0.00187577	0.00208005	0.00243845	0.00180985	0.00220149	0.00200329	0.00110478	0.000939053	0.00106073	0.000866183		0.00212211	0.00211649	0.00213934	0.00208606	0.00212624	0.00219366	0.00215206	0.00199271	0.00207205
O-PC	PC O-44:5		Glycerophosphocholines	1-alkyl,2-acylglycerophosphocholines		C52H96NO7P	[M+H]+	878.7	877.692	1.4	19.66	5.61961e-05	5.41924e-05	2.28112e-05	2.15202e-05	9.04217e-05	2.94694e-05	4.78588e-05	6.66608e-05	2.77799e-05	4.08966e-05	1.44539e-05	4.96871e-05	3.27116e-05	7.17289e-05	5.69738e-05	8.17251e-05	4.29786e-05	2.85714e-05	4.05943e-05	3.29598e-05	3.3034e-05	3.6718e-05	3.34736e-05	4.95833e-05	2.24448e-05	2.79021e-05	2.27318e-05	1.13629e-05		5.19998e-05	5.21012e-05	6.89272e-05	3.70745e-05	4.29956e-05	4.90271e-05	4.20947e-05	5.46635e-05	4.14417e-05
O-PC	PC O-44:5		Glycerophosphocholines	1-alkyl,2-acylglycerophosphocholines		C52H96NO7P	[M+H]+	878.7	877.692	0.8	19.76	6.09374e-05	7.38282e-05	5.10925e-05	2.82846e-05	8.39072e-05	6.64777e-05	6.39292e-05	6.94485e-05	7.06467e-05	7.70746e-05	8.62417e-05	6.43761e-05	0.000127673	4.63101e-05	0.000114849	0.00013446	9.04043e-05	5.34962e-05	5.73942e-05	6.70263e-05	7.90755e-05	3.21598e-05	3.27801e-05	4.46969e-05	2.52928e-05	2.25859e-05	3.21384e-05	2.65276e-05		4.07374e-05	4.13345e-05	6.29964e-05	7.84973e-05	5.37767e-05	7.26248e-05	6.83375e-05	3.63698e-05	6.8205e-05
O-PC	PC O-44:6		Glycerophosphocholines	1-alkyl,2-acylglycerophosphocholines		C52H94NO7P	[M+H]+	876.685	875.677	1.6	18.53	0.00027375	0.000341747	0.000278417	0.000176339	0.000312494	0.000225908	0.000261515	0.000340356	0.000283015	0.000290971	0.000299795	0.000320493	0.000265366	0.000311084	0.000313312	0.000286226	0.000237043	0.0002334	0.000154176	0.000206815	0.000382759	0.000256498	0.000261035	0.000266866	0.000178929	0.000119078	0.000195544	0.000118743		0.000280116	0.000259733	0.000188334	0.00029244	0.000237443	0.000258631	0.000238303	0.000208653	0.000224605
O-PC	PC O-44:6		Glycerophosphocholines	1-alkyl,2-acylglycerophosphocholines		C52H94NO7P	[M+H]+	876.685	875.677	1.2	18.85	8.58566e-05	0.000102524	8.19509e-05	4.34718e-05	0.00011206	7.5231e-05	7.46853e-05	0.000144201	0.000141515	0.000114111	0.000100131	0.000123715	0.000158398	0.000111432	0.000162953	0.00016592	0.000135873	0.0001091	9.02537e-05	0.000120564	0.000119611	8.44107e-05	9.37083e-05	0.000106882	3.96652e-05	2.90682e-05	4.66619e-05	3.58108e-05		0.000104223	8.92092e-05	9.12717e-05	9.75529e-05	0.000104027	0.000108524	9.62761e-05	9.27065e-05	9.08146e-05
O-PC	PC O-44:6		Glycerophosphocholines	1-alkyl,2-acylglycerophosphocholines		C52H94NO7P	[M+H]+	876.685	875.677	1	19.17	0.000679611	0.00073807	0.000529181	0.000382931	0.00061307	0.000640755	0.00061091	0.000796241	0.000614888	0.000601133	0.000508971	0.000623149	0.00072655	0.000757147	0.000819893	0.000853676	0.000548758	0.000374435	0.000407817	0.000467777	0.000559375	0.000436431	0.000525259	0.000482089	0.000254212	0.000214483	0.000257635	0.000203892		0.000543143	0.000522167	0.000526516	0.00052432	0.000525241	0.000498467	0.000520375	0.000493193	0.00049116
O-PC	PC O-44:8		Glycerophosphocholines	1-alkyl,2-acylglycerophosphocholines		C52H90NO7P	[M+H]+	872.653	871.645	4.3	17.97	9.2268e-05	9.52274e-05	9.8291e-05	5.39971e-05	0.00016556	0.000139046	0.000143626	0.000251959	0.000150766	0.000130583	0.000157166	0.00018107	0.000134351	0.000139684	0.000174448	0.000150588	0.000197956	0.00012684	0.000133457	0.000125965	0.000120291	9.65702e-05	0.000136322	0.000129532	4.04374e-05	3.23319e-05	4.10971e-05	1.66489e-05		0.000139024	0.000121483	0.000139538	0.000144488	0.000128327	0.000117993	0.000132639	0.000115709	0.000118141
O-PC	PC O-46:5		Glycerophosphocholines	1-alkyl,2-acylglycerophosphocholines		C54H100NO7P	[M+H]+	906.732	905.724	0	19.85	3.8814e-05	4.55229e-05	2.6393e-05	1.66422e-05	6.12835e-05	8.39521e-05	3.13342e-05	8.84748e-05	6.87029e-05	7.19831e-05	7.29009e-05	6.39708e-05	0.000103032	8.57459e-05	0.000122152	0.000164179	6.91111e-05	5.31197e-05	6.4286e-05	7.94999e-05	6.96524e-05	5.23033e-05	5.64519e-05	6.25402e-05	2.48531e-05	1.56209e-05	1.39007e-05	1.11937e-05		7.57008e-05	7.10881e-05	6.77015e-05	7.51955e-05	7.68649e-05	6.15689e-05	8.46438e-05	6.09571e-05	5.84969e-05
PC	PC 28:0		Glycerophosphocholines	Diacylglycerophosphocholines		C36H72NO8P	[M+H]+	678.507	677.5	1.4	14.01	0.0150921	0.0206512	0.0116112	0.00751668	0.0153861	0.0140218	0.013829	0.0206388	0.0172105	0.0159304	0.0156137	0.0155553	0.0475536	0.0489771	0.0535053	0.0614389	0.0218815	0.0160738	0.0163127	0.0206921	0.0143342	0.0104513	0.0136695	0.0120771	0.00451913	0.00376951	0.00472152	0.00353798		0.0246639	0.0220967	0.0222253	0.022235	0.0213422	0.0216318	0.0214259	0.0199909	0.0207272
PC	PC 29:0		Glycerophosphocholines	Diacylglycerophosphocholines		C37H74NO8P	[M+H]+	692.523	691.515	0.8	14.46	0.000431667	0.000500833	0.000310538	0.000210039	0.000403726	0.000317669	0.000318385	0.00051828	0.00040249	0.000391008	0.000368856	0.000403382	0.000778712	0.000819428	0.000993064	0.000951818	0.000457124	0.000333944	0.000356371	0.000417476	0.000354712	0.00023528	0.000318349	0.000283702	0.000156631	0.000115526	0.000133772	8.96369e-05		0.000460386	0.000427119	0.000442798	0.000428201	0.000423813	0.000409682	0.000415856	0.000406894	0.000432242
PC	PC 29:0		Glycerophosphocholines	Diacylglycerophosphocholines		C37H74NO8P	[M+H]+	692.523	691.515	1.4	14.67	0.0117543	0.0137987	0.00895976	0.0066245	0.0106008	0.00864219	0.00860424	0.0126627	0.0117114	0.0103451	0.00988423	0.0117898	0.0160473	0.0153204	0.0180812	0.017905	0.0109982	0.00850259	0.00800501	0.00947323	0.0103362	0.00652288	0.00808312	0.00742356	0.00559562	0.00412606	0.00499679	0.0037389		0.0108189	0.0100733	0.00977756	0.0109208	0.00980251	0.00961883	0.0108011	0.0090876	0.0094831
PC	PC 29:1		Glycerophosphocholines	Diacylglycerophosphocholines		C37H72NO8P	[M+H]+	690.507	689.5	1.1	13.79	4.29606e-05	5.23908e-05	2.19124e-05	2.00334e-05	1.99961e-05	1.73727e-05	7.76989e-06	3.0152e-05	2.2588e-05	1.60212e-05	2.84336e-05	1.86494e-05	6.7933e-05	7.30235e-05	4.13779e-05	0.000101754	2.62864e-05	1.65908e-05	2.3281e-05	2.76021e-05	2.54427e-05	1.36279e-05	1.1968e-05	1.37981e-05	0	0	5.98232e-06	0		3.76546e-05	2.61455e-05	3.22291e-05	3.3812e-05	2.27459e-05	5.28282e-05	2.50276e-05	1.81597e-05	2.41597e-05
PC	PC 29:1		Glycerophosphocholines	Diacylglycerophosphocholines		C37H72NO8P	[M+H]+	690.507	689.5	1.8	13.84	3.592e-05	4.76339e-05	4.51001e-05	2.40012e-05	2.30388e-05	1.10031e-05	1.19893e-05	1.4845e-05	1.9075e-05	2.46586e-05	6.98231e-06	1.40401e-05	7.86086e-05	6.13707e-05	8.851e-05	5.93875e-05	3.05407e-05	1.72531e-05	1.53222e-05	2.4232e-05	1.78167e-05	1.03459e-05	9.66214e-06	1.17777e-05	0	0	7.28171e-06	1.60675e-06		2.93056e-05	3.16394e-05	2.86406e-05	3.70342e-05	3.50962e-05	1.15436e-05	4.58866e-05	2.84155e-05	4.1015e-05
PC	PC 30:0		Glycerophosphocholines	Diacylglycerophosphocholines		C38H76NO8P	[M+H]+	706.539	705.531	1.1	15.08	0.00147008	0.00189497	0.00120221	0.000977665	0.00178352	0.00150157	0.00161355	0.00223894	0.00153346	0.00150796	0.00144069	0.00152552	0.00163778	0.00140892	0.00170146	0.00163147	0.00141756	0.00119271	0.0011703	0.0012601	0.00132021	0.000872855	0.00108285	0.00123577	0.000824661	0.000594897	0.000726205	0.000508381		0.00143801	0.00118125	0.00129073	0.00128283	0.00120895	0.00114205	0.00134186	0.00119763	0.00142197
PC	PC 30:0		Glycerophosphocholines	Diacylglycerophosphocholines		C38H76NO8P	[M+H]+	706.539	705.531	2	15.28	0.377141	0.472371	0.343262	0.262632	0.484589	0.410066	0.404697	0.601192	0.477552	0.449154	0.448391	0.484553	0.637328	0.583459	0.683171	0.621413	0.449243	0.386798	0.366405	0.414105	0.450532	0.30657	0.385532	0.396799	0.220277	0.162735	0.193537	0.155281		0.510009	0.394055	0.451569	0.463691	0.403991	0.453634	0.450486	0.388529	0.478998
PC	PC 30:1		Glycerophosphocholines	Diacylglycerophosphocholines		C38H74NO8P	[M+H]+	704.523	703.515	1.5	14.25	0.0128175	0.0175473	0.00990464	0.00629229	0.0100707	0.00820535	0.00808646	0.0126539	0.0103249	0.00893271	0.0090182	0.00828688	0.0259285	0.0271543	0.0287264	0.035353	0.0125618	0.0083259	0.00877414	0.010682	0.00766299	0.00562859	0.00748688	0.00662831	0.00313645	0.00244257	0.00317144	0.00228908		0.0138268	0.0120261	0.0120292	0.0113541	0.0119507	0.0117594	0.0114443	0.0109619	0.0122383
PC	PC 30:1		Glycerophosphocholines	Diacylglycerophosphocholines		C38H74NO8P	[M+H]+	704.523	703.515	1.6	14.37	0.0283385	0.0375817	0.0217564	0.0148052	0.0263291	0.0225711	0.0228609	0.0353544	0.021008	0.0192729	0.0195396	0.0200424	0.0668297	0.0688257	0.0836679	0.0810723	0.0229691	0.0177121	0.0177975	0.022306	0.0193851	0.0124927	0.0160651	0.0146987	0.0071306	0.0057647	0.00711504	0.00535938		0.0340048	0.0304421	0.0302835	0.0315544	0.0290304	0.0293373	0.0308464	0.0276288	0.0275343
PC	PC 30:2		Glycerophosphocholines	Diacylglycerophosphocholines		C38H72NO8P	[M+H]+	702.507	701.5	1.3	13.92	0.000636628	0.00100904	0.000524902	0.000315996	0.000462407	0.000388046	0.00040017	0.000605055	0.000353794	0.000284424	0.000293108	0.000280273	0.00270397	0.00282045	0.00301429	0.00387905	0.000424455	0.000312758	0.000299637	0.000419848	0.000250068	0.000175664	0.000235255	0.00021539	8.07045e-05	5.85572e-05	9.22742e-05	5.0864e-05		0.00105496	0.000898891	0.00088875	0.000906353	0.000889324	0.000871541	0.000860586	0.00082185	0.00083555
PC	PC 30:3		Glycerophosphocholines	Diacylglycerophosphocholines		C38H70NO8P	[M+H]+	700.492	699.484	1	12.94	4.93132e-05	6.55732e-05	4.85733e-05	3.00334e-05	7.00933e-05	4.84638e-05	4.2764e-05	5.73614e-05	4.29296e-05	3.56096e-05	3.94965e-05	5.01144e-05	5.94378e-05	4.85012e-05	7.38609e-05	7.68583e-05	4.35602e-05	4.24007e-05	3.43801e-05	5.75375e-05	4.29253e-05	2.51333e-05	3.91019e-05	3.42347e-05	1.26043e-05	1.36532e-05	1.9572e-05	0		5.21366e-05	4.38498e-05	4.45354e-05	5.72989e-05	4.52036e-05	4.83969e-05	4.69702e-05	3.51074e-05	4.14006e-05
PC	PC 30:3		Glycerophosphocholines	Diacylglycerophosphocholines		C38H70NO8P	[M+H]+	700.492	699.484	0.8	13.04	0.00036275	0.000459511	0.000311862	0.00021833	0.000445428	0.000361858	0.000369893	0.000537337	0.000241545	0.000219506	0.000211496	0.000259508	0.000360009	0.000337473	0.000395377	0.000398417	0.000299645	0.000254012	0.000245486	0.000286431	0.000209604	0.000144414	0.000171286	0.000167589	0.000131946	9.78519e-05	0.000116156	9.52795e-05		0.0002905	0.000256028	0.000287606	0.000284857	0.00025316	0.000269756	0.000280199	0.000239717	0.000262352
PC	PC 31:0		Glycerophosphocholines	Diacylglycerophosphocholines		C39H78NO8P	[M+H]+	720.554	719.547	1.8	15.64	0.00661493	0.0081113	0.006455	0.0050132	0.0114948	0.00925829	0.00898063	0.0126504	0.00883424	0.0083172	0.00810318	0.00799436	0.0076517	0.00730875	0.00832038	0.00750903	0.00813054	0.00753804	0.00700555	0.00913588	0.00859495	0.00602245	0.0082451	0.0069384	0.00469279	0.003603	0.00435343	0.00401517		0.0078009	0.00626691	0.00782578	0.00752205	0.00687224	0.00758166	0.00752809	0.00658541	0.00775808
PC	PC 31:0		Glycerophosphocholines	Diacylglycerophosphocholines		C39H78NO8P	[M+H]+	720.554	719.547	2.2	15.85	0.131375	0.136681	0.120523	0.104472	0.15449	0.13142	0.129686	0.175514	0.156544	0.149639	0.139668	0.137692	0.0974581	0.0997292	0.102314	0.098957	0.119973	0.10502	0.0995045	0.124087	0.144084	0.115189	0.131927	0.118342	0.111765	0.0974429	0.100798	0.0947936		0.111364	0.0995968	0.109645	0.111351	0.103136	0.113684	0.112209	0.107948	0.112345
PC	PC 31:1		Glycerophosphocholines	Diacylglycerophosphocholines		C39H76NO8P	[M+H]+	718.539	717.531	1.6	14.89	0.0131838	0.0189386	0.00993488	0.0068751	0.00765218	0.00688977	0.00686246	0.0101148	0.00866213	0.00859424	0.00761704	0.00929191	0.0139054	0.0121338	0.0154779	0.01624	0.00866185	0.00768782	0.00666427	0.00757352	0.00803684	0.0050642	0.00641968	0.00638213	0.00450902	0.00327087	0.00407281	0.00287509		0.00927615	0.00906503	0.00892342	0.00976885	0.00885386	0.00865358	0.00958294	0.00769761	0.00852653
PC	PC 31:1		Glycerophosphocholines	Diacylglycerophosphocholines		C39H76NO8P	[M+H]+	718.539	717.531	1.7	15	0.0124206	0.0143776	0.010417	0.00898184	0.0124415	0.01001	0.00958629	0.0143172	0.0103692	0.00852057	0.00862584	0.00977379	0.0147393	0.0138911	0.0152587	0.0142661	0.00860824	0.0066229	0.00639458	0.00778516	0.00832784	0.00534782	0.00712583	0.00634757	0.00607979	0.00422278	0.00515553	0.00408528		0.010191	0.00878118	0.00874296	0.0100682	0.00833767	0.00878671	0.00975459	0.00819721	0.00923039
PC	PC 31:2		Glycerophosphocholines	Diacylglycerophosphocholines		C39H74NO8P	[M+H]+	716.523	715.515	1	14.58	0.000224891	0.000293831	0.000198491	0.000126621	0.000155866	0.00010786	0.000133578	0.000168514	0.000119557	9.57129e-05	0.000101659	9.33474e-05	0.000390953	0.000445703	0.000449603	0.000508577	0.0001051	8.28472e-05	7.77281e-05	9.35069e-05	8.29769e-05	5.50026e-05	7.19233e-05	5.51226e-05	4.57945e-05	3.49523e-05	3.26386e-05	3.11872e-05		0.000222748	0.000174506	0.000151287	0.000177131	0.000165918	0.000158364	0.000181287	0.000164634	0.000161817
PC	PC 32:0		Glycerophosphocholines	Diacylglycerophosphocholines		C40H80NO8P	[M+H]+	734.57	733.562	1.9	16.39	1.10754	1.18726	0.993919	0.847612	1.73297	1.52467	1.52927	1.90931	1.81543	1.86528	1.49842	1.44485	0.932545	0.979076	1.01269	0.976553	1.37839	1.09037	1.05942	1.18144	1.35636	1.10892	1.27464	1.18374	1.06648	0.97011	1.1697	0.98514		1.08636	1.06556	1.07614	1.05667	1.12987	1.10105	1.05715	1.07157	1.10312
PC	PC 32:0		Glycerophosphocholines	Diacylglycerophosphocholines		C40H80NO8P	[M+H]+	734.57	733.562	1.9	16.57	0.0151379	0.0199996	0.0147856	0.0164138	0.0328808	0.0314011	0.0410225	0.0285914	0.0299385	0.0322187	0.028787	0.0287975	0.0106059	0.0106635	0.0112583	0.0106815	0.0206917	0.0233964	0.0271878	0.0209718	0.0175043	0.0219915	0.0189935	0.0187814	0.0141686	0.0211634	0.0300758	0.00456457		0.0175539	0.0131027	0.0131052	0.0181813	0.0139429	0.0157437	0.0180419	0.0149782	0.0172719
PC	PC 32:1		Glycerophosphocholines	Diacylglycerophosphocholines		C40H78NO8P	[M+H]+	732.554	731.547	1.7	15.46	0.599104	0.791543	0.581937	0.395646	0.617579	0.604327	0.596113	0.870214	0.606667	0.551543	0.532976	0.569479	0.754213	0.699715	0.824902	0.727527	0.608406	0.486207	0.532701	0.557485	0.518905	0.356925	0.488975	0.463858	0.251133	0.261561	0.240109	0.189059		0.627831	0.499866	0.610738	0.56124	0.500513	0.582664	0.535791	0.477463	0.564606
PC	PC 32:1		Glycerophosphocholines	Diacylglycerophosphocholines		C40H78NO8P	[M+H]+	732.554	731.547	2.1	15.55	0.612886	0.720422	0.586238	0.483268	0.944189	0.704223	0.701564	0.999697	0.623391	0.636456	0.632803	0.604128	0.670739	0.603315	0.695067	0.656731	0.530733	0.528086	0.435478	0.586599	0.622441	0.434903	0.609642	0.501961	0.37342	0.203011	0.306861	0.296995		0.680856	0.518921	0.624876	0.612281	0.544207	0.667061	0.637696	0.536477	0.649472
PC	PC 32:2		Glycerophosphocholines	Diacylglycerophosphocholines		C40H76NO8P	[M+H]+	730.539	729.531	1.7	14.65	0.00992555	0.0146114	0.00990196	0.00629557	0.00809885	0.00656722	0.00631592	0.00900836	0.0055786	0.00594702	0.00652417	0.00528316	0.0237344	0.0233426	0.0202303	0.0180713	0.00468549	0.00515799	0.00760874	0.00547271	0.0053214	0.00292549	0.0053081	0.00224881	0.00246213	0.00162316	0.00191592	0.00163662		0.00757598	0.0105523	0.00948618	0.00940259	0.00743535	0.0081189	0.00733278	0.00854801	0.00971961
PC	PC 32:2		Glycerophosphocholines	Diacylglycerophosphocholines		C40H76NO8P	[M+H]+	730.539	729.531	1.8	15.12	0.00244716	0.00464615	0.00217532	0.00153695	0.00226129	0.0019766	0.00188311	0.00202956	0.00139878	0.00167371	0.000917893	0.00155021	0.00495681	0.00382189	0.00535915	0.0059019	0.00102527	0.00118722	0.00140652	0.00158346	0.00180225	0.000957493	0.00133719	0.00139785	0.00103255	0.000889225	0.000637704	0.000484625		0.00276627	0.00228378	0.00257837	0.00320608	0.00219496	0.00192296	0.00237027	0.00182908	0.0025155
PC	PC 32:2		Glycerophosphocholines	Diacylglycerophosphocholines		C40H76NO8P	[M+H]+	730.539	729.531	1.8	15.2	0.00800654	0.0106886	0.00713175	0.0056366	0.00712626	0.00587635	0.00584484	0.00855675	0.00531944	0.00484483	0.00561063	0.0046697	0.0206483	0.0195385	0.0216768	0.0216853	0.00445178	0.00439768	0.00348765	0.00514346	0.00411712	0.00263789	0.00351776	0.00355675	0.00211063	0.00156386	0.00237367	0.00162945		0.00974898	0.0078135	0.00848951	0.00924085	0.00800622	0.00902675	0.00878027	0.00770396	0.0104293
PC	PC 32:3		Glycerophosphocholines	Diacylglycerophosphocholines		C40H74NO8P	[M+H]+	728.523	727.515	1.1	13.97	0.00155884	0.00166114	0.00117498	0.000791771	0.000911892	0.000850797	0.000858556	0.00112191	0.000784083	0.000664447	0.000647681	0.000680021	0.00129458	0.00139533	0.00162335	0.00256898	0.000962947	0.000659252	0.00074782	0.000668209	0.000469071	0.000370554	0.000459177	0.00045965	0.000311085	0.000247623	0.000319768	0.00022797		0.000981397	0.000901501	0.000893127	0.000874589	0.00088578	0.000856191	0.000818017	0.000827214	0.00084928
PC	PC 32:3		Glycerophosphocholines	Diacylglycerophosphocholines		C40H74NO8P	[M+H]+	728.523	727.515	1.3	14.13	0.000334888	0.000156044	0.000167658	0.000117077	7.31387e-05	0.000121653	0.000120974	0.000175876	0.000219955	0.000134417	0.000113014	4.60172e-05	0.00046316	0.000582668	0.000902509	0.000609736	5.51871e-05	5.46549e-05	8.6478e-05	0.000115555	4.20053e-05	0.000117316	0.000119575	0.000120338	3.75217e-05	2.92177e-05	2.30945e-05	1.7864e-05		0.000224095	0.000197579	0.000174319	0.000224034	0.000140529	8.72642e-05	0.000272036	0.000259082	0.000185251
PC	PC 32:3		Glycerophosphocholines	Diacylglycerophosphocholines		C40H74NO8P	[M+H]+	728.523	727.515	0.8	14.33	0.000916016	0.00118531	0.000802216	0.000511503	0.000780846	0.000580402	0.000753146	0.00096339	0.000778187	0.000646915	0.000458782	0.000670193	0.00144805	0.00145253	0.00185875	0.00166159	0.000750856	0.000435513	0.000450951	0.000594495	0.000642702	0.000460403	0.000529118	0.000469033	0.00041165	0.000332388	0.000350012	0.000285356		0.00093949	0.000822816	0.000662716	0.000830737	0.000657099	0.000807456	0.00080563	0.000732401	0.000752858
PC	PC 32:3		Glycerophosphocholines	Diacylglycerophosphocholines		C40H74NO8P	[M+H]+	728.523	727.515	1.1	14.43	0.00564358	0.00561422	0.00427783	0.00358266	0.00706939	0.00576099	0.0058314	0.00774573	0.00427868	0.00399608	0.00390442	0.00440564	0.00427982	0.00426792	0.00519753	0.00491057	0.00442866	0.00322461	0.00333762	0.00346372	0.00356821	0.00234868	0.00280303	0.00266639	0.00322744	0.0024414	0.00278731	0.00207827		0.00425945	0.00382349	0.00384877	0.00385628	0.00371573	0.00364597	0.00385239	0.00344795	0.00358233
PC	PC 32:4		Glycerophosphocholines	Diacylglycerophosphocholines		C40H72NO8P	[M+H]+	726.507	725.5	0.7	13.27	0.000219355	0.000248009	0.000191494	0.000138973	0.00022299	0.000171188	0.000190235	0.000220186	0.00011351	9.93533e-05	9.01743e-05	0.000130111	0.000167558	0.000123293	0.000174699	0.000228147	0.000128983	8.42789e-05	9.42042e-05	0.000124057	8.5303e-05	6.47766e-05	8.45264e-05	7.0191e-05	5.51546e-05	4.96751e-05	4.30913e-05	4.29013e-05		0.000159113	0.000134121	0.000139336	0.000132754	0.00012556	0.000139657	0.000147926	0.000120676	0.000116789
PC	PC 32:4		Glycerophosphocholines	Diacylglycerophosphocholines		C40H72NO8P	[M+H]+	726.507	725.5	0.9	13.39	0.000309039	0.000392485	0.000247575	0.000195503	0.000416949	0.000346553	0.000327832	0.000464018	0.000147151	0.000137799	0.000106173	0.000141153	0.000267562	0.000280499	0.000297173	0.000358486	0.000157617	0.000111094	0.000113594	0.000155558	0.000109609	8.26851e-05	0.000103672	9.85201e-05	8.06231e-05	5.70029e-05	7.21177e-05	5.06038e-05		0.000224062	0.000197179	0.000185417	0.000204312	0.000178683	0.000196291	0.000197626	0.000201963	0.000189491
PC	PC 33:0		Glycerophosphocholines	Diacylglycerophosphocholines		C41H82NO8P	[M+H]+	748.586	747.578	2.1	16.71	0.0169945	0.0154704	0.014189	0.0120869	0.0263251	0.0271828	0.0286866	0.030107	0.0267151	0.0259533	0.0261903	0.0237293	0.0131836	0.0133445	0.0141658	0.0136111	0.0211664	0.0168519	0.0203293	0.0197257	0.0211433	0.0173142	0.0195912	0.0177949	0.0169273	0.0147317	0.0170697	0.0150099		0.0159462	0.0154679	0.0148838	0.0149404	0.0160164	0.0152927	0.0154667	0.0143936	0.0156187
PC	PC 33:0		Glycerophosphocholines	Diacylglycerophosphocholines		C41H82NO8P	[M+H]+	748.586	747.578	1.9	16.93	0.0660508	0.057358	0.0521349	0.0462679	0.0687965	0.0638183	0.063738	0.082471	0.0823549	0.0793147	0.0774015	0.0810367	0.0295464	0.0296908	0.0367749	0.0292585	0.0521259	0.0425536	0.0462906	0.0447657	0.0613827	0.045934	0.0527079	0.0474778	0.0579891	0.0509309	0.0579201	0.0471994		0.0437493	0.0419364	0.0440039	0.0443579	0.0461053	0.0449918	0.0441887	0.0428949	0.0442859
PC	PC 33:1		Glycerophosphocholines	Diacylglycerophosphocholines		C41H80NO8P	[M+H]+	746.57	745.562	1.6	15.79	0.00301043	0.00564273	0.00296898	0.00325416	0.00519579	0.00211525	0.005911	0.00402151	0.00287982	0.00202648	0.00285858	0.00307011	0.00411633	0.0040397	0.00472089	0.00533144	0.00372089	0.00396884	0.00254035	0.00360759	0.00242419	0.00246613	0.00315058	0.00266215	0.00223225	0.00138689	0.00185372	0.00148004		0.00404697	0.00334325	0.00428829	0.00317087	0.00286147	0.00322638	0.0036605	0.00264649	0.00346863
PC	PC 33:1		Glycerophosphocholines	Diacylglycerophosphocholines		C41H73D7NO8P	[M+H]+	753.614	752.606	2	15.97	0.694432	0.694432	0.694432	0.694432	2.14098	2.14098	2.14098	2.14098	0.972905	0.972905	0.972905	0.972905	0.342152	0.342152	0.342152	0.342152	0.806533	0.806533	0.806533	0.806533	0.770951	0.770951	0.770951	0.770951	1.18001	1.18001	1.18001	1.18001		0.693623	0.693623	0.693623	0.693623	0.693623	0.693623	0.693623	0.693623	0.693623
PC	PC 33:1		Glycerophosphocholines	Diacylglycerophosphocholines		C41H80NO8P	[M+H]+	746.57	745.562	1.7	16.01	0.287292	0.337498	0.262097	0.215774	0.289114	0.237988	0.239429	0.3204	0.284619	0.254217	0.2356	0.232629	0.212174	0.22914	0.22522	0.242904	0.240812	0.190544	0.174403	0.213314	0.237881	0.180057	0.21362	0.190917	0.165563	0.14413	0.153122	0.13793		0.209196	0.211555	0.209814	0.212764	0.217877	0.209418	0.213743	0.211844	0.212324
PC	PC 33:2		Glycerophosphocholines	Diacylglycerophosphocholines		C41H78NO8P	[M+H]+	744.554	743.547	1.2	15.08	0.00273837	0.00370614	0.00204233	0.00186331	0.00177018	0.00146079	0.00123445	0.00102527	0.00144122	0.00126807	0.00126445	0.00127774	0.00268291	0.0033134	0.00368536	0.00392984	0.00137222	0.00116528	0.0010733	0.00132935	0.0013064	0.000703697	0.00121167	0.000633312	0.000776739	0.000391672	0.000308694	0.000365319		0.00181309	0.00184918	0.00196317	0.00210928	0.00156768	0.00150435	0.00175813	0.00180922	0.0016885
PC	PC 33:2		Glycerophosphocholines	Diacylglycerophosphocholines		C41H78NO8P	[M+H]+	744.554	743.547	2.2	15.2	0.00972733	0.0127273	0.00896577	0.00702936	0.00904191	0.00808082	0.00777877	0.0116983	0.00642022	0.00614087	0.00582929	0.00648652	0.00936833	0.00755706	0.00911616	0.00894188	0.00590025	0.00534241	0.00506803	0.00561047	0.00582211	0.00394446	0.00479334	0.00597597	0.00362569	0.00274466	0.00340599	0.00244005		0.00730456	0.00610395	0.00680299	0.00727403	0.00639768	0.00670857	0.00741931	0.00567701	0.00773896
PC	PC 33:2		Glycerophosphocholines	Diacylglycerophosphocholines		C41H78NO8P	[M+H]+	744.554	743.547	3	15.45	0.00328952	0.00496843	0.00373341	0.00293646	0.00320437	0.00275814	0.0029299	0.00403241	0.00260663	0.0023186	0.0022218	0.00273026	0.00260988	0.00262579	0.00321965	0.00245192	0.00266006	0.00196117	0.0018888	0.00234122	0.00193277	0.00170587	0.00229113	0.00204548	0.00202017	0.00132398	0.00158983	0.00119806		0.00326641	0.00193018	0.00261652	0.00312727	0.00254539	0.00332343	0.00298775	0.00248684	0.00302951
PC	PC 33:3		Glycerophosphocholines	Diacylglycerophosphocholines		C41H76NO8P	[M+H]+	742.539	741.531	1	14.62	0.000688474	0.000712243	0.000500446	0.000372892	0.000320116	0.000331196	0.000320261	0.000421853	0.000322378	0.000306391	0.000276995	0.000376023	0.000381673	0.000374259	0.000443379	0.000476858	0.000280238	0.000210497	0.000232907	0.000259456	0.000246124	0.000181132	0.000224755	0.000206183	0.00026245	0.000185013	0.000242633	0.000171476		0.000330385	0.000351162	0.000325187	0.000363765	0.000339172	0.000325123	0.000339635	0.000294409	0.000324378
PC	PC 34:0		Glycerophosphocholines	Diacylglycerophosphocholines		C42H84NO8P	[M+H]+	762.601	761.593	1.5	17.42	0.299165	0.308125	0.247539	0.210868	0.289715	0.236174	0.235042	0.300052	0.353314	0.345227	0.325392	0.345662	0.162285	0.141653	0.169135	0.140607	0.224023	0.198154	0.179234	0.176315	0.28036	0.187939	0.218476	0.206574	0.274809	0.206401	0.235316	0.190087		0.198047	0.185351	0.189769	0.225757	0.196693	0.191026	0.226464	0.185061	0.193003
PC	PC 34:0		Glycerophosphocholines	Diacylglycerophosphocholines		C42H84NO8P	[M+H]+	762.601	761.593	1.4	17.6	0.0138917	0.0178652	0.0170749	0.0160687	0.0288292	0.0237702	0.00977046	0.0143175	0.0242477	0.0160449	0.0203291	0.0286264	0.00760254	0.00768355	0.0101579	0.00764487	0.0139152	0.0160379	0.0164662	0.00971685	0.0141431	0.0100588	0.0123205	0.0162059	0.0154125	0.0151712	0.0164565	0.00896261		0.0135253	0.0122447	0.00969524	0.0161488	0.01537	0.0124509	0.016022	0.00809008	0.00908814
PC	PC 34:1		Glycerophosphocholines	Diacylglycerophosphocholines		C42H82NO8P	[M+H]+	760.586	759.578	2	16.51	3.09625	3.02562	2.65619	2.37826	5.27203	5.22402	5.40828	5.71373	4.08771	4.13426	3.5802	3.20861	1.87288	1.98228	2.07234	1.86984	3.24341	2.788	3.09851	2.97728	3.18839	2.70799	2.94719	2.78384	2.67263	2.50635	2.87924	2.60283		2.58688	2.46306	2.53252	2.4657	2.57768	2.57541	2.45619	2.52702	2.5905
PC	PC 34:1		Glycerophosphocholines	Diacylglycerophosphocholines		C42H82NO8P	[M+H]+	760.586	759.578	2.1	16.71	0.214465	0.20711	0.16362	0.161707	0.371338	0.430098	0.399063	0.488963	0.234073	0.270601	0.28929	0.252559	0.146145	0.144858	0.165242	0.154448	0.220619	0.189926	0.180216	0.210991	0.213724	0.174099	0.211005	0.203071	0.159324	0.185534	0.214265	0.179199		0.177523	0.170329	0.160716	0.170649	0.168518	0.194502	0.177979	0.171626	0.166906
PC	PC 34:2		Glycerophosphocholines	Diacylglycerophosphocholines		C42H80NO8P	[M+H]+	758.57	757.562	2.2	15.62	0.353704	0.451798	0.353036	0.2514	0.315393	0.27887	0.275977	0.423524	0.24088	0.229793	0.223246	0.219904	0.307544	0.287582	0.33692	0.308353	0.232597	0.205891	0.18741	0.253804	0.227306	0.161694	0.232555	0.190451	0.123653	0.094794	0.103321	0.107144		0.279106	0.21908	0.271586	0.268031	0.234244	0.268253	0.265954	0.230617	0.287903
PC	PC 34:2		Glycerophosphocholines	Diacylglycerophosphocholines		C42H80NO8P	[M+H]+	758.57	757.562	2.2	15.75	0.557193	0.756034	0.53677	0.417799	0.859309	0.72055	0.698631	0.940233	0.421955	0.403153	0.404214	0.36175	0.55075	0.52211	0.583408	0.547677	0.382369	0.360119	0.342916	0.439728	0.393301	0.301534	0.355701	0.347846	0.213638	0.176654	0.199947	0.187737		0.468868	0.409087	0.47679	0.451424	0.405673	0.479973	0.460065	0.421777	0.446507
PC	PC 34:2		Glycerophosphocholines	Diacylglycerophosphocholines		C42H80NO8P	[M+H]+	758.57	757.562	2.5	15.92	0.0276939	0.0290803	0.0253124	0.0201125	0.0259565	0.0213159	0.0088497	0.0300841	0.0125102	0.0205134	0.0156785	0.0184495	0.0357459	0.0377445	0.0330136	0.0276898	0.0185634	0.0161454	0.0149627	0.0151872	0.0197341	0.0187855	0.0263363	0.012786	0.0117126	0.00832635	0.0106541	0.00593724		0.0223963	0.0210118	0.0126616	0.0269354	0.0208938	0.0172592	0.0130716	0.00844759	0.0262147
PC	PC 34:3		Glycerophosphocholines	Diacylglycerophosphocholines		C42H78NO8P	[M+H]+	756.554	755.547	0.7	14.79	0.00241151	0.00411337	0.00215271	0.001757	0.00180702	0.00142351	0.00158393	0.00232469	0.00134059	0.00107224	0.00117115	0.00150253	0.00308913	0.00321696	0.00299627	0.00385059	0.00132775	0.0011655	0.00113889	0.00143216	0.00154322	0.000909063	0.00109815	0.000985239	0.000679617	0.000483256	0.000573868	0.000439889		0.00199135	0.00180534	0.0017509	0.00193576	0.00188839	0.00176699	0.00186507	0.00187437	0.00156008
PC	PC 34:3		Glycerophosphocholines	Diacylglycerophosphocholines		C42H78NO8P	[M+H]+	756.554	755.547	1.6	14.94	0.0198059	0.026214	0.0145524	0.00999808	0.0128131	0.0109603	0.0102583	0.0157412	0.0111844	0.0102941	0.0097731	0.0115054	0.0234585	0.0208591	0.0252407	0.0261798	0.0113197	0.00945251	0.00838031	0.0094143	0.010014	0.00639147	0.00862911	0.00787263	0.00454822	0.00326171	0.00390461	0.00280227		0.0128698	0.0127266	0.0125335	0.0140442	0.0120406	0.0121309	0.0135962	0.0109382	0.0125944
PC	PC 34:3		Glycerophosphocholines	Diacylglycerophosphocholines		C42H78NO8P	[M+H]+	756.554	755.547	1.9	15.1	0.00767808	0.00737442	0.00520276	0.0044941	0.00335621	0.00332287	0.0027791	0.00442118	0.00394843	0.00278064	0.00310366	0.00265607	0.0059834	0.00485165	0.00588068	0.00450414	0.00360149	0.00263436	0.00271868	0.00328455	0.00253992	0.00176881	0.0022147	0.00280477	0.00181154	0.00121551	0.00135054	0.00138295		0.00393805	0.00308884	0.00358116	0.00355815	0.00344906	0.00321491	0.00344069	0.00330164	0.00392868
PC	PC 34:3		Glycerophosphocholines	Diacylglycerophosphocholines		C42H78NO8P	[M+H]+	756.554	755.547	2.2	15.24	0.0319217	0.0331607	0.0239343	0.0117304	0.0139865	0.0137729	0.0182864	0.0223646	0.0173807	0.0173562	0.0147569	0.0219155	0.0221622	0.0160841	0.0254643	0.0148977	0.0165043	0.0154109	0.0125149	0.0147162	0.0169157	0.0072572	0.0113997	0.00771363	0.00938637	0.0119172	0.00991305	0.00720709		0.0175175	0.0154179	0.0168249	0.0193623	0.0177887	0.0155537	0.0207301	0.01427	0.0182612
PC	PC 34:4		Glycerophosphocholines	Diacylglycerophosphocholines		C42H76NO8P	[M+H]+	754.539	753.531	1.5	14.49	0.096488	0.116849	0.0765839	0.0537612	0.0630401	0.050424	0.0502192	0.0689836	0.106976	0.0978306	0.0931556	0.10539	0.0912343	0.0939331	0.112738	0.103014	0.0975593	0.0677815	0.0709429	0.0767108	0.0829025	0.0552893	0.0668086	0.0613966	0.0450764	0.0363546	0.0421232	0.0324185		0.0839584	0.0754303	0.0743218	0.0766315	0.0727457	0.0718182	0.0771774	0.0685101	0.0703743
PC	PC 34:5		Glycerophosphocholines	Diacylglycerophosphocholines		C42H74NO8P	[M+H]+	752.523	751.515	0.6	13.49	0.000129655	0.000145501	0.000116177	8.57165e-05	2.07218e-05	1.48297e-05	5.16713e-05	4.46299e-05	0.000100988	9.6302e-05	7.30045e-05	0.000108236	6.28388e-05	7.07957e-05	7.78381e-05	8.30535e-05	7.2352e-05	4.8847e-05	4.78578e-05	6.27994e-05	7.71574e-05	6.13598e-05	7.39095e-05	7.28315e-05	7.18213e-05	8.14759e-05	7.80624e-05	5.78487e-05		7.299e-05	8.2551e-05	8.51312e-05	9.48767e-05	7.21359e-05	6.83652e-05	6.7667e-05	6.82886e-05	7.74023e-05
PC	PC 34:5		Glycerophosphocholines	Diacylglycerophosphocholines		C42H74NO8P	[M+H]+	752.523	751.515	0.9	13.71	0.000343193	0.000453667	0.000275551	0.000204496	0.000377604	0.000336166	0.000283407	0.000445358	0.000365973	0.000310678	0.000302716	0.000315025	0.000584396	0.000630187	0.000611547	0.000864545	0.000451768	0.000309654	0.000289879	0.000359472	0.000268024	0.000192908	0.000253445	0.000218268	0.000153804	0.000116427	0.000141853	0.000112112		0.000403931	0.000363475	0.000370986	0.000353971	0.000337514	0.000354498	0.000334288	0.000323925	0.000333916
PC	PC 34:5		Glycerophosphocholines	Diacylglycerophosphocholines		C42H74NO8P	[M+H]+	752.523	751.515	1	13.84	0.000174734	0.000282086	0.000173142	0.000118457	0.0001526	0.000135423	0.000145206	0.000189094	9.92836e-05	0.000116854	8.59258e-05	9.29469e-05	0.00022358	0.000217912	0.000255768	0.000220248	0.000113452	8.10609e-05	8.41513e-05	8.99281e-05	8.02759e-05	5.68444e-05	6.49593e-05	5.64059e-05	3.33103e-05	3.95912e-05	4.34336e-05	2.82294e-05		0.000140719	0.000101849	0.000119382	0.000119173	0.00014054	0.000110157	0.000117475	0.00011747	0.000103462
PC	PC 35:0		Glycerophosphocholines	Diacylglycerophosphocholines		C43H86NO8P	[M+H]+	776.617	775.609	0.5	17.71	0.00475501	0.00550832	0.00375102	0.00367058	0.00379512	0.00311532	0.00309242	0.00399382	0.00515929	0.00483481	0.00451822	0.00473952	0.00261348	0.00219651	0.00260761	0.0022175	0.00340154	0.00295626	0.00266342	0.00279224	0.00426771	0.00279602	0.00322111	0.00353767	0.00340547	0.00253826	0.0030579	0.00230534		0.00336439	0.00278068	0.0028423	0.00347073	0.0030466	0.00289101	0.00339515	0.00274027	0.00315454
PC	PC 35:0		Glycerophosphocholines	Diacylglycerophosphocholines		C43H86NO8P	[M+H]+	776.617	775.609	1.3	17.91	0.00912739	0.00918201	0.00857289	0.00713656	0.00544468	0.00475185	0.00473384	0.00588106	0.00830825	0.00778586	0.00732445	0.00855471	0.00363345	0.00321749	0.00400486	0.00340188	0.00501498	0.003759	0.00384916	0.00376826	0.00646156	0.00423214	0.00536074	0.00541189	0.00610309	0.00479105	0.00550489	0.00420585		0.00592405	0.00483843	0.00552677	0.00540971	0.00480706	0.00500614	0.00514457	0.0044013	0.0054443
PC	PC 35:1		Glycerophosphocholines	Diacylglycerophosphocholines		C43H84NO8P	[M+H]+	774.601	773.593	1.8	16.85	0.0710486	0.0723976	0.0570137	0.0452849	0.0748756	0.07217	0.0747319	0.0952801	0.0695483	0.0694819	0.0640261	0.068031	0.0422507	0.0457605	0.050646	0.0480905	0.0552456	0.0437816	0.0508303	0.0506504	0.0569046	0.0446754	0.0527875	0.0456232	0.0372878	0.0342289	0.0371573	0.032014		0.0484997	0.0476934	0.0506347	0.0473276	0.0502465	0.0504887	0.0500789	0.0476699	0.048295
PC	PC 35:1		Glycerophosphocholines	Diacylglycerophosphocholines		C43H84NO8P	[M+H]+	774.601	773.593	2.1	17.06	0.213845	0.19737	0.174414	0.148895	0.251618	0.217425	0.215184	0.285978	0.215865	0.202404	0.196661	0.201619	0.0939017	0.0944714	0.12322	0.0931354	0.166351	0.131831	0.139567	0.136613	0.197966	0.133563	0.152076	0.141369	0.148757	0.120767	0.14109	0.112405		0.134537	0.132694	0.132715	0.142324	0.136476	0.135253	0.137096	0.133566	0.133214
PC	PC 35:2		Glycerophosphocholines	Diacylglycerophosphocholines		C43H82NO8P	[M+H]+	772.586	771.578	2.1	16.16	0.0945111	0.120225	0.0853719	0.0653305	0.0945793	0.0794592	0.0805313	0.11437	0.0719264	0.0601192	0.0556774	0.0564832	0.081304	0.0846637	0.0858029	0.0917673	0.0669983	0.0490447	0.0462831	0.0573557	0.0572895	0.0443716	0.0553598	0.047959	0.0300178	0.0271782	0.0321023	0.0258373		0.0674157	0.0685169	0.0628832	0.0657254	0.0714102	0.0658178	0.0627475	0.065522	0.066685
PC	PC 35:2		Glycerophosphocholines	Diacylglycerophosphocholines		C43H82NO8P	[M+H]+	772.586	771.578	2.1	16.31	0.0254923	0.0322051	0.0277471	0.0206556	0.0282519	0.0275237	0.0250842	0.0312214	0.0239473	0.0240656	0.0188296	0.0170966	0.0174455	0.019049	0.0199248	0.0225687	0.0204436	0.0146897	0.01434	0.0195151	0.018827	0.0137502	0.015711	0.0176737	0.0126172	0.0107108	0.0132926	0.0113133		0.0163017	0.0179789	0.0203667	0.0180389	0.0177963	0.0183425	0.0195317	0.0197382	0.020231
PC	PC 35:3		Glycerophosphocholines	Diacylglycerophosphocholines		C43H80NO8P	[M+H]+	770.57	769.562	2.2	15.39	0.00170797	0.00181271	0.00149276	0.00100858	0.00148214	0.00129537	0.00109099	0.00188037	0.000991411	0.000835928	0.000807614	0.000760477	0.00131133	0.00140914	0.00138389	0.00163808	0.000927862	0.00082024	0.00075277	0.000880827	0.000961966	0.000655452	0.000801486	0.000752297	0.000494335	0.000348816	0.000338406	0.000321217		0.00107529	0.00107646	0.00109003	0.00106456	0.000950568	0.00111062	0.00115653	0.00106543	0.00116224
PC	PC 35:3		Glycerophosphocholines	Diacylglycerophosphocholines		C43H80NO8P	[M+H]+	770.57	769.562	2.3	15.55	0.00637395	0.00807966	0.00671951	0.00500413	0.00528009	0.00467734	0.00459413	0.00614291	0.00461687	0.00447244	0.00445116	0.00474186	0.00386418	0.00369259	0.00418065	0.00348296	0.00402902	0.00337454	0.00338881	0.00395496	0.00418156	0.00277493	0.00412077	0.00361798	0.00299143	0.00221139	0.00272288	0.00242316		0.00478829	0.00369746	0.00455098	0.00414763	0.00389698	0.00461861	0.00436229	0.00391919	0.00439472
PC	PC 35:4		Glycerophosphocholines	Diacylglycerophosphocholines		C43H78NO8P	[M+H]+	768.554	767.547	1.2	14.9	0.00167157	0.00207643	0.00128675	0.00100609	0.000868093	0.000821638	0.000853702	0.00103036	0.00181971	0.00156088	0.00134103	0.00185896	0.00122291	0.00127191	0.00146141	0.00152201	0.00138088	0.00107193	0.00102417	0.00102959	0.0013417	0.000812228	0.00106194	0.000973615	0.000993125	0.000756977	0.000870728	0.000642701		0.00123695	0.00123348	0.00116501	0.00124988	0.0011965	0.00112718	0.00123411	0.00103959	0.00113729
PC	PC 35:4		Glycerophosphocholines	Diacylglycerophosphocholines		C43H78NO8P	[M+H]+	768.554	767.547	1.8	15.1	0.0373737	0.0409348	0.0312887	0.030538	0.019988	0.0162295	0.0163105	0.0209123	0.0439151	0.0416467	0.0396343	0.0456315	0.0167838	0.0153763	0.0178225	0.0158766	0.0282536	0.0238883	0.0223384	0.023079	0.0317273	0.0216645	0.0264846	0.0274658	0.0398384	0.0282454	0.0324427	0.0268504		0.0255033	0.0221782	0.0232262	0.0261697	0.022631	0.0233027	0.0257665	0.0218105	0.0264579
PC	PC 35:5		Glycerophosphocholines	Diacylglycerophosphocholines		C43H76NO8P	[M+H]+	766.539	765.531	2.1	14.14	0.000153406	0.00013027	9.01386e-05	6.48674e-05	0.000117612	0.000104452	0.000100784	0.000133937	7.59729e-05	8.13287e-05	6.82546e-05	0.000115209	0.000102448	9.00486e-05	0.000100074	0.000109864	7.98344e-05	6.13797e-05	6.09846e-05	7.04619e-05	6.59505e-05	4.65479e-05	9.32073e-05	6.43373e-05	4.24558e-05	2.57023e-05	3.67571e-05	2.43927e-05		0.000102677	8.32745e-05	9.28635e-05	7.2036e-05	8.18106e-05	7.87457e-05	8.75087e-05	6.66837e-05	9.02003e-05
PC	PC 35:5		Glycerophosphocholines	Diacylglycerophosphocholines		C43H76NO8P	[M+H]+	766.539	765.531	1.3	14.37	0.000207162	0.000231116	0.000169893	0.000114441	0.000319779	0.000272964	0.000262733	0.000318925	0.00019508	0.000185252	0.000193376	0.000166398	0.000189696	0.000213271	0.000235912	0.000267434	0.000203823	0.000142419	0.000143697	0.000162348	0.000174828	0.000109898	0.000148154	0.000138114	0.000135081	9.60098e-05	0.000107851	9.1813e-05		0.000182284	0.000188812	0.00015619	0.0001813	0.000151943	0.000150278	0.000175064	0.000153053	0.000168033
PC	PC 35:5		Glycerophosphocholines	Diacylglycerophosphocholines		C43H76NO8P	[M+H]+	766.539	765.531	2.4	14.48	0.000267015	0.000272865	0.000210376	0.000162304	0.000217173	0.000180497	0.000226039	0.000240408	0.000230642	0.000210332	0.000193736	0.000220544	0.000228694	0.000226036	0.000266913	0.00026107	0.000175294	0.000130836	0.000134779	0.000158175	0.000170586	0.000106377	0.000119188	0.000121928	0.000129786	0.000110515	0.000118031	0.000103806		0.000195819	0.000154829	0.000153437	0.000184571	0.000168727	0.000165057	0.00018402	0.000162429	0.000157268
PC	PC 36:0		Glycerophosphocholines	Diacylglycerophosphocholines		C44H88NO8P	[M+H]+	790.633	789.625	1.5	18.36	0.0245269	0.0235405	0.0235113	0.0201616	0.0134928	0.0115697	0.0114272	0.0150986	0.022319	0.0211076	0.0193992	0.0220047	0.00827622	0.00755825	0.0089215	0.00836351	0.0132322	0.0103787	0.00991772	0.0119793	0.01665	0.0119516	0.0148973	0.0131928	0.0191877	0.0169005	0.0201073	0.0151444		0.0146807	0.0128893	0.013945	0.0143165	0.0129911	0.0142915	0.0139358	0.0127091	0.0137049
PC	PC 36:1		Glycerophosphocholines	Diacylglycerophosphocholines		C44H86NO8P	[M+H]+	788.617	787.609	1.9	17.54	1.34867	1.47899	1.11286	1.06	1.71831	1.47904	1.4995	1.89904	1.34501	1.31637	1.26738	1.24425	0.762086	0.659563	0.793786	0.643611	1.10184	1.03796	0.942388	0.923422	1.24281	0.844682	0.965198	0.997921	1.11685	0.840838	0.946145	0.806771		0.913116	0.840917	0.889234	1.03453	0.895042	0.887862	1.01225	0.840087	0.886916
PC	PC 36:2		Glycerophosphocholines	Diacylglycerophosphocholines		C44H84NO8P	[M+H]+	786.601	785.593	2.2	16.64	3.79728	3.67299	3.19307	2.76847	6.47147	6.78548	6.96251	7.26939	3.75759	3.83915	3.61474	3.47309	2.074	2.1574	2.32886	2.106	3.15622	2.73478	3.14624	2.90614	3.10408	2.64817	2.93554	2.70985	2.43094	2.25111	2.55622	2.28605		2.71861	2.60103	2.6864	2.66411	2.70618	2.76032	2.66614	2.63558	2.69166
PC	PC 36:3		Glycerophosphocholines	Diacylglycerophosphocholines		C44H82NO8P	[M+H]+	784.586	783.578	2.1	15.91	0.151287	0.184908	0.13467	0.107571	0.164992	0.146233	0.148795	0.19897	0.103239	0.0979203	0.0950261	0.0907774	0.112207	0.113684	0.122674	0.126309	0.0982761	0.0859878	0.0802451	0.10135	0.11832	0.091746	0.109487	0.0955154	0.0584774	0.0503523	0.0503435	0.0455537		0.108497	0.0992275	0.107251	0.105284	0.0989876	0.105379	0.107231	0.10597	0.105256
PC	PC 36:3		Glycerophosphocholines	Diacylglycerophosphocholines		C44H82NO8P	[M+H]+	784.586	783.578	2.1	16.1	0.194305	0.253239	0.188863	0.143857	0.144552	0.112376	0.113677	0.155361	0.182361	0.154622	0.13913	0.14465	0.167082	0.182992	0.176899	0.190796	0.153745	0.109527	0.102831	0.124923	0.137218	0.104701	0.126874	0.115881	0.0851905	0.0758336	0.0848216	0.0705349		0.13943	0.144091	0.139709	0.144383	0.151864	0.138825	0.140766	0.139767	0.141568
PC	PC 36:3		Glycerophosphocholines	Diacylglycerophosphocholines		C44H82NO8P	[M+H]+	784.586	783.578	1.7	16.33	0.0105356	0.00893107	0.00797537	0.00679235	0.0104355	0.0116673	0.00676524	0.0121529	0.00833733	0.00829871	0.00495147	0.00503571	0.0198043	0.0178549	0.0196383	0.0224131	0.00643601	0.00618299	0.00522378	0.00749116	0.00648143	0.00495126	0.00632298	0.00457507	0.00326345	0	0	0.0029307		0.00969763	0.0109662	0.00877138	0.0114303	0.0104135	0.0110338	0.00904671	0.00894146	0.0100059
PC	PC 36:4		Glycerophosphocholines	Diacylglycerophosphocholines		C44H80NO8P	[M+H]+	782.57	781.562	2.1	15.35	0.0481189	0.0641317	0.0460662	0.0328846	0.053679	0.0445214	0.0458271	0.0622291	0.0427087	0.03948	0.0392686	0.041884	0.0540241	0.0505568	0.0594847	0.0544985	0.044035	0.0363148	0.0345069	0.0383086	0.0396299	0.0276961	0.0354238	0.0349191	0.0184081	0.0137052	0.015707	0.0128779		0.0483333	0.0365755	0.0426103	0.0432604	0.0379061	0.0432126	0.0416055	0.0362373	0.0433382
PC	PC 36:4		Glycerophosphocholines	Diacylglycerophosphocholines		C44H80NO8P	[M+H]+	782.57	781.562	2.2	15.68	1.30894	1.42155	1.28268	1.12393	1.01481	0.812574	0.814108	1.06473	1.95492	1.93292	1.83101	1.83424	0.903602	0.870514	0.994655	0.87152	1.32573	1.17918	1.12483	1.35687	1.60669	1.20959	1.50229	1.32048	1.63695	1.28397	1.41842	1.41338		1.2369	1.04492	1.20119	1.19183	1.0775	1.22356	1.19438	1.06123	1.21638
PC	PC 36:5		Glycerophosphocholines	Diacylglycerophosphocholines		C44H78NO8P	[M+H]+	780.554	779.547	1.6	14.69	0.0487952	0.0551886	0.036475	0.0276177	0.0179367	0.0126088	0.0136146	0.0174113	0.0386367	0.0356336	0.0335273	0.0402909	0.0415359	0.0410574	0.0509276	0.0457276	0.0288598	0.0200258	0.0216885	0.0241926	0.0284599	0.019267	0.0243796	0.0203664	0.0211086	0.017188	0.0184524	0.0142399		0.0332277	0.0285175	0.027552	0.0314203	0.0281254	0.0249937	0.0319909	0.0261948	0.0265504
PC	PC 36:5		Glycerophosphocholines	Diacylglycerophosphocholines		C44H78NO8P	[M+H]+	780.554	779.547	1.7	14.78	0.0713257	0.0994579	0.060637	0.0419853	0.0353211	0.0302193	0.0293402	0.0413628	0.0686708	0.0616389	0.059663	0.0711615	0.0862494	0.0794945	0.0894599	0.0938436	0.0540285	0.0415563	0.0371572	0.0427425	0.054613	0.0346132	0.0443839	0.0420074	0.0382804	0.025158	0.0321541	0.02367		0.0568898	0.0546903	0.0545495	0.0604109	0.0527267	0.0518298	0.0584452	0.0491822	0.0516546
PC	PC 36:5		Glycerophosphocholines	Diacylglycerophosphocholines		C44H78NO8P	[M+H]+	780.554	779.547	1.6	15	0.00872931	0.00896847	0.00763728	0.00616411	0.00614479	0.00542099	0.00525832	0.0072374	0.0110263	0.0106647	0.00938353	0.010843	0.0220286	0.0160359	0.0170269	0.0244044	0.0109073	0.00784591	0.00786281	0.0101066	0.00917403	0.00533427	0.0070119	0.00719038	0.00751078	0.00594134	0.00640087	0.0044407		0.00855913	0.010525	0.00898041	0.0108635	0.0126491	0.00836312	0.00979401	0.00891042	0.00923708
PC	PC 36:6		Glycerophosphocholines	Diacylglycerophosphocholines		C44H76NO8P	[M+H]+	778.539	777.531	1.2	14.02	0.000431084	0.000525199	0.000376684	0.000245062	0.000236652	0.000203975	0.000250796	0.000256501	0.000410329	0.000300685	0.000316888	0.000310795	0.000648365	0.000493876	0.000524589	0.000655185	0.0003625	0.000238261	0.000222561	0.000315447	0.000256612	0.000154936	0.000226243	0.000201681	0.00018605	0.000136275	0.000153101	0.000101602		0.000372584	0.000354956	0.000330968	0.000277244	0.000363482	0.000383718	0.000282548	0.000339549	0.000317951
PC	PC 36:6		Glycerophosphocholines	Diacylglycerophosphocholines		C44H76NO8P	[M+H]+	778.539	777.531	1.3	14.13	0.000681096	0.000879838	0.000521317	0.000427753	0.000336105	0.000283932	0.000278393	0.000394786	0.000663522	0.000619597	0.000649521	0.000555282	0.00119483	0.00127864	0.00121147	0.00143675	0.000622715	0.00040306	0.000447167	0.000536622	0.000475853	0.000367891	0.000490835	0.000416765	0.000252904	0.000198497	0.000240217	0.000197094		0.000753203	0.000539413	0.000616164	0.000657778	0.000582937	0.000586543	0.000629311	0.000589361	0.000579782
PC	PC 36:6		Glycerophosphocholines	Diacylglycerophosphocholines		C44H76NO8P	[M+H]+	778.539	777.531	1.1	14.3	0.00191769	0.00257562	0.00152262	0.00104737	0.000939066	0.000842517	0.000806526	0.00116546	0.00141699	0.00130321	0.00126808	0.00129429	0.00314919	0.00331605	0.00382793	0.0039151	0.00125801	0.000887976	0.000903715	0.0011471	0.00105877	0.000717659	0.000958032	0.000846193	0.000635034	0.000475874	0.000579157	0.000447463		0.00171429	0.00155862	0.00150696	0.00154803	0.00145631	0.00153374	0.0014792	0.00136987	0.00150372
PC	PC 37:0		Glycerophosphocholines	Diacylglycerophosphocholines		C45H90NO8P	[M+H]+	804.648	803.64	3	18.83	0.000694735	0.00064487	0.000617484	0.000489096	0.000239119	0.00026898	0.000174173	0.000228538	0.000590649	0.000541176	0.000463811	0.00050182	0.000219565	0.000206248	0.000224787	0.000236919	0.000382717	0.000235668	0.000248939	0.000260789	0.000400662	0.000297682	0.000344042	0.000316062	0.00042542	0.000371098	0.000406382	0.000328561		0.000342418	0.000320308	0.000334966	0.000332699	0.000343595	0.000315354	0.000321665	0.000300932	0.000339025
PC	PC 37:1		Glycerophosphocholines	Diacylglycerophosphocholines		C45H88NO8P	[M+H]+	802.633	801.625	1.3	17.82	0.0112403	0.0125471	0.00983674	0.00816585	0.00752665	0.00662113	0.00577477	0.00815191	0.00930433	0.00893161	0.00686966	0.00855982	0.00748053	0.00605322	0.00771877	0.00700461	0.00744151	0.00605271	0.00542278	0.00600866	0.0081493	0.00545645	0.0065632	0.00709308	0.00544686	0.00407106	0.00497069	0.00353331		0.00800403	0.00723118	0.00749553	0.00744232	0.00628986	0.00643813	0.00762105	0.00635239	0.00783556
PC	PC 37:1		Glycerophosphocholines	Diacylglycerophosphocholines		C45H88NO8P	[M+H]+	802.633	801.625	1.4	18.04	0.0241921	0.0255382	0.0226195	0.0171811	0.0180166	0.0153453	0.0162226	0.0214262	0.0188047	0.0171591	0.0167738	0.0196318	0.0107753	0.010201	0.0122138	0.0104944	0.0160801	0.0124047	0.0120701	0.0128941	0.0175333	0.0114616	0.0156256	0.0143231	0.0130342	0.0098609	0.0114785	0.00859801		0.0160429	0.0127788	0.0153535	0.0150058	0.0137724	0.0148322	0.0142526	0.0123082	0.0144328
PC	PC 37:2		Glycerophosphocholines	Diacylglycerophosphocholines		C45H86NO8P	[M+H]+	800.617	799.609	2.1	17.11	0.0360212	0.0393987	0.0291667	0.0235449	0.0456518	0.0371334	0.0372371	0.0524874	0.03128	0.0296448	0.0286803	0.0286728	0.0286669	0.0293329	0.0370207	0.0312913	0.0275406	0.022579	0.0233108	0.0249079	0.032577	0.0210513	0.0250886	0.023634	0.0169704	0.0133716	0.0154981	0.0123051		0.0260981	0.0255856	0.0259176	0.028794	0.0267807	0.0264828	0.027497	0.0253419	0.0257034
PC	PC 37:3		Glycerophosphocholines	Diacylglycerophosphocholines		C45H84NO8P	[M+H]+	798.601	797.593	0.7	16.43	0.00425614	0.00517663	0.00365469	0.00290693	0.00509569	0.00421199	0.00448746	0.00574656	0.00313369	0.00309434	0.00264329	0.00228486	0.00339353	0.00349674	0.00365366	0.00341337	0.00288786	0.00248899	0.00230495	0.00276139	0.00264494	0.0019679	0.00256228	0.00246333	0.00120175	0.00112951	0.00122014	0.00128054		0.00296419	0.00291328	0.003137	0.00270957	0.00307473	0.0032218	0.0028906	0.00302659	0.00311482
PC	PC 37:4		Glycerophosphocholines	Diacylglycerophosphocholines		C45H82NO8P	[M+H]+	796.586	795.578	1.9	15.91	0.00697448	0.00872359	0.00566096	0.0045409	0.00742852	0.00607487	0.00624291	0.00781585	0.00986713	0.00981797	0.00903834	0.00889507	0.00763045	0.00861153	0.00810593	0.00946342	0.00811333	0.00623101	0.00660601	0.00830761	0.00907992	0.00730481	0.00866767	0.00844451	0.00472473	0.00539632	0.00446791	0.00446847		0.00702695	0.0068221	0.00745547	0.00718362	0.00651042	0.00699194	0.00719605	0.00703387	0.00693952
PC	PC 37:4		Glycerophosphocholines	Diacylglycerophosphocholines		C45H82NO8P	[M+H]+	796.586	795.578	2.1	16.04	0.0178448	0.0202432	0.0176815	0.0148239	0.0101371	0.00873565	0.00945276	0.0111698	0.025204	0.0215559	0.0205534	0.0209699	0.0114984	0.0121069	0.0121531	0.0118161	0.0158969	0.0125402	0.0108382	0.0128117	0.0183287	0.0138508	0.0164087	0.0138301	0.0173122	0.0148151	0.0156993	0.0135588		0.0139932	0.0138981	0.0131717	0.0134868	0.0142779	0.01378	0.0136456	0.0140364	0.0137902
PC	PC 37:4		Glycerophosphocholines	Diacylglycerophosphocholines		C45H82NO8P	[M+H]+	796.586	795.578	1.9	16.25	0.0758941	0.0749747	0.0713021	0.0650957	0.041113	0.0340944	0.0346591	0.0416511	0.109823	0.101538	0.0839365	0.0893209	0.0262514	0.0276165	0.0284802	0.0284902	0.0606227	0.0419029	0.0411537	0.0466762	0.0647746	0.0488495	0.0589759	0.0526293	0.0842659	0.07455	0.0892096	0.0699102		0.051717	0.0522131	0.0502462	0.0510341	0.0535119	0.0511037	0.0500395	0.0500904	0.0513743
PC	PC 37:5		Glycerophosphocholines	Diacylglycerophosphocholines		C45H80NO8P	[M+H]+	794.57	793.562	2.4	15.26	0.0141424	0.0166307	0.0131612	0.0107276	0.00818223	0.00680504	0.00681495	0.00900227	0.0137823	0.0129037	0.0121618	0.0140286	0.00857766	0.00745131	0.00903074	0.00913002	0.00948141	0.0079525	0.00745623	0.00768581	0.0106542	0.0072706	0.0091731	0.00951997	0.0113453	0.00800226	0.00953894	0.00750372		0.0103829	0.00822101	0.00941125	0.0100139	0.00866787	0.00931602	0.00968184	0.00833587	0.0102032
PC	PC 37:5		Glycerophosphocholines	Diacylglycerophosphocholines		C45H80NO8P	[M+H]+	794.57	793.562	2	15.43	0.00391588	0.00404488	0.00358495	0.00286797	0.00262418	0.00205484	0.00217915	0.00293664	0.00424105	0.00397076	0.00403977	0.00429175	0.00256136	0.00212782	0.00238254	0.00178608	0.00261901	0.00218639	0.00227152	0.00254663	0.00351812	0.00223735	0.00296795	0.00265497	0.00388836	0.00292528	0.00311357	0.00264757		0.00336886	0.0026195	0.00285894	0.00271161	0.00260277	0.00311337	0.00270632	0.00255818	0.00267049
PC	PC 37:6		Glycerophosphocholines	Diacylglycerophosphocholines		C45H78NO8P	[M+H]+	792.554	791.547	1.9	14.59	0.000177261	0.000206119	0.000129105	0.000100579	0.000110945	0.000116742	0.000119375	0.00011461	0.000133805	0.00011801	0.000135905	0.000134275	0.000189249	0.000179044	0.000197168	0.000195398	0.000129367	9.06309e-05	8.45703e-05	0.000102417	0.000114679	7.17436e-05	9.13867e-05	8.4253e-05	8.08804e-05	5.64455e-05	7.45074e-05	5.32728e-05		0.000124353	0.000110029	0.000105725	0.000132854	0.000121096	0.000119429	0.000125659	0.000107219	9.6134e-05
PC	PC 37:6		Glycerophosphocholines	Diacylglycerophosphocholines		C45H78NO8P	[M+H]+	792.554	791.547	1.3	14.9	0.000332761	0.000491248	0.00027784	0.000196903	0.000245609	0.000221602	0.000177787	0.000263583	0.000288107	0.000277528	0.000241527	0.000327508	0.000294413	0.000282301	0.000345435	0.000340586	0.000248762	0.000213557	0.000177698	0.000202659	0.000278722	0.000165339	0.000238688	0.000203591	0.000172489	0.000129391	0.000166101	0.000110409		0.000258379	0.000235878	0.000242124	0.000274993	0.000237434	0.000229414	0.000270295	0.000217771	0.000232544
PC	PC 38:0		Glycerophosphocholines	Diacylglycerophosphocholines		C46H92NO8P	[M+H]+	818.664	817.656	1.4	19.31	0.00161415	0.00146983	0.00123308	0.00095083	0.000950942	0.000939686	0.00105959	0.00121869	0.00160641	0.0015267	0.00152124	0.00168995	0.00124508	0.00126349	0.00136076	0.00141845	0.00141693	0.000932931	0.000989774	0.00113558	0.00136491	0.00105455	0.00129576	0.00119867	0.00074479	0.000691699	0.000776565	0.000583452		0.00121186	0.00115095	0.00114495	0.00115302	0.00110664	0.00108654	0.00115199	0.0010448	0.0011628
PC	PC 38:1		Glycerophosphocholines	Diacylglycerophosphocholines		C46H90NO8P	[M+H]+	816.648	815.64	2.1	18.36	0.0297259	0.0307712	0.0249494	0.0209002	0.0288751	0.0256005	0.0243553	0.0361832	0.0445823	0.0414681	0.0376416	0.0423501	0.0353317	0.0345823	0.0431846	0.0380431	0.0357281	0.0285369	0.025327	0.0337698	0.036177	0.026894	0.0335978	0.0307261	0.020652	0.0171231	0.0215311	0.0160352		0.03052	0.0280978	0.0329318	0.0329633	0.0300665	0.0331664	0.0312065	0.0289672	0.0311363
PC	PC 38:1		Glycerophosphocholines	Diacylglycerophosphocholines		C46H90NO8P	[M+H]+	816.648	815.64	1.6	18.49	0.0198506	0.0247465	0.0202969	0.0159569	0.0221936	0.0172607	0.0180023	0.0258597	0.0212288	0.0211891	0.0204059	0.0237779	0.0162442	0.0148952	0.018172	0.0169618	0.0186357	0.0170038	0.015319	0.0187572	0.0218632	0.016505	0.0197587	0.016399	0.012273	0.011503	0.0137055	0.011256		0.0183988	0.0177758	0.0167413	0.0157418	0.0143387	0.0185367	0.0162174	0.0143026	0.0161988
PC	PC 38:2		Glycerophosphocholines	Diacylglycerophosphocholines		C46H88NO8P	[M+H]+	814.633	813.625	2.2	17.57	0.255091	0.348502	0.212437	0.177293	0.391416	0.332615	0.336278	0.464872	0.29972	0.296721	0.289408	0.278607	0.354098	0.305348	0.366939	0.315157	0.262787	0.240915	0.219878	0.232815	0.280567	0.197108	0.229869	0.243126	0.131653	0.102578	0.117824	0.098754		0.248752	0.226569	0.239882	0.276894	0.241922	0.239295	0.268125	0.224356	0.243341
PC	PC 38:3		Glycerophosphocholines	Diacylglycerophosphocholines		C46H86NO8P	[M+H]+	812.617	811.609	2.2	16.94	0.156858	0.18109	0.126099	0.091757	0.134959	0.127753	0.124036	0.191083	0.11843	0.113462	0.121036	0.109541	0.164691	0.162611	0.20398	0.176823	0.106463	0.0840005	0.0947616	0.101708	0.10234	0.0760332	0.0927251	0.0848248	0.043405	0.0380401	0.045995	0.0376027		0.113318	0.113403	0.116895	0.117608	0.116466	0.116347	0.117922	0.112509	0.114926
PC	PC 38:3		Glycerophosphocholines	Diacylglycerophosphocholines		C46H86NO8P	[M+H]+	812.617	811.609	1.6	17.15	0.0523478	0.0539751	0.0413275	0.0342217	0.0613021	0.0481739	0.0486871	0.0667362	0.0574717	0.0537452	0.0503936	0.0506049	0.0522823	0.0579755	0.0642304	0.0556578	0.046349	0.0378947	0.0381953	0.0411807	0.051612	0.0325665	0.0367768	0.0355819	0.0340361	0.0266963	0.0298937	0.0238414		0.043243	0.0420024	0.0413326	0.0472993	0.0446739	0.0430162	0.043317	0.0404805	0.0434532
PC	PC 38:4		Glycerophosphocholines	Diacylglycerophosphocholines		C46H84NO8P	[M+H]+	810.601	809.593	2.6	16.23	0.0910781	0.106495	0.0810889	0.0620784	0.0837048	0.0697675	0.071563	0.0997801	0.0939493	0.0873885	0.0727721	0.0746676	0.0660926	0.0691664	0.0738171	0.0745844	0.0885475	0.0612485	0.0581933	0.0686857	0.0754904	0.056774	0.0664551	0.0627823	0.0434039	0.0381498	0.0458905	0.0355366		0.0689448	0.0687139	0.0664188	0.0675072	0.0718328	0.0665597	0.0654689	0.0655054	0.0656257
PC	PC 38:4		Glycerophosphocholines	Diacylglycerophosphocholines		C46H84NO8P	[M+H]+	810.601	809.593	2.3	16.43	0.165834	0.2087	0.147223	0.116248	0.307585	0.275562	0.280224	0.345058	0.378642	0.376935	0.317999	0.28538	0.240462	0.256385	0.264211	0.254191	0.314451	0.256912	0.243899	0.281943	0.313532	0.254919	0.297717	0.278271	0.146695	0.131984	0.157974	0.133878		0.240924	0.231354	0.235935	0.231429	0.245266	0.238116	0.231814	0.234815	0.243545
PC	PC 38:4		Glycerophosphocholines	Diacylglycerophosphocholines		C46H84NO8P	[M+H]+	810.601	809.593	1.6	16.57	0.00703418	0.00723117	0.00711282	0.00529281	0.0142707	0.0141763	0.0109823	0.00779714	0.0147118	0.0122293	0.0128053	0.0106756	0.00650753	0.0086103	0.00504783	0.00617992	0.0115572	0.00660158	0.0116296	0.00581975	0.0114053	0.00826272	0.0102548	0.00614449	0.00745161	0.0081195	0.00809413	0.00904832		0.00938102	0.00825007	0.00632179	0.00617146	0.00754908	0.00836636	0.00614095	0.00613732	0.00759499
PC	PC 38:4		Glycerophosphocholines	Diacylglycerophosphocholines		C46H84NO8P	[M+H]+	810.601	809.593	1.9	16.77	1.30722	1.09184	1.0952	1.01634	0.975473	0.942185	0.949784	1.07775	1.61575	1.58688	1.56891	1.52626	0.398007	0.416563	0.442741	0.402578	0.979244	0.783561	0.903448	0.830765	1.10093	0.850629	0.98582	0.879496	1.40011	1.25403	1.43645	1.26487		0.801922	0.772578	0.802997	0.801671	0.810707	0.824157	0.799867	0.805119	0.798298
PC	PC 38:5		Glycerophosphocholines	Diacylglycerophosphocholines		C46H82NO8P	[M+H]+	808.586	807.578	2.3	15.81	1.46594	1.67634	1.41004	1.19188	1.32737	1.08332	1.08428	1.39999	1.7218	1.68133	1.52836	1.58458	0.944332	0.946046	1.02102	0.945341	1.28413	1.11831	1.07453	1.26529	1.51578	1.23921	1.40491	1.28718	1.36605	1.18021	1.18231	1.17087		1.18408	1.05233	1.16549	1.18581	1.06944	1.21661	1.19109	1.10618	1.2017
PC	PC 38:5		Glycerophosphocholines	Diacylglycerophosphocholines		C46H82NO8P	[M+H]+	808.586	807.578	1.9	16.14	0.0291129	0.0369142	0.0259604	0.0210355	0.0297041	0.0270582	0.0288844	0.0380524	0.0398973	0.0358158	0.0355942	0.0362568	0.0348053	0.0375069	0.0349797	0.0406885	0.0365983	0.0243998	0.0258908	0.0294017	0.0293928	0.0230276	0.0306245	0.0279134	0.0237443	0.020823	0.0231755	0.0192541		0.0282391	0.0314429	0.0280953	0.0320057	0.0295048	0.0286252	0.0287605	0.0289136	0.0297365
PC	PC 38:6		Glycerophosphocholines	Diacylglycerophosphocholines		C46H80NO8P	[M+H]+	806.57	805.562	1.6	14.99	0.0169691	0.0197481	0.0132646	0.00992216	0.00841495	0.00680763	0.00641693	0.00917443	0.0150794	0.0130898	0.0122497	0.0164578	0.0138777	0.0143057	0.0151987	0.0171154	0.0114791	0.00869096	0.00824621	0.00933864	0.0132897	0.00837932	0.0109935	0.0103474	0.00916928	0.00669541	0.00742352	0.00598297		0.0118136	0.0115944	0.0106348	0.0123801	0.0109315	0.0111679	0.0117469	0.0107503	0.0101211
PC	PC 38:6		Glycerophosphocholines	Diacylglycerophosphocholines		C46H80NO8P	[M+H]+	806.57	805.562	2.1	15.17	0.0231451	0.0313873	0.0208658	0.0188582	0.0156776	0.0126153	0.0134102	0.0176123	0.0230215	0.0220356	0.0208876	0.0223465	0.0222496	0.0182142	0.0228584	0.0191372	0.0193279	0.0164512	0.0160042	0.0160201	0.0180722	0.0129161	0.0147762	0.0164834	0.016956	0.0124097	0.014645	0.0119273		0.0195974	0.0161613	0.0175557	0.0192479	0.0161536	0.0170811	0.0187609	0.0150464	0.0205845
PC	PC 38:6		Glycerophosphocholines	Diacylglycerophosphocholines		C46H80NO8P	[M+H]+	806.57	805.562	1.9	15.5	0.0180952	0.0219427	0.0182463	0.0140648	0.0236511	0.0198457	0.0194557	0.0270262	0.0203435	0.0206745	0.0203008	0.0199125	0.017199	0.0160607	0.0188893	0.0180917	0.0174934	0.015547	0.0153789	0.0175897	0.0219521	0.0145381	0.0207689	0.0183119	0.0133785	0.0101298	0.0120006	0.0106597		0.0188264	0.0147837	0.0183695	0.0170374	0.0157609	0.0186899	0.0170482	0.0147579	0.0179772
PC	PC 38:7		Glycerophosphocholines	Diacylglycerophosphocholines		C46H78NO8P	[M+H]+	804.554	803.547	1.8	14.23	9.85596e-05	9.47044e-05	8.00996e-05	4.41884e-05	3.80411e-05	4.27991e-05	4.01362e-05	6.61111e-05	9.1063e-05	5.49261e-05	5.3629e-05	8.93524e-05	8.98723e-05	9.10342e-05	9.77142e-05	0.000111178	7.64125e-05	3.39317e-05	5.7957e-05	6.29434e-05	6.19665e-05	5.38033e-05	6.96126e-05	6.61287e-05	3.18067e-05	3.3292e-05	2.96664e-05	1.63915e-05		7.13311e-05	7.89574e-05	7.59023e-05	6.34709e-05	8.11791e-05	7.86647e-05	7.45286e-05	4.72408e-05	6.70173e-05
PC	PC 38:7		Glycerophosphocholines	Diacylglycerophosphocholines		C46H78NO8P	[M+H]+	804.554	803.547	1.1	14.35	0.00118185	0.000613205	0.000623737	0.000467985	0.000405701	0.00038519	0.000338038	0.00061288	0.000930321	0.000641013	0.000423994	0.000676778	0.00041246	0.000417208	0.000539659	0.000513377	0.000620819	0.000613369	0.000416842	0.000652234	0.000468582	0.000346769	0.000366882	0.000316407	0.000412969	0.00037903	0.000366253	0.000152412		0.000603729	0.00053598	0.000593588	0.000584448	0.000410637	0.000464553	0.0003659	0.000521851	0.00046336
PC	PC 38:7		Glycerophosphocholines	Diacylglycerophosphocholines		C46H78NO8P	[M+H]+	804.554	803.547	1.5	14.47	0.000452351	0.000366555	0.000306441	0.000165218	0.0002898	0.000209281	0.000174699	0.000235184	0.000323506	0.000246359	0.000287408	0.000312147	0.000272206	0.000536139	0.000738495	0.000546124	0.000177354	0.000257029	0.000131148	0.000307381	0.000176709	0.000186506	0.000220601	0.000205195	0.000124051	9.64604e-05	0.00014117	0.000105448		0.000199788	0.000302355	0.000234334	0.000307005	0.00036727	0.000232907	0.000226352	0.000102674	0.000277866
PC	PC 39:0		Glycerophosphocholines	Diacylglycerophosphocholines		C47H94NO8P	[M+H]+	832.679	831.672	0	19.83	2.17434e-05	2.0184e-05	2.31633e-05	1.09769e-05	1.81065e-05	1.78848e-05	6.22522e-06	8.92661e-06	1.8244e-05	2.12404e-05	2.30777e-05	2.00807e-05	1.68169e-05	1.51862e-05	3.18068e-05	2.53457e-05	2.23036e-05	9.05043e-06	1.96153e-05	1.29729e-05	3.78729e-05	2.07259e-05	1.62921e-05	1.44825e-05	1.0199e-05	4.55073e-06	3.7002e-06	8.56144e-06		1.09883e-05	1.45545e-05	1.85837e-05	3.37158e-05	2.06604e-05	1.0536e-05	9.63432e-06	1.80543e-05	2.79766e-05
PC	PC 39:1		Glycerophosphocholines	Diacylglycerophosphocholines		C47H92NO8P	[M+H]+	830.664	829.656	2.3	18.83	0.000599938	0.000536017	0.000556059	0.00033786	0.00052518	0.000957128	0.000248593	0.00046959	0.000887037	0.000867177	0.000605477	0.000679507	0.00047795	0.000536855	0.000493814	0.000637437	0.000752437	0.000435606	0.00048708	0.000613223	0.000667788	0.00041291	0.000509619	0.00054738	0.000318994	0.000270204	0.0004172	0.000375628		0.000493862	0.000543688	0.000649552	0.000449484	0.00045535	0.00051708	0.000458879	0.00041492	0.000457738
PC	PC 39:1		Glycerophosphocholines	Diacylglycerophosphocholines		C47H92NO8P	[M+H]+	830.664	829.656	1	18.96	0.000404707	0.000471061	0.000321746	0.000266824	0.00027009	0.000271498	0.000286947	0.00039681	0.000459692	0.000427162	0.000345091	0.000355541	0.000252101	0.000281921	0.000274993	0.000273865	0.000356611	0.000273342	0.000255696	0.000299327	0.000388649	0.000250185	0.000303973	0.000338277	0.000207743	0.00017644	0.000227906	0.000129774		0.000318008	0.000250663	0.000266417	0.000273211	0.000304175	0.000314793	0.000257876	0.00025824	0.000264539
PC	PC 39:2		Glycerophosphocholines	Diacylglycerophosphocholines		C47H90NO8P	[M+H]+	828.648	827.64	1.2	18.02	0.00271121	0.00325769	0.00252708	0.00167669	0.00243443	0.00213184	0.00206574	0.00314707	0.00251133	0.00225356	0.00217239	0.00245026	0.00349516	0.00306813	0.00372471	0.00362484	0.00231491	0.00175177	0.00162325	0.00197529	0.00230531	0.00149365	0.00214479	0.00195278	0.00116086	0.000928302	0.00107407	0.00082831		0.00260505	0.00208351	0.00246304	0.00236967	0.00215168	0.00231785	0.00233884	0.00195184	0.00235011
PC	PC 39:3		Glycerophosphocholines	Diacylglycerophosphocholines		C47H88NO8P	[M+H]+	826.633	825.625	1.4	17.42	0.00039792	0.000558591	0.000376606	0.000255321	0.000799602	0.000502755	0.000586087	0.000899566	0.0005705	0.000496604	0.000454865	0.000491923	0.000565829	0.000717378	0.00078026	0.000738452	0.00056156	0.000448541	0.000394538	0.000438844	0.000480191	0.000226904	0.000359298	0.000373438	0.000305061	0.000203776	0.00021567	0.000155796		0.000475008	0.000470108	0.000448785	0.000555172	0.000502371	0.000427194	0.000512914	0.000526577	0.000495423
PC	PC 39:3		Glycerophosphocholines	Diacylglycerophosphocholines		C47H88NO8P	[M+H]+	826.633	825.625	1.8	17.66	0.00104652	0.00151922	0.000926645	0.000833153	0.000697039	0.00142631	0.00125059	0.00190361	0.00123281	0.00120251	0.00111852	0.00106993	0.00126622	0.00112706	0.00123259	0.00109522	0.00113738	0.0010294	0.000982143	0.000963647	0.00115035	0.000659175	0.000796093	0.000957348	0.000770516	0.000510064	0.000703249	0.000488686		0.00106562	0.000970531	0.000840401	0.00105056	0.000980641	0.000867226	0.000955513	0.00087222	0.000986347
PC	PC 39:4		Glycerophosphocholines	Diacylglycerophosphocholines		C47H86NO8P	[M+H]+	824.617	823.609	2.4	16.74	0.00278567	0.00307185	0.00204725	0.00154056	0.00422386	0.00448122	0.00428855	0.00559257	0.00445157	0.00457421	0.0046514	0.003733	0.00394078	0.00399085	0.00409865	0.00425582	0.00409788	0.00302767	0.00354653	0.00377703	0.00393518	0.00298723	0.00375755	0.00331367	0.00180198	0.00149182	0.00198493	0.00174859		0.00330153	0.0030256	0.0031801	0.00287655	0.00322082	0.0029152	0.00311412	0.00300344	0.0030965
PC	PC 39:4		Glycerophosphocholines	Diacylglycerophosphocholines		C47H86NO8P	[M+H]+	824.617	823.609	2	16.96	0.00668718	0.00592023	0.00464369	0.0036812	0.0125785	0.0123792	0.0108454	0.0152952	0.0138964	0.0125455	0.0119863	0.0108706	0.00495912	0.00529078	0.00636485	0.00548123	0.0107237	0.00905316	0.0091751	0.00838933	0.0107944	0.00754622	0.00953047	0.00808267	0.00662478	0.00641317	0.00738812	0.00541325		0.00688195	0.00602637	0.00725795	0.00679127	0.0064212	0.0071894	0.00676281	0.0062842	0.00664767
PC	PC 39:4		Glycerophosphocholines	Diacylglycerophosphocholines		C47H86NO8P	[M+H]+	824.617	823.609	2	17.06	0.0101958	0.00925976	0.00886576	0.00778229	0.00452123	0.00364145	0.00461094	0.00485434	0.0118034	0.0118	0.0118397	0.0134249	0.00253724	0.00271458	0.00351963	0.00237984	0.00777069	0.00545061	0.00626798	0.00678261	0.0096129	0.00713371	0.00692354	0.00689697	0.00912106	0.00682453	0.00806397	0.00686715		0.00578047	0.00623872	0.00533983	0.00636182	0.00665006	0.00545388	0.00622009	0.00636913	0.00608998
PC	PC 39:4		Glycerophosphocholines	Diacylglycerophosphocholines		C47H86NO8P	[M+H]+	824.617	823.609	2	17.29	0.0345845	0.0286559	0.0284472	0.0246721	0.0156034	0.0125473	0.0131534	0.015541	0.0359434	0.0336819	0.0325981	0.0337522	0.00762361	0.00750024	0.00914572	0.00745023	0.0197372	0.0160269	0.0158786	0.01509	0.0289061	0.0186128	0.0217737	0.0203056	0.0293826	0.021323	0.0242896	0.0189422		0.0173778	0.0169002	0.0172134	0.0208202	0.0179941	0.0170693	0.0199381	0.0167827	0.0173549
PC	PC 39:5		Glycerophosphocholines	Diacylglycerophosphocholines		C47H84NO8P	[M+H]+	822.601	821.593	2.9	16.06	0.00354842	0.0047508	0.00317606	0.00248663	0.00374348	0.00330698	0.00339022	0.00453296	0.0055785	0.00445634	0.00434174	0.00422076	0.00486169	0.00555417	0.00532131	0.00592197	0.00447814	0.00337991	0.00322241	0.00411833	0.00459227	0.00348933	0.00448993	0.00406783	0.00203806	0.00173286	0.00203533	0.00168928		0.00387724	0.00416544	0.00384259	0.00393608	0.00413057	0.00372031	0.00408234	0.00395187	0.00381257
PC	PC 39:5		Glycerophosphocholines	Diacylglycerophosphocholines		C47H84NO8P	[M+H]+	822.601	821.593	2.9	16.3	0.00992262	0.0103983	0.00966791	0.00847093	0.0072408	0.006035	0.00554434	0.00757507	0.013176	0.0129061	0.0105377	0.010821	0.006286	0.00653595	0.00694722	0.00701508	0.00785444	0.00574682	0.00586836	0.00651826	0.00898495	0.00638515	0.00774349	0.00718048	0.0103902	0.00918149	0.0108203	0.00870046		0.00758399	0.00765596	0.00713034	0.00738354	0.00802336	0.00801248	0.00742485	0.00718879	0.00746898
PC	PC 39:6		Glycerophosphocholines	Diacylglycerophosphocholines		C47H82NO8P	[M+H]+	820.586	819.578	2	15.55	0.00148747	0.00187112	0.0014792	0.00113334	0.000988186	0.000937948	0.000889578	0.00122343	0.00182581	0.00158982	0.0016591	0.00169864	0.00119167	0.001142	0.0013577	0.00115768	0.00140348	0.00115446	0.00103722	0.00133621	0.00154953	0.000944207	0.00135387	0.00130102	0.00119337	0.000866111	0.000976123	0.000884067		0.00131423	0.00112921	0.00132443	0.00125837	0.00117192	0.00137599	0.00134764	0.00115434	0.00131844
PC	PC 40:0		Glycerophosphocholines	Diacylglycerophosphocholines		C48H96NO8P	[M+H]+	846.695	845.687	0.7	20.27	0.00114169	0.00133436	0.000861047	0.000710755	0.00164777	0.0014312	0.00148273	0.00195898	0.00188903	0.0017583	0.00164585	0.00177518	0.00200788	0.00172966	0.00211956	0.00195588	0.00187552	0.00147339	0.00139671	0.00153683	0.00251468	0.00157705	0.0019874	0.00194709	0.000813726	0.000607963	0.000723682	0.000557224		0.00171851	0.00139905	0.00147244	0.00161107	0.00141072	0.00140585	0.00154095	0.00128769	0.00150978
PC	PC 40:1		Glycerophosphocholines	Diacylglycerophosphocholines		C48H94NO8P	[M+H]+	844.679	843.672	1.7	19.24	0.0154906	0.0149797	0.0115901	0.00838975	0.0158487	0.0155108	0.0152322	0.019412	0.0256799	0.0243128	0.022294	0.0251171	0.0191832	0.0196714	0.0213569	0.0218646	0.0226512	0.0151314	0.0168387	0.0181294	0.0215484	0.0160711	0.0197149	0.0177789	0.00900464	0.00782962	0.00917764	0.007078		0.016898	0.0160013	0.0162257	0.0164608	0.0163706	0.016129	0.0160251	0.0148836	0.0156733
PC	PC 40:2		Glycerophosphocholines	Diacylglycerophosphocholines		C48H92NO8P	[M+H]+	842.664	841.656	1.8	18.45	0.0515823	0.0647042	0.0474498	0.0332662	0.0609853	0.0507803	0.0503699	0.0752566	0.0638348	0.0613031	0.0562741	0.0606071	0.0640149	0.0635634	0.0717322	0.0729247	0.0585734	0.045846	0.0427211	0.0547163	0.0547163	0.0437591	0.0517114	0.0459894	0.0248578	0.0225242	0.0253878	0.0205534		0.0534482	0.0529816	0.0516612	0.0533502	0.0486677	0.0524797	0.0510181	0.0485809	0.0507749
PC	PC 40:3		Glycerophosphocholines	Diacylglycerophosphocholines		C48H90NO8P	[M+H]+	840.648	839.64	0.9	17.84	0.00616562	0.00378443	0.00790253	0.00481684	0.00972381	0.00322894	0.00240078	0.012372	0.00660127	0.00324445	0.0107412	0.00377487	0.0162463	0.0123574	0.0202262	0.0164156	0.010117	0.00744015	0.00703014	0.00909812	0.00250219	0.00216512	0.00716815	0.00343948	0.00243106	0.00213193	0.00175344	0.00209079		0.0113785	0.00366607	0.00903259	0.0037059	0.00667935	0.00974961	0.00402464	0.00198226	0.00757611
PC	PC 40:3		Glycerophosphocholines	Diacylglycerophosphocholines		C48H90NO8P	[M+H]+	840.648	839.64	1	18.1	0.00371741	0.0046259	0.00342538	0.0023174	0.00486115	0.0042605	0.00439836	0.00659862	0.00465396	0.00446821	0.0040289	0.00440799	0.00789054	0.00786833	0.00893148	0.00846579	0.00441478	0.00363773	0.00337331	0.00428451	0.00393717	0.00257316	0.00376968	0.00334902	0.00182039	0.00145649	0.00174906	0.0013074		0.00505183	0.00410866	0.00463606	0.00468218	0.00420387	0.00474563	0.0044274	0.00395248	0.00467912
PC	PC 40:4		Glycerophosphocholines	Diacylglycerophosphocholines		C48H88NO8P	[M+H]+	838.633	837.625	1.6	17.08	0.00464782	0.00457343	0.00349057	0.00253091	0.00609196	0.00495125	0.00428683	0.00759123	0.00567643	0.00450023	0.00415496	0.00489486	0.0043104	0.00396895	0.00607974	0.00451601	0.00559817	0.00344084	0.00433307	0.00429195	0.00563394	0.00395979	0.00430263	0.00322318	0.00202093	0.00157591	0.0020297	0.001359		0.00375253	0.0037879	0.00394464	0.00442092	0.00389559	0.00419053	0.00391944	0.00352203	0.00381722
PC	PC 40:4		Glycerophosphocholines	Diacylglycerophosphocholines		C48H88NO8P	[M+H]+	838.633	837.625	1.8	17.24	0.0199742	0.0255451	0.016315	0.0118064	0.0352914	0.027272	0.027951	0.038346	0.0360447	0.0358344	0.0345444	0.0335486	0.0502136	0.0527536	0.0624474	0.055779	0.0368715	0.0295456	0.0298271	0.0324888	0.0407422	0.0263739	0.0308827	0.0294154	0.0138204	0.010124	0.0122911	0.00948832		0.030777	0.0312513	0.0300233	0.0372141	0.0316475	0.0306062	0.0340314	0.0308009	0.0305676
PC	PC 40:4		Glycerophosphocholines	Diacylglycerophosphocholines		C48H88NO8P	[M+H]+	838.633	837.625	1.9	17.45	0.0959931	0.111345	0.0779181	0.0630614	0.23126	0.195005	0.194935	0.259758	0.214787	0.201785	0.194653	0.191864	0.104791	0.0931295	0.110314	0.088011	0.192953	0.18185	0.161771	0.157063	0.185794	0.122859	0.14157	0.137014	0.118041	0.0885039	0.0997579	0.0827789		0.120007	0.112704	0.116502	0.138332	0.118332	0.116783	0.136956	0.111688	0.116782
PC	PC 40:5		Glycerophosphocholines	Diacylglycerophosphocholines		C48H86NO8P	[M+H]+	836.617	835.609	2.1	16.55	0.131377	0.143	0.112512	0.0914732	0.30898	0.304491	0.314608	0.330044	0.257306	0.268087	0.231889	0.210177	0.10633	0.110415	0.116992	0.105625	0.222643	0.183966	0.209336	0.193457	0.220692	0.187577	0.201202	0.191351	0.119302	0.114957	0.130639	0.118115		0.149903	0.142574	0.146387	0.14287	0.149513	0.149012	0.142839	0.146493	0.150038
PC	PC 40:5		Glycerophosphocholines	Diacylglycerophosphocholines		C48H86NO8P	[M+H]+	836.617	835.609	2.1	16.8	0.116006	0.116951	0.0954441	0.0783057	0.12952	0.1241	0.126104	0.15795	0.184784	0.183443	0.184139	0.175122	0.112345	0.120515	0.12756	0.121816	0.138544	0.110945	0.125778	0.123313	0.139876	0.110696	0.130643	0.116255	0.100657	0.0903564	0.1033	0.0912137		0.108755	0.103894	0.109288	0.110337	0.11092	0.112778	0.107972	0.108716	0.108052
PC	PC 40:6		Glycerophosphocholines	Diacylglycerophosphocholines		C48H84NO8P	[M+H]+	834.601	833.593	2.4	15.91	0.0336367	0.0430858	0.0284309	0.0243185	0.0333514	0.0271164	0.0282448	0.0378782	0.0379695	0.0372136	0.0344471	0.0323084	0.0402227	0.0410494	0.0415018	0.0463009	0.0356043	0.0306546	0.0278693	0.0358892	0.0421658	0.0302101	0.0390174	0.0334586	0.0201812	0.0151002	0.0172374	0.0146474		0.0325651	0.0315427	0.0306803	0.0340449	0.030364	0.0306691	0.032402	0.0316612	0.0323453
PC	PC 40:6		Glycerophosphocholines	Diacylglycerophosphocholines		C48H84NO8P	[M+H]+	834.601	833.593	2.1	16.11	0.0242065	0.0334469	0.025644	0.0170472	0.0118004	0.010846	0.0111842	0.013176	0.0313605	0.0255521	0.0244704	0.0244123	0.0270208	0.0302282	0.0304033	0.0344425	0.0257038	0.0164877	0.0153429	0.0196404	0.0210582	0.0163472	0.0196497	0.0176183	0.0116846	0.0104742	0.0130969	0.00992884		0.0195797	0.0221488	0.0213382	0.0221679	0.0212685	0.0209742	0.0202838	0.0201137	0.0224911
PC	PC 40:6		Glycerophosphocholines	Diacylglycerophosphocholines		C48H84NO8P	[M+H]+	834.601	833.593	1.9	16.21	0.0127899	0.0152287	0.0081138	0.00749935	0.0158959	0.0133502	0.0125734	0.0194301	0.0251444	0.023549	0.0194168	0.0181662	0.0282311	0.0289818	0.0294119	0.0312005	0.0218748	0.0167246	0.0167525	0.0205339	0.0219445	0.0158513	0.019367	0.0179742	0.00919948	0.00747683	0.00881529	0.00699986		0.0193312	0.0184532	0.0184103	0.0176509	0.0206194	0.0190612	0.0190863	0.0194671	0.0186041
PC	PC 40:7		Glycerophosphocholines	Diacylglycerophosphocholines		C48H82NO8P	[M+H]+	832.586	831.578	2	15.31	0.0110251	0.0119733	0.010067	0.00823851	0.00730291	0.00574227	0.00586337	0.00789956	0.0152846	0.0133419	0.0134683	0.0148668	0.00608963	0.00542398	0.00630172	0.00555577	0.0122311	0.00910774	0.00875019	0.00899506	0.0122904	0.00840086	0.0102552	0.0103541	0.0103924	0.00747002	0.00833552	0.00674142		0.00945325	0.00781959	0.00893284	0.00887654	0.00778362	0.00901381	0.00869218	0.00767816	0.00923019
PC	PC 40:7		Glycerophosphocholines	Diacylglycerophosphocholines		C48H82NO8P	[M+H]+	832.586	831.578	2.1	15.55	0.0250412	0.0299308	0.0236878	0.0179205	0.0259375	0.0206022	0.0209594	0.031146	0.0365511	0.0342811	0.0338271	0.0322755	0.0294442	0.0265616	0.031173	0.0274853	0.034444	0.0288134	0.028643	0.0356486	0.0384508	0.0256024	0.0360517	0.0308362	0.0158761	0.012247	0.0143402	0.0131545		0.0306026	0.0245302	0.0294982	0.0283345	0.0249387	0.0300684	0.027883	0.0246745	0.0290137
PC	PC 40:8		Glycerophosphocholines	Diacylglycerophosphocholines		C48H80NO8P	[M+H]+	830.57	829.562	1.6	14.82	0.0283299	0.0314421	0.0229672	0.0181266	0.0134843	0.0101707	0.0101168	0.013726	0.0506585	0.044951	0.0411203	0.0546815	0.014447	0.0129338	0.015879	0.0139853	0.0358576	0.026528	0.0247629	0.0251888	0.0397194	0.0259374	0.031039	0.0286177	0.0329984	0.0233041	0.025765	0.0201248		0.0251601	0.0236971	0.0231097	0.026651	0.022988	0.0228028	0.0255472	0.0212803	0.0227432
PC	PC 40:8		Glycerophosphocholines	Diacylglycerophosphocholines		C48H80NO8P	[M+H]+	830.57	829.562	4.6	16.11	0.0018774	0.001818	0.00165587	0.00203059	0.00300566	0.00276842	0.00233199	0.00318743	0.00357528	0.00333897	0.00288242	0.00299251	0.00117821	0.00137612	0.00135443	0.00131958	0.00318494	0.00248112	0.00211472	0.00239799	0.00241724	0.0022871	0.00251619	0.00247489	0.00315582	0.00293297	0.00311234	0.00235623		0.00214414	0.00223106	0.002202	0.00203436	0.00220437	0.00210169	0.0019385	0.00203605	0.00191911
PC	PC 40:9		Glycerophosphocholines	Diacylglycerophosphocholines		C48H78NO8P	[M+H]+	828.554	827.547	1.3	14.07	0.000450984	0.0004522	0.000355672	0.000253904	0.000180174	0.000144416	0.000131863	0.000226291	0.000560286	0.000491106	0.000483835	0.000526962	0.00036406	0.00033895	0.000379042	0.000381814	0.000493316	0.000333481	0.000362354	0.00039559	0.000456352	0.000321328	0.000416959	0.000350868	0.000288693	0.000231303	0.000265871	0.000196465		0.000396107	0.000358548	0.000359461	0.000352028	0.000344317	0.000360627	0.000348291	0.000338969	0.000340869
PC	PC 41:1		Glycerophosphocholines	Diacylglycerophosphocholines		C49H96NO8P	[M+H]+	858.695	857.687	1.1	19.48	9.25685e-05	8.71317e-05	6.41059e-05	5.04145e-05	5.19941e-05	3.53566e-05	3.97213e-05	5.90073e-05	0.000166875	0.000140212	0.000147315	0.000165208	0.000109751	0.000129751	0.00014689	0.000147121	0.000161217	0.000103215	0.000114176	0.000126567	0.00015587	0.000104933	0.000136265	0.000124531	3.71408e-05	3.69234e-05	4.27356e-05	3.68097e-05		0.000118181	0.000124111	0.000108417	0.000114616	0.000115164	0.000107515	0.000109484	9.42446e-05	0.000104289
PC	PC 41:1		Glycerophosphocholines	Diacylglycerophosphocholines		C49H96NO8P	[M+H]+	858.695	857.687	1	19.69	0.000497358	0.000498019	0.000343972	0.000279506	0.000542264	0.00048719	0.000545763	0.000716336	0.000837979	0.000739274	0.00071649	0.000822842	0.000473552	0.000466521	0.000591131	0.000518502	0.000724909	0.000520875	0.000524463	0.000553705	0.000815413	0.000569707	0.000681461	0.000580169	0.000334406	0.000290891	0.000319064	0.000259597		0.000528014	0.000506503	0.00050976	0.000495269	0.00050453	0.000484693	0.000488162	0.000465824	0.000455111
PC	PC 41:1		Glycerophosphocholines	Diacylglycerophosphocholines		C49H96NO8P	[M+H]+	858.695	857.687	0.7	19.92	0.000239721	0.000278262	0.000214709	0.000137189	0.000403448	0.00029118	0.000309218	0.000363536	0.00031795	0.000317087	0.000249629	0.000260412	0.000247713	0.000225434	0.000277215	0.000196038	0.000272185	0.000238508	0.000255234	0.000242043	0.000375701	0.000241178	0.000292023	0.000261821	0.000122469	0.00010935	0.000121043	9.46393e-05		0.000230452	0.000196742	0.000207082	0.000222779	0.000213318	0.000235766	0.000259605	0.000225238	0.000198338
PC	PC 41:2		Glycerophosphocholines	Diacylglycerophosphocholines		C49H94NO8P	[M+H]+	856.679	855.672	0.8	18.91	0.000717104	0.000784639	0.000579061	0.000426773	0.000743249	0.000627704	0.000643451	0.000934482	0.000922989	0.000822605	0.00066933	0.000748937	0.000798886	0.000827292	0.00087237	0.00099481	0.00087262	0.000593229	0.00055021	0.000691808	0.000725256	0.000531383	0.000666262	0.000616842	0.00029868	0.000271654	0.000322806	0.000231797		0.000671107	0.000633793	0.000655407	0.000647361	0.000642024	0.000588611	0.000619377	0.000594469	0.00062499
PC	PC 41:2		Glycerophosphocholines	Diacylglycerophosphocholines		C49H94NO8P	[M+H]+	856.679	855.672	2.2	19.11	8.58936e-05	0.00011131	7.10705e-05	5.66339e-05	0.000159524	0.000155352	0.000102999	0.000138647	0.000103388	0.000100181	0.000119679	9.63799e-05	0.000100795	0.000104424	0.000119575	0.000103905	9.92984e-05	7.59057e-05	0.0001054	0.000117624	9.5795e-05	9.25551e-05	9.21396e-05	7.80113e-05	2.51133e-05	3.25635e-05	4.06018e-05	3.05465e-05		7.69166e-05	9.84719e-05	8.00147e-05	9.54478e-05	0.000100649	7.52054e-05	8.13356e-05	7.35242e-05	8.87372e-05
PC	PC 41:4		Glycerophosphocholines	Diacylglycerophosphocholines		C49H90NO8P	[M+H]+	852.648	851.64	1.3	17.72	0.00103503	0.00132148	0.000779094	0.000636204	0.00148877	0.00122597	0.00135296	0.00181257	0.00208254	0.00196532	0.00186879	0.00185965	0.0011783	0.00100438	0.00121834	0.0010694	0.00205516	0.00165248	0.00156944	0.00158692	0.00200171	0.00131064	0.00149941	0.00164991	0.00104782	0.000741469	0.000942063	0.000612663		0.00133908	0.00111803	0.00120726	0.00135285	0.00120305	0.00124204	0.00133249	0.00109915	0.00134352
PC	PC 41:4		Glycerophosphocholines	Diacylglycerophosphocholines		C49H90NO8P	[M+H]+	852.648	851.64	1.6	17.94	0.00161279	0.00177438	0.00141099	0.00103023	0.00224597	0.00198616	0.00182874	0.00253107	0.00280159	0.00257097	0.00257448	0.00268026	0.00145983	0.00129988	0.00154125	0.00130269	0.00248204	0.00198146	0.00193851	0.0019464	0.002418	0.0015327	0.002024	0.00211513	0.00130807	0.000958215	0.00119198	0.000908091		0.00193392	0.00153957	0.00179705	0.00178605	0.00160688	0.00167603	0.00176791	0.00140546	0.00175263
PC	PC 41:5		Glycerophosphocholines	Diacylglycerophosphocholines		C49H88NO8P	[M+H]+	850.633	849.625	1.4	17.02	0.00106511	0.00132103	0.000936026	0.000665854	0.00218116	0.00183745	0.00173994	0.00266792	0.00253088	0.00230993	0.00239831	0.00223862	0.00169996	0.00183843	0.00232737	0.00195208	0.00216668	0.00171916	0.00183449	0.00185703	0.00213317	0.00156814	0.00184185	0.00149384	0.00098148	0.000918364	0.000818645	0.000787055		0.00158207	0.00148739	0.00153875	0.0016012	0.00150522	0.00149036	0.00155669	0.00147222	0.00153062
PC	PC 41:5		Glycerophosphocholines	Diacylglycerophosphocholines		C49H88NO8P	[M+H]+	850.633	849.625	1.5	17.28	0.0022224	0.00207327	0.00175142	0.00150034	0.00173782	0.00127828	0.00139828	0.00173994	0.00281939	0.002718	0.00261563	0.00266937	0.00137095	0.00137007	0.0015992	0.00128106	0.0020291	0.00149659	0.00166898	0.00163277	0.00249918	0.00166778	0.00188963	0.00174424	0.00198128	0.00145061	0.00168232	0.00128953		0.00161539	0.00160525	0.00156109	0.00195116	0.00165603	0.00157336	0.00178395	0.0015311	0.00152044
PC	PC 42:0		Glycerophosphocholines	Diacylglycerophosphocholines		C50H100NO8P	[M+H]+	874.726	873.719	0.9	21.23	0.000936876	0.00104495	0.000802801	0.000594224	0.00160067	0.00139311	0.00134626	0.00176373	0.00212152	0.00194777	0.00176443	0.00215954	0.00152606	0.00153434	0.00158126	0.00172253	0.00201191	0.00152403	0.00146814	0.00172567	0.00289452	0.00213966	0.00249963	0.00226306	0.000919862	0.000783538	0.000889752	0.000690254		0.00161548	0.00152888	0.00147439	0.00150549	0.00146874	0.0015014	0.00147832	0.00142942	0.0014707
PC	PC 42:1		Glycerophosphocholines	Diacylglycerophosphocholines		C50H98NO8P	[M+H]+	872.711	871.703	1.3	20.14	0.00514405	0.00585447	0.00403043	0.00280412	0.00663454	0.00558803	0.00558408	0.00791355	0.0121583	0.0114245	0.0105324	0.0121055	0.00772763	0.00680273	0.00823974	0.00773998	0.0109471	0.00868965	0.00803835	0.00830492	0.0132617	0.00869353	0.0106488	0.00944422	0.00456731	0.00324648	0.00392351	0.00295845		0.00811	0.00703189	0.00690284	0.00780557	0.00681632	0.00684032	0.00750056	0.00644477	0.00659574
PC	PC 42:1		Glycerophosphocholines	Diacylglycerophosphocholines		C50H98NO8P	[M+H]+	872.711	871.703	1.1	20.36	0.00617796	0.00709352	0.00518025	0.0041959	0.00879694	0.00746037	0.00743046	0.0101365	0.00973535	0.00913243	0.00854104	0.00861351	0.00708671	0.00624935	0.00743409	0.00665967	0.00917286	0.00742479	0.00707521	0.00782909	0.0107964	0.00700509	0.00854925	0.009276	0.00397181	0.00288548	0.00334958	0.00277626		0.00757119	0.00631602	0.00661368	0.00733433	0.00621723	0.00667783	0.00717829	0.00603563	0.00688667
PC	PC 42:10		Glycerophosphocholines	Diacylglycerophosphocholines		C50H80NO8P	[M+H]+	854.57	853.562	1.5	14.59	0.002048	0.0020803	0.00151482	0.00119748	0.00134991	0.00100993	0.000987826	0.00150426	0.00404794	0.00354838	0.00331119	0.00384293	0.00248749	0.00243805	0.00288157	0.00278269	0.00363739	0.00251111	0.00257801	0.00286384	0.00369027	0.00225738	0.00282537	0.00258921	0.00188361	0.00143877	0.00165678	0.00130667		0.00254576	0.00232412	0.00225549	0.00244687	0.0022672	0.00227959	0.00251416	0.00214161	0.0021929
PC	PC 42:2		Glycerophosphocholines	Diacylglycerophosphocholines		C50H96NO8P	[M+H]+	870.695	869.687	1.6	19.33	0.0435787	0.0457139	0.0335051	0.0223405	0.0429361	0.0407505	0.0416299	0.054879	0.0656338	0.0618614	0.0592105	0.0652182	0.0436922	0.0455111	0.0511143	0.0483612	0.0646103	0.0437317	0.0484282	0.0511535	0.0554367	0.0419746	0.050237	0.0457337	0.0185752	0.0158904	0.0183949	0.0144109		0.0430219	0.0413839	0.0419715	0.0426244	0.0422069	0.0411823	0.0414982	0.0388229	0.040272
PC	PC 42:3		Glycerophosphocholines	Diacylglycerophosphocholines		C50H94NO8P	[M+H]+	868.679	867.672	1.5	18.59	0.00602926	0.00805135	0.00527263	0.00347738	0.00583083	0.00495388	0.00478327	0.00734928	0.00772108	0.00691699	0.00645361	0.00690528	0.0105232	0.0110782	0.0112166	0.0128345	0.00751955	0.00537732	0.00501827	0.00680873	0.00669746	0.00535135	0.00632437	0.00560819	0.00235281	0.00213994	0.00243935	0.00193456		0.00693232	0.00698251	0.00651229	0.00675073	0.00638665	0.00674624	0.00652075	0.00634216	0.00637303
PC	PC 42:3		Glycerophosphocholines	Diacylglycerophosphocholines		C50H94NO8P	[M+H]+	868.679	867.672	0.9	19.02	0.000219406	0.0002259	0.000137531	0.000106299	0.000276474	0.000294615	0.000243418	0.000228163	0.000267311	0.000302262	0.000221889	0.000271138	0.000297118	0.000303867	0.000340117	0.000350876	0.000261705	0.000210319	0.000184665	0.000294362	0.000239349	0.000187095	0.000236761	0.000204495	7.71598e-05	7.05215e-05	8.73083e-05	8.97043e-05		0.00017395	0.000207559	0.000177377	0.000236465	0.000252866	0.000213177	0.000205273	0.000185923	0.000181265
PC	PC 42:4		Glycerophosphocholines	Diacylglycerophosphocholines		C50H92NO8P	[M+H]+	866.664	865.656	1.3	18.01	0.00324649	0.00470515	0.00282122	0.00181667	0.00457641	0.00438063	0.0042686	0.00584624	0.00541064	0.00480457	0.00493609	0.00566967	0.00808513	0.00770805	0.00917316	0.00999789	0.00668392	0.00488506	0.00514942	0.00541901	0.00659661	0.00496028	0.00573487	0.0059052	0.00214639	0.00158421	0.00191476	0.00136885		0.00543015	0.00471316	0.0054616	0.00529626	0.00460187	0.00508129	0.00550239	0.00459599	0.00509996
PC	PC 42:4		Glycerophosphocholines	Diacylglycerophosphocholines		C50H92NO8P	[M+H]+	866.664	865.656	1.4	18.16	0.00321633	0.00397939	0.00303056	0.00218	0.00750832	0.00591465	0.00624992	0.0086851	0.0100643	0.00941519	0.00841378	0.00948549	0.00573822	0.00532715	0.00645819	0.00661308	0.0111238	0.00884704	0.00804123	0.00916328	0.0102799	0.00636184	0.00958406	0.00817194	0.00434937	0.00326209	0.00400719	0.00295502		0.00728283	0.00593283	0.00693824	0.00663082	0.00598316	0.00677107	0.00603614	0.00525477	0.00636559
PC	PC 42:4		Glycerophosphocholines	Diacylglycerophosphocholines		C50H92NO8P	[M+H]+	866.664	865.656	1.5	18.38	0.00201214	0.00249297	0.00198331	0.00135204	0.00337924	0.00270659	0.00260506	0.00389222	0.00445691	0.00450692	0.00413119	0.00386819	0.00301457	0.00287102	0.00333236	0.00291018	0.00446099	0.00356771	0.00320579	0.00409262	0.00470593	0.0032759	0.00383812	0.00370131	0.0018017	0.00162735	0.00191557	0.00147224		0.00293874	0.00269339	0.00274907	0.00328253	0.00273693	0.0030023	0.00291463	0.00260703	0.0031552
PC	PC 42:5		Glycerophosphocholines	Diacylglycerophosphocholines		C50H90NO8P	[M+H]+	864.648	863.64	1.9	17.33	0.00890564	0.00912425	0.00697393	0.00519818	0.0376553	0.0297108	0.030731	0.0396538	0.0256504	0.0239341	0.0216331	0.0256804	0.0101791	0.00923018	0.0119348	0.00877632	0.0313554	0.0258683	0.023859	0.022997	0.0349238	0.0229448	0.025366	0.0256674	0.0114919	0.00882485	0.0096626	0.00724207		0.0159898	0.0153132	0.0158672	0.019485	0.0155725	0.0161768	0.0191219	0.015377	0.0155052
PC	PC 42:5		Glycerophosphocholines	Diacylglycerophosphocholines		C50H90NO8P	[M+H]+	864.648	863.64	2	17.47	0.0107487	0.015354	0.00870078	0.00622044	0.0248374	0.0201148	0.0194393	0.027473	0.0288729	0.0285485	0.0271256	0.0263956	0.0256328	0.0232196	0.0275422	0.0233188	0.0259408	0.0235756	0.0215406	0.0218276	0.025215	0.0184756	0.0204773	0.0195533	0.0115431	0.00910896	0.00938529	0.00824248		0.0185607	0.0171011	0.0174166	0.0201756	0.0184852	0.0178131	0.0218258	0.016939	0.018263
PC	PC 42:5		Glycerophosphocholines	Diacylglycerophosphocholines		C50H90NO8P	[M+H]+	864.648	863.64	1.8	17.74	0.0477965	0.0597503	0.0388447	0.0324797	0.03191	0.025664	0.02643	0.0358807	0.0776974	0.0749158	0.0704204	0.0744617	0.0496848	0.0441043	0.053301	0.0450999	0.0602604	0.0475883	0.0441474	0.0466056	0.0590824	0.0409059	0.0491357	0.0513751	0.0368586	0.0279564	0.0335177	0.0248106		0.050999	0.0410915	0.0453737	0.0498839	0.043441	0.0435251	0.0479649	0.0392878	0.0492989
PC	PC 42:6		Glycerophosphocholines	Diacylglycerophosphocholines		C50H88NO8P	[M+H]+	862.633	861.625	1.2	16.73	0.000620187	0.000385286	0.000380348	0.000189262	0.00111574	0.000940545	0.000928345	0.00136459	0.00135813	0.000718866	0.00130491	0.00116233	0.000862133	0.000667156	0.000843083	0.000907537	0.00112343	0.000663618	0.000779808	0.00103111	0.00130947	0.000954159	0.00109126	0.000953255	0.000492523	0.00039768	0.000393212	0.000306375		0.000841737	0.000722928	0.000891484	0.000761029	0.000789952	0.000668937	0.000694878	0.000712075	0.000605997
PC	PC 42:6		Glycerophosphocholines	Diacylglycerophosphocholines		C50H88NO8P	[M+H]+	862.633	861.625	1.9	16.87	0.0173459	0.0205458	0.0141651	0.01006	0.0231988	0.0220573	0.0220807	0.0298304	0.0424147	0.0400853	0.0391529	0.0404208	0.0260559	0.0268255	0.0311959	0.0279116	0.0364541	0.0279684	0.0310956	0.0317231	0.0315201	0.0267956	0.0316898	0.0275275	0.0142874	0.0122837	0.0144138	0.0123235		0.0234079	0.022696	0.0250046	0.0240685	0.0254338	0.0240294	0.023646	0.0239954	0.0237817
PC	PC 42:6		Glycerophosphocholines	Diacylglycerophosphocholines		C50H88NO8P	[M+H]+	862.633	861.625	1.8	17.02	0.00854494	0.00912771	0.00704406	0.00493063	0.00634315	0.00507745	0.00455462	0.00743862	0.0107616	0.0121336	0.0124149	0.0113624	0.00953807	0.0110591	0.0135032	0.0111487	0.00913024	0.00710744	0.00751004	0.00732803	0.0102371	0.00604224	0.00732523	0.00672722	0.00433564	0.00455375	0.00531502	0.00420368		0.00755686	0.00761573	0.00661363	0.0077245	0.00724922	0.00838481	0.00835236	0.00743103	0.00752317
PC	PC 42:7		Glycerophosphocholines	Diacylglycerophosphocholines		C50H86NO8P	[M+H]+	860.617	859.609	1.6	16.1	0.00253065	0.00292472	0.00214602	0.00160783	0.00305044	0.00247591	0.00261288	0.00343286	0.00645488	0.00519176	0.00452327	0.0047716	0.00304519	0.00332853	0.00325154	0.00353615	0.00562908	0.00382128	0.00376946	0.00429594	0.00511848	0.00407109	0.00446554	0.00426327	0.0019616	0.00161215	0.00179111	0.00149068		0.0033745	0.00354419	0.00335798	0.0035506	0.00373919	0.00337371	0.00312929	0.00339857	0.00332165
PC	PC 42:7		Glycerophosphocholines	Diacylglycerophosphocholines		C50H86NO8P	[M+H]+	860.617	859.609	1.7	16.27	0.00365179	0.00462116	0.0032251	0.00232459	0.00307828	0.00254	0.00221147	0.00322451	0.00670656	0.00545874	0.00564272	0.00522111	0.0047439	0.00469514	0.00521475	0.00569779	0.00573816	0.00384704	0.00396607	0.00469325	0.00542559	0.00378154	0.00511198	0.00466189	0.00285717	0.00242531	0.00283847	0.00228137		0.00440163	0.0039093	0.0040694	0.00425289	0.00431551	0.00416612	0.00403015	0.00391539	0.00417193
PC	PC 42:7		Glycerophosphocholines	Diacylglycerophosphocholines		C50H86NO8P	[M+H]+	860.617	859.609	1.6	16.42	0.00380546	0.00597225	0.00348143	0.00252002	0.00288301	0.00198638	0.00232118	0.00302395	0.00614006	0.0063897	0.00538042	0.00447765	0.00779576	0.00907265	0.00856427	0.00855682	0.0039722	0.00342854	0.00300302	0.00416196	0.00405793	0.00309289	0.00385131	0.00334863	0.00214367	0.00196336	0.00266881	0.0019014		0.00512033	0.00502127	0.00499056	0.00493376	0.00531226	0.00514203	0.0050566	0.00513331	0.00514388
PC	PC 42:8		Glycerophosphocholines	Diacylglycerophosphocholines		C50H84NO8P	[M+H]+	858.601	857.593	2.1	15.65	0.0456715	0.0550694	0.0433849	0.034017	0.052518	0.0393436	0.0396353	0.0537143	0.125557	0.1235	0.114917	0.117771	0.0384192	0.0358187	0.0420495	0.0351418	0.0932123	0.0786678	0.0772577	0.0857485	0.116832	0.0867986	0.10867	0.0955033	0.0651753	0.052017	0.0569423	0.0556205		0.0644982	0.0550527	0.0627684	0.0636095	0.0557736	0.0644087	0.0626974	0.0553991	0.0640289
PC	PC 42:9		Glycerophosphocholines	Diacylglycerophosphocholines		C50H82NO8P	[M+H]+	856.586	855.578	1.6	15.31	0.001644	0.00189423	0.00148234	0.00110162	0.00137154	0.00105881	0.0010283	0.00148793	0.00433395	0.00394727	0.00408948	0.00411372	0.00279176	0.00249449	0.00309634	0.00287676	0.00389593	0.0029413	0.00285979	0.00327704	0.00407211	0.00274781	0.00365108	0.00356768	0.00181395	0.00131473	0.00161767	0.00126309		0.00298868	0.00232843	0.00263821	0.0027107	0.00243484	0.00277481	0.00256221	0.0022223	0.00294691
PC	PC 43:1		Glycerophosphocholines	Diacylglycerophosphocholines		C51H100NO8P	[M+H]+	886.726	885.719	1.1	20.65	5.36514e-05	5.06523e-05	5.97483e-05	4.1099e-05	6.95159e-05	5.48257e-05	4.74731e-05	6.55421e-05	0.000118797	0.00010355	0.000101066	0.000119994	4.61062e-05	4.45713e-05	4.53304e-05	6.17978e-05	7.41396e-05	9.22415e-05	8.45265e-05	5.44299e-05	9.71666e-05	7.69512e-05	8.76192e-05	7.35229e-05	3.9492e-05	3.89595e-05	5.13662e-05	3.17039e-05		6.33005e-05	4.7824e-05	7.52562e-05	6.71407e-05	4.05354e-05	6.16609e-05	4.58211e-05	4.36246e-05	6.18312e-05
PC	PC 43:1		Glycerophosphocholines	Diacylglycerophosphocholines		C51H100NO8P	[M+H]+	886.726	885.719	0.9	20.82	0.000172188	0.000206839	0.000182435	0.000125048	0.000281061	0.00022085	0.000190947	0.000288873	0.000244593	0.00025253	0.000232437	0.000168444	0.000189017	0.0001777	0.000184751	0.00017282	0.000342006	0.000198761	0.000185132	0.00019703	0.000238353	0.00027192	0.000169896	0.000286284	0.000109696	9.9695e-05	0.000139459	8.81766e-05		0.000253536	0.000226822	0.000232439	0.000229949	0.000192136	0.000276616	0.00020749	0.000206133	0.000246653
PC	PC 43:2		Glycerophosphocholines	Diacylglycerophosphocholines		C51H98NO8P	[M+H]+	884.711	883.703	1	19.8	0.0008175	0.000863001	0.000632465	0.000452164	0.00106128	0.000843849	0.000853896	0.00125911	0.00111213	0.00106746	0.000970439	0.00107396	0.000756058	0.000786309	0.000981482	0.000842641	0.00111409	0.000810693	0.000851235	0.000896413	0.00121601	0.000780934	0.000889986	0.000859838	0.000388325	0.000310494	0.000352644	0.000261219		0.000771841	0.000771783	0.000742309	0.000838234	0.000756817	0.000723838	0.000810066	0.000736997	0.00073085
PC	PC 43:2		Glycerophosphocholines	Diacylglycerophosphocholines		C51H98NO8P	[M+H]+	884.711	883.703	1.4	19.99	0.000108488	0.000162277	7.70477e-05	6.0133e-05	0.000166347	0.000119664	0.000128633	0.00021668	0.000185203	0.000139672	0.000142048	0.000145018	0.000140881	0.000105616	0.000135373	0.000129088	0.000147556	0.000129555	0.000130463	0.000142041	0.00018503	0.000105549	0.000136316	0.000151767	5.90067e-05	5.08455e-05	5.4834e-05	5.19588e-05		0.000112623	0.000101837	0.000107075	0.000130019	0.000110006	0.000116529	0.000132666	8.4971e-05	0.000102495
PC	PC 43:5		Glycerophosphocholines	Diacylglycerophosphocholines		C51H92NO8P	[M+H]+	878.664	877.656	1.3	17.97	5.14395e-05	5.86833e-05	3.8498e-05	3.43576e-05	6.72565e-05	0	5.51167e-05	8.05517e-05	9.38479e-05	0.000126104	9.58429e-05	0.000143665	8.13764e-05	9.44186e-05	0.00011542	0.000101381	9.08821e-05	6.1175e-05	7.78748e-05	7.73159e-05	0.00013751	6.80289e-05	0.000123092	9.00207e-05	5.11144e-05	3.05454e-05	4.91828e-05	2.77955e-05		7.86424e-05	8.27262e-05	8.7789e-05	7.57645e-05	7.96281e-05	8.33112e-05	7.61831e-05	6.05571e-05	8.32584e-05
PC	PC 43:5		Glycerophosphocholines	Diacylglycerophosphocholines		C51H92NO8P	[M+H]+	878.664	877.656	1.6	18.21	0.00040623	0.000463675	0.000380594	0.000290729	0.000303633	0.00026251	0.000252256	0.000333354	0.000520582	0.000559138	0.000546821	0.000510331	0.000338501	0.000317201	0.000354009	0.000351209	0.00045743	0.000322145	0.000330126	0.000318274	0.000487034	0.00034864	0.00043747	0.000370898	0.000285393	0.000210896	0.000279223	0.000242065		0.000355406	0.000298449	0.000389827	0.000333982	0.000337542	0.000394844	0.000359297	0.000306009	0.000370563
PC	PC 44:0		Glycerophosphocholines	Diacylglycerophosphocholines		C52H104NO8P	[M+H]+	902.758	901.75	1.7	22.13	2.42529e-05	2.55756e-05	8.0022e-06	3.65393e-05	4.50782e-05	1.53291e-05	6.63454e-05	2.083e-05	8.71646e-05	3.51194e-05	0.000109313	2.27466e-05	3.43855e-05	4.05305e-05	5.36675e-05	3.66561e-05	0.000103138	4.30448e-05	3.49656e-05	6.13885e-05	0.000118444	4.57789e-05	0.000151285	0.000141661	0	0	0	0		5.92034e-05	5.08564e-05	6.2707e-05	2.23063e-05	4.89931e-05	3.00233e-05	3.49541e-05	4.40024e-05	2.08835e-05
PC	PC 44:1		Glycerophosphocholines	Diacylglycerophosphocholines		C52H102NO8P	[M+H]+	900.742	899.734	1.4	21.05	0.00121382	0.00129421	0.00108179	0.000806438	0.00131224	0.00110212	0.0010385	0.00135612	0.00286526	0.00262153	0.00241849	0.00272862	0.00105592	0.000998396	0.0011523	0.00109454	0.00209564	0.00154455	0.00155607	0.00186479	0.00278827	0.00199117	0.00246211	0.00214686	0.00122316	0.00108463	0.00116217	0.000884417		0.00171794	0.00136529	0.00156416	0.00162773	0.00136778	0.00157168	0.00151041	0.00132233	0.00151131
PC	PC 44:1		Glycerophosphocholines	Diacylglycerophosphocholines		C52H102NO8P	[M+H]+	900.742	899.734	1	21.3	0.00434442	0.00501321	0.00371433	0.00278587	0.00588879	0.0049059	0.00501436	0.00675686	0.00814588	0.00750539	0.00668963	0.00816346	0.00438635	0.00442959	0.00466826	0.00482495	0.0081754	0.0060825	0.00592816	0.00685976	0.00981334	0.00741621	0.00862737	0.00812889	0.00301166	0.00242959	0.00281857	0.00247392		0.00568672	0.00534227	0.0050935	0.00529158	0.00532196	0.0052347	0.00526143	0.00510051	0.00500875
PC	PC 44:10		Glycerophosphocholines	Diacylglycerophosphocholines		C52H84NO8P	[M+H]+	882.601	881.593	2	15.44	0.000239491	0.000275872	0.000155766	0.000117123	0.000299944	0.000238074	0.000231889	0.000398171	0.000725532	0.000696557	0.000712655	0.000381702	0.000453159	0.000434555	0.000611858	0.000539587	0.000619983	0.000482976	0.000432285	0.000415745	0.000533176	0.000287498	0.00057437	0.000644814	0.00040095	0.000144354	0.000175848	0.000233112		0.00039298	0.000378332	0.000645072	0.000732303	0.000359363	0.000469776	0.00045433	0.000316559	0.000625914
PC	PC 44:10		Glycerophosphocholines	Diacylglycerophosphocholines		C52H84NO8P	[M+H]+	882.601	881.593	2	15.48	0.00029394	0.000414266	0.000315528	0.000206183	0.000610835	0.000479201	0.000308634	0.000695698	0.000979583	0.00093184	0.000865089	0.00104855	0.000623812	0.000481459	0.000733519	0.00032463	0.000922968	0.000782603	0.000843588	0.000924849	0.00107348	0.000807048	0.00103991	0.000838564	0.000206483	0.000283158	0.00029853	0.000250319		0.000687938	0.000483508	0.000387994	0.000341961	0.000543762	0.000742338	0.000551003	0.000528693	0.000387823
PC	PC 44:2		Glycerophosphocholines	Diacylglycerophosphocholines		C52H100NO8P	[M+H]+	898.726	897.719	1.3	20.23	0.0263153	0.0327926	0.020988	0.0154791	0.0313468	0.0259593	0.0261246	0.0365529	0.0491211	0.0468151	0.0430609	0.0471607	0.0281966	0.0246408	0.030401	0.026727	0.048161	0.0378161	0.0357328	0.0378032	0.0509263	0.0340716	0.0410736	0.0405775	0.0147909	0.0111031	0.0129106	0.0103802		0.0337353	0.0277623	0.0287446	0.0322332	0.0281058	0.028397	0.0312045	0.0260052	0.0287381
PC	PC 44:3		Glycerophosphocholines	Diacylglycerophosphocholines		C52H98NO8P	[M+H]+	896.711	895.703	1.5	19.35	0.0020246	0.0025071	0.00147098	0.000946413	0.001514	0.00151271	0.00149419	0.00217887	0.00251921	0.00256833	0.00245586	0.00267566	0.00312353	0.00332672	0.00383659	0.00374951	0.00239009	0.00161581	0.00185855	0.00201373	0.00248753	0.00188001	0.0022976	0.00203392	0.000556576	0.000564891	0.000725283	0.000461317		0.00216805	0.00220791	0.00220386	0.00229889	0.00199408	0.00221079	0.00220078	0.00206803	0.00210245
PC	PC 44:3		Glycerophosphocholines	Diacylglycerophosphocholines		C52H98NO8P	[M+H]+	896.711	895.703	1.2	19.47	0.00222673	0.00271309	0.0017734	0.00116356	0.00275781	0.00249581	0.00253406	0.00365562	0.00377708	0.00344183	0.00342704	0.00358035	0.00270063	0.00273782	0.00353984	0.00317251	0.00363838	0.00268547	0.00271176	0.00305212	0.00364137	0.00249603	0.00301929	0.0028636	0.0011404	0.00093341	0.00116782	0.000861226		0.00263322	0.00255673	0.00241184	0.00246916	0.0026109	0.00264822	0.00246866	0.00221021	0.00228365
PC	PC 44:3		Glycerophosphocholines	Diacylglycerophosphocholines		C52H98NO8P	[M+H]+	896.711	895.703	0.7	19.9	9.37392e-05	9.66919e-05	5.36092e-05	5.76117e-05	0.000219395	8.88454e-05	0.000192049	0.000209628	9.30344e-05	0.000113887	0.000115941	0.000120247	0.000107296	7.47193e-05	9.857e-05	0.000120303	7.51749e-05	0.000114925	8.32209e-05	7.97775e-05	0.000132858	8.83841e-05	6.23418e-05	0.0001028	3.5259e-05	3.91833e-05	6.3996e-05	4.04453e-05		7.21704e-05	9.32743e-05	5.47186e-05	0.000117723	7.42619e-05	7.23465e-05	0.000103063	7.00228e-05	7.43227e-05
PC	PC 44:4		Glycerophosphocholines	Diacylglycerophosphocholines		C52H96NO8P	[M+H]+	894.695	893.687	0.5	18.94	0.000909346	0.00106813	0.000808811	0.000519011	0.00143884	0.00129423	0.00114009	0.00166561	0.00221151	0.0022231	0.00168575	0.00192946	0.00129173	0.00130795	0.00146675	0.00139995	0.00252825	0.00172565	0.0017273	0.00179343	0.00197214	0.00155833	0.00177868	0.00165664	0.000859274	0.000700597	0.000824294	0.000656293		0.00137366	0.00131584	0.00140428	0.00129478	0.00127516	0.00128565	0.00130703	0.00129567	0.00132361
PC	PC 44:5		Glycerophosphocholines	Diacylglycerophosphocholines		C52H94NO8P	[M+H]+	892.679	891.672	1.6	18.12	0.00223598	0.00270634	0.00196524	0.00134788	0.00604412	0.00490046	0.0050567	0.00622374	0.00682174	0.0061497	0.00554636	0.00699015	0.00249131	0.00235673	0.00295421	0.00267641	0.00845014	0.00641737	0.00602946	0.00685826	0.00896618	0.00618992	0.00808028	0.00732219	0.0030728	0.00228443	0.00286943	0.0020282		0.00498851	0.0042118	0.00470913	0.00462164	0.00404943	0.00479305	0.0046281	0.00376898	0.00460945
PC	PC 44:5		Glycerophosphocholines	Diacylglycerophosphocholines		C52H94NO8P	[M+H]+	892.679	891.672	2.1	18.35	0.00208879	0.00283202	0.00196477	0.00139633	0.0047018	0.00373747	0.00364042	0.00567583	0.00670152	0.00626949	0.00606813	0.00619616	0.00544407	0.00528189	0.00621444	0.00559471	0.0066493	0.00526272	0.00501507	0.00663643	0.00637671	0.00426333	0.00557944	0.00506511	0.00235385	0.00213593	0.00261094	0.00188569		0.0043028	0.00423349	0.00441351	0.00455024	0.00426283	0.00448901	0.00468524	0.00409534	0.0045754
PC	PC 44:5		Glycerophosphocholines	Diacylglycerophosphocholines		C52H94NO8P	[M+H]+	892.679	891.672	1.4	18.62	0.0312057	0.0369035	0.0266691	0.0180545	0.0168176	0.0136459	0.013485	0.0190814	0.0610211	0.0554336	0.0500603	0.0561987	0.0297748	0.032668	0.0325081	0.0344609	0.0495081	0.0345343	0.0329458	0.040187	0.0463799	0.0364081	0.0422996	0.0374071	0.0211625	0.01871	0.0212937	0.0164908		0.0335802	0.0340651	0.0317775	0.0330464	0.0310856	0.0326967	0.0320025	0.0314212	0.0317578
PC	PC 44:6		Glycerophosphocholines	Diacylglycerophosphocholines		C52H92NO8P	[M+H]+	890.664	889.656	1.7	17.58	0.00405457	0.00596185	0.00320372	0.00261483	0.00647417	0.00518573	0.00553753	0.00748484	0.010111	0.0100402	0.00987485	0.00967544	0.00673358	0.00580092	0.0071373	0.00636867	0.00986979	0.00898289	0.00852615	0.00845722	0.0113329	0.00785691	0.00909729	0.00909966	0.00469706	0.00347915	0.00402912	0.00339876		0.00625011	0.00591241	0.00593265	0.00712121	0.00607968	0.00597654	0.00681339	0.00542875	0.00618774
PC	PC 44:6		Glycerophosphocholines	Diacylglycerophosphocholines		C52H92NO8P	[M+H]+	890.664	889.656	1.3	17.85	0.00447291	0.0063308	0.00407899	0.00265658	0.00269065	0.00223019	0.00208676	0.00321146	0.00681061	0.00668177	0.00622975	0.00670225	0.00857908	0.00803829	0.00951931	0.00885063	0.00575264	0.00419071	0.00392608	0.00473809	0.00567047	0.00379882	0.00481218	0.00536517	0.00232494	0.00189523	0.00223792	0.00186641		0.00572815	0.00467334	0.00541802	0.00518379	0.00463177	0.00489179	0.00527001	0.00458683	0.00545549
PC	PC 44:7		Glycerophosphocholines	Diacylglycerophosphocholines		C52H90NO8P	[M+H]+	888.648	887.64	1.7	16.98	0.00023314	0.000277233	0.000190526	0.000100767	0.000706634	0.000652637	0.000567744	0.000897098	0.00079881	0.000655514	0.000764548	0.000816986	0.000378958	0.000410076	0.000676954	0.000512574	0.00103215	0.000772847	0.000509938	0.000704626	0.00085101	0.000592177	0.000803012	0.000727414	0.000355106	0.000296252	0.000295028	0.000263556		0.000400458	0.000370917	0.000516446	0.000461742	0.000480437	0.000617142	0.000518914	0.000518247	0.000422773
PC	PC 44:7		Glycerophosphocholines	Diacylglycerophosphocholines		C52H90NO8P	[M+H]+	888.648	887.64	1.6	17.15	0.000528449	0.000703172	0.000528753	0.000302533	0.000886897	0.000555995	0.000753492	0.00107733	0.00151824	0.00102909	0.001447	0.00127557	0.00207432	0.0025155	0.00290618	0.00278754	0.00126367	0.000970003	0.00103688	0.00118715	0.0012522	0.000713358	0.00131762	0.000987593	0.000495902	0.00038471	0.000395987	0.00025176		0.00108223	0.00118301	0.00111795	0.00142322	0.00133089	0.00129146	0.00135767	0.00128623	0.00119662
PC	PC 44:7		Glycerophosphocholines	Diacylglycerophosphocholines		C52H90NO8P	[M+H]+	888.648	887.64	1.6	17.24	0.00263726	0.00344829	0.00202831	0.00140721	0.00152368	0.0010681	0.00115021	0.0016177	0.00423293	0.00436438	0.00433025	0.00381669	0.00585168	0.00565462	0.00720037	0.00636525	0.00353729	0.00263565	0.00257383	0.00305793	0.00424537	0.0028796	0.00340457	0.00288742	0.00157672	0.00117066	0.00147906	0.00119501		0.00347598	0.00317709	0.00329783	0.00382924	0.00352889	0.00314515	0.00364227	0.00313437	0.0031858
PC	PC 44:8		Glycerophosphocholines	Diacylglycerophosphocholines		C52H88NO8P	[M+H]+	886.633	885.625	2.2	16.42	0.00390072	0.00454436	0.00296999	0.00252279	0.00994961	0.00886023	0.00890133	0.0108329	0.0164774	0.0157202	0.013102	0.012637	0.00585879	0.00587199	0.00596898	0.00586686	0.0134284	0.0107468	0.0105313	0.0110255	0.0136519	0.011759	0.0131616	0.0129242	0.00462055	0.00506911	0.00478215	0.00415954		0.00727965	0.00728859	0.00770764	0.00723732	0.00828978	0.0078887	0.00726737	0.00737427	0.00854314
PC	PC 44:8		Glycerophosphocholines	Diacylglycerophosphocholines		C52H88NO8P	[M+H]+	886.633	885.625	2.2	16.51	0.00163054	0.00156032	0.00170877	0.00120314	0.0047214	0.00359081	0.00360491	0.0040527	0.00590515	0.00639053	0.00577885	0.00504684	0.000766061	0.000803835	0.000868002	0.000682748	0.00588761	0.00437944	0.00497415	0.00427207	0.00626665	0.00495403	0.00518358	0.00484777	0.00453274	0.00339204	0.00520629	0.0042965		0.00290415	0.00251456	0.00260422	0.0026909	0.00241508	0.00248417	0.0027427	0.00254845	0.00195925
PC	PC 44:9		Glycerophosphocholines	Diacylglycerophosphocholines		C52H86NO8P	[M+H]+	884.617	883.609	1.6	16.03	0.00517639	0.00640701	0.0044066	0.00324912	0.00406505	0.00286639	0.00320596	0.00428254	0.0160841	0.0146548	0.0132648	0.0135923	0.00691658	0.00751512	0.00717637	0.00775297	0.0125694	0.00907592	0.00850951	0.0101606	0.0128791	0.0101238	0.0118541	0.0106473	0.00608042	0.00550903	0.0059148	0.00504799		0.00758441	0.00765132	0.00737512	0.00779247	0.00785123	0.00730845	0.00777268	0.00766946	0.00774256
PC	PC 45:4		Glycerophosphocholines	Diacylglycerophosphocholines		C53H98NO8P	[M+H]+	908.711	907.703	1.8	20.11	0.000327196	0.000359384	0.000237644	0.000185856	0.000324199	0.000263	0.000264142	0.000409324	0.000595403	0.000526073	0.000502272	0.000531668	0.000286626	0.000245307	0.00031694	0.000280453	0.00053606	0.00043071	0.000387347	0.000418624	0.000658202	0.000420577	0.000505483	0.000493694	0.000253195	0.000182632	0.000239312	0.000162512		0.000397253	0.00031644	0.000326853	0.000371007	0.000320918	0.000311177	0.000362725	0.000296611	0.000313584
PC	PC 45:5		Glycerophosphocholines	Diacylglycerophosphocholines		C53H96NO8P	[M+H]+	906.695	905.687	1	19.09	0.0005842	0.000560585	0.000437239	0.000313503	0.00031149	0.000273422	0.000270698	0.000374528	0.000918825	0.000837525	0.000714409	0.000822972	0.00041107	0.000444154	0.000473917	0.000508646	0.000788045	0.000514197	0.000545821	0.000597566	0.000743511	0.000549907	0.000656819	0.000587295	0.000349167	0.000293204	0.000340225	0.000264895		0.000520091	0.00050444	0.000518166	0.000500783	0.000507716	0.000491476	0.000473495	0.000463356	0.000475192
PC	PC 46:1		Glycerophosphocholines	Diacylglycerophosphocholines		C54H106NO8P	[M+H]+	928.774	927.766	1.7	22.24	6.70849e-05	5.91927e-05	5.94004e-05	2.42344e-05	4.81489e-05	4.17387e-05	1.31483e-05	8.15425e-05	9.57462e-05	5.78626e-05	6.1713e-05	4.96813e-05	3.60475e-05	7.25693e-05	6.50694e-05	6.83417e-05	8.10938e-05	6.75793e-05	4.10716e-05	4.27372e-05	0.000107057	0.000101535	9.06895e-05	7.00876e-05	1.55366e-05	2.36911e-05	1.80259e-05	2.08621e-05		5.52187e-05	6.51777e-05	3.33376e-05	3.17674e-05	6.29903e-05	3.23813e-05	3.31756e-05	2.68001e-05	4.25622e-05
PC	PC 46:10		Glycerophosphocholines	Diacylglycerophosphocholines		C54H88NO8P	[M+H]+	910.633	909.625	2.2	16.14	2.82718e-05	8.08933e-05	7.71128e-06	2.02211e-05	3.6288e-05	4.00131e-05	2.43582e-05	3.09705e-05	6.73113e-05	8.37013e-05	5.88843e-05	0.000112637	0.000117432	0.000201327	0.000121678	0.0002079	0.000138629	7.33041e-05	0.000123062	9.93211e-05	8.95213e-05	7.32406e-05	0.000178109	0.000106029	1.77643e-05	1.78394e-05	5.76866e-05	3.13485e-05		9.47631e-05	0.000162996	0.000124642	8.9372e-05	6.20043e-05	9.65046e-05	0.000101667	9.96159e-05	9.33421e-05
PC	PC 46:2		Glycerophosphocholines	Diacylglycerophosphocholines		C54H104NO8P	[M+H]+	926.758	925.75	0.9	21.15	0.00365539	0.00453283	0.0032314	0.00220842	0.00339063	0.00270608	0.00280051	0.00387675	0.00632228	0.00588821	0.00536333	0.00639997	0.00321075	0.0033394	0.00353255	0.00366169	0.00591831	0.00443021	0.00425938	0.0051477	0.00669798	0.00508828	0.0059904	0.00549749	0.00181499	0.00154803	0.00177537	0.00145329		0.00411703	0.00384969	0.00386632	0.00393332	0.0037214	0.00388261	0.00383891	0.00358059	0.00374585
PC	PC 46:4		Glycerophosphocholines	Diacylglycerophosphocholines		C54H100NO8P	[M+H]+	922.726	921.719	0.9	20.58	0.0030819	0.00354394	0.00265411	0.00197029	0.00278469	0.00222339	0.00223789	0.00301144	0.00660674	0.00618079	0.00594927	0.0060124	0.00271257	0.00250997	0.00305488	0.00261446	0.00589522	0.00460812	0.00450176	0.00485461	0.0079323	0.00524822	0.00657695	0.00670739	0.00297379	0.00226512	0.00273342	0.00218421		0.00415499	0.00346934	0.0040142	0.00402214	0.00351907	0.00389174	0.00387177	0.00334013	0.00385207
PC	PC 46:5		Glycerophosphocholines	Diacylglycerophosphocholines		C54H98NO8P	[M+H]+	920.711	919.703	1.3	19.22	0.00174233	0.00197083	0.00124541	0.0008249	0.00246639	0.00242494	0.00233366	0.00302371	0.00564194	0.00546939	0.00488291	0.00545434	0.00343118	0.00359481	0.00399547	0.00383461	0.00610284	0.00395362	0.00438711	0.00471439	0.00444843	0.00334503	0.00395545	0.00365955	0.00119762	0.00100547	0.00117372	0.000933278		0.00314349	0.00301221	0.00298453	0.00307893	0.00318275	0.0030299	0.00299894	0.00281393	0.00291688
PC	PC 46:5		Glycerophosphocholines	Diacylglycerophosphocholines		C54H98NO8P	[M+H]+	920.711	919.703	1.2	19.51	0.0219945	0.0231942	0.0167654	0.0113703	0.0135055	0.0116654	0.01195	0.0163152	0.0510791	0.0480921	0.0468572	0.048769	0.0172905	0.0187717	0.0223571	0.0195013	0.042619	0.0282723	0.0309335	0.0322932	0.0431744	0.031406	0.0376334	0.0338496	0.015771	0.0133721	0.0154361	0.0123086		0.0255173	0.0245212	0.0243826	0.0254768	0.0247253	0.0246002	0.0246821	0.0229775	0.0234004
PC	PC 46:6		Glycerophosphocholines	Diacylglycerophosphocholines		C54H96NO8P	[M+H]+	918.695	917.687	0.9	18.33	0.000387995	0.000492891	0.00036337	0.000264033	0.000466744	0.000411074	0.000310437	0.000483855	0.00101149	0.000946298	0.000803837	0.000972858	0.000528989	0.000541226	0.000702999	0.000652517	0.000956498	0.000763435	0.000706228	0.000972199	0.00101371	0.000765391	0.000969928	0.000853114	0.000412673	0.00034213	0.000399946	0.000308606		0.000527003	0.000585505	0.000650139	0.000672919	0.000590475	0.000725361	0.000584247	0.000618008	0.000645949
PC	PC 46:6		Glycerophosphocholines	Diacylglycerophosphocholines		C54H96NO8P	[M+H]+	918.695	917.687	1.9	18.44	0.000128712	0.000190692	0.000150237	7.69508e-05	0.000152161	0.000157943	0.000123571	0.000196527	0.000336241	0.000380984	0.000352125	0.000253139	0.000400947	0.000408862	0.000396556	0.000555963	0.000266023	0.000244127	0.000236891	0.000323809	0.000471699	0.00022875	0.000428851	0.000388417	9.9919e-05	9.76455e-05	0.000142331	9.88724e-05		0.000268246	0.000265837	0.000259984	0.000225035	0.000266661	0.00029735	0.000291299	0.000205335	0.000244051
PC	PC 46:6		Glycerophosphocholines	Diacylglycerophosphocholines		C54H96NO8P	[M+H]+	918.695	917.687	1.4	18.65	0.00353243	0.00481123	0.00303398	0.00193074	0.00192554	0.00157083	0.00155245	0.00227001	0.00654304	0.0056332	0.00535932	0.00569557	0.00595333	0.00655244	0.00644119	0.00756188	0.00515212	0.00340525	0.00332393	0.00433069	0.00520644	0.00409612	0.00501961	0.00440208	0.00190503	0.00166125	0.00198493	0.00155982		0.00433901	0.00441303	0.00413129	0.00428287	0.00404588	0.00411337	0.00415079	0.00405567	0.00399145
PC	PC 46:7		Glycerophosphocholines	Diacylglycerophosphocholines		C54H94NO8P	[M+H]+	916.679	915.672	1.1	18.07	0.000926405	0.00124207	0.000808556	0.000529349	0.000668226	0.000461296	0.000485619	0.000699121	0.00180435	0.00157445	0.00165882	0.00163936	0.00173104	0.00163477	0.00191825	0.00184515	0.0015198	0.00113799	0.00105436	0.00131761	0.00173817	0.00107728	0.00149505	0.00141606	0.000684764	0.000513414	0.00069362	0.000472378		0.00130838	0.00113191	0.0012128	0.00123149	0.00112965	0.00121218	0.00122893	0.00103133	0.00119443
PC	PC 46:8		Glycerophosphocholines	Diacylglycerophosphocholines		C54H92NO8P	[M+H]+	914.664	913.656	1.7	17.22	0.000380737	0.000389045	0.000245848	0.000198392	0.00168172	0.00118205	0.00133275	0.0016365	0.00216213	0.00185571	0.00183348	0.00195867	0.000646778	0.000581493	0.000840017	0.000687469	0.00243421	0.0016863	0.00186351	0.00181069	0.00297274	0.00188767	0.0019918	0.00194788	0.000746696	0.000549548	0.000685501	0.000502146		0.00109424	0.00110842	0.00109567	0.00134205	0.00108327	0.00102341	0.00124353	0.00103092	0.0010646
PC	PC 46:8		Glycerophosphocholines	Diacylglycerophosphocholines		C54H92NO8P	[M+H]+	914.664	913.656	1.7	17.38	0.00122497	0.00138822	0.00095431	0.000754176	0.00203567	0.00158103	0.00142101	0.00188076	0.00355843	0.00347246	0.00330504	0.00339734	0.00142223	0.00130402	0.00154768	0.00124004	0.0034186	0.00300226	0.00284526	0.00248495	0.00433341	0.00301273	0.00325123	0.00328104	0.00242595	0.00165704	0.00192207	0.00155352		0.00189465	0.00182122	0.00189511	0.00212668	0.00189385	0.00188331	0.00214542	0.00171109	0.00185761
PC	PC 46:9		Glycerophosphocholines	Diacylglycerophosphocholines		C54H90NO8P	[M+H]+	912.648	911.64	1.5	16.81	0.00270236	0.00320464	0.00221062	0.0015096	0.00270674	0.00253709	0.00220914	0.00278111	0.00969373	0.00906192	0.00923103	0.00770192	0.00331299	0.00354465	0.00380397	0.00365302	0.00770674	0.00583431	0.00693683	0.00628331	0.0081051	0.00649639	0.0075436	0.00701892	0.0038436	0.00365947	0.00422999	0.00374282		0.00431612	0.00410697	0.00432397	0.00432322	0.00424483	0.00443796	0.00419228	0.00448018	0.00431853
PC	PC 47:5		Glycerophosphocholines	Diacylglycerophosphocholines		C55H100NO8P	[M+H]+	934.726	933.719	2.4	20.01	0.000110384	0.000128249	9.05e-05	4.29363e-05	0.000227518	0.000189922	0.000142562	0.000277806	0.000241777	0.000179236	0.000197919	0.000209185	0.000103455	8.34714e-05	0.000116349	9.23301e-05	0.000193858	0.000122533	0.000128365	0.000133298	0.000218117	0.000131288	0.00015941	0.000159653	0.000122494	5.29109e-05	5.51026e-05	6.65991e-05		0.000134782	0.000121569	9.84461e-05	0.000121673	0.000134964	0.000114322	0.000118855	0.000139325	0.000142599
PC	PC 48:2		Glycerophosphocholines	Diacylglycerophosphocholines		C56H108NO8P	[M+H]+	954.789	953.781	1.5	22.04	0.000472354	0.000567013	0.000384525	0.000297338	0.000197843	0.000216734	0.000167706	0.000276671	0.000518703	0.000510278	0.000445147	0.000536897	0.000254511	0.000273741	0.000281864	0.000268973	0.000478924	0.000354947	0.000331317	0.000355126	0.000530929	0.000525051	0.000551893	0.000468496	0.000135474	0.000128523	0.000149124	0.000113585		0.000353347	0.000360387	0.000323286	0.000329272	0.000292409	0.000345059	0.000301072	0.000335045	0.000272906
PC	PC 48:3		Glycerophosphocholines	Diacylglycerophosphocholines		C56H106NO8P	[M+H]+	952.774	951.766	2.8	21.28	0.000141218	0.000123385	0.000122849	8.46285e-05	5.46536e-05	8.59179e-05	6.43033e-05	6.52436e-05	0.000101402	9.99352e-05	9.60755e-05	0.0001114	8.00979e-05	7.2795e-05	7.34013e-05	9.46942e-05	0.000107079	7.36017e-05	7.89923e-05	8.37299e-05	0.000102527	8.778e-05	9.97735e-05	0.000125683	3.88909e-05	2.96957e-05	5.04738e-05	3.48874e-05		7.97609e-05	0.00010391	7.55365e-05	0.000100318	8.16664e-05	9.55413e-05	7.92349e-05	8.02336e-05	6.55332e-05
PC	PC 48:4		Glycerophosphocholines	Diacylglycerophosphocholines		C56H104NO8P	[M+H]+	950.758	949.75	1	21.18	9.62122e-05	0.000147135	9.14117e-05	5.09633e-05	0.000199658	0.000177246	0.00016224	0.000247836	0.000373166	0.000373564	0.000331629	0.000387139	0.000239774	0.000272145	0.000240738	0.00023552	0.000412662	0.000296522	0.00033675	0.000348368	0.000487601	0.000360541	0.000425721	0.00034607	8.69487e-05	7.84775e-05	8.4456e-05	7.42946e-05		0.000268153	0.000271661	0.000208638	0.000226321	0.000232796	0.000231778	0.000210403	0.000237097	0.000236538
PC	PC 48:4		Glycerophosphocholines	Diacylglycerophosphocholines		C56H104NO8P	[M+H]+	950.758	949.75	1.2	21.49	9.13963e-05	8.26903e-05	8.91119e-05	6.34465e-05	9.45564e-05	7.42228e-05	5.90264e-05	7.09444e-05	0.000263474	0.000232383	0.000190756	0.000228724	8.78731e-05	0.000110376	0.000110505	0.000106764	0.000321393	0.000163253	0.000165263	0.000181684	0.000323971	0.000236718	0.000207452	0.000228931	0.000102811	8.22241e-05	6.85753e-05	6.05241e-05		0.000145667	0.000164928	0.000140519	0.000143082	0.000138834	0.000155577	0.000139263	0.000140524	0.000129692
PC	PC 48:5		Glycerophosphocholines	Diacylglycerophosphocholines		C56H102NO8P	[M+H]+	948.742	947.734	0.5	19.84	0.000138839	9.42108e-05	4.91602e-05	8.35804e-05	7.82302e-05	7.89081e-05	8.93629e-05	6.84136e-05	0.000182206	7.34868e-05	0.000131355	0.000104272	8.68419e-05	0.000148012	9.11235e-05	0.000114511	0.000154619	6.09288e-05	6.98131e-05	6.81839e-05	0.000165959	6.93572e-05	0.000132439	0.000123678	6.076e-05	6.22758e-05	9.52051e-05	5.66002e-05		4.48348e-05	7.83625e-05	8.46769e-05	0.000119615	6.13301e-05	0.000105148	0.000118136	7.5621e-05	7.62421e-05
PC	PC 48:5		Glycerophosphocholines	Diacylglycerophosphocholines		C56H102NO8P	[M+H]+	948.742	947.734	0.9	20.12	0.00107318	0.0013736	0.000865307	0.000566669	0.00198975	0.00157847	0.0016011	0.00225459	0.00424421	0.00402439	0.00361285	0.00390019	0.00242903	0.00217929	0.00262098	0.00230837	0.00449806	0.00356046	0.00323471	0.00349759	0.00421299	0.00281225	0.00332483	0.00326369	0.000954069	0.000744571	0.000806811	0.000672962		0.00252511	0.00214232	0.00215573	0.00252777	0.00216888	0.0021368	0.00242009	0.00200973	0.00211326
PC	PC 48:5		Glycerophosphocholines	Diacylglycerophosphocholines		C56H102NO8P	[M+H]+	948.742	947.734	1	20.42	0.00366553	0.0043487	0.00303402	0.00230963	0.00242629	0.00190006	0.00191117	0.0025854	0.0079115	0.00739392	0.00706525	0.00740832	0.00295344	0.00271665	0.0032736	0.00280344	0.00638412	0.00488464	0.00479732	0.00503305	0.00770967	0.00514551	0.00631946	0.00654581	0.0025509	0.00201581	0.00239691	0.00187976		0.00440155	0.00365239	0.00401469	0.00420064	0.00365067	0.00389464	0.00407803	0.00348141	0.0041183
PC	PC 48:6		Glycerophosphocholines	Diacylglycerophosphocholines		C56H100NO8P	[M+H]+	946.726	945.719	0.8	19.12	0.000418784	0.000471467	0.000345466	0.000195532	0.000215488	0.000207012	0.000166241	0.000248519	0.000493084	0.000456879	0.000408273	0.000517352	0.000335781	0.000334751	0.00035886	0.000357276	0.000471931	0.000308382	0.000307734	0.000352805	0.000475078	0.000363215	0.000454344	0.00043206	0.000191406	0.000169998	0.000224638	0.000150166		0.000356651	0.000342485	0.000351199	0.000315917	0.00033779	0.000299634	0.000326303	0.00031208	0.00032554
PC	PC 48:6		Glycerophosphocholines	Diacylglycerophosphocholines		C56H100NO8P	[M+H]+	946.726	945.719	1.9	19.34	3.9199e-05	5.81349e-05	7.39304e-06	2.00515e-05	2.63846e-05	3.69716e-05	0	4.13526e-06	3.6153e-05	4.87553e-05	1.57643e-05	4.55895e-05	6.15593e-05	4.94125e-05	4.61254e-05	5.58125e-05	8.63158e-05	3.01477e-05	3.25158e-05	6.64221e-05	6.48631e-05	4.32613e-05	7.94774e-05	5.59587e-05	1.38778e-05	6.44604e-06	2.21967e-06	1.96201e-05		1.12544e-05	2.8451e-05	5.46468e-05	4.8902e-05	8.47781e-05	6.01696e-05	2.48134e-05	5.14685e-05	3.44318e-05
PC	PC 48:6		Glycerophosphocholines	Diacylglycerophosphocholines		C56H100NO8P	[M+H]+	946.726	945.719	0.6	19.55	3.27794e-05	9.81208e-05	4.80254e-05	4.49716e-05	6.35576e-05	4.57651e-05	3.52573e-05	8.43003e-05	0.000192767	7.46261e-05	0.000180509	7.21088e-05	5.18866e-05	0.000104386	9.93984e-05	0.000179932	6.91005e-05	9.75871e-05	7.9829e-05	0.000170712	9.61063e-05	0.000120703	9.26246e-05	0.000167615	2.6756e-05	3.28558e-05	3.79537e-05	4.08952e-05		0.000148517	8.50454e-05	0.000107697	0.000117043	0.00011484	0.000109629	6.46359e-05	0.000106662	0.000129437
PC	PC 48:7		Glycerophosphocholines	Diacylglycerophosphocholines		C56H98NO8P	[M+H]+	944.711	943.703	1.8	18.57	7.67107e-05	0.00014244	7.82323e-05	3.83891e-05	3.44205e-05	0	4.88344e-06	0	6.9101e-05	9.93538e-05	0.000103987	9.37078e-05	0.000118136	0.000167798	0.000129687	0.000122415	0.000126539	6.95681e-05	4.74284e-05	7.89777e-05	8.52848e-05	8.36708e-05	8.48914e-05	0.000100327	1.82092e-05	1.1697e-05	1.51571e-05	4.86614e-05		9.04419e-05	6.16319e-05	6.27721e-05	7.37444e-05	7.35309e-05	0.000110214	7.52417e-05	7.99855e-05	8.50429e-05
PC	PC 48:8		Glycerophosphocholines	Diacylglycerophosphocholines		C56H96NO8P	[M+H]+	942.695	941.687	1.7	18	0.000122496	0.000114745	7.65946e-05	6.14521e-05	0.000199736	0.000179932	0.000135332	0.000215697	0.000316574	0.000273232	0.000241722	0.000340698	0.000123673	0.000106014	0.000147956	0.000129089	0.000418512	0.00028356	0.000306075	0.000304375	0.000404945	0.0003021	0.000398083	0.000350939	0.000113277	9.67522e-05	9.27058e-05	9.81193e-05		0.000227042	0.000209075	0.000223719	0.000196964	0.000189471	0.000223621	0.000224728	0.00017713	0.000223652
PC	PC 48:8		Glycerophosphocholines	Diacylglycerophosphocholines		C56H96NO8P	[M+H]+	942.695	941.687	1.7	18.23	9.98497e-05	0.000135355	9.67072e-05	5.98884e-05	3.77842e-05	4.34584e-05	4.57205e-05	3.11152e-05	0.000278954	0.000268164	0.000205998	0.000264623	0.000213349	0.000167651	0.000216021	0.000190864	0.000247519	0.000228059	0.000208846	0.000221179	0.000322348	0.000240993	0.000319186	0.000249259	0.000131822	0.000127387	0.000160404	9.22404e-05		0.000195597	0.000153779	0.000211575	0.000175785	0.000179368	0.000195196	0.000184807	0.000140754	0.000171655
PC	PC 48:9		Glycerophosphocholines	Diacylglycerophosphocholines		C56H94NO8P	[M+H]+	940.679	939.672	1.5	17.47	0.000147407	0.000229428	8.73963e-05	7.60569e-05	0.000262474	0.000113212	0.000155141	0.000258625	0.000652518	0.000664862	0.000617008	0.000683235	0.000447818	0.000396665	0.0004637	0.000411883	0.000755604	0.000623191	0.000543948	0.000509506	0.000837088	0.000554713	0.000626038	0.000596496	0.000178664	0.00015132	0.000179542	0.000117518		0.000382913	0.000351797	0.000360719	0.000466675	0.000411554	0.000375585	0.000467454	0.000350852	0.000398516
PC	PC 48:9		Glycerophosphocholines	Diacylglycerophosphocholines		C56H94NO8P	[M+H]+	940.679	939.672	1.2	17.61	0.000412621	0.000603455	0.000326773	0.000236112	0.000132867	0.000162771	6.88369e-05	0.000235673	0.00155889	0.00151467	0.00127192	0.00139439	0.000562211	0.000459206	0.000626287	0.000481125	0.0010974	0.00095988	0.000904094	0.00082053	0.00146873	0.000911031	0.00114805	0.00112365	0.000623472	0.000501877	0.000572729	0.000472815		0.000701142	0.000571319	0.000625487	0.000674249	0.000661327	0.000713988	0.000717323	0.000641525	0.000704341
PC	PC 50:10		Glycerophosphocholines	Diacylglycerophosphocholines		C58H96NO8P	[M+H]+	966.695	965.687	1.9	17.86	5.54013e-05	7.76346e-05	4.04567e-05	2.36732e-05	0	0	0	0	8.01592e-05	7.35967e-05	6.37221e-05	9.23481e-05	6.80041e-05	5.14079e-05	6.29061e-05	5.27017e-05	5.80288e-05	3.36816e-05	3.7597e-05	5.15963e-05	8.15177e-05	3.82731e-05	7.36255e-05	9.24886e-05	3.13637e-05	1.03142e-05	2.24443e-05	2.4282e-05		6.27159e-05	4.55413e-05	4.75803e-05	5.11799e-05	4.42005e-05	3.65115e-05	2.70639e-05	3.75226e-05	4.70983e-05
PC	PC 50:5		Glycerophosphocholines	Diacylglycerophosphocholines		C58H106NO8P	[M+H]+	976.774	975.766	0.5	20.69	0.000345788	0.000386736	0.000347718	0.000240504	0.000165614	0.000177349	0.000178195	0.000210116	0.000387545	0.000383531	0.000338163	0.00043185	0.000114451	9.71628e-05	0.000151031	0.000133099	0.000328398	0.00025069	0.000230075	0.000242555	0.000377605	0.00026168	0.000291975	0.000311755	0.000208899	0.000177681	0.000198264	0.000148353		0.000263478	0.000196048	0.000237961	0.000254616	0.000215767	0.000219515	0.000226139	0.000191834	0.000224209
PC	PC 50:5		Glycerophosphocholines	Diacylglycerophosphocholines		C58H106NO8P	[M+H]+	976.774	975.766	1.1	21.02	0.000172498	0.000214044	0.000165044	9.61993e-05	0.000206257	0.000164909	0.000145377	0.000214534	0.000357603	0.000385778	0.000342234	0.000381355	0.000226	0.000192815	0.000219215	0.00024149	0.000418778	0.000353094	0.000303741	0.000363141	0.000439314	0.000321489	0.000418023	0.000369612	0.000104805	9.76072e-05	0.000108945	0.000103118		0.000262713	0.000231936	0.000246854	0.000227251	0.000193021	0.000238412	0.000221621	0.000230927	0.000257428
PC	PC 50:5		Glycerophosphocholines	Diacylglycerophosphocholines		C58H106NO8P	[M+H]+	976.774	975.766	1	21.35	0.000670571	0.000748643	0.000617721	0.00041664	0.000144955	9.76256e-05	0.000133131	0.00016802	0.000859208	0.000801527	0.00063375	0.000722045	0.000285355	0.000306097	0.000332287	0.000329795	0.000609879	0.000465468	0.000472688	0.000537805	0.000816062	0.000681096	0.000833267	0.000714907	0.00030656	0.000242493	0.000278658	0.000241457		0.000415406	0.00045444	0.000417513	0.000461183	0.000464972	0.000488595	0.000431846	0.000504415	0.000459711
PC	PC 50:6		Glycerophosphocholines	Diacylglycerophosphocholines		C58H104NO8P	[M+H]+	974.758	973.75	0.8	19.92	0.00312724	0.00361311	0.00258171	0.00187225	0.00113569	0.000967751	0.000919793	0.00136055	0.00272889	0.00257466	0.00241152	0.00264408	0.00161833	0.00157796	0.00194706	0.00166344	0.00220242	0.00166308	0.00159472	0.00163233	0.00268126	0.00179943	0.00209906	0.0019652	0.0014438	0.00105711	0.00118781	0.000960159		0.00187907	0.00174093	0.00172064	0.00205758	0.00177493	0.00172999	0.00195288	0.00167992	0.00166828
PC	PC 50:6		Glycerophosphocholines	Diacylglycerophosphocholines		C58H104NO8P	[M+H]+	974.758	973.75	0.8	20.37	0.000139841	0.000213279	0.000157772	0.000102821	0.0001223	9.71936e-05	0.00011152	0.000132361	0.00031692	0.000284831	0.000270836	0.000278234	0.000156084	0.000135844	0.00016733	0.000150225	0.000276478	0.000211334	0.000177274	0.000191048	0.000289091	0.000193941	0.00022092	0.000201576	9.04874e-05	7.20595e-05	8.30307e-05	6.51664e-05		0.000175382	0.000174389	0.000166985	0.0001833	0.000163474	0.000159021	0.0001628	0.000140022	0.000164861
PC	PC 50:9		Glycerophosphocholines	Diacylglycerophosphocholines		C58H98NO8P	[M+H]+	968.711	967.703	2	18.39	0.0003444	0.000441449	0.000289522	0.000199702	0	1.81462e-05	0	5.05171e-05	0.000681309	0.00056682	0.00053616	0.000597189	0.000208721	0.000212558	0.000246732	0.000277125	0.000454997	0.000339875	0.000331725	0.000386314	0.000540525	0.000448498	0.000548758	0.000477295	0.000271665	0.000267956	0.000314531	0.000248689		0.000307013	0	0.000318023	0.000310719	0.000294123	0.000331293	0.00026543	0.000305794	0.000284861
PC	PC 52:5		Glycerophosphocholines	Diacylglycerophosphocholines		C60H110NO8P	[M+H]+	1004.8	1003.8	2.4	21.94	4.86932e-05	4.56174e-05	3.16964e-05	1.73362e-05	1.10801e-05	6.21084e-06	4.71642e-06	9.20609e-06	7.21603e-05	4.17827e-05	5.36826e-05	6.71987e-05	2.79327e-05	2.44185e-05	3.83253e-05	2.81408e-05	5.26706e-05	4.37172e-05	5.79242e-05	4.6918e-05	7.16183e-05	5.22838e-05	5.33939e-05	4.47391e-05	2.52881e-06	1.05186e-05	2.66468e-06	3.60913e-06		3.60436e-05	3.06858e-05	3.5669e-05	3.17704e-05	2.97853e-05	2.78628e-05	3.71419e-05	2.79602e-05	3.57402e-05
PC	PC 52:6		Glycerophosphocholines	Diacylglycerophosphocholines		C60H108NO8P	[M+H]+	1002.79	1001.78	0.3	20.78	0.000339923	0.000394662	0.000327484	0.000236603	8.54572e-05	7.40639e-05	7.94146e-05	0.000113379	0.000264312	0.000262993	0.00028818	0.000288124	0.000155719	0.000153385	0.000196309	0.000172783	0.000175354	0.000178361	0.000162888	0.000153986	0.000250159	0.000200547	0.000217911	0.00024364	0.000156658	0.000112166	0.000137498	9.41012e-05		0.000242272	0.000170785	0.000182323	0.000174379	0.000215943	0.000177303	0.000197775	0.000143112	0.000204228
PC	PC 52:9		Glycerophosphocholines	Diacylglycerophosphocholines		C60H102NO8P	[M+H]+	996.742	995.734	2.6	19.21	0.00278856	0.00296515	0.00220054	0.00159441	0.000478092	0.000412454	0.000555612	0.000401894	0.00326212	0.00301843	0.0028069	0.00323702	0.00106421	0.00111746	0.00116797	0.0012656	0.00214282	0.00137511	0.00155868	0.00158906	0.00233559	0.00171921	0.00212083	0.00187062	0.00158305	0.00137555	0.00153819	0.00130222		0.00161829	0.00149492	0.00150312	0.00152435	0.00142967	0.00154477	0.00157635	0.00139594	0.00153771
PC	PC 54:9		Glycerophosphocholines	Diacylglycerophosphocholines		C62H106NO8P	[M+H]+	1024.77	1023.77	2.9	20.03	0.000443376	0.000530379	0.0003731	0.00027013	0.000149689	8.46956e-05	9.14413e-05	0.000155191	0.000607698	0.000591883	0.000492146	0.000577424	0.000247654	0.000229638	0.000265786	0.00024976	0.000400453	0.000300167	0.000276061	0.000309395	0.00048665	0.00031774	0.000389903	0.00035262	0.000300951	0.00023592	0.000261899	0.000205443		0.000341765	0.000287134	0.00030842	0.000343893	0.00028631	0.000300266	0.00033507	0.000295519	0.000298047
PC	PC 56:9		Glycerophosphocholines	Diacylglycerophosphocholines		C64H110NO8P	[M+H]+	1052.8	1051.8	0.9	20.64	5.33235e-06	8.1356e-06	6.04885e-06	6.38136e-06	0	0	0	0	2.21206e-05	1.6312e-05	8.65182e-06	1.2787e-05	5.06359e-06	2.10763e-06	1.40381e-05	1.72663e-06	1.10528e-05	5.67252e-06	5.35466e-06	1.03376e-05	1.32298e-05	6.88011e-06	1.60537e-05	1.81755e-05	1.32789e-06	2.7411e-06	2.39186e-06	8.69285e-07		1.14536e-05	2.77045e-06	2.84739e-06	2.95505e-06	4.13747e-06	1.02292e-05	3.08674e-06	7.66467e-06	1.45979e-05
LPC	LPC 14:0	LPC 14:0	Glycerophosphocholines	Monoacylglycerophosphocholines		C22H46NO7P	[M+H]+	468.309	467.301	0.2	3.23	631378	1102570	748844	590571	401602	359634	313558	462655	993393	849882	751861	1165590	3319860	3215220	3177580	3766330	1334700	867632	798622	1069380	963180	783631	890591	849328	483140	371491	397693	309713		1475310	1327570	1355010	1327410	1260730	1209440	1235780	1161430	1121840
LPC	LPC 15:0	LPC 15:0	Glycerophosphocholines	Monoacylglycerophosphocholines		C23H48NO7P	[M+H]+	482.325	481.317	0.7	4.25	1231050	1463410	1389070	1407800	1171360	1312690	1198420	1295010	1491390	1345040	1357230	2074210	1784360	1615250	1685140	1962310	1546050	1287010	1276940	1287900	1428500	1350660	1310680	1443070	1541490	1443410	1433620	1149200		2064990	1860760	1821510	1719010	1669160	1637140	1720970	1539850	1466610
LPC	LPC 16:0	LPC 16:0	Glycerophosphocholines	Monoacylglycerophosphocholines		C24H50NO7P	[M+H]+	496.34	495.332	1	5.49	18817700	23608500	19669100	16470300	31334200	28035500	23824000	32644300	35296000	31575900	29449000	49818800	25139900	25818700	24887500	30163900	32520500	20818800	19627300	24408200	29221300	23420300	27611000	25555500	36194400	29130700	29085000	21977500		34861300	31936400	31327900	30679300	29375700	28881500	29064200	27126700	26276800
LPC	LPC 16:1	LPC 16:1	Glycerophosphocholines	Monoacylglycerophosphocholines		C24H48NO7P	[M+H]+	494.325	493.317	0.7	3.55	1210710	1680950	1213890	1032170	1635910	1536440	1390730	1954940	1502090	1327990	1276720	1722620	1893970	1895940	1898220	2306890	1555760	943258	929218	1208490	1191590	935114	1103150	1035300	1018230	812116	815123	697934		1777330	1671870	1623180	1560480	1474080	1479340	1455870	1454100	1348140
LPC	LPC 17:0	LPC 17:0	Glycerophosphocholines	Monoacylglycerophosphocholines		C25H52NO7P	[M+H]+	510.356	509.348	0.3	6.82	950967	924414	891412	775504	1581050	1482850	1239050	1655840	1464880	1416320	1308450	2218780	473104	489224	500515	577082	1105370	731973	750620	818755	1092730	802432	921714	872230	2062120	1767830	1781470	1231850		1284680	1176820	1170820	1093250	1076310	1008700	1107740	984348	939869
LPC	LPC 18:0	LPC 18:0	Glycerophosphocholines	Monoacylglycerophosphocholines		C26H54NO7P	[M+H]+	524.372	523.364	0.6	8.15	22104700	19621300	21625400	19994000	35889600	33502100	29222700	36807900	35267000	32167300	29479500	54940700	7768140	8380920	8467170	9850270	22926400	15835600	15261700	18010700	21767400	17714000	22524000	37213800	52937200	44125200	42883700	31629700		28211600	26477900	26295600	24898200	24243700	23781600	23864100	22336000	21616400
LPC	LPC 18:1	LPC 18:1	Glycerophosphocholines	Monoacylglycerophosphocholines		C26H52NO7P	[M+H]+	522.356	521.348	0.6	6.03	41395700	50287300	40242900	31298400	44911600	40544200	36232600	49754100	54217000	46591900	44011900	71564600	41358100	41971900	40651100	51958900	55568400	33186100	31542200	38419200	44543000	36923400	41416100	38642200	41819100	31822000	33247000	24347700		53824200	50457700	49362000	47456300	46159400	44801700	44736800	42775900	40830000
LPC	LPC 18:2	LPC 18:2	Glycerophosphocholines	Monoacylglycerophosphocholines		C26H50NO7P	[M+H]+	520.34	519.332	1.4	3.99	277874	418627	286503	295027	714429	0	0	0	328240	453251	326590	506933	315443	305015	343629	436385	333620	221135	203790	341445	353742	262825	352142	239986	341333	276605	273003	0		389519	314531	362073	297961	293850	328907	339847	278771	258335
LPC	LPC 18:3	LPC 18:3	Glycerophosphocholines	Monoacylglycerophosphocholines		C26H48NO7P	[M+H]+	518.325	517.317	4.3	5.49	0.00154161	0.00199906	0.00138131	0.00122972	0.00268029	0.00188884	0.00176577	0.00249655	0.00272482	0.00272382	0.00234385	0.00325803	0.00183647	0.00226041	0.00193295	0.00220592	0.00242485	0.00172131	0.00154169	0.00210416	0.00235257	0.00179979	0.00217795	0.00185781	0.00259873	0.00227359	0.00213757	0.00195953		0.0018546	0.00210022	0.0019885	0.00194943	0.00196758	0.00189492	0.00196141	0.00191104	0.00182746
LPC	LPC 19:0	LPC 19:0	Glycerophosphocholines	Monoacylglycerophosphocholines		C27H56NO7P	[M+H]+	538.387	537.38	0.7	9.41	796434	648192	710836	602875	1060920	810667	796647	898951	1080250	1006210	962447	1604790	182497	182433	198508	230934	582984	450979	417387	478885	719660	494679	595147	546993	1505900	1302530	1228170	795340		806987	821913	769040	716029	724787	697053	782858	634832	599836
LPC	LPC 20:0	LPC 20:0	Glycerophosphocholines	Monoacylglycerophosphocholines		C28H58NO7P	[M+H]+	552.403	551.395	0.9	10.55	1104280	1024980	1111110	864280	1118400	1010390	881031	1114660	1425290	1192050	1197030	2171770	367629	368241	389343	454540	957018	627052	587541	752445	991227	792809	930046	836149	1522540	1293850	1190920	875636		1148760	1110630	1093290	1037690	974859	999666	991859	888868	891346
LPC	LPC 20:1	LPC 20:1	Glycerophosphocholines	Monoacylglycerophosphocholines		C28H56NO7P	[M+H]+	550.387	549.38	0.8	8.45	1033020	1189230	987048	747464	1501100	1430840	1299170	1780610	1681150	1480260	1425150	2239170	1214370	1315560	1273950	1617380	1653570	1019340	983620	1214840	1254480	1062730	1255590	1126320	1237680	1017090	1058090	758223		1634500	1595300	1531020	1463010	1418690	1393050	1389810	1290310	1286710
LPC	LPC 20:4	LPC 20:4	Glycerophosphocholines	Monoacylglycerophosphocholines		C28H50NO7P	[M+H]+	544.34	543.332	0.5	3.94	7204790	8130580	6479750	6207950	7856140	7451570	6639500	8718880	11518800	9852850	9691790	15390600	4162490	4408330	4690830	5784260	9336630	6020740	6117850	7230850	8211920	6460390	7259340	7281740	10782300	9082930	9111120	7133310		9190240	8511730	8064840	7840150	7547920	7290330	7590490	6966400	6726720
LPC	LPC 20:4	LPC 20:4	Glycerophosphocholines	Monoacylglycerophosphocholines		C28H50NO7P	[M+H]+	544.34	543.332	4.9	5.54	1186850	1451330	1171890	899182	1214980	1135780	991767	1308360	1642830	1321750	1233790	2420120	1226340	1269510	1210250	1627270	1589100	960124	874139	1133310	1235790	1060500	1175650	1151580	1281380	974938	1007320	658584		1563840	1637440	1577020	1449020	1438020	1322560	1310470	1280830	1183720
LPC	LPC 22:0	LPC 22:0	Glycerophosphocholines	Monoacylglycerophosphocholines		C30H62NO7P	[M+H]+	580.434	579.426	1.2	12.55	0.00139103	0.00158181	0.00121393	0.00107103	0.00145674	0.00127759	0.00119414	0.001599	0.00149708	0.00150418	0.00133163	0.00148655	0.000869832	0.000878375	0.000982626	0.000877466	0.001252	0.000862292	0.000882757	0.00105693	0.00149693	0.00102663	0.00128835	0.00128017	0.0010472	0.000855073	0.000840907	0.000780176		0.00102411	0.00100331	0.00100268	0.00111196	0.000984198	0.000996894	0.00109739	0.000960127	0.00107828
LPC	LPC 22:1	LPC 22:1	Glycerophosphocholines	Monoacylglycerophosphocholines		C30H60NO7P	[M+H]+	578.419	577.411	0.8	10.63	776057	838489	693087	457454	927949	805459	798687	1062020	1018110	907758	908695	1497010	832922	851696	843249	1033240	1134320	728092	665774	837134	883125	756222	847251	796349	706407	582107	594491	416027		1106180	1048650	1005830	979514	958073	927509	969332	849615	867493
LPC	LPC 22:4	LPC 22:4	Glycerophosphocholines	Monoacylglycerophosphocholines		C30H54NO7P	[M+H]+	572.372	571.364	0.5	5.72	1761270	2339860	1617840	1259550	3404020	3248070	2921890	4270140	3603580	3141840	3031540	4864060	2329050	2470300	2434560	3314530	3887980	2439480	2472290	3095960	2930480	2475250	2767070	2705920	1863250	1489060	1587100	1266680		3253710	3080490	3049860	2871970	2863310	2743430	2798270	2619250	2561100
LPC	LPC 24:0	LPC 24:0	Glycerophosphocholines	Monoacylglycerophosphocholines		C32H66NO7P	[M+H]+	608.466	607.458	1.1	14.24	0.00384132	0.00374403	0.00261982	0.00188489	0.00411316	0.00337388	0.00300757	0.00440659	0.00397769	0.00399971	0.00410143	0.00363622	0.00342505	0.00387387	0.00380829	0.00371842	0.00463956	0.00337479	0.00319084	0.00386005	0.00535897	0.00391098	0.00473711	0.00393638	0.00234012	0.00215938	0.00199259	0.00169026		0.00331224	0.00321032	0.0030125	0.00304113	0.00327658	0.00303862	0.0031897	0.00318808	0.00305788
LPC	LPC 24:1	LPC 24:1	Glycerophosphocholines	Monoacylglycerophosphocholines		C32H64NO7P	[M+H]+	606.45	605.442	1.3	12.5	0.0127992	0.0143005	0.00923383	0.0070932	0.0132722	0.00878791	0.0092894	0.0131303	0.0162323	0.0160075	0.0156435	0.0153099	0.0119592	0.0128195	0.0134298	0.0124033	0.0181211	0.0149849	0.0125824	0.014516	0.0186975	0.0138643	0.0159342	0.0145605	0.00897891	0.0066271	0.00722343	0.00559849		0.0113098	0.0109736	0.0110252	0.0121848	0.0111795	0.0111777	0.0124079	0.0109295	0.0120375
LPC	LPC 24:2	LPC 24:2	Glycerophosphocholines	Monoacylglycerophosphocholines		C32H62NO7P	[M+H]+	604.434	603.426	1.2	11.06	0.00023138	0.000369701	0.000232609	0.000126318	0.000212713	3.79334e-05	9.30281e-05	0.000158298	0.000265365	0.000249116	0.000219191	0.000233884	0.00050004	0.000573763	0.00062895	0.000465292	0.000310624	0.00021619	0.000192185	0.000290243	0.000327591	0.00017837	0.000290248	0.000215705	5.72867e-05	0	5.17866e-05	3.66276e-05		0.000262351	0.000221966	0.000263875	0.000275135	0.000268935	0.000239547	0.000309522	0.000244133	0.00028085
LPC	LPC 24:5	LPC 24:5	Glycerophosphocholines	Monoacylglycerophosphocholines		C32H56NO7P	[M+H]+	598.387	597.38	0.9	6.71	77530.9	86644.3	43245.9	30589.5	73992	49499	60323.7	75980.8	231362	190508	209872	312598	139899	138353	146359	179650	263445	151140	155170	186347	189764	138502	153741	151597	66984.8	55505.7	56243.5	35507.5		183208	165350	147838	168086	141326	147227	152134	134603	141895
LPC	LPC 24:5	LPC 24:5	Glycerophosphocholines	Monoacylglycerophosphocholines		C32H56NO7P	[M+H]+	598.387	597.38	0.8	6.71	77530.9	86644.3	43245.9	30589.5	73992	49499	60323.7	75980.8	231362	190508	209872	312598	139590	138353	146359	177779	262048	151140	155170	186347	188622	138502	153157	151597	66984.8	55505.7	56243.5	34450.7		181102	162963	147838	168086	141326	147227	152134	134603	140644
LPC	LPC 26:0	LPC 26:0	Glycerophosphocholines	Monoacylglycerophosphocholines		C34H70NO7P	[M+H]+	636.497	635.489	1.8	15.67	0.0010048	0.00213876	0.000676199	0.000584177	0.00132816	0.00165967	0.00180703	0.00231997	0.00297622	0.00186578	0.000829426	0.00113079	0.000814497	0.00108685	0.00124336	0.000981363	0.00265493	0.00172785	0.00113554	0.00216654	0.00335448	0.00377231	0.00279314	0.00292414	0.00179314	0.00110414	0.00131634	0.000720385		0.00134157	0.00130044	0.0011811	0.00130456	0.00218685	0.00235325	0.00173039	0.00163693	0.00140116
LPC	LPC 26:1	LPC 26:1	Glycerophosphocholines	Monoacylglycerophosphocholines		C34H68NO7P	[M+H]+	634.481	633.473	1.2	14.12	0.0168209	0.0172118	0.0115348	0.00761444	0.0150876	0.0116282	0.0117814	0.0159004	0.0265657	0.0238506	0.0242271	0.0217409	0.0148661	0.0167281	0.0159069	0.0167112	0.0286825	0.0191673	0.0192182	0.0223001	0.0304477	0.0232615	0.0279126	0.0220248	0.0100462	0.00910328	0.00925023	0.00744748		0.0158569	0.0160673	0.0155359	0.0156263	0.0166161	0.016203	0.0161673	0.016014	0.0156951
P-PE	PE P-30:0	PE P-16:0_14:0	Glycerophosphoethanolamines	1-(1Z-alkenyl),2-acylglycerophosphoethanolamines	14:0,P-16:0	C35H70NO7P	[M+H]+	648.497	647.489	1.2	16.14	0.0284734	0.0307779	0.0247365	0.020496	0.017382	0.0154752	0.015424	0.0247144	0.0199747	0.0152628	0.0165953	0.0192954	0.0286667	0.034345	0.0279228	0.0394845	0.0194728	0.0151657	0.0123896	0.0143803	0.0248901	0.0167464	0.0239187	0.0251973	0.0108382	0.010601	0.00999723	0.0100956		0.0224166	0.0206491	0.0203549	0.0189763	0.019387	0.0208279	0.0204732	0.0220139	0.0196047
P-PE	PE P-32:0	PE P-16:0_16:0	Glycerophosphoethanolamines	1-(1Z-alkenyl),2-acylglycerophosphoethanolamines	P-16:0,16:0	C37H74NO7P	[M+H]+	676.528	675.52	1.6	17.18	0.240273	0.253318	0.191867	0.165375	0.203343	0.157242	0.161273	0.207316	0.189945	0.169304	0.194447	0.168635	0.18146	0.197672	0.220829	0.184624	0.123435	0.118851	0.12511	0.12696	0.262444	0.161302	0.197922	0.16822	0.138519	0.106941	0.108374	0.102112		0.177188	0.145349	0.156286	0.186675	0.156681	0.157323	0.174516	0.167112	0.163533
P-PE	PE P-32:1	PE P-18:1_14:0	Glycerophosphoethanolamines	1-(1Z-alkenyl),2-acylglycerophosphoethanolamines	14:0,P-18:1	C37H72NO7P	[M+H]+	674.513	673.505	1.6	16.28	0.255779	0.277346	0.22843	0.178962	0.0917513	0.081889	0.0800065	0.108076	0.105713	0.10537	0.0953148	0.0890719	0.148808	0.15675	0.154038	0.1673	0.0796755	0.0669611	0.058823	0.0832506	0.116483	0.0895335	0.110562	0.100454	0.0713565	0.0616612	0.0647312	0.0552375		0.121511	0.120054	0.126917	0.126028	0.125754	0.130451	0.125701	0.122334	0.117122
P-PE	PE P-33:1	PE P-16:0_17:1	Glycerophosphoethanolamines	1-(1Z-alkenyl),2-acylglycerophosphoethanolamines	17:1,P-16:0	C38H74NO7P	[M+H]+	688.528	687.52	1.3	16.79	0.132353	0.131181	0.111128	0.106819	0.0366819	0.0393842	0.0315007	0.0564771	0.0403021	0.0526359	0.0539286	0.0530549	0.0422707	0.0359211	0.0339441	0.0349837	0.0313928	0.0292143	0.0304595	0.0351593	0.0558931	0.0492324	0.0615012	0.050006	0.0507608	0.0340099	0.036956	0.0271641		0.0601234	0.0428375	0.0513497	0.0586987	0.0402062	0.0595873	0.0502501	0.0544134	0.0526091
P-PE	PE P-34:0	PE P-18:0_16:0	Glycerophosphoethanolamines	1-(1Z-alkenyl),2-acylglycerophosphoethanolamines	P-18:0,16:0	C39H78NO7P	[M+H]+	704.559	703.552	1.3	18.13	0.104143	0.132707	0.0950077	0.0738534	0.078864	0.0643512	0.0608739	0.0878813	0.0942648	0.0929466	0.0919468	0.0871975	0.151496	0.140345	0.15803	0.147679	0.0638946	0.0579355	0.0524328	0.0679805	0.129788	0.0875765	0.125166	0.102615	0.0543821	0.0417089	0.0473943	0.03741		0.111752	0.0827701	0.102564	0.101403	0.0878319	0.103448	0.101223	0.088445	0.0978065
P-PE	PE P-34:1	PE P-16:0_18:1	Glycerophosphoethanolamines	1-(1Z-alkenyl),2-acylglycerophosphoethanolamines	18:1,P-16:0	C39H76NO7P	[M+H]+	702.544	701.536	1.6	17.12	0.0416114	0.0364336	0.0293908	0.0348063	0.0117081	0.00984229	0.0100323	0.011601	0.0208151	0.0181116	0.0164405	0.0145887	0.0120635	0.00860425	0.00874635	0.00808397	0.0123698	0.0083401	0.00763288	0.00809197	0.0200836	0.0153164	0.0147047	0.0173735	0.0149212	0.0142405	0.0133837	0.0110499		0.0182791	0.0131765	0.0192732	0.0155626	0.0166904	0.0140904	0.0164508	0.0173681	0.0112925
P-PE	PE P-34:2	PE P-18:1_16:1	Glycerophosphoethanolamines	1-(1Z-alkenyl),2-acylglycerophosphoethanolamines	P-18:1,16:1	C39H74NO7P	[M+H]+	700.528	699.52	2	16.42	0.193137	0.207313	0.182955	0.150901	0.096376	0.0569669	0.0605282	0.0814733	0.0707219	0.0703602	0.0604821	0.0536975	0.0695696	0.0668879	0.0592204	0.0525053	0.0559587	0.0430081	0.0438941	0.0570989	0.0701195	0.0548056	0.0766068	0.0615145	0.0637567	0.0598574	0.0653469	0.049718		0.0810217	0.0651373	0.0738101	0.0735831	0.0710922	0.0897512	0.071518	0.0849451	0.0810158
P-PE	PE P-34:2	PE P-16:0_18:2	Glycerophosphoethanolamines	1-(1Z-alkenyl),2-acylglycerophosphoethanolamines	18:2,P-16:0	C39H74NO7P	[M+H]+	700.528	699.52	2.7	16.57	0.101518	0.116835	0.104836	0.10086	0	0	0.0464799	0	0.0399579	0.020541	0.0213934	0.0314832	0.0397487	0.0308807	0.0435834	0.0378048	0.0161887	0.0252356	0.0105269	0.0178709	0.0391097	0.0358255	0.0490291	0.0177891	0.036938	0.0184855	0.0226604	0.0255176		0.0483039	0.0291541	0.0456178	0.0411022	0.051624	0.0367191	0.0387453	0.0491689	0.0384473
P-PE	PE P-35:1	PE P-18:1_17:0	Glycerophosphoethanolamines	1-(1Z-alkenyl),2-acylglycerophosphoethanolamines	P-18:1,17:0	C40H78NO7P	[M+H]+	716.559	715.552	1.4	17.77	0.230069	0.274287	0.186805	0.179803	0.126527	0.104578	0.0922036	0.149938	0.0899229	0.0963412	0.103672	0.101298	0.0925434	0.086825	0.101066	0.0900825	0.0794101	0.0706905	0.063594	0.0746985	0.137052	0.0884646	0.100639	0.101331	0.0880163	0.0613461	0.0710372	0.0623563		0.121195	0.0906859	0.099677	0.114426	0.0963758	0.100339	0.107453	0.0939542	0.108606
P-PE	PE P-35:2	PE P-18:1_17:1	Glycerophosphoethanolamines	1-(1Z-alkenyl),2-acylglycerophosphoethanolamines	17:1,P-18:1	C40H76NO7P	[M+H]+	714.544	713.536	1.3	16.92	0.0743368	0.0695491	0.0492093	0.0531169	0.024809	0.023188	0.0141882	0.0384571	0.0288246	0.0330091	0.0316339	0.0314922	0.0218406	0.0191318	0.0261887	0.0218913	0.0150491	0.0174204	0.0154523	0.0217127	0.032358	0.0256139	0.0285875	0.0348043	0.0245239	0.0179227	0.0279683	0.020411		0.0336927	0.0277069	0.0272408	0.0310171	0.0275023	0.0267337	0.0247751	0.0272534	0.0277862
P-PE	PE P-36:1	PE P-18:0_18:1	Glycerophosphoethanolamines	1-(1Z-alkenyl),2-acylglycerophosphoethanolamines	P-18:0,18:1	C41H80NO7P	[M+H]+	730.575	729.567	1.3	18.15	0.190226	0.208465	0.166474	0.157538	0.149791	0.109059	0.114383	0.162688	0.149559	0.133182	0.16079	0.144197	0.279154	0.281844	0.317618	0.288613	0.131669	0.115253	0.106126	0.137119	0.160587	0.121135	0.145691	0.132862	0.0775579	0.0631073	0.0794431	0.0638319		0.171719	0.156416	0.166939	0.18195	0.18315	0.201496	0.173755	0.161482	0.156374
P-PE	PE P-36:1	PE P-16:0_20:1	Glycerophosphoethanolamines	1-(1Z-alkenyl),2-acylglycerophosphoethanolamines	20:1,P-16:0	C41H80NO7P	[M+H]+	730.575	729.567	1.7	18.23	1.32853	1.48803	1.22983	0.958033	0.747187	0.618669	0.599031	0.83305	0.592056	0.566027	0.569215	0.578278	0.70078	0.695933	0.725566	0.687916	0.500418	0.455525	0.426643	0.544835	0.852308	0.574659	0.804814	0.624552	0.473369	0.359741	0.394172	0.346638		0.766427	0.58511	0.698198	0.704692	0.605105	0.774637	0.711633	0.624846	0.721777
P-PE	PE P-36:2	PE P-18:1_18:1	Glycerophosphoethanolamines	1-(1Z-alkenyl),2-acylglycerophosphoethanolamines	18:1,P-18:1	C41H78NO7P	[M+H]+	728.559	727.552	1.7	17.39	5.80803	6.29122	4.97222	4.1403	3.28669	2.44041	2.40544	3.39378	2.9889	2.99373	2.91458	3.06603	2.61817	2.33464	2.84568	2.35037	2.11385	2.01387	1.8651	2.02166	3.37201	2.29136	2.74741	2.39805	2.72535	1.98745	2.05931	1.93001		2.83152	2.50409	2.65893	3.0649	2.75987	2.75042	3.14869	2.68661	2.71911
P-PE	PE P-36:3	PE P-16:0_20:3	Glycerophosphoethanolamines	1-(1Z-alkenyl),2-acylglycerophosphoethanolamines	20:3,P-16:0	C41H76NO7P	[M+H]+	726.544	725.536	1.4	16.85	0.279922	0.272714	0.223309	0.1949	0.17455	0.13525	0.131526	0.195082	0.179568	0.17003	0.158243	0.161827	0.134096	0.125983	0.133973	0.123149	0.125994	0.116918	0.107613	0.128723	0.169898	0.12776	0.14715	0.133652	0.145878	0.113142	0.130021	0.105356		0.143661	0.13068	0.135936	0.137445	0.133862	0.152493	0.145021	0.152599	0.15632
P-PE	PE P-36:3	PE P-16:0_20:3	Glycerophosphoethanolamines	1-(1Z-alkenyl),2-acylglycerophosphoethanolamines	20:3,P-16:0	C41H76NO7P	[M+H]+	726.544	725.536	1.4	17.15	0.098569	0.100101	0.0783194	0.0557795	0.0651361	0.0340761	0.0387119	0.0579518	0.0391417	0.0432405	0.0416191	0.0450655	0.104431	0.107181	0.119534	0.101068	0.0358279	0.0352623	0.0273897	0.0434516	0.0599688	0.0329383	0.0431115	0.0352774	0.0297796	0.021401	0.0246162	0.0228492		0.0683335	0.0533553	0.0528905	0.0657604	0.050693	0.0603298	0.063925	0.0576675	0.0536084
P-PE	PE P-36:4	PE P-16:0_20:4	Glycerophosphoethanolamines	1-(1Z-alkenyl),2-acylglycerophosphoethanolamines	20:4,P-16:0	C41H74NO7P	[M+H]+	724.528	723.52	1.1	16.28	0.270025	0.283743	0.245727	0.208391	0.141689	0.10264	0.110975	0.147429	0.257345	0.232777	0.216416	0.206433	0.134703	0.129499	0.12982	0.123446	0.171709	0.132	0.136273	0.155492	0.223557	0.179852	0.210458	0.173037	0.193489	0.164493	0.1665	0.159269		0.176484	0.155599	0.161116	0.168322	0.165833	0.168962	0.160734	0.172155	0.162059
P-PE	PE P-36:4	PE P-16:0_20:4	Glycerophosphoethanolamines	1-(1Z-alkenyl),2-acylglycerophosphoethanolamines	20:4,P-16:0	C41H74NO7P	[M+H]+	724.528	723.52	1.5	16.45	15.2902	15.1949	13.1269	12.1466	11.599	9.35445	9.06511	12.0517	13.8698	13.8129	12.5086	11.4199	6.49176	6.72143	6.55756	6.09419	10.0019	8.82447	8.56318	9.67241	13.4508	10.7216	12.6459	10.9483	12.779	10.0978	10.9782	10.3497		10.142	9.07426	9.62337	9.56475	9.74008	10.0854	9.63011	9.81746	9.60568
P-PE	PE P-36:5	PE P-16:1_20:4	Glycerophosphoethanolamines	1-(1Z-alkenyl),2-acylglycerophosphoethanolamines	P-16:1,20:4	C41H72NO7P	[M+H]+	722.513	721.505	1.7	15.52	0.521947	0.518594	0.497856	0.483761	0.355026	0.304056	0.298853	0.384454	0.507474	0.520959	0.497038	0.557952	0.195057	0.157896	0.175237	0.151817	0.263699	0.284343	0.288086	0.288589	0.511287	0.376877	0.506424	0.433023	0.691525	0.497684	0.530593	0.558011		0.359132	0.276332	0.335847	0.327845	0.26984	0.351743	0.326347	0.279317	0.323419
P-PE	PE P-36:5	PE P-16:1_20:4	Glycerophosphoethanolamines	1-(1Z-alkenyl),2-acylglycerophosphoethanolamines	P-16:1,20:4	C41H72NO7P	[M+H]+	722.513	721.505	1.6	15.67	0.134959	0.152969	0.099867	0.119073	0.0958609	0.0647017	0.0700523	0.0913468	0.120161	0.144337	0.135075	0.104041	0.0705054	0.0638879	0.0758379	0.072302	0.0969418	0.0962107	0.0694492	0.109908	0.147787	0.0873411	0.114017	0.0945487	0.123146	0.0772962	0.113235	0.078579		0.114106	0.0925116	0.0998743	0.101113	0.0933808	0.099469	0.0980222	0.0856602	0.108844
P-PE	PE P-37:3	PE P-16:0_21:3	Glycerophosphoethanolamines	1-(1Z-alkenyl),2-acylglycerophosphoethanolamines	21:3,P-16:0	C42H78NO7P	[M+H]+	740.559	739.552	2.2	17.38	0.0772645	0.0806153	0.0644284	0.0515332	0.0806363	0.0590697	0.0502447	0.0627228	0.0455286	0.0480804	0.0545122	0.0397179	0.0846272	0.0752678	0.0877843	0.0738061	0.0396927	0.039857	0.0397215	0.0405679	0.0603916	0.0379223	0.0435661	0.0389882	0.0418503	0.0285419	0.029888	0.0254921		0.0514151	0.0453476	0.0469628	0.0528495	0.0517945	0.0555498	0.0612961	0.0524483	0.0497193
P-PE	PE P-38:1	PE P-18:0_20:1	Glycerophosphoethanolamines	1-(1Z-alkenyl),2-acylglycerophosphoethanolamines	P-18:0,20:1	C43H84NO7P	[M+H]+	758.606	757.598	1.5	19.01	0.11419	0.135477	0.101226	0.0775653	0.107995	0.0923395	0.0901279	0.12941	0.102602	0.0956175	0.0827364	0.088174	0.168457	0.169275	0.174288	0.176504	0.093658	0.06832	0.0646162	0.0806825	0.0981175	0.0760951	0.0920332	0.070921	0.0515953	0.0455844	0.0493261	0.0375248		0.102336	0.0980897	0.105294	0.109208	0.106163	0.103824	0.0990751	0.101322	0.0973334
P-PE	PE P-38:1	PE P-18:0_20:1	Glycerophosphoethanolamines	1-(1Z-alkenyl),2-acylglycerophosphoethanolamines	P-18:0,20:1	C43H84NO7P	[M+H]+	758.606	757.598	0.3	19.13	0.160859	0.160434	0.118323	0.0938793	0.0985268	0.0829517	0.0724945	0.115097	0.0648199	0.0636284	0.0511542	0.0779302	0.111703	0.119176	0.128696	0.130523	0.0677548	0.0486157	0.0569518	0.0594516	0.0922715	0.0629433	0.0819337	0.072239	0.0438738	0.0338454	0.0378728	0.0160235		0.0965687	0.0812449	0.0847865	0.0945068	0.0824059	0.0914187	0.0849449	0.0795175	0.0893495
P-PE	PE P-38:2	PE P-18:1_20:1	Glycerophosphoethanolamines	1-(1Z-alkenyl),2-acylglycerophosphoethanolamines	20:1,P-18:1	C43H82NO7P	[M+H]+	756.591	755.583	1.5	18.23	0.257623	0.300065	0.232849	0.181971	0.206875	0.167516	0.168391	0.230877	0.240232	0.211006	0.213459	0.207767	0.254554	0.228746	0.273748	0.249955	0.175236	0.157224	0.143872	0.184976	0.188474	0.148144	0.19279	0.155092	0.131655	0.102581	0.120004	0.105563		0.219769	0.176925	0.196984	0.205942	0.171873	0.222677	0.197266	0.183301	0.208663
P-PE	PE P-38:2	PE P-16:0_22:2	Glycerophosphoethanolamines	1-(1Z-alkenyl),2-acylglycerophosphoethanolamines	22:2,P-16:0	C43H82NO7P	[M+H]+	756.591	755.583	1.3	18.33	0.121764	0.138756	0.103424	0.0984042	0.0879015	0.067353	0.0626667	0.116619	0.0811414	0.106239	0.103463	0.0862892	0.168342	0.179308	0.166491	0.167802	0.0776287	0.0743252	0.0714739	0.0786074	0.109219	0.0675529	0.0978594	0.0691949	0.057257	0.0413091	0.0487195	0.0411446		0.108026	0.0933615	0.102204	0.108572	0.101359	0.106936	0.110119	0.107343	0.0922547
P-PE	PE P-38:3	PE P-18:1_20:2	Glycerophosphoethanolamines	1-(1Z-alkenyl),2-acylglycerophosphoethanolamines	P-18:1,20:2	C43H80NO7P	[M+H]+	754.575	753.567	0.3	17.64	0.418802	0.501687	0.345273	0.301321	0.679012	0.573132	0.523987	0.735781	0.375947	0.364098	0.381288	0.352057	0.391615	0.357121	0.412058	0.351002	0.343297	0.363377	0.342016	0.364431	0.418039	0.305163	0.33213	0.329925	0.30259	0.226777	0.229479	0.23472		0.356449	0.292958	0.317228	0.390092	0.321262	0.335373	0.348486	0.317842	0.353138
P-PE	PE P-38:3	PE P-16:0_22:3	Glycerophosphoethanolamines	1-(1Z-alkenyl),2-acylglycerophosphoethanolamines	22:3,P-16:0	C43H80NO7P	[M+H]+	754.575	753.567	1.1	17.83	0.485408	0.622122	0.412429	0.323585	0.433186	0.33364	0.338437	0.485476	0.319553	0.302173	0.304678	0.295646	1.13936	1.04752	1.17164	1.14002	0.300738	0.277402	0.244288	0.327212	0.365621	0.249693	0.319596	0.282911	0.176701	0.12417	0.137999	0.130581		0.564951	0.419484	0.50165	0.515293	0.461164	0.481459	0.515469	0.443058	0.521489
P-PE	PE P-38:4	PE P-16:0_22:4	Glycerophosphoethanolamines	1-(1Z-alkenyl),2-acylglycerophosphoethanolamines	22:4,P-16:0	C43H78NO7P	[M+H]+	752.559	751.552	2	17.01	0.343776	0.322512	0.279124	0.251289	0.358457	0.30357	0.308444	0.425817	0.296029	0.280809	0.307328	0.294136	0.167427	0.167158	0.215644	0.178065	0.236475	0.224511	0.23012	0.225086	0.304553	0.221752	0.258806	0.221448	0.269652	0.2015	0.218924	0.202043		0.226817	0.216057	0.233838	0.242509	0.206374	0.224393	0.219033	0.214964	0.221565
P-PE	PE P-38:4	PE P-16:0_22:4	Glycerophosphoethanolamines	1-(1Z-alkenyl),2-acylglycerophosphoethanolamines	22:4,P-16:0	C43H78NO7P	[M+H]+	752.559	751.552	2	17.17	18.3676	19.5616	14.7507	12.1035	15.5682	11.3876	11.3708	17.1684	18.0962	17.7226	18.1476	16.5201	18.9055	19.6954	22.7514	19.6794	14.6409	12.8022	12.9534	15.1354	22.6821	15.183	18.3038	15.5875	11.5354	8.69257	9.19528	8.51473		15.5328	13.8979	14.9131	16.8112	15.2131	15.6234	16.1799	15.4693	14.9952
P-PE	PE P-38:4	PE P-18:0_20:4	Glycerophosphoethanolamines	1-(1Z-alkenyl),2-acylglycerophosphoethanolamines	P-18:0,20:4	C43H78NO7P	[M+H]+	752.559	751.552	1.6	17.47	7.87685	8.64116	6.34253	5.64274	6.3903	4.85317	4.92673	6.51552	7.14119	6.96078	6.88543	6.7026	5.09523	4.47008	5.04439	4.29076	5.37711	5.20977	4.69727	5.04769	8.78665	5.84117	7.00096	6.13257	6.6159	4.63226	4.75674	4.5765		5.43478	4.75747	5.07311	5.92745	5.15863	5.32399	5.99632	5.1859	5.23545
P-PE	PE P-38:5	PE P-18:1_20:4	Glycerophosphoethanolamines	1-(1Z-alkenyl),2-acylglycerophosphoethanolamines	20:4,P-18:1	C43H76NO7P	[M+H]+	750.544	749.536	1.5	16.56	9.20002	8.25898	7.41475	7.17816	7.93545	7.00378	7.00359	8.34793	9.22752	9.56554	8.77253	8.20457	3.9143	4.03041	4.05619	3.78893	6.59652	5.70744	6.01234	6.35539	8.01681	6.57843	7.40697	6.20617	9.24121	7.98051	8.37334	8.09453		6.26239	5.39323	5.7646	5.8839	5.74203	6.11667	5.87704	6.10226	5.89001
P-PE	PE P-38:6	PE P-18:2_20:4	Glycerophosphoethanolamines	1-(1Z-alkenyl),2-acylglycerophosphoethanolamines	20:4,P-18:2	C43H74NO7P	[M+H]+	748.528	747.52	1.1	15.78	0.125935	0.112549	0.100266	0.100686	0.0374215	0.0320155	0.0297925	0.0594384	0.117545	0.110235	0.113488	0.109676	0.0522087	0.0501589	0.0531236	0.0485861	0.0722198	0.0639693	0.0575122	0.0718953	0.112849	0.072996	0.100147	0.0748347	0.113952	0.0911724	0.0859126	0.104385		0.080567	0.0514167	0.0682132	0.0714155	0.0796355	0.0832742	0.0834176	0.0790673	0.0633973
P-PE	PE P-38:6	PE P-16:0_22:6	Glycerophosphoethanolamines	1-(1Z-alkenyl),2-acylglycerophosphoethanolamines	22:6,P-16:0	C43H74NO7P	[M+H]+	748.528	747.52	1.9	16.25	0.241726	0.28701	0.201233	0.160497	0.159277	0.136505	0.120822	0.18963	0.148749	0.139648	0.128286	0.114406	0.280359	0.287997	0.287375	0.314163	0.144878	0.116638	0.105391	0.151897	0.167516	0.124095	0.146449	0.130551	0.0849105	0.0736066	0.0786918	0.0647311		0.170482	0.173459	0.162625	0.176072	0.167319	0.180778	0.174712	0.177838	0.175253
P-PE	PE P-40:2	PE P-18:1_22:1	Glycerophosphoethanolamines	1-(1Z-alkenyl),2-acylglycerophosphoethanolamines	P-18:1,22:1	C45H86NO7P	[M+H]+	784.622	783.614	2.3	19.07	0.143954	0.157786	0.114028	0.0874273	0.216928	0.210241	0.178371	0.21954	0.129659	0.136513	0.115466	0.12819	0.163735	0.170614	0.179264	0.177488	0.116091	0.096088	0.0909254	0.106208	0.111012	0.0831411	0.10286	0.0870263	0.076005	0.0595427	0.0636946	0.0567543		0.123858	0.111115	0.117409	0.119159	0.121322	0.119448	0.119568	0.115567	0.120136
P-PE	PE P-40:3	PE P-18:0_22:3	Glycerophosphoethanolamines	1-(1Z-alkenyl),2-acylglycerophosphoethanolamines	P-18:0,22:3	C45H84NO7P	[M+H]+	782.606	781.598	1	18.54	0.177547	0.203448	0.158005	0.116951	0.197794	0.151915	0.149205	0.229531	0.175501	0.178116	0.16638	0.16294	0.1828	0.195588	0.20252	0.209551	0.163047	0.13785	0.126226	0.165787	0.208547	0.145671	0.174615	0.158491	0.125175	0.0987104	0.108093	0.0859808		0.158843	0.161557	0.151016	0.16796	0.156655	0.165125	0.154662	0.1579	0.155303
P-PE	PE P-40:3	PE P-18:0_22:3	Glycerophosphoethanolamines	1-(1Z-alkenyl),2-acylglycerophosphoethanolamines	P-18:0,22:3	C45H84NO7P	[M+H]+	782.606	781.598	1.3	18.72	0.100251	0.135789	0.0832267	0.0630574	0.147112	0.118059	0.115921	0.151949	0.0880005	0.0775769	0.0760488	0.0712796	0.258516	0.285271	0.273085	0.297296	0.0846968	0.0695981	0.0632069	0.0858766	0.0899703	0.0729091	0.0865845	0.0705904	0.0405313	0.0324737	0.0348031	0.0319931		0.12519	0.111794	0.114562	0.123222	0.116704	0.11987	0.119422	0.115895	0.116816
P-PE	PE P-40:4	PE P-18:0_22:4	Glycerophosphoethanolamines	1-(1Z-alkenyl),2-acylglycerophosphoethanolamines	P-18:0,22:4	C45H82NO7P	[M+H]+	780.591	779.583	1.1	17.91	0.544277	0.705244	0.483223	0.381307	0.528106	0.401678	0.387263	0.567778	0.508779	0.504518	0.507235	0.487165	0.913468	0.868863	0.961386	0.923729	0.446987	0.404626	0.386939	0.474078	0.594274	0.397174	0.502713	0.46699	0.326373	0.242013	0.261633	0.24647		0.599754	0.470066	0.555975	0.564127	0.502034	0.518326	0.564509	0.501569	0.556582
P-PE	PE P-40:4	PE P-18:0_22:4	Glycerophosphoethanolamines	1-(1Z-alkenyl),2-acylglycerophosphoethanolamines	P-18:0,22:4	C45H82NO7P	[M+H]+	780.591	779.583	1.4	18.1	4.45828	5.06625	3.99319	3.01848	3.97445	3.0591	3.03564	4.44945	4.55079	4.3519	4.4006	4.3163	4.9188	4.55995	5.04991	4.95114	3.74994	3.29918	3.13784	3.83675	5.7427	3.90058	5.38052	4.39377	2.75791	2.00292	2.24932	1.97842		4.33489	3.43226	4.12231	4.07754	3.69181	4.20797	4.04129	3.61993	4.03999
P-PE	PE P-40:4	PE P-20:0_20:4	Glycerophosphoethanolamines	1-(1Z-alkenyl),2-acylglycerophosphoethanolamines	20:4,P-20:0	C45H82NO7P	[M+H]+	780.591	779.583	1.7	18.41	1.49121	1.74703	1.33317	1.03959	0.917175	0.708718	0.717613	1.04293	1.33512	1.33646	1.25932	1.25343	1.15635	1.04887	1.20205	1.13826	1.0214	0.942722	0.878852	1.1259	1.59667	1.15381	1.48046	1.19771	0.877938	0.708317	0.744831	0.701105		1.1334	1.02695	1.05074	1.10036	0.995588	1.15444	1.12009	1.03766	1.10569
P-PE	PE P-40:5	PE P-18:1_22:4	Glycerophosphoethanolamines	1-(1Z-alkenyl),2-acylglycerophosphoethanolamines	22:4,P-18:1	C45H80NO7P	[M+H]+	778.575	777.567	2	17.26	15.3137	16.4525	12.7743	10.381	14.2347	10.326	10.3919	14.8834	19.1339	19.1245	19.2543	18.4273	14.1962	14.1644	16.638	13.9774	13.1839	11.7688	11.803	12.814	17.2592	11.8828	14.0939	12.0853	12.4204	9.00567	9.63959	8.98337		13.0411	11.9526	12.574	14.8533	12.8011	12.9413	14.2497	12.7371	12.7053
P-PE	PE P-40:6	PE P-18:1_22:5	Glycerophosphoethanolamines	1-(1Z-alkenyl),2-acylglycerophosphoethanolamines	22:5,P-18:1	C45H78NO7P	[M+H]+	776.559	775.552	2.2	16.67	0.65541	0.589195	0.500339	0.463248	0.456423	0.35635	0.40361	0.413693	0.566045	0.582121	0.574466	0.506541	0.338232	0.347685	0.376284	0.375729	0.398132	0.330075	0.372852	0.417773	0.403184	0.347875	0.377367	0.350262	0.490942	0.392157	0.401323	0.379436		0.387743	0.361182	0.401118	0.364876	0.382446	0.407916	0.373797	0.384891	0.375756
P-PE	PE P-40:6	PE P-18:1_22:5	Glycerophosphoethanolamines	1-(1Z-alkenyl),2-acylglycerophosphoethanolamines	22:5,P-18:1	C45H78NO7P	[M+H]+	776.559	775.552	1.6	16.97	0.16842	0.201798	0.142567	0.111757	0.167465	0.136169	0.157996	0.248055	0.172841	0.193165	0.171763	0.170544	0.246839	0.237311	0.281446	0.248488	0.145269	0.130707	0.143517	0.171512	0.172211	0.138219	0.162234	0.132506	0	0.0912473	0.102405	0.0908599		0.182345	0.157341	0.156062	0.174279	0.183368	0.172538	0.161116	0.18427	0.159654
P-PE	PE P-42:4	PE P-22:0_20:4	Glycerophosphoethanolamines	1-(1Z-alkenyl),2-acylglycerophosphoethanolamines	20:4,P-22:0	C47H86NO7P	[M+H]+	808.622	807.614	1.3	19.32	0.19423	0.220985	0.152683	0.126359	0.113728	0.106616	0.0997533	0.14012	0.174583	0.163495	0.164252	0.170504	0.164843	0.170347	0.1792	0.182357	0.135407	0.106819	0.116828	0.126627	0.170403	0.137367	0.169224	0.138742	0.0966881	0.0781935	0.0768247	0.0748601		0.149324	0.127011	0.145662	0.14937	0.131825	0.144731	0.147496	0.135721	0.139517
P-PE	PE P-42:5	PE P-18:1_24:4	Glycerophosphoethanolamines	1-(1Z-alkenyl),2-acylglycerophosphoethanolamines	24:4,P-18:1	C47H84NO7P	[M+H]+	806.606	805.598	1.3	17.99	0.126014	0.129345	0.113164	0.0917432	0.180021	0.138331	0.13773	0.189755	0.260499	0.260162	0.259182	0.276352	0.100604	0.0917044	0.109134	0.0930522	0.204403	0.195213	0.181741	0.192149	0.263964	0.18445	0.237881	0.215804	0.186227	0.139068	0.145609	0.12992		0.158438	0.132211	0.15495	0.161533	0.145277	0.15526	0.153672	0.14785	0.157243
P-PE	PE P-42:5	PE P-20:1_22:4	Glycerophosphoethanolamines	1-(1Z-alkenyl),2-acylglycerophosphoethanolamines	22:4,P-20:1	C47H84NO7P	[M+H]+	806.606	805.598	1.1	18.12	0.136257	0.157508	0.117109	0.0866308	0.134753	0.100581	0.0958003	0.141213	0.205048	0.189907	0.199704	0.191743	0.206234	0.191746	0.223007	0.214995	0.146118	0.129018	0.11894	0.151688	0.19133	0.124257	0.178129	0.150473	0.0990193	0.0755517	0.0820516	0.0737895		0.164642	0.132799	0.153738	0.154017	0.148032	0.16319	0.149314	0.137048	0.154657
P-PE	PE P-42:5	PE P-18:0_24:5	Glycerophosphoethanolamines	1-(1Z-alkenyl),2-acylglycerophosphoethanolamines	P-18:0,24:5	C47H84NO7P	[M+H]+	806.606	805.598	1.2	18.38	0.261329	0.313389	0.231619	0.186549	0.21895	0.160422	0.178768	0.270423	0.336033	0.325596	0.320922	0.323628	0.300124	0.283516	0.320365	0.313253	0.272455	0.24036	0.234216	0.283518	0.417767	0.287827	0.361984	0.299742	0.221546	0.164578	0.183902	0.167257		0.272485	0.236577	0.261942	0.272222	0.239155	0.271766	0.278864	0.246104	0.271564
P-PE	PE P-42:6	PE P-18:1_24:5	Glycerophosphoethanolamines	1-(1Z-alkenyl),2-acylglycerophosphoethanolamines	24:5,P-18:1	C47H82NO7P	[M+H]+	804.591	803.583	1.6	17.57	0.349222	0.483166	0.31056	0.270579	0.351359	0.269533	0.291259	0.367979	0.67293	0.696595	0.668714	0.663339	0.475916	0.418166	0.483606	0.426999	0.467725	0.460266	0.424939	0.452593	0.574207	0.395985	0.487245	0.439496	0.455363	0.329704	0.341584	0.348342		0.409403	0.352206	0.403561	0.451992	0.387138	0.407206	0.43419	0.394356	0.391385
O-PE	PE O-34:1	PE O-14:0_20:1	Glycerophosphoethanolamines	1-alkyl,2-acylglycerophosphoethanolamines		C39H78NO7P	[M+H]+	704.559	703.552	0.9	17.39	0.121508	0.12354	0.100119	0.0901671	0.85318	0.681474	0.706404	0.945367	0.086585	0.0731998	0.0830621	0.0819354	0.123237	0.121814	0.153688	0.114051	0.155682	0.192613	0.163505	0.181821	0.177511	0.114603	0.127168	0.124402	0.0742787	0.05256	0.055271	0.0543917		0.159308	0.131529	0.141991	0.174761	0.143716	0.149697	0.173377	0.14531	0.146585
O-PE	PE O-36:2	PE O-14:0_22:2	Glycerophosphoethanolamines	1-alkyl,2-acylglycerophosphoethanolamines		C41H80NO7P	[M+H]+	730.575	729.567	0.9	17.49	0.253879	0.278177	0.219864	0.225126	3.82112	3.14538	3.1855	3.83098	0.201811	0.225586	0.204957	0.221259	0.180139	0.163938	0.221514	0.135915	0.463895	0.617064	0.502514	0.489737	0.37112	0.242499	0.27067	0.274488	0.254598	0.173355	0.178952	0.178364		0.398361	0.370863	0.397367	0.461003	0.389595	0.419007	0.467711	0.390976	0.405435
O-PE	PE O-40:4	PE O-14:0_26:4	Glycerophosphoethanolamines	1-alkyl,2-acylglycerophosphoethanolamines		C45H84NO7P	[M+H]+	782.606	781.598	0.8	18.25	0.234931	0.250677	0.203006	0.164211	1.67978	1.40617	1.37522	1.94563	0.263791	0.257201	0.263726	0.252183	0.272306	0.256912	0.305847	0.24122	0.479278	0.515056	0.456449	0.56526	0.4228	0.286698	0.365525	0.312884	0.191236	0.15096	0.162444	0.147589		0.39053	0.309592	0.372394	0.370649	0.330245	0.408886	0.378277	0.334559	0.376008
O-PE	PE O-42:6	PE O-16:0_26:6	Glycerophosphoethanolamines	1-alkyl,2-acylglycerophosphoethanolamines		C47H84NO7P	[M+H]+	806.606	805.598	1	17.69	0.0272749	0.032883	0.0163889	0.0166733	0.0825542	0.0653417	0.0676966	0.0977581	0.0387722	0.0328478	0.0405858	0.033851	0.0285373	0.0262501	0.0316262	0.0216525	0.0539805	0.0550519	0.0438946	0.0487514	0.0346208	0.0224581	0.0282375	0.0319304	0.0231918	0.0193851	0.0206114	0.0189964		0.0371362	0.0281098	0.0258613	0.0315786	0.026798	0.0302655	0.0337223	0.0322532	0.0328717
PE	PE 21:4	PE 18:4_3:0	Glycerophosphoethanolamines	Diacylglycerophosphoethanolamines		C26H44NO8P	[M+H]+	530.288	529.28	0.6	4.73	2791150	2399060	2028150	1341400	2494580	3062310	2977710	2071730	2233490	2050950	2033540	1983820	809746	765077	864063	761127	1885650	1606890	1826200	1081360	2216750	1818370	1774070	1323080	2979690	3059550	3932910	1601480		1596120	1343580	1335420	1502800	1289190	1436840	1374220	1334830	1390970
PE	PE 23:4	PE 10:2_13:2	Glycerophosphoethanolamines	Diacylglycerophosphoethanolamines		C28H48NO8P	[M+H]+	558.32	557.312	0.7	6.6	0.174986	0.170499	0.111536	0.0772624	0.253588	0.255695	0.257323	0.200132	0.168047	0.177223	0.17119	0.115683	0.092659	0.098593	0.120065	0.0849656	0.12939	0.133376	0.166422	0.094184	0.196522	0.147411	0.145497	0.0973729	0.161972	0.169881	0.203622	0.101652		0.106839	0.0800039	0.0880402	0.0988764	0.083799	0.0956195	0.089825	0.0916702	0.0864147
PE	PE 30:0	PE 10:0_20:0	Glycerophosphoethanolamines	Diacylglycerophosphoethanolamines		C35H70NO8P	[M+H]+	664.492	663.484	1.8	15.54	0.170233	0.214638	0.156619	0.154432	0.352322	0.292939	0.270939	0.412562	0.265225	0.279791	0.301157	0.304779	0.295799	0.271983	0.313946	0.287742	0.185268	0.215915	0.200293	0.270149	0.244812	0.215313	0.253159	0.229666	0.132333	0.109915	0.10441	0.112696		0.309039	0.218261	0.294822	0.265276	0.23951	0.282542	0.272068	0.248431	0.267626
PE	PE 31:0	PE 10:0_21:0	Glycerophosphoethanolamines	Diacylglycerophosphoethanolamines		C36H72NO8P	[M+H]+	678.507	677.5	1.6	16.1	0.0189635	0.028913	0.0183235	0.0160781	0.0230367	0.0169038	0.0159102	0.0185746	0.0280989	0.0216928	0.0246279	0.0247472	0.029712	0.0328545	0.0280826	0.0359892	0.0257396	0.0186954	0.0169865	0.0220534	0.0212332	0.0211429	0.0229098	0.0209517	0.0115432	0.00978426	0.00602423	0.0079811		0.0242057	0.0198602	0.020048	0.02453	0.023176	0.0247749	0.0171808	0.0219559	0.0231639
PE	PE 32:1	PE 14:0_18:1	Glycerophosphoethanolamines	Diacylglycerophosphoethanolamines	18:1,14:0	C37H72NO8P	[M+H]+	690.507	689.5	1.7	15.7	0.495834	0.647516	0.4368	0.320486	0.418633	0.31253	0.295816	0.487689	0.521243	0.541909	0.541421	0.539647	0.839162	0.839806	0.924857	0.897124	0.48058	0.460114	0.447533	0.617214	0.488028	0.352953	0.48065	0.395679	0.21964	0.17672	0.17803	0.190866		0.571251	0.50291	0.575899	0.546184	0.495074	0.615595	0.563409	0.506844	0.568418
PE	PE 33:0	PE 10:0_23:0	Glycerophosphoethanolamines	Diacylglycerophosphoethanolamines		C38H76NO8P	[M+H]+	706.539	705.531	1.3	17.14	0.0698662	0.0788608	0.0529354	0.0464246	0.115833	0.0819216	0.0856172	0.128239	0.0750976	0.0874307	0.0980279	0.0884828	0.0689238	0.0651484	0.0819563	0.0651048	0.0734036	0.0622004	0.0615413	0.0697568	0.090146	0.0665751	0.077642	0.0672294	0.0502004	0.044568	0.0474818	0.0364201		0.0717618	0.0577465	0.0649578	0.0658821	0.0708138	0.0750721	0.0721439	0.0592261	0.0577531
PE	PE 33:1	PE 15:0_18:1	Glycerophosphoethanolamines	Diacylglycerophosphoethanolamines	18:1,15:0	C38H74NO8P	[M+H]+	704.523	703.515	1.9	16.24	0.217191	0.251478	0.177659	0.159886	0.135377	0.124556	0.117011	0.178838	0.173176	0.161817	0.151411	0.153146	0.207688	0.207223	0.211739	0.235556	0.13654	0.119691	0.105678	0.148703	0.148032	0.115332	0.125764	0.112053	0.0871891	0.0750348	0.0786016	0.0736162		0.152341	0.143936	0.140325	0.16053	0.15437	0.16178	0.157293	0.144794	0.145038
PE	PE 34:0	PE 16:0_18:0	Glycerophosphoethanolamines	Diacylglycerophosphoethanolamines	18:0,16:0	C39H78NO8P	[M+H]+	720.554	719.547	1.8	17.61	0.435325	0.555356	0.373955	0.311927	0.746995	0.595199	0.583378	0.797602	0.605487	0.617344	0.644022	0.641905	0.579458	0.509946	0.575919	0.494583	0.461558	0.478216	0.405296	0.456977	0.589927	0.408973	0.459096	0.464382	0.375476	0.277694	0.295513	0.255844		0.454352	0.390797	0.426703	0.475644	0.439036	0.463518	0.4691	0.412627	0.44863
PE	PE 34:1	PE 16:0_18:1	Glycerophosphoethanolamines	Diacylglycerophosphoethanolamines	18:1,16:0	C39H76NO8P	[M+H]+	718.539	717.531	1.9	16.76	10.9782	11.7429	8.8483	7.74941	12.4543	11.1143	10.9181	14.729	11.6765	11.91	12.4534	11.7587	11.9011	12.2006	12.6712	12.3596	10.3662	9.14811	9.94702	10.8202	11.1949	8.88601	10.4608	9.11508	6.00054	5.19796	5.46474	5.49518		10.3644	9.161	9.75529	9.85131	9.72935	10.4414	10.0076	10.033	9.96261
PE	PE 34:2	PE 16:1_18:1	Glycerophosphoethanolamines	Diacylglycerophosphoethanolamines	18:1,16:1	C39H74NO8P	[M+H]+	716.523	715.515	2.1	15.87	0.823556	1.07973	0.706997	0.599524	0.261871	0.22321	0.199874	0.378256	0.324882	0.256637	0.29727	0.271565	0.755652	0.758209	0.767389	0.80948	0.218037	0.212902	0.207166	0.312114	0.336559	0.264108	0.331082	0.2725	0.19225	0.133434	0.14665	0.164879		0.463056	0.428941	0.444302	0.448798	0.429176	0.423242	0.507568	0.491271	0.450081
PE	PE 34:3	PE 16:0_18:3	Glycerophosphoethanolamines	Diacylglycerophosphoethanolamines	16:0,	C39H72NO8P	[M+H]+	714.507	713.5	1.8	15.49	0.0306975	0.0306532	0.0194222	0.0180929	0.0281934	0.0214656	0.0217739	0.0306362	0.021444	0.017667	0.0203426	0.0190492	0.0199255	0.0187957	0.0283475	0.0262806	0.0181274	0.00851741	0.0161556	0.0197725	0.0168951	0.0142963	0.0157485	0.0134689	0.0138957	0.0121853	0.0134584	0.0173653		0.0218865	0.0186434	0.0210744	0.020155	0.0187074	0.0190546	0.0259883	0.0178137	0.0165926
PE	PE 34:4	PE 14:0_20:4	Glycerophosphoethanolamines	Diacylglycerophosphoethanolamines	14:0,	C39H70NO8P	[M+H]+	712.492	711.484	1.4	14.74	0.0740897	0.098264	0.0610381	0.0444292	0.0518724	0.035807	0.0344734	0.0551729	0.127936	0.12277	0.120714	0.133194	0.150579	0.140051	0.156499	0.155945	0.115757	0.104475	0.100634	0.114988	0.0964792	0.0643732	0.0787188	0.0710235	0.0498291	0.038595	0.0371265	0.0356316		0.0927478	0.0822677	0.084732	0.0950574	0.0828117	0.0900095	0.0953027	0.0856082	0.0857202
PE	PE 35:1	PE 17:0_18:1	Glycerophosphoethanolamines	Diacylglycerophosphoethanolamines	18:1,17:0	C40H78NO8P	[M+H]+	732.554	731.547	1.3	17.26	1.36949	1.42443	1.10083	0.923968	1.71708	1.27982	1.34276	1.87512	1.2775	1.31172	1.29788	1.24223	1.07248	1.05723	1.26768	1.08283	1.05462	1.00371	1.0179	1.11027	1.40646	0.933712	1.10269	0.971486	0.82429	0.599627	0.646118	0.605891		1.05934	0.954828	1.01847	1.19952	1.0617	1.04345	1.1615	1.02679	0.993246
PE	PE 36:0	PE 10:0_26:0	Glycerophosphoethanolamines	Diacylglycerophosphoethanolamines		C41H82NO8P	[M+H]+	748.586	747.578	2	18.51	0.0850906	0.102486	0.0796217	0.066576	0.106375	0.0897511	0.109395	0.128774	0.132117	0.135759	0.136558	0.135806	0.0763585	0.0774415	0.0813512	0.0684178	0.0843519	0.0726409	0.0777658	0.086846	0.105685	0.084187	0.0911309	0.0802166	0.090981	0.0857134	0.0731174	0.0715845		0.0853164	0.0804459	0.0884928	0.08775	0.0761947	0.0857131	0.0864326	0.0795432	0.0837343
PE	PE 36:1	PE 18:0_18:1	Glycerophosphoethanolamines	Diacylglycerophosphoethanolamines	18:1,18:0	C41H80NO8P	[M+H]+	746.57	745.562	1.5	17.73	24.535	28.2967	19.2123	18.8765	29.287	23.9686	24.0695	33.2938	24.0868	24.117	24.2836	23.8875	21.733	19.2821	22.7079	19.2193	20.5644	20.4561	18.6792	20.4118	24.9663	17.4925	21.0643	20.5869	15.8006	11.8484	12.8006	11.5726		21.8966	17.3705	19.2194	21.3725	18.5699	19.5828	21.0478	18.3749	21.1274
PE	PE 36:2	PE 18:1_18:1	Glycerophosphoethanolamines	Diacylglycerophosphoethanolamines	18:1,	C41H78NO8P	[M+H]+	744.554	743.547	1.8	16.88	57.342	56.3126	46.8353	42.3227	26.9223	23.8886	23.7585	32.3492	30.5464	31.1361	31.5565	31.484	26.3441	27.0043	31.1708	27.3806	19.5025	17.5258	18.6288	20.1865	30.5662	24.5808	29.1903	24.4627	23.2135	20.3387	21.1706	20.1971		28.5864	26.1005	27.8861	28.4559	28.693	29.9507	28.7665	28.5607	27.5389
PE	PE 36:2	PE 10:0_26:2	Glycerophosphoethanolamines	Diacylglycerophosphoethanolamines		C41H78NO8P	[M+H]+	744.554	743.547	0.2	17.25	0.339568	0.418991	0.304937	0.258183	0.371487	0.231291	0.231144	0.334026	0.219721	0.236747	0.229624	0.22328	0.241365	0.250964	0.282792	0.229008	0.185704	0.159526	0.175572	0.182943	0.268143	0.160322	0.215609	0.197601	0.177865	0.1327	0.137302	0.138143		0.232215	0.19765	0.213979	0.256162	0.226423	0.257929	0.229906	0.214427	0.221636
PE	PE 36:3	PE 10:0_26:3	Glycerophosphoethanolamines	Diacylglycerophosphoethanolamines		C41H76NO8P	[M+H]+	742.539	741.531	0.9	16.15	0.733956	0.875487	0.67242	0.55829	0.342486	0.287712	0.29297	0.406108	0.386316	0.35761	0.325306	0.341636	0.482149	0.506289	0.504731	0.545498	0.274763	0.229951	0.199067	0.271887	0.403236	0.31079	0.386156	0.331585	0.257823	0.217201	0.232995	0.21741		0.396956	0.384498	0.386078	0.398353	0.400087	0.400498	0.386078	0.405311	0.406509
PE	PE 36:3	PE 10:0_26:3	Glycerophosphoethanolamines	Diacylglycerophosphoethanolamines		C41H76NO8P	[M+H]+	742.539	741.531	1.5	16.33	0.79676	0.911003	0.703199	0.603324	0.343687	0.261119	0.25307	0.38691	0.500768	0.489805	0.456041	0.426344	0.481233	0.509948	0.505922	0.507403	0.352484	0.301748	0.27568	0.367674	0.411823	0.312103	0.379477	0.343711	0.294611	0.264194	0.287512	0.266635		0.455076	0.415467	0.412092	0.435216	0.443556	0.462437	0.460621	0.459503	0.447454
PE	PE 36:4	PE 10:0_26:4	Glycerophosphoethanolamines	Diacylglycerophosphoethanolamines		C41H74NO8P	[M+H]+	740.523	739.515	2.4	15.58	0.208716	0.22931	0.184263	0.155784	0.210077	0.1538	0.136124	0.211183	0.258185	0.26741	0.275699	0.266256	0.16537	0.148849	0.1706	0.133718	0.18454	0.178145	0.173125	0.190919	0.213454	0.163148	0.205628	0.165716	0.147876	0.113856	0.119874	0.138918		0.189821	0.142989	0.151402	0.176247	0.149794	0.189565	0.179893	0.161296	0.184911
PE	PE 36:4	PE 16:0_20:4	Glycerophosphoethanolamines	Diacylglycerophosphoethanolamines	20:4,16:0	C41H74NO8P	[M+H]+	740.523	739.515	1.7	15.92	6.30989	7.64985	5.5549	4.69495	4.73267	3.57405	3.55851	5.19037	9.1504	8.95594	8.7272	8.64064	8.24855	8.61888	8.97327	9.20563	7.27312	6.59031	6.28228	7.87502	8.37467	6.48433	7.96852	6.45133	4.94338	4.14242	3.93758	4.11772		6.95993	6.24534	6.69201	6.76386	6.31998	6.89155	6.88538	6.72682	6.50936
PE	PE 36:5	PE 16:1_20:4	Glycerophosphoethanolamines	Diacylglycerophosphoethanolamines	16:1,	C41H72NO8P	[M+H]+	738.507	737.5	0.6	14.93	0.189328	0.253553	0.151942	0.118675	0.0446232	0.0313955	0.0292424	0.040784	0.109392	0.0991841	0.104594	0.114844	0.219979	0.200462	0.233178	0.238216	0.0807109	0.0740718	0.0669239	0.0822301	0.102257	0.0683345	0.0891324	0.0756469	0.0562651	0.0439153	0.0427795	0.0402429		0.116106	0.109326	0.110546	0.124062	0.101981	0.117086	0.125646	0.111509	0.109644
PE	PE 37:3	PE 11:0_26:3	Glycerophosphoethanolamines	Diacylglycerophosphoethanolamines		C42H78NO8P	[M+H]+	756.554	755.547	2.7	16.85	0.0356386	0.0242205	0.0280893	0.0297399	0.110859	0.124632	0.128705	0.109093	0.0560276	0.0611809	0.0529569	0.0653519	0.0324448	0.0348637	0.0286368	0.0257635	0.0300677	0.0432135	0.0491943	0.0528037	0.0314076	0.0347935	0.0467086	0.038762	0.0539426	0.0468881	0.0482664	0.0451455		0.0291644	0.0332224	0.0415121	0.0367192	0.0379611	0.0375562	0.0404613	0.0384943	0.029128
PE	PE 37:4	PE 17:0_20:4	Glycerophosphoethanolamines	Diacylglycerophosphoethanolamines	20:4,17:0	C42H76NO8P	[M+H]+	754.539	753.531	1	16.46	1.06545	1.15117	0.966368	0.886015	0.921832	0.815029	0.80338	0.952405	1.47395	1.43555	1.30167	1.22231	0.456049	0.489843	0.471458	0.427921	0.860333	0.855265	0.835351	0.88594	1.12767	0.914046	1.07036	0.995006	1.00531	0.844293	0.92619	0.899089		0.812705	0.779323	0.784902	0.769729	0.805516	0.879023	0.823507	0.827168	0.786959
PE	PE 38:1	PE 10:0_28:1	Glycerophosphoethanolamines	Diacylglycerophosphoethanolamines		C43H84NO8P	[M+H]+	774.601	773.593	1.1	18.63	0.190017	0.217202	0.173549	0.144219	0.220913	0.195438	0.175828	0.271192	0.229165	0.191841	0.226781	0.218941	0.212699	0.235652	0.219014	0.243059	0.171229	0.163051	0.152636	0.188157	0.197345	0.172066	0.188434	0.159245	0.126456	0.101065	0.0956408	0.0944486		0.182959	0.165058	0.152124	0.178056	0.181491	0.171715	0.193751	0.176057	0.166003
PE	PE 38:2	PE 18:1_20:1	Glycerophosphoethanolamines	Diacylglycerophosphoethanolamines	18:1,	C43H82NO8P	[M+H]+	772.586	771.578	1.6	17.75	2.6846	3.30382	2.20328	1.97021	2.28526	1.82367	1.83591	2.63158	2.7749	2.92298	2.83017	2.94047	3.01522	2.7193	3.20787	2.72883	1.93324	1.84233	1.73089	1.91389	2.59062	1.87257	2.26306	2.15267	1.47346	1.15489	1.23967	1.12684		2.50768	1.97994	2.24763	2.41675	2.10425	2.24504	2.39315	2.09828	2.47375
PE	PE 38:3	PE 18:0_20:3	Glycerophosphoethanolamines	Diacylglycerophosphoethanolamines	18:0,20:3	C43H80NO8P	[M+H]+	770.57	769.562	1.5	17.62	0.277139	0.398046	0.218705	0.192201	0.314734	0.264763	0.227242	0.38532	0.234523	0.246946	0.260834	0.21609	0.673098	0.608623	0.700484	0.594047	0.206582	0.206867	0.184748	0.217509	0.253782	0.175437	0.217835	0.211351	0.126933	0.0992211	0.107492	0.101419		0.316343	0.275657	0.28845	0.349014	0.316009	0.313316	0.316833	0.306381	0.301004
PE	PE 38:4	PE 16:0_22:4	Glycerophosphoethanolamines	Diacylglycerophosphoethanolamines	22:4,16:0	C43H78NO8P	[M+H]+	768.554	767.547	2	16.67	1.12525	1.08648	0.9512	0.823302	1.85856	1.78091	1.7576	2.1865	3.28021	3.40969	3.25316	3.15886	1.7532	1.76723	1.89534	1.79517	2.37188	2.05489	2.35364	2.42428	2.53658	2.06017	2.37864	2.09971	1.67452	1.4911	1.60204	1.51275		1.89731	1.63022	1.80209	1.75223	1.73089	1.87039	1.76977	1.81233	1.73937
PE	PE 38:4	PE 18:0_20:4	Glycerophosphoethanolamines	Diacylglycerophosphoethanolamines	18:0,20:4	C43H78NO8P	[M+H]+	768.554	767.547	1.4	16.99	60.1668	60.8286	48.3108	42.871	49.2797	40.2977	40.3917	56.4324	61.81	62.8373	65.7733	61.6288	37.3209	37.9724	46.1709	38.298	44.7893	41.7056	44.0535	46.7206	62.5138	45.9456	53.9695	47.1071	44.1486	37.4144	38.3805	38.0143		43.6789	40.1713	42.0825	43.5144	43.2173	44.9455	43.3984	43.6844	42.1931
PE	PE 38:5	PE 18:1_20:4	Glycerophosphoethanolamines	Diacylglycerophosphoethanolamines	18:1,20:4	C43H76NO8P	[M+H]+	766.539	765.531	2.2	16.05	27.2237	32.6487	24.5762	20.8747	9.94722	7.60644	7.62947	10.5195	22.2047	20.9889	20.317	20.6688	20.0915	21.5944	20.8364	22.247	14.6732	12.3369	11.5341	14.5592	20.1333	16.0629	19.1271	16.4821	16.0389	13.5516	13.2419	13.3755		17.998	17.293	17.1298	18.1981	17.9699	18.0653	18.5609	18.1529	17.6313
PE	PE 39:4	PE 19:0_20:4	Glycerophosphoethanolamines	Diacylglycerophosphoethanolamines	19:0,	C44H80NO8P	[M+H]+	782.57	781.562	2.4	17.27	0.397359	0.411848	0.327271	0.315346	0.515692	0.393641	0.424692	0.4848	0.548209	0.491635	0.524881	0.499136	0.282571	0.273887	0.33114	0.249367	0.334769	0.361197	0.353116	0.340425	0.487738	0.353845	0.419235	0.373543	0.457377	0.355853	0.378837	0.311051		0.33506	0.294299	0.330685	0.338964	0.319864	0.330986	0.342923	0.350975	0.329549
PE	PE 39:4	PE 19:0_20:4	Glycerophosphoethanolamines	Diacylglycerophosphoethanolamines	19:0,	C44H80NO8P	[M+H]+	782.57	781.562	1.5	17.48	0.600978	0.744518	0.517054	0.440027	0.613977	0.455127	0.460439	0.601441	0.637784	0.66964	0.674605	0.649071	0.480197	0.4478	0.515425	0.453988	0.491321	0.485638	0.471147	0.481034	0.705654	0.494942	0.594245	0.533111	0.510417	0.408374	0.404876	0.388237		0.493425	0.431552	0.472848	0.555624	0.453569	0.476115	0.548384	0.444864	0.474798
PE	PE 40:0	PE 10:0_30:0	Glycerophosphoethanolamines	Diacylglycerophosphoethanolamines		C45H90NO8P	[M+H]+	804.648	803.64	1	20.32	0.00594826	0.00758628	0.00372176	0.0033478	0.0105177	0.00724942	0.00845565	0.0104904	0.0112195	0.0105201	0.00995925	0.0100102	0.0152169	0.0142955	0.0160206	0.0137701	0.0109313	0.00944518	0.00829724	0.00979766	0.0149321	0.0114079	0.0119304	0.0124271	0.00368439	0.00309433	0.00215174	0.00163369		0.00967271	0.00820838	0.00941917	0.00978241	0.00978391	0.00983807	0.0104454	0.00930812	0.0105504
PE	PE 40:1	PE 10:0_30:1	Glycerophosphoethanolamines	Diacylglycerophosphoethanolamines		C45H88NO8P	[M+H]+	802.633	801.625	1.5	19.35	0.0485217	0.0562004	0.0374343	0.0298465	0.0849843	0.0800385	0.0704781	0.0997775	0.110356	0.108715	0.104912	0.116401	0.0811163	0.0868794	0.0951429	0.0873348	0.0894131	0.0640917	0.0764103	0.0810345	0.0906741	0.0642058	0.078749	0.0651498	0.0474464	0.0380344	0.0379951	0.0346077		0.0643079	0.0640144	0.0642789	0.0729151	0.0686282	0.0704598	0.0709423	0.0654847	0.0651807
PE	PE 40:1	PE 10:0_30:1	Glycerophosphoethanolamines	Diacylglycerophosphoethanolamines		C45H88NO8P	[M+H]+	802.633	801.625	0.7	19.53	0.103803	0.106469	0.0724244	0.0598313	0.161371	0.1411	0.154635	0.209745	0.0991071	0.104235	0.104353	0.0992469	0.135924	0.146652	0.175743	0.146117	0.101657	0.0869399	0.0935265	0.100699	0.126045	0.0906796	0.109855	0.0971273	0.0491055	0.039724	0.0417126	0.039249		0.110583	0.102875	0.105777	0.109677	0.102442	0.111239	0.110991	0.104302	0.102833
PE	PE 40:1	PE 10:0_30:1	Glycerophosphoethanolamines	Diacylglycerophosphoethanolamines		C45H88NO8P	[M+H]+	802.633	801.625	0.7	19.73	0.00234993	0.00106965	0.00249935	0.00156508	0.00250015	0.00676225	0.00485281	0.00643248	0.00211383	0.00126795	0.00134516	0.00203688	0.00496534	0.00688869	0.00432671	0.00316963	0.00352107	0.00187268	0.00279428	0.00312883	0.00317363	0.00173148	0.00304294	0.00268782	0.00138178	0.00036526	0.00122244	0.00125333		0.00378856	0.00332882	0.00403531	0.00281258	0.00269588	0.00403758	0.00471027	0.00120377	0.00255333
PE	PE 40:2	PE 18:1_22:1	Glycerophosphoethanolamines	Diacylglycerophosphoethanolamines	18:1,22:1	C45H86NO8P	[M+H]+	800.617	799.609	1	18.59	0.699522	0.889848	0.608097	0.472572	0.951611	0.758882	0.737635	1.0826	0.77695	0.796319	0.768962	0.791825	1.06601	1.11404	1.14899	1.22088	0.644789	0.562228	0.547416	0.705375	0.770046	0.610349	0.710861	0.594765	0.369914	0.322682	0.323868	0.310844		0.756265	0.727608	0.719846	0.769856	0.703433	0.782999	0.77139	0.742041	0.74148
PE	PE 40:3	PE 18:0_22:3	Glycerophosphoethanolamines	Diacylglycerophosphoethanolamines	18:0,22:3	C45H84NO8P	[M+H]+	798.601	797.593	0.4	18.25	0.0836664	0.0864788	0.0722187	0.055741	0.260426	0.205602	0.206152	0.306862	0.168939	0.175228	0.174785	0.164787	0.272814	0.264069	0.286759	0.270245	0.156146	0.15537	0.133345	0.186405	0.149617	0.103367	0.144071	0.116884	0.0757297	0.0519807	0.0611801	0.0593245		0.179	0.146934	0.169307	0.166381	0.156858	0.181085	0.173068	0.160067	0.173427
PE	PE 40:4	PE 18:0_22:4	Glycerophosphoethanolamines	Diacylglycerophosphoethanolamines	18:0,22:4	C45H82NO8P	[M+H]+	796.586	795.578	2.3	17.45	0.158882	0.205969	0.108306	0.0871937	0.145082	0.120987	0.13729	0.12686	0.197703	0.199352	0.213056	0.220941	0.262482	0.363069	0.433821	0.360139	0.142799	0.151303	0.12359	0.157386	0.188063	0.122897	0.139182	0.128897	0.10869	0.0786483	0.0814076	0.0815969		0.202601	0.176161	0.178133	0.210422	0.189391	0.183505	0.210099	0.176408	0.181149
PE	PE 40:4	PE 18:0_22:4	Glycerophosphoethanolamines	Diacylglycerophosphoethanolamines	18:0,22:4	C45H82NO8P	[M+H]+	796.586	795.578	1.8	17.64	5.35102	6.01093	4.1891	4.18529	12.8698	10.4681	10.4216	13.86	16.8605	16.531	16.9277	16.8648	8.12435	7.05088	8.25104	6.88133	12.0962	11.7832	10.7685	11.5124	14.5147	9.83219	11.3927	11.2555	10.7907	7.88911	8.47894	7.62373		9.07208	8.05998	8.4774	9.85889	8.69448	8.9482	9.55567	8.42848	9.01775
PE	PE 40:4	PE 20:0_20:4	Glycerophosphoethanolamines	Diacylglycerophosphoethanolamines	20:4,20:0	C45H82NO8P	[M+H]+	796.586	795.578	1.2	17.94	0.35377	0.438938	0.319087	0.254108	0.384706	0.308004	0.303908	0.41406	0.426826	0.432026	0.435864	0.436694	0.417764	0.381863	0.443875	0.398992	0.356615	0.335096	0.31272	0.352463	0.461392	0.315234	0.398336	0.388347	0.255585	0.192941	0.209861	0.20426		0.386461	0.295016	0.373709	0.357964	0.334823	0.345679	0.358759	0.310108	0.357367
PE	PE 40:5	PE 18:1_22:4	Glycerophosphoethanolamines	Diacylglycerophosphoethanolamines	18:1,22:4	C45H80NO8P	[M+H]+	794.57	793.562	2	16.78	6.62776	6.39132	5.40338	4.8698	5.78197	5.02526	5.00278	6.17046	10.9335	10.9477	11.16	10.8394	4.9848	4.94472	5.10609	4.87406	6.30738	5.25004	5.91946	5.84409	9.21682	7.14692	8.50253	7.16294	7.52098	6.54486	6.64279	6.59563		6.13261	5.53301	5.85366	6.01319	5.83624	6.22455	5.99955	6.13046	5.82404
PE	PE 40:6	PE 18:1_22:5	Glycerophosphoethanolamines	Diacylglycerophosphoethanolamines	18:1,22:5	C45H78NO8P	[M+H]+	792.554	791.547	1.7	16.16	0.520581	0.58142	0.480545	0.382112	0.27487	0.194479	0.212865	0.27848	0.586536	0.526396	0.514148	0.515222	0.410659	0.420933	0.437835	0.444963	0.360219	0.285151	0.27394	0.348894	0.480098	0.353139	0.432636	0.376411	0.380755	0.315447	0.347659	0.322641		0.394225	0.356744	0.370998	0.385443	0.38183	0.386887	0.381664	0.398122	0.381526
PE	PE 40:7	PE 20:3_20:4	Glycerophosphoethanolamines	Diacylglycerophosphoethanolamines	20:3,	C45H76NO8P	[M+H]+	790.539	789.531	1.6	15.55	0.166292	0.170269	0.151168	0.154644	0.188291	0.117518	0.118529	0.166417	0.268727	0.260212	0.258398	0.277478	0.0727034	0.0613998	0.0796274	0.0555601	0.135998	0.135975	0.134589	0.161676	0.229667	0.173012	0.224228	0.178089	0.242412	0.175741	0.176724	0.20185		0.145186	0.113106	0.149906	0.134796	0.120087	0.140466	0.128449	0.117999	0.140622
PE	PE 40:7	PE 18:1_22:6	Glycerophosphoethanolamines	Diacylglycerophosphoethanolamines	18:1,22:6	C45H76NO8P	[M+H]+	790.539	789.531	3.4	15.85	0.321366	0.356977	0.269466	0.272422	0.208406	0.14451	0.156207	0.220657	0.365268	0.351959	0.358443	0.342658	0.318194	0.318026	0.314211	0.327216	0.244338	0.243328	0.220894	0.275714	0.371225	0.287182	0.351651	0.284978	0.292767	0.244001	0.246344	0.256731		0.269926	0.235415	0.263149	0.264667	0.239553	0.288737	0.299534	0.261063	0.275172
PE	PE 42:1	PE 18:1_24:0	Glycerophosphoethanolamines	Diacylglycerophosphoethanolamines	18:1,	C47H92NO8P	[M+H]+	830.664	829.656	0.7	20.42	0.135202	0.165014	0.104396	0.0933034	0.314778	0.260231	0.263457	0.363791	0.189778	0.19054	0.186724	0.191975	0.281922	0.258367	0.307387	0.269382	0.205416	0.192535	0.187357	0.205589	0.294837	0.20173	0.241992	0.234958	0.0884236	0.0655294	0.0721184	0.0660494		0.224673	0.172145	0.198039	0.212593	0.184014	0.197663	0.206853	0.186217	0.205825
PE	PE 42:2	PE 18:1_24:1	Glycerophosphoethanolamines	Diacylglycerophosphoethanolamines	18:1,24:1	C47H90NO8P	[M+H]+	828.648	827.64	1.5	19.44	0.415423	0.468357	0.307277	0.227527	0.699514	0.586275	0.620019	0.847126	0.665305	0.687074	0.71244	0.692872	0.784836	0.860261	0.97484	0.877728	0.659656	0.537183	0.578886	0.668556	0.706046	0.547547	0.650244	0.567719	0.234999	0.18629	0.196885	0.181016		0.638442	0.586428	0.598323	0.626405	0.620205	0.642677	0.628495	0.600676	0.596394
PE	PE 42:4	PE 20:4_22:0	Glycerophosphoethanolamines	Diacylglycerophosphoethanolamines	22:0,	C47H86NO8P	[M+H]+	824.617	823.609	0.5	18.85	0.0684181	0.0845047	0.0612279	0.0448018	0.0695193	0.0583289	0.0569766	0.0816061	0.0726599	0.0711503	0.0647428	0.0632499	0.089638	0.0950226	0.0925276	0.0979339	0.065183	0.0525168	0.0536142	0.0625245	0.0870744	0.0669689	0.0790451	0.068499	0.0425937	0.0358524	0.0367849	0.0344367		0.0697806	0.0646853	0.0656068	0.0663311	0.069021	0.0701287	0.0683322	0.0622765	0.0648096
PE	PE 42:5	PE 20:1_22:4	Glycerophosphoethanolamines	Diacylglycerophosphoethanolamines	22:4,20:1	C47H84NO8P	[M+H]+	822.601	821.593	1.8	17.66	0.350171	0.423099	0.273773	0.249785	0.573352	0.464693	0.445282	0.613669	1.26088	1.27972	1.27105	1.31819	0.738077	0.637917	0.733388	0.636983	0.751526	0.721608	0.655839	0.729101	0.871109	0.613063	0.698584	0.68368	0.542935	0.41122	0.445449	0.409435		0.636482	0.55993	0.572568	0.681677	0.592077	0.622382	0.659153	0.612341	0.644668
PE	PE 42:8	PE 20:4_22:4	Glycerophosphoethanolamines	Diacylglycerophosphoethanolamines	20:4,22:4	C47H78NO8P	[M+H]+	816.554	815.547	2.5	15.89	0.197322	0.231243	0.158514	0.14194	0.226938	0.144256	0.156517	0.209765	0.513409	0.524185	0.500833	0.492194	0.252591	0.233584	0.248083	0.261512	0.317691	0.290797	0.27607	0.329682	0.515599	0.40417	0.461858	0.386035	0.282867	0.25353	0.244249	0.265048		0.294874	0.264912	0.273852	0.274066	0.257999	0.281676	0.286064	0.283408	0.286103
PE	PE 43:1	PE 11:1_32:0	Glycerophosphoethanolamines	Diacylglycerophosphoethanolamines		C48H94NO8P	[M+H]+	844.679	843.672	0.7	20.86	0.00815955	0.0103469	0.00746068	0.00536694	0.0178897	0.0136426	0.0112653	0.0197228	0.0132295	0.0128892	0.0139458	0.0126319	0.0161828	0.0144016	0.0175431	0.0157236	0.0138463	0.0128463	0.0122926	0.0136749	0.0200969	0.0142757	0.0189429	0.0156283	0.00551604	0.00395544	0.00524961	0.0043534		0.0132305	0.0109226	0.0129045	0.0128481	0.011815	0.0132948	0.0142149	0.0119067	0.0122692
PE	PE 43:2	PE 13:0_30:2	Glycerophosphoethanolamines	Diacylglycerophosphoethanolamines		C48H92NO8P	[M+H]+	842.664	841.656	0.5	19.88	0.010255	0.0109131	0.00812459	0.00595757	0.0256466	0.0175492	0.0186289	0.0282516	0.0142047	0.0144219	0.0158813	0.014476	0.0150872	0.0160136	0.0181376	0.0172778	0.0132682	0.0126872	0.0127737	0.0128954	0.016388	0.0112873	0.0139702	0.0124372	0.00706117	0.00382128	0.00439591	0.00494981		0.0132747	0.0120503	0.0133303	0.0124239	0.0127788	0.0126365	0.013549	0.0114531	0.0117088
PE	PE 44:1	PE 12:1_32:0	Glycerophosphoethanolamines	Diacylglycerophosphoethanolamines		C49H96NO8P	[M+H]+	858.695	857.687	0.6	21.29	0.0211067	0.0276565	0.0175125	0.0137188	0.0492873	0.039636	0.0430008	0.0599237	0.0400677	0.0401109	0.0410117	0.0458249	0.0421719	0.0431333	0.0452106	0.0462231	0.0443714	0.0390715	0.0364766	0.0463209	0.0604714	0.0440027	0.0542592	0.0496365	0.0181516	0.0154954	0.0152708	0.0150702		0.0410976	0.0354987	0.0365993	0.0386419	0.0375684	0.0383597	0.0387736	0.038103	0.0376936
PE	PE 44:2	PE 18:1_26:1	Glycerophosphoethanolamines	Diacylglycerophosphoethanolamines	18:1,26:1	C49H94NO8P	[M+H]+	856.679	855.672	0.9	20.29	0.0998173	0.127149	0.0773114	0.0635793	0.193187	0.149714	0.149483	0.224681	0.21765	0.211973	0.215249	0.222848	0.198699	0.180034	0.221053	0.193206	0.208374	0.18743	0.177762	0.20324	0.245658	0.170659	0.206555	0.193134	0.0734986	0.0524105	0.0573111	0.0539452		0.177016	0.139055	0.155072	0.166813	0.153005	0.159272	0.166799	0.146983	0.153814
PE	PE 44:4	PE 20:4_24:0	Glycerophosphoethanolamines	Diacylglycerophosphoethanolamines	24:0,	C49H90NO8P	[M+H]+	852.648	851.64	0.2	19.74	0.0478247	0.0515761	0.0346668	0.0273989	0.0917389	0.0674756	0.0720972	0.102237	0.0868729	0.0851766	0.083657	0.0859029	0.0932727	0.0946735	0.113501	0.100671	0.0882771	0.0759624	0.0769673	0.0848591	0.127014	0.0823408	0.100707	0.0866429	0.0400607	0.0345471	0.0357384	0.0348694		0.075342	0.0628926	0.0717872	0.0771765	0.0715387	0.0721835	0.0758837	0.0699269	0.0684425
PE	PE 44:5	PE 20:4_24:1	Glycerophosphoethanolamines	Diacylglycerophosphoethanolamines	24:1,20:4	C49H88NO8P	[M+H]+	850.633	849.625	0.6	18.76	0.138745	0.187412	0.12195	0.088086	0.209401	0.162892	0.167452	0.24143	0.36145	0.321287	0.330026	0.320431	0.352973	0.366517	0.367602	0.401771	0.326108	0.270646	0.253	0.314232	0.32867	0.25784	0.315824	0.258935	0.118719	0.0986822	0.107585	0.0988747		0.25464	0.232983	0.24684	0.252463	0.249813	0.252099	0.253507	0.249386	0.245553
PE	PE 46:2	PE 14:2_32:0	Glycerophosphoethanolamines	Diacylglycerophosphoethanolamines		C51H98NO8P	[M+H]+	884.711	883.703	0.6	21.14	0.00416099	0.00566858	0.00360873	0.00306121	0.0066559	0.00633459	0.00334709	0.0055869	0.00913652	0.0100481	0.0109817	0.0133767	0.00740641	0.0069866	0.0084843	0.00864923	0.00989367	0.00918659	0.0080669	0.0105144	0.0109287	0.00902615	0.0102751	0.00785973	0.00276141	0.00132613	0.00192014	0.00117326		0.00825446	0.00717922	0.00751635	0.00890128	0.00707777	0.00805645	0.00750738	0.00722226	0.00755466
PE	PE 46:4	PE 20:4_26:0	Glycerophosphoethanolamines	Diacylglycerophosphoethanolamines	26:0,	C51H94NO8P	[M+H]+	880.679	879.672	0.3	20.63	0.00470334	0.00608556	0.00402524	0.002967	0.00672713	0.00562241	0.00607306	0.0121777	0.0136203	0.0137003	0.013305	0.0135395	0.00997013	0.00840628	0.0104754	0.00954235	0.0151373	0.0113915	0.0115618	0.0131728	0.0186025	0.0133424	0.0168479	0.0143059	0.00432755	0.00347674	0.00418014	0.00346732		0.0108699	0.00840487	0.0103979	0.0103028	0.00946076	0.00980953	0.0102121	0.00889081	0.00916221
PE	PE 46:5	PE 18:3_28:2	Glycerophosphoethanolamines	Diacylglycerophosphoethanolamines		C51H92NO8P	[M+H]+	878.664	877.656	1	19.34	0.0351779	0.0343632	0.0257981	0.0180689	0.0643969	0.05904	0.0603386	0.0778298	0.221719	0.216203	0.221058	0.242025	0.086459	0.0915299	0.100741	0.0967003	0.175152	0.137208	0.141817	0.155421	0.135519	0.105732	0.123369	0.101925	0.0565711	0.0484083	0.0458494	0.0439666		0.0974472	0.0889829	0.0894044	0.0996613	0.0985879	0.102604	0.0969732	0.0941187	0.0855701
PE	PE 46:5	PE 20:4_26:1	Glycerophosphoethanolamines	Diacylglycerophosphoethanolamines	20:4,26:1	C51H92NO8P	[M+H]+	878.664	877.656	0.5	19.62	0.0271374	0.0313132	0.0211937	0.0157423	0.0452666	0.0426271	0.0387516	0.0561136	0.0912288	0.088165	0.0939198	0.0900142	0.0507632	0.0542502	0.0644146	0.0552122	0.0896883	0.0685848	0.0720749	0.0830719	0.0916941	0.0634023	0.0756986	0.0665663	0.024047	0.020658	0.0239011	0.0208508		0.054295	0.0486415	0.0509214	0.0543603	0.0498368	0.0527177	0.0518487	0.0515882	0.0502372
PE	PE 48:5	PE 18:3_30:2	Glycerophosphoethanolamines	Diacylglycerophosphoethanolamines		C53H96NO8P	[M+H]+	906.695	905.687	1	20.19	0.0117372	0.0125722	0.00863659	0.00642658	0.024599	0.0202202	0.0228891	0.029094	0.095104	0.0939256	0.0863838	0.0974152	0.0299522	0.026967	0.0302694	0.0283862	0.0737339	0.0653182	0.0578985	0.0647432	0.0687009	0.0479226	0.0569827	0.0510608	0.0260029	0.0186691	0.0191063	0.018299		0.0415328	0.0341385	0.0344186	0.0444307	0.0356792	0.0373045	0.0416713	0.0342589	0.0366417
LPE	LPE 18:0	LPE 18:0	Glycerophosphoethanolamines	Monoacylglycerophosphoethanolamines		C23H48NO7P	[M+H]+	482.325	481.317	1	8.42	0.131003	0.154008	0.125177	0.11804	0.300217	0.242432	0.224434	0.330822	0.245578	0.236574	0.197593	0.224169	0.147162	0.167303	0.156542	0.167179	0.236293	0.184468	0.165104	0.218633	0.223995	0.16373	0.201122	0.172234	0.146199	0.117994	0.129901	0.13097		0.157842	0.169861	0.166281	0.166787	0.179428	0.170378	0.169233	0.174575	0.173085
LPE	LPE 18:1	LPE 18:1	Glycerophosphoethanolamines	Monoacylglycerophosphoethanolamines		C23H46NO7P	[M+H]+	480.309	479.301	0.6	5.81	4890440	5018910	4434680	3629870	1061990	1040270	988120	1232040	3463850	3095110	2898750	4240520	6621730	7102840	6745460	8206010	3905570	2323300	2225150	2814700	3687880	2954120	3298940	2923570	2025750	1602770	1830690	1433000		4368030	4226760	4105100	4074190	4023780	3888830	3904790	3798220	3643380
LPE	LPE 20:4	LPE 20:4	Glycerophosphoethanolamines	Monoacylglycerophosphoethanolamines		C25H44NO7P	[M+H]+	502.293	501.286	0.8	4.15	2683420	2861300	2324960	2431490	3054250	2794240	2629780	3316520	3220930	2828800	2815710	4055040	1300660	1379450	1405980	1855460	2487360	1935220	2059080	2461950	3095480	2332910	2372720	2458990	2941390	2980910	2674000	2648850		2375380	2274670	2191570	2144420	2133980	2129190	2316710	2107910	2075490
PG	PG 34:1	PG 16:0_18:1	Glycerophosphoglycerols	Diacylglycerophosphoglycerols	16:0,	C40H77O10P	[M+H]+	749.533	748.525	1.6	15.82	0.084168	0.0901356	0.0679512	0.0627889	0.0654034	0.0500129	0.0472021	0.0693654	0.071614	0.0716101	0.0683099	0.0522483	0.082186	0.0935444	0.0753946	0.094169	0.0560257	0.0410119	0.0481302	0.0648155	0.0747508	0.066857	0.0741148	0.0579513	0.0398215	0.0386042	0.0419165	0.0427829		0.0544838	0.0628744	0.0642444	0.0604714	0.0582909	0.0635685	0.0636638	0.0736255	0.0706419
PI	PI 34:1		Glycerophosphoinositols	Diacylglycerophosphoinositols		C43H81O13P	[M+H]+	837.549	836.542	2.3	15.57	5.06323	4.60417	5.10324	7.0427	59.5245	82.1731	68.7304	71.7015	16.6439	16.2092	19.9499	11.3913	1.04297	1.54585	1.99553	1.35443	9.19677	16.7919	17.4875	15.3107	12.3994	13.3507	15.3042	15.2188	23.296	23.0945	22.5819	43.0071		5.54232	6.05665	9.0981	4.58769	6.269	7.46778	6.35262	5.96484	9.64591
PI	PI 34:2		Glycerophosphoinositols	Diacylglycerophosphoinositols		C43H79O13P	[M+H]+	835.534	834.526	1.1	14.69	0.158596	0.225288	0.199231	0.019805	0.911135	0.485928	1.08765	0.67817	0.140206	0.132262	0.304195	0.224472	0.0783077	0.146694	0.108388	0.0649373	0.214876	0.322054	0.342484	0.12772	0.264568	0.181254	0.177236	0.120915	0.207599	0.198003	0.148082	0.286055		0.129424	0.151065	0.169684	0.136678	0.0848896	0.19349	0.171125	0.0636891	0.0458276
PI	PI 36:1	PI 18:0_18:1	Glycerophosphoinositols	Diacylglycerophosphoinositols	18:0,	C45H85O13P	[M+H]+	865.581	864.573	1.9	16.6	17.9158	12.8322	20.3235	22.9334	148.206	209.48	177.899	165.172	44.2293	40.8469	45.0559	25.2147	1.85282	2.67364	3.72025	2.08429	29.2391	43.9145	54.0448	37.8524	25.1236	32.3586	33.7872	31.1031	61.9616	63.5107	65.4292	107.884		14.087	16.2836	17.5841	12.4526	16.6752	19.4707	13.7955	16.6212	19.9088
PI	PI 36:2		Glycerophosphoinositols	Diacylglycerophosphoinositols		C45H83O13P	[M+H]+	863.565	862.557	1.7	15.72	28.9748	28.6657	35.2146	32.1773	174.468	209.459	186.937	198.505	54.3778	48.9438	54.2142	37.088	6.86091	9.02984	11.0941	7.9689	35.3794	56.3641	55.7599	52.2101	37.3849	43.2377	46.7091	45.237	69.9207	65.9714	64.6478	115.712		23.7937	26.0748	32.5666	23.4971	25.116	31.1065	28.9857	27.0322	36.7912
PI	PI 36:4	PI 16:0_20:4	Glycerophosphoinositols	Diacylglycerophosphoinositols	16:0,	C45H79O13P	[M+H]+	859.534	858.526	1.2	14.76	2.82917	3.20314	2.87934	2.69863	9.40426	10.7396	9.03824	10.355	5.88635	5.08274	6.24443	4.19696	1.30461	1.88455	2.02684	1.68199	4.02295	5.49246	5.67164	4.84173	5.68792	5.41543	5.7666	5.68103	6.72961	5.26658	5.8237	8.91194		2.80629	2.98499	3.31616	2.68925	3.02372	3.36169	3.36396	3.14682	3.6736
PI	PI 37:4	PI 17:0_20:4	Glycerophosphoinositols	Diacylglycerophosphoinositols	17:0,	C46H81O13P	[M+H]+	873.549	872.542	2.5	15.32	1.87726	1.99155	2.38216	2.41805	6.56402	9.09258	7.87449	7.80357	2.56766	2.7779	3.27177	2.192	0.288986	0.448878	0	0.496034	1.64336	2.6424	2.84677	2.65778	2.34704	2.37266	3.10263	3.22257	4.7079	4.00725	4.85753	6.84432		1.35177	1.47432	1.86944	1.09338	1.44005	2.06303	1.36373	1.52152	2.24085
PI	PI 38:4	PI 18:0_20:4	Glycerophosphoinositols	Diacylglycerophosphoinositols	18:0,	C47H83O13P	[M+H]+	887.565	886.557	2	15.85	81.1505	79.3139	91.0003	95.2454	267.547	362.656	293.794	314.967	111.094	99.4273	115.117	70.535	23.1617	32.023	33.3822	26.9043	68.1793	98.6941	104.025	100.902	109.829	132.283	140.806	140.943	163.584	159.901	163.168	275.263		58.9833	64.7068	74.604	55.1917	61.1168	79.3541	73.8073	73.6652	89.8147
PI	PI 38:5	PI 12:0_26:5	Glycerophosphoinositols	Diacylglycerophosphoinositols		C47H81O13P	[M+H]+	885.549	884.542	1.3	14.9	19.2979	22.159	21.3471	18.9888	72.8318	87.9283	80.7849	78.2115	34.0348	30.5245	34.1981	25.7043	5.22332	7.13614	8.65752	6.33406	20.2055	30.539	30.2313	23.7445	27.4946	26.2702	29.5754	28.1565	54.0208	42.553	46.5861	68.3797		14.8581	16.6659	18.2023	14.0807	15.6966	17.796	18.9594	16.6251	20.4635
PI	PI 38:7	PI 22:6_16:1	Glycerophosphoinositols	Diacylglycerophosphoinositols		C47H77O13P	[M+H]+	881.518	880.51	4.1	14.76	3.75388	3.95163	3.69076	3.88257	14.0659	17.7696	15.9841	15.4232	8.36603	7.10778	8.76826	6.48235	1.44511	1.86806	2.13195	1.66172	5.42882	8.25745	8.14597	6.54275	7.1974	7.62639	8.10185	7.59289	10.7811	8.88164	9.9506	14.1975		3.49493	4.39564	4.57285	3.69068	4.17942	4.39094	4.53173	4.11765	4.91674
PI	PI 40:5	PI 14:0_26:5	Glycerophosphoinositols	Diacylglycerophosphoinositols		C49H85O13P	[M+H]+	913.581	912.573	1.8	15.64	1.10882	1.10683	1.20985	0.963524	11.6863	15.6483	14.2741	17.746	5.20565	4.30269	5.90326	3.01714	0.429518	0.810728	0.898681	0.447507	2.96747	5.08079	5.2106	5.17224	3.70518	3.32433	4.57386	4.92131	6.2288	3.55767	5.25882	8.2457		2.14915	1.89374	2.59884	1.62524	1.06005	2.13664	2.12371	2.63871	3.1234
PI	PI 40:7	PI 22:6_18:1	Glycerophosphoinositols	Diacylglycerophosphoinositols		C49H81O13P	[M+H]+	909.549	908.542	4.7	15.53	2.12103	1.99949	2.47785	2.89863	20.2029	27.0477	23.955	23.0888	7.90912	6.64745	8.49632	5.7695	1.25788	1.49965	1.6351	1.45342	2.36518	4.92548	5.99468	4.22547	5.01535	5.4857	7.79358	7.15597	9.55398	8.79097	9.2882	16.3078		3.57174	3.82101	4.90382	3.0203	3.21678	4.13292	3.66064	3.24392	5.55793
PI	PI 40:8	PI 22:6_18:2	Glycerophosphoinositols	Diacylglycerophosphoinositols		C49H79O13P	[M+H]+	907.534	906.526	4.4	14.9	21.1445	22.3449	22.3804	24.2465	114.062	147.18	133.136	119.913	38.3551	35.0995	40.8567	33.9379	5.16392	6.21579	7.7457	5.4719	23.6966	38.2476	37.3584	26.1023	29.477	32.0531	33.3946	34.793	81.495	67.4804	71.2156	95.9301		17.0329	19.2529	21.4316	17.291	18.5084	20.8839	21.3149	18.9255	23.3727
PS	PS 34:0		Glycerophosphoserines	Diacylglycerophosphoserines		C40H78NO10P	[M+H]+	764.544	763.536	2.1	16.63	0.000192208	7.08278e-05	0	0.000162467	0.000112679	0.000560769	0.000396137	0.000583597	0.000534964	0.000281738	0.000517101	0.000421032	0	0	4.59833e-05	3.59928e-05	0.000256446	0.000314087	0.000310886	0.000236712	0.000270558	0.000276247	0.000382378	0.000194932	0.000673445	0.000137609	0.000262535	0.000218678		0.000706516	0.000456258	0.000177805	0.000136721	0.00014232	0.000313623	0.000346199	0.000221725	0.000277309
PS	PS 34:1	PS 16:0_18:1	Glycerophosphoserines	Diacylglycerophosphoserines	18:1,16:0	C40H76NO10P	[M+H]+	762.529	761.521	1.6	15.76	0.0100873	0.0107947	0.00848697	0.00637176	0.00561558	0.00710686	0.00500076	0.00937792	0.0154721	0.0142218	0.0113558	0.0108067	0.00737677	0.00694032	0.00902472	0.00650086	0.0100239	0.00964864	0.00794388	0.0109503	0.0131076	0.0108926	0.011971	0.00961861	0.00876935	0.00384623	0.00468894	0.00518382		0.0109237	0.0109117	0.0103441	0.00923036	0.00900391	0.0100755	0.00986787	0.00851721	0.00971771
PS	PS 35:1		Glycerophosphoserines	Diacylglycerophosphoserines		C41H78NO10P	[M+H]+	776.544	775.536	0.5	16.29	0.0015636	0.00168322	0.00132735	0.00118239	0.000606222	0.00109532	0.000565408	0.00125737	0.0018193	0.00165815	0.00126691	0.00115249	0.000578771	0.000589571	0.00078993	0.000651618	0.00106984	0.000988286	0.000675063	0.000848364	0.00143701	0.00116441	0.0014231	0.0009811	0.00133458	0.000558374	0.000866822	0.00060605		0.00113068	0.00132682	0.00114802	0.000932545	0.00107728	0.000943959	0.000972573	0.000940302	0.00106588
PS	PS 36:1	PS 18:0_18:1	Glycerophosphoserines	Diacylglycerophosphoserines	18:1,18:0	C42H80NO10P	[M+H]+	790.56	789.552	1.9	16.78	0.0495092	0.0405468	0.0379213	0.030676	0.0249723	0.0407358	0.0276655	0.047044	0.0528769	0.0481351	0.0411968	0.0348504	0.0177225	0.0171181	0.0220128	0.0156691	0.0303504	0.0299267	0.0264908	0.0289742	0.0430017	0.0358179	0.0385033	0.0314939	0.0427979	0.0177699	0.0253034	0.024378		0.03354	0.0358433	0.0316506	0.0271797	0.0296667	0.0303006	0.0289579	0.0278693	0.0281235
PS	PS 36:2	PS 18:1_18:1	Glycerophosphoserines	Diacylglycerophosphoserines	18:1,	C42H78NO10P	[M+H]+	788.544	787.536	2.5	15.89	0.0137574	0.0158169	0.0119491	0.00938982	0.00523242	0.0064996	0.00446158	0.00890681	0.0117648	0.0110809	0.00874339	0.00807387	0.00802066	0.00821339	0.0101111	0.00819402	0.00653196	0.0065217	0.00495434	0.00726614	0.010453	0.00883077	0.0101884	0.00841519	0.00709363	0.00326981	0.00411882	0.00418019		0.00996776	0.0106822	0.00989793	0.00843829	0.00865595	0.00949039	0.00929008	0.00842125	0.00879706
PS	PS 38:4	PS 18:0_20:4	Glycerophosphoserines	Diacylglycerophosphoserines	18:0,20:4	C44H78NO10P	[M+H]+	812.544	811.536	2.7	16.03	0.0139381	0.0120175	0.0112922	0.009771	0.00270547	0.00333687	0.00211912	0.00406916	0.0161887	0.0134706	0.0110208	0.010176	0.00303579	0.00312139	0.00360073	0.00307522	0.00706706	0.0064461	0.00499422	0.00667058	0.0120924	0.00950088	0.0103043	0.00877961	0.015909	0.00748909	0.00962071	0.00941342		0.00739494	0.00856478	0.00750962	0.00673635	0.00713505	0.00716853	0.00720242	0.00674527	0.00701083
PS	PS 39:4	PS 18:0_21:4	Glycerophosphoserines	Diacylglycerophosphoserines	18:0,	C45H80NO10P	[M+H]+	826.56	825.552	0.9	16.3	8.14677e-05	0.000120778	6.56002e-05	7.81428e-05	3.28117e-05	2.53676e-05	0	8.27688e-05	0.000135071	0.000189884	0.000120701	5.14302e-05	4.41385e-05	5.3269e-05	5.30643e-05	6.13204e-05	0.000127546	8.31935e-05	9.71826e-05	0.0001186	0.000170262	9.52211e-05	0.000211654	9.88429e-05	0.00010173	3.41641e-05	4.93584e-05	4.19418e-05		0.000154527	8.46128e-05	0.000128607	0.000134605	0.000143513	0.000154392	0.000133875	0.000105538	0.000141341
PS	PS 40:2	PS 18:1_22:1	Glycerophosphoserines	Diacylglycerophosphoserines	18:1,22:1	C46H86NO10P	[M+H]+	844.607	843.599	2.5	17.68	0.00325401	0.00331889	0.00234376	0.00195942	0.000739531	0.00127862	0.000773046	0.00164454	0.00249052	0.00250004	0.0021878	0.00163989	0.00159798	0.00132441	0.00179291	0.00139464	0.00127505	0.00143654	0.00104698	0.00133356	0.00218257	0.00165711	0.00176253	0.00177135	0.00181721	0.000702353	0.000963602	0.000940497		0.00215805	0.00219519	0.0018769	0.00173016	0.00167747	0.00171152	0.00189738	0.00161125	0.00187032
PS	PS 40:4	PS 18:0_22:4	Glycerophosphoserines	Diacylglycerophosphoserines	18:0,22:4	C46H82NO10P	[M+H]+	840.576	839.568	2.2	16.7	0.0092933	0.0085157	0.00678355	0.00569052	0.00843693	0.012648	0.00818292	0.0145499	0.0260856	0.0230615	0.0202876	0.0170717	0.00669224	0.00659208	0.00799782	0.00651924	0.01338	0.0131436	0.0117888	0.0140193	0.0171221	0.0149111	0.0163756	0.0135212	0.0142107	0.00684548	0.00966867	0.00882778		0.0119943	0.0120927	0.0116481	0.0094731	0.01046	0.0110613	0.0105829	0.00980089	0.0101231
PS	PS 40:5	PS 18:0_22:5	Glycerophosphoserines	Diacylglycerophosphoserines	22:5,	C46H80NO10P	[M+H]+	838.56	837.552	1.8	16.13	0.00125458	0.00125189	0.00105498	0.000818589	0.000326768	0.000460077	0.00027542	0.000644907	0.00169941	0.00147967	0.00121997	0.0010166	0.000652775	0.000761981	0.000822367	0.00078358	0.000828447	0.000774449	0.000628235	0.000886718	0.00123073	0.00098431	0.00113045	0.000973706	0.00091674	0.00045178	0.000661215	0.000577617		0.00098668	0.00100024	0.0009751	0.000823384	0.000881519	0.000970308	0.000852074	0.000789777	0.000841067
PS	PS 42:1		Glycerophosphoserines	Diacylglycerophosphoserines		C48H92NO10P	[M+H]+	874.654	873.646	0.8	19.47	0.000181007	0.000164702	0.000114002	9.77744e-05	7.10942e-05	0.000171652	0.000113808	0.000193609	0.000267345	0.000238183	0.000215414	0.000102358	0.000130819	0.000119569	0.000114894	0.000174599	0.000162714	0.000176153	0.000123136	0.000148397	0.000322752	0.00030595	0.000314901	0.000242933	0.000187078	4.69741e-05	6.52592e-05	6.09262e-05		0.000302908	0.000294933	0.000211748	0.000199426	0.000105188	0.000223616	0.000211504	0.000196025	0.000171465
PS	PS 42:2	PS 18:1_24:1	Glycerophosphoserines	Diacylglycerophosphoserines	18:1,24:1	C48H90NO10P	[M+H]+	872.638	871.63	2.7	18.49	0.000470515	0.000419145	0.000598095	0.000266134	0.000180574	0.000211438	0.000249166	0.000531229	0.000690209	0.000720009	0.000347589	0.00056027	0.000146301	0.000282895	0.000419131	0.000432349	0.000378137	0.000406451	0.000264099	0.000481263	0.000395445	0.000514794	0.000607899	0.000739826	0.000461603	0.000148167	0.000231663	0.000211031		0.000390357	0.000650469	0.000477446	0.000439106	0.000362435	0.000665594	0.000485014	0.000332792	0.000604227
PS	PS 42:5		Glycerophosphoserines	Diacylglycerophosphoserines		C48H84NO10P	[M+H]+	866.591	865.583	1.2	17.02	0	2.47855e-05	3.11753e-05	0	0	3.3136e-05	0	0.0001253	0.000119532	0.000200566	8.64426e-05	0.000169605	4.93073e-05	6.60299e-05	8.03539e-05	6.69479e-05	0.00010785	0.000167344	8.2975e-05	0.000131147	0.000154515	0.000115539	0.000131186	0.000103535	0.000141467	5.9978e-05	9.11207e-05	3.46055e-05		0.000119421	8.0771e-05	0.000121937	5.44096e-05	0.000116507	6.39515e-05	8.74388e-05	0.000114527	9.74674e-05
PS	PS 44:2		Glycerophosphoserines	Diacylglycerophosphoserines		C50H94NO10P	[M+H]+	900.669	899.662	1.4	19.34	0	2.30629e-05	0	0	0	0	0	0	3.77151e-05	3.41429e-05	3.40199e-05	2.16266e-05	0	4.09553e-06	1.73267e-05	0	3.99866e-05	9.10111e-06	1.30322e-05	2.14289e-05	4.98179e-05	1.4184e-05	1.57282e-05	2.02582e-05	3.47793e-05	6.66982e-06	5.35341e-06	6.42012e-06		6.02075e-05	1.09568e-05	1.19076e-05	3.3796e-06	1.63352e-05	1.77604e-05	1.50616e-05	2.11154e-05	1.00305e-05
SM	SM 30:0;O2		Phosphosphingolipids	Ceramide phosphocholines (sphingomyelins)		C35H73N2O6P	[M+H]+	649.529	648.521	1.2	12.91	0.000352879	0.000433989	0.000291147	0.000192178	7.69241e-05	0	3.05169e-05	8.89569e-05	0.000131894	0.000127823	0.000118139	0.000124635	0.000366293	0.000390224	0.000415674	0.000486646	0.00012936	0.000118382	7.71508e-05	0.000157197	0.000136546	9.16677e-05	0.000147777	0.00010093	0	5.00848e-05	6.95732e-05	4.88203e-05		0.000194754	0.000214139	0.000210418	0.000235111	0.000235708	0.000215154	0.000178593	0.000241344	0.000220744
SM	SM 30:1;O2		Phosphosphingolipids	Ceramide phosphocholines (sphingomyelins)		C35H71N2O6P	[M+H]+	647.513	646.505	1.1	12.36	0.00234652	0.00291911	0.00161335	0.00132913	0.00146221	0.00137472	0.000977947	0.0015909	0.00164753	0.00172523	0.00145841	0.00176951	0.00317815	0.00335619	0.00344392	0.00445261	0.00137293	0.00100868	0.000915727	0.00129972	0.00146212	0.00111885	0.00121892	0.00120367	0.000960464	0.000908645	0.000859707	0.000734376		0.00187938	0.00213862	0.00184011	0.00187915	0.00196355	0.00163375	0.00189245	0.00186227	0.00163114
SM	SM 31:1;O2		Phosphosphingolipids	Ceramide phosphocholines (sphingomyelins)		C36H73N2O6P	[M+H]+	661.529	660.521	1.1	13.11	0.00373645	0.00484199	0.00319634	0.00249847	0.00249578	0.00205405	0.0018632	0.00265018	0.00294663	0.00294033	0.00252789	0.00255547	0.0050473	0.005517	0.00539142	0.00681274	0.00215799	0.0016245	0.00158927	0.00234561	0.0024734	0.00189571	0.00234006	0.00209111	0.00140152	0.001411	0.00142102	0.0013451		0.00284733	0.00313953	0.00305562	0.00297734	0.00310525	0.00289764	0.00297772	0.00317283	0.00284782
SM	SM 32:0;O2		Phosphosphingolipids	Ceramide phosphocholines (sphingomyelins)		C37H77N2O6P	[M+H]+	677.56	676.552	1.5	14.36	0.0739545	0.0847768	0.0558567	0.0443413	0.0354807	0.0279573	0.0282519	0.0432635	0.0372104	0.0352499	0.032118	0.0303419	0.0627747	0.0727909	0.0769684	0.0878485	0.0328176	0.0236484	0.0232278	0.0309251	0.0277175	0.0215057	0.0242932	0.0203202	0.022546	0.0218204	0.0227971	0.0202255		0.0399526	0.0465304	0.0399199	0.0401498	0.0437702	0.0377948	0.0392439	0.0423659	0.0366799
SM	SM 32:1;O2		Phosphosphingolipids	Ceramide phosphocholines (sphingomyelins)		C37H75N2O6P	[M+H]+	675.544	674.536	1.2	13.84	0.333221	0.400778	0.260329	0.204408	0.204014	0.175528	0.165591	0.230287	0.287962	0.276531	0.223217	0.226057	0.436277	0.501573	0.464425	0.626106	0.211043	0.144308	0.143903	0.198393	0.224084	0.181527	0.213408	0.180854	0.121609	0.117527	0.124949	0.1093		0.259022	0.295942	0.259924	0.251934	0.284559	0.242904	0.246802	0.275716	0.241633
SM	SM 32:2;O2		Phosphosphingolipids	Ceramide phosphocholines (sphingomyelins)		C37H73N2O6P	[M+H]+	673.529	672.521	0.8	12.67	0.00672882	0.00941861	0.00559831	0.0043142	0.00477204	0.00407078	0.00341627	0.00510747	0.00555804	0.00576414	0.00493426	0.0049836	0.0126872	0.0137406	0.0135237	0.0173103	0.00441439	0.00333148	0.00329366	0.00432817	0.00445118	0.00350743	0.00445714	0.00396391	0.0026573	0.00249119	0.00253289	0.00228924		0.00603461	0.00682522	0.00634746	0.00643279	0.00646496	0.00589277	0.00639151	0.00642088	0.0061408
SM	SM 32:2;O2		Phosphosphingolipids	Ceramide phosphocholines (sphingomyelins)		C37H73N2O6P	[M+H]+	673.529	672.521	1	12.88	0.0012412	0.00184996	0.00124069	0.000899424	0.000929532	0.000864931	0.000652607	0.00107179	0.00109824	0.00108868	0.00112199	0.000995295	0.00218728	0.00234301	0.00231009	0.00285813	0.000814531	0.000670259	0.000635696	0.000894736	0.000978544	0.000703555	0.00081711	0.000754595	0.0005353	0.000533848	0.000518813	0.000473674		0.00101016	0.00126228	0.00116803	0.00109216	0.00114484	0.00105123	0.00109259	0.00116386	0.00109228
SM	SM 33:0;O2		Phosphosphingolipids	Ceramide phosphocholines (sphingomyelins)		C38H79N2O6P	[M+H]+	691.575	690.568	1.4	14.99	0.0230458	0.0250586	0.0172124	0.0157703	0.0087139	0.00714835	0.00693666	0.00938754	0.00961298	0.00907724	0.00776596	0.00851815	0.00963651	0.010271	0.0102175	0.011899	0.00767771	0.00608148	0.00542873	0.00678755	0.00725019	0.00538682	0.0062035	0.00565929	0.00834081	0.00698259	0.00735134	0.00644498		0.00881236	0.01012	0.00882491	0.0097561	0.00966957	0.00862479	0.00962714	0.00952021	0.00869667
SM	SM 33:1;O2		Phosphosphingolipids	Ceramide phosphocholines (sphingomyelins)		C38H77N2O6P	[M+H]+	689.56	688.552	0.8	14.32	0.00340119	0.00385283	0.00267084	0.00203407	0.00221531	0.00176418	0.00183386	0.00250296	0.00274508	0.00271834	0.00230958	0.00228615	0.00333491	0.003922	0.00382558	0.00451386	0.00212488	0.00144053	0.00138903	0.00184812	0.00238151	0.00181832	0.00224044	0.00182663	0.0013492	0.00139743	0.00138359	0.00122103		0.00220835	0.00261015	0.00235605	0.00239552	0.00244902	0.00222871	0.00227503	0.00241163	0.00210225
SM	SM 33:1;O2		Phosphosphingolipids	Ceramide phosphocholines (sphingomyelins)		C38H77N2O6P	[M+H]+	689.56	688.552	1.4	14.51	0.280412	0.309599	0.211054	0.17086	0.174792	0.138218	0.134769	0.192606	0.220381	0.206037	0.179997	0.17938	0.250925	0.292622	0.294328	0.329493	0.164457	0.116015	0.117245	0.149698	0.213531	0.152068	0.171237	0.145174	0.105312	0.0983759	0.104294	0.0913056		0.182736	0.211271	0.18284	0.18321	0.198705	0.169108	0.189805	0.194474	0.168686
SM	SM 33:2;O2		Phosphosphingolipids	Ceramide phosphocholines (sphingomyelins)		C38H75N2O6P	[M+H]+	687.544	686.536	1	13.42	0.00154978	0.00156752	0.00107144	0.00111068	0.00121456	0.000982801	0.000799137	0.00130796	0.00122617	0.00121782	0.000923454	0.00118384	0.00154876	0.00197364	0.00155414	0.00221934	0.00114642	0.000657468	0.00067741	0.000868189	0.000982665	0.00075139	0.000898355	0.000910404	0.000735728	0.000748488	0.000666379	0.000572792		0.00114097	0.00127676	0.00123205	0.00122204	0.00120193	0.00114284	0.00103223	0.00117263	0.00099948
SM	SM 33:2;O2		Phosphosphingolipids	Ceramide phosphocholines (sphingomyelins)		C38H75N2O6P	[M+H]+	687.544	686.536	0.9	13.49	0.0014812	0.00192087	0.00135338	0.000874423	0.00104549	0.000972784	0.000818843	0.001095	0.00134045	0.00125372	0.00110194	0.000982147	0.00144489	0.0014867	0.00176552	0.00232378	0.000816573	0.000778858	0.000642277	0.000938799	0.00120283	0.000989636	0.00115852	0.00084907	0.000499755	0.000575035	0.000537996	0.000584465		0.00107196	0.00133717	0.00113676	0.000923992	0.00117907	0.00102187	0.00104349	0.00123001	0.00105524
SM	SM 34:0;O2		Phosphosphingolipids	Ceramide phosphocholines (sphingomyelins)		C39H81N2O6P	[M+H]+	705.591	704.583	1.9	15.58	2.21294	2.39403	2.1148	1.96532	2.04668	1.60556	1.61383	2.19204	1.77656	1.80951	1.60264	1.38711	0.99874	1.05426	1.04888	1.06001	1.38302	1.30508	1.18591	1.58361	1.50897	1.19628	1.46362	1.13287	1.50426	1.32364	1.36689	1.47125		1.3308	1.34896	1.46736	1.34711	1.38267	1.4257	1.37758	1.40994	1.42505
SM	SM 34:1;O2		Phosphosphingolipids	Ceramide phosphocholines (sphingomyelins)		C39H79N2O6P	[M+H]+	703.575	702.568	1.6	14.94	0.0874736	0.115375	0.0670658	0.0506773	0.0414796	0.0324922	0.0297242	0.0438263	0.0578975	0.0544147	0.0458789	0.0513485	0.0769546	0.0840291	0.0863031	0.0978875	0.0417487	0.0322207	0.0294504	0.0377501	0.0515383	0.0377645	0.0441026	0.038228	0.0293067	0.0232319	0.0250055	0.0224881		0.0508873	0.0618413	0.0532253	0.0550858	0.0560775	0.0488228	0.0555453	0.0532182	0.04609
SM	SM 34:1;O2		Phosphosphingolipids	Ceramide phosphocholines (sphingomyelins)		C39H79N2O6P	[M+H]+	703.575	702.568	1.6	15.14	6.42045	7.68415	5.21928	5.25709	6.09807	4.83045	4.78753	6.63458	6.7911	6.73801	5.99879	5.80984	5.61769	5.70725	5.71592	5.85616	4.94859	4.33944	3.91116	4.70459	6.31039	4.75091	5.25386	5.09227	4.16251	3.4856	3.77117	3.39397		4.76199	5.12413	4.73966	5.21247	5.18302	4.65201	5.1637	5.16058	5.40268
SM	SM 34:2;O2		Phosphosphingolipids	Ceramide phosphocholines (sphingomyelins)		C39H77N2O6P	[M+H]+	701.56	700.552	1.4	14.13	0.550937	0.624074	0.415142	0.321584	0.328184	0.286073	0.275571	0.374556	0.478545	0.453517	0.403917	0.379203	0.65716	0.753892	0.69879	0.916382	0.371339	0.250529	0.263184	0.345233	0.412958	0.329731	0.385103	0.318504	0.198444	0.188524	0.200122	0.176022		0.412383	0.473912	0.413953	0.40789	0.449231	0.391481	0.399606	0.437965	0.382817
SM	SM 34:3;O2		Phosphosphingolipids	Ceramide phosphocholines (sphingomyelins)		C39H75N2O6P	[M+H]+	699.544	698.536	0.8	13.2	0.000658521	0.000765434	0.000576522	0.000418986	0.000465489	0.000340511	0.000295033	0.000488024	0.000495644	0.000543575	0.000464808	0.000488083	0.000723797	0.000801286	0.000734611	0.00104218	0.000405844	0.000313294	0.000272819	0.000437902	0.000458521	0.000349538	0.000443622	0.000391047	0.000242248	0.000226096	0.000239246	0.000233289		0.000462803	0.000514195	0.000499822	0.000500002	0.00052133	0.000480199	0.000465676	0.000516663	0.000461519
SM	SM 35:1;O2		Phosphosphingolipids	Ceramide phosphocholines (sphingomyelins)		C40H81N2O6P	[M+H]+	717.591	716.583	2.4	15.54	0.0180435	0.018988	0.0163225	0.0155872	0.0170259	0.0132022	0.013536	0.0181077	0.0192107	0.0183457	0.0171303	0.0149996	0.00979447	0.00993616	0.01001	0.0100443	0.0116641	0.010178	0.00955238	0.0116974	0.0160421	0.0126592	0.0154439	0.0125441	0.0121813	0.0104242	0.0113335	0.01116		0.0118954	0.0127318	0.012559	0.012516	0.0124369	0.0129835	0.0117399	0.0119262	0.0117588
SM	SM 35:1;O2		Phosphosphingolipids	Ceramide phosphocholines (sphingomyelins)		C40H81N2O6P	[M+H]+	717.591	716.583	1.4	15.78	0.00964892	0.0112812	0.123337	0.0601554	0.0150253	0.0750752	0.076636	0.0312176	0.0126812	0.107915	0.0610373	0.0445597	0.0655697	0.0701169	0.0438015	0.00433355	0.0734703	0.0192148	0.00649701	0.0816991	0.103771	0.00923096	0.00948271	0.0755057	0.0411998	0.0639148	0.0656095	0.0112593		0.0427706	0.00873183	0.00885634	0.00864856	0.00912171	0.00648075	0.0503943	0.0826503	0.0536203
SM	SM 35:2;O2		Phosphosphingolipids	Ceramide phosphocholines (sphingomyelins)		C40H79N2O6P	[M+H]+	715.575	714.568	1.4	14.8	0.0166418	0.0180701	0.0126092	0.0099582	0.00972741	0.00749448	0.00717375	0.00989405	0.0123532	0.0103479	0.00956103	0.0108044	0.0116266	0.0123587	0.0126008	0.0149199	0.00864948	0.00611871	0.00578413	0.00705065	0.0102546	0.00800632	0.00897594	0.0073495	0.00636378	0.00591611	0.00675042	0.00516315		0.00864248	0.0106679	0.00948464	0.0105685	0.0104909	0.00864682	0.00956504	0.00991262	0.00871398
SM	SM 36:1;O2		Phosphosphingolipids	Ceramide phosphocholines (sphingomyelins)		C41H83N2O6P	[M+H]+	731.607	730.599	1.7	16.32	0.272509	0.304532	0.229491	0.199906	0.136903	0.106486	0.109767	0.151466	0.143222	0.142881	0.109998	0.0939838	0.107236	0.126923	0.11131	0.130486	0.106322	0.0752795	0.0711444	0.0964109	0.138067	0.116	0.129907	0.10716	0.0878074	0.0921906	0.101202	0.0862924		0.108453	0.139624	0.119132	0.121822	0.143395	0.121129	0.1226	0.140143	0.118657
SM	SM 36:2;O2		Phosphosphingolipids	Ceramide phosphocholines (sphingomyelins)		C41H72D9N2O6P	[M+H]+	738.648	737.64	2.4	15.34	0.694432	0.694432	0.694432	0.694432	2.14098	2.14098	2.14098	2.14098	0.972905	0.972905	0.972905	0.972905	0.342152	0.342152	0.342152	0.342152	0.806533	0.806533	0.806533	0.806533	0.770951	0.770951	0.770951	0.770951	1.18001	1.18001	1.18001	1.18001		0.693623	0.693623	0.693623	0.693623	0.693623	0.693623	0.693623	0.693623	0.693623
SM	SM 36:2;O2		Phosphosphingolipids	Ceramide phosphocholines (sphingomyelins)		C41H81N2O6P	[M+H]+	729.591	728.583	2.1	15.4	0.219589	0.250419	0.200598	0.167138	0.125029	0.105636	0.114734	0.147404	0.162837	0.15327	0.13613	0.145465	0.111403	0.125096	0.116443	0.121301	0.0972647	0.0793385	0.075461	0.0872706	0.133061	0.106816	0.123946	0.107573	0.10239	0.0978153	0.0903188	0.0843675		0.120065	0.128374	0.124288	0.121825	0.1237	0.121578	0.123464	0.121667	0.120106
SM	SM 36:4;O2		Phosphosphingolipids	Ceramide phosphocholines (sphingomyelins)		C41H77N2O6P	[M+H]+	725.56	724.552	4.5	14.77	0.00271047	0.00363238	0.00197791	0.0012742	0.000720697	0.000421309	0.000444459	0.000804046	0.0010399	0.00107674	0.000920484	0.00118476	0.00243947	0.00244138	0.002972	0.00321142	0.000888276	0.000618447	0.000483548	0.000853268	0.000929072	0.000517473	0.000717359	0.000660666	0.000495588	0.000334569	0.000465083	0.000250148		0.00126983	0.00169341	0.0013174	0.00166409	0.00156037	0.00119628	0.0014634	0.00132016	0.00115411
SM	SM 36:5;O2		Phosphosphingolipids	Ceramide phosphocholines (sphingomyelins)		C41H75N2O6P	[M+H]+	723.544	722.536	4.6	14.31	0.00649536	0.00727098	0.00431723	0.00287203	0.00288203	0.00267386	0.00236427	0.0033855	0.00481796	0.00369609	0.00368825	0.00359122	0.00918923	0.0111168	0.0131122	0.0152989	0.00334769	0.00196846	0.0024628	0.00337754	0.00401257	0.00293251	0.00338051	0.00263461	0.00168651	0.00161854	0.00173734	0.00146891		0.00425139	0.00531628	0.00416218	0.00460341	0.00480562	0.00409554	0.00402311	0.00422885	0.00403792
SM	SM 37:2;O2		Phosphosphingolipids	Ceramide phosphocholines (sphingomyelins)		C42H83N2O6P	[M+H]+	743.607	742.599	1.3	16.04	0.00326704	0.00424717	0.00282688	0.00253097	0.000779846	0.000611874	0.00106465	0.00128406	0.00206867	0.00171392	0.00120956	0.0013486	0.00148338	0.00227778	0.00188425	0.0025005	0.000960212	0.000723568	0.000825293	0.00130311	0.00136565	0.00149533	0.00144416	0.00103522	0.000678948	0.000803408	0.000872922	0.000504113		0.00122438	0.00187947	0.000886222	0.00138499	0.00169816	0.00181242	0.00167427	0.00163417	0.00176062
SM	SM 38:1;O2		Phosphosphingolipids	Ceramide phosphocholines (sphingomyelins)		C43H87N2O6P	[M+H]+	759.638	758.63	1.6	17.39	0.0866449	0.0943863	0.0682085	0.0577603	0.0365292	0.0302377	0.0298002	0.036278	0.0541573	0.0539302	0.0410201	0.0386704	0.0500714	0.0493921	0.0527352	0.0533277	0.0331346	0.0275109	0.0219213	0.0288585	0.0381679	0.0251154	0.0286217	0.0257671	0.0318165	0.0276025	0.03131	0.0234094		0.0346649	0.0422221	0.0396458	0.0440168	0.0448555	0.0358677	0.0458309	0.0570823	0.0382895
SM	SM 38:1;O2		Phosphosphingolipids	Ceramide phosphocholines (sphingomyelins)		C43H87N2O6P	[M+H]+	759.638	758.63	2	17.47	0.0282461	0.0349749	0.0196349	0.019895	0.0228831	0.0172283	0.0140215	0.0253177	0.0166082	0.0123696	0.0185042	0.0158959	0.0194008	0.0205743	0.019003	0.0186254	0.015767	0.00937278	0.0112454	0.0120955	0.0172206	0.0143223	0.0149012	0.0138535	0.0126606	0.0109329	0.00802304	0.014397		0.0146541	0.0165804	0.0142116	0.0176363	0.0174995	0.015702	0.0199514	0.00275835	0.0168932
SM	SM 38:2;O2		Phosphosphingolipids	Ceramide phosphocholines (sphingomyelins)		C43H85N2O6P	[M+H]+	757.622	756.615	2.1	16.59	0.0107064	0.0126811	0.0097271	0.00796098	0.00677414	0.00682945	0.0086879	0.00930139	0.00958566	0.010052	0.00815316	0.00639358	0.00614878	0.00721919	0.00671518	0.0070517	0.00554121	0.00447677	0.00523445	0.00610775	0.0060678	0.00477687	0.00476516	0.00478414	0.00606906	0.00471201	0.00550907	0.00476943		0.0061448	0.00741416	0.00651573	0.00658041	0.00739227	0.00576031	0.00580749	0.00714054	0.00658438
SM	SM 39:1;O2		Phosphosphingolipids	Ceramide phosphocholines (sphingomyelins)		C44H89N2O6P	[M+H]+	773.654	772.646	2.1	17.94	0.0257278	0.029663	0.0219388	0.0180502	0.0125578	0.009611	0.00928999	0.0141258	0.0137464	0.0127938	0.0111042	0.0117498	0.0150523	0.0161336	0.0166339	0.0179555	0.00943555	0.00730178	0.00683624	0.00920147	0.0117564	0.00845601	0.0101856	0.00860151	0.00796465	0.00735652	0.00769977	0.00673473		0.0121268	0.0132892	0.0129952	0.0130104	0.0126926	0.0116711	0.0126605	0.0125644	0.0124694
SM	SM 40:0;O2		Phosphosphingolipids	Ceramide phosphocholines (sphingomyelins)		C45H93N2O6P	[M+H]+	789.685	788.677	1.2	18.69	0.0581858	0.0607231	0.0476358	0.0399931	0.0195401	0.0166389	0.0161956	0.0231667	0.0196423	0.0175368	0.0151413	0.0151682	0.018338	0.0217552	0.0191389	0.0247926	0.0172407	0.0124497	0.0112129	0.0149336	0.0128936	0.0110091	0.0110863	0.00980269	0.0164196	0.0170499	0.0174256	0.0152815		0.0186767	0.0241423	0.0202856	0.0207436	0.0231294	0.0194029	0.0200874	0.0228674	0.0192461
SM	SM 40:1;O2		Phosphosphingolipids	Ceramide phosphocholines (sphingomyelins)		C45H91N2O6P	[M+H]+	787.669	786.662	1.6	18.36	0.587303	0.682992	0.511823	0.430396	0.23871	0.186454	0.182468	0.267295	0.347118	0.331719	0.288854	0.275412	0.31853	0.337208	0.335899	0.377292	0.228869	0.173447	0.163051	0.235372	0.275318	0.220564	0.250351	0.203971	0.20373	0.20347	0.223562	0.192022		0.266923	0.314087	0.294944	0.296123	0.304959	0.2934	0.295401	0.308381	0.286304
SM	SM 40:2;O2		Phosphosphingolipids	Ceramide phosphocholines (sphingomyelins)		C45H89N2O6P	[M+H]+	785.654	784.646	1.9	17.4	0.171038	0.201581	0.138088	0.116488	0.0930469	0.0720546	0.0694177	0.0994849	0.113383	0.107415	0.0917007	0.0876605	0.105225	0.103771	0.107349	0.106677	0.0751421	0.062188	0.0574809	0.0655186	0.0804955	0.058854	0.0634428	0.0550642	0.0662247	0.0585042	0.061373	0.0543108		0.0751277	0.0916215	0.0834781	0.0961055	0.0973516	0.0788579	0.095087	0.0931872	0.0805987
SM	SM 40:2;O2		Phosphosphingolipids	Ceramide phosphocholines (sphingomyelins)		C45H89N2O6P	[M+H]+	785.654	784.646	1.4	17.65	0.147876	0.190249	0.112996	0.105624	0.0785011	0.0612222	0.0632661	0.0898695	0.103468	0.0930205	0.0875713	0.0806912	0.117086	0.112088	0.114727	0.119639	0.0722564	0.0566567	0.0529568	0.0629491	0.0790422	0.0585103	0.062647	0.0607939	0.0499983	0.0440951	0.0471623	0.0412719		0.0777802	0.087484	0.0782362	0.0896538	0.08976	0.0763477	0.0889133	0.0862127	0.0815439
SM	SM 41:1;O2		Phosphosphingolipids	Ceramide phosphocholines (sphingomyelins)		C46H93N2O6P	[M+H]+	801.685	800.677	1.2	18.85	0.117366	0.133455	0.0951028	0.0780348	0.05868	0.0488349	0.0486229	0.0661595	0.0860293	0.0789833	0.0626791	0.0618506	0.0781116	0.0909092	0.0806719	0.101572	0.0614664	0.0418	0.0394225	0.0518451	0.0647046	0.0534484	0.0583329	0.0505493	0.0403187	0.0408765	0.0427715	0.0381856		0.060323	0.0748516	0.0646938	0.0656812	0.0750316	0.0623883	0.0631155	0.0716754	0.0613101
SM	SM 41:2;O2		Phosphosphingolipids	Ceramide phosphocholines (sphingomyelins)		C46H91N2O6P	[M+H]+	799.669	798.662	1.8	17.85	0.135427	0.165932	0.11159	0.0917086	0.068812	0.0555124	0.0546088	0.0776839	0.102156	0.0967437	0.08354	0.0836618	0.11048	0.109498	0.113935	0.123259	0.0695362	0.0507572	0.0480616	0.0611418	0.0736706	0.0544864	0.0615572	0.0594478	0.0490749	0.043018	0.0470934	0.0405907		0.0812984	0.0857629	0.0839066	0.0824069	0.084603	0.0731852	0.0804329	0.0808768	0.081137
SM	SM 41:2;O2		Phosphosphingolipids	Ceramide phosphocholines (sphingomyelins)		C46H91N2O6P	[M+H]+	799.669	798.662	1.7	18.14	0.0404518	0.0492531	0.0341984	0.0255827	0.0204053	0.0158414	0.0162213	0.0218691	0.0273384	0.024743	0.0231305	0.0230468	0.0355302	0.0359461	0.036332	0.0421843	0.0209122	0.0150311	0.0127985	0.0188163	0.0234876	0.0164916	0.0218423	0.0174769	0.012303	0.0108811	0.0122201	0.0107046		0.0224921	0.0252385	0.0253595	0.025987	0.0251412	0.0249532	0.0243579	0.024404	0.0232985
[truncated: 556 more rows]
[truncated: 9 more columns]

## Sheet: S2 - EpiLipidomics FSP1 mutants
Oxidized Lipid Class	Oxidized Lipid	Retention time [min]	Precursor Formula	Precursor Adduct	Precursor m/z	Product Formula	Product Adduct	Product m/z	wild type (1)	wild type (2)	wild type (3)	wild type (4)	FSP1 KO (1)	FSP1 KO (2)	FSP1 KO (3)	FSP1 KO (4)	FSP1 KO + FSP1 (WT) (1)	FSP1 KO + FSP1 (WT) (2)	FSP1 KO + FSP1 (WT) (3)	FSP1 KO + FSP1 (WT) (4)	FSP1 KO + FSP1 (E156A) (1)	FSP1 KO + FSP1 (E156A) (2)	FSP1 KO + FSP1 (E156A) (3)	FSP1 KO + FSP1 (E156A) (4)	FSP1 KO + FSP1 (G2A) (1)	FSP1 KO + FSP1 (G2A) (2)	FSP1 KO + FSP1 (G2A) (3)	FSP1 KO + FSP1 (G2A) (4)	FSP1 KO + FSP1 (G2A)-LYN11 (1)	FSP1 KO + FSP1 (G2A)-LYN11 (2)	FSP1 KO + FSP1 (G2A)-LYN11 (3)	FSP1 KO + FSP1 (G2A)-LYN11 (4)	FSP1 KO + FSP1 (G2A)-PLIN2 (1)	FSP1 KO + FSP1 (G2A)-PLIN2 (2)	FSP1 KO + FSP1 (G2A)-PLIN2 (3)	FSP1 KO + FSP1 (G2A)-PLIN2 (4)	QC	QC	QC	QC	QC	QC	QC	QC	QC	QC	QC	QC	QC
[truncated: 104 more rows]
[truncated: 8 more columns]

[truncated: 6 more sheets: S3 - In vitro LD oxidation, S4 - Lipidomics PUFA treated, S5 - EpiLipidomics PUFA treated, S6 - Fatty acid quantification, S7 - Esterified oxylipins, S8 - MS Parameters Oxylipins]
