# Supplementary material for: FSP1-mediated lipid droplet quality control prevents neutral lipid peroxidation and ferroptosis
Source: Nat Cell Biol. 2025 Oct 29;27(11):1902–13. doi: 10.1038/s41556-025-01790-y (PMC12611765; doi:10.1038/s41556-025-01790-y)
Supplement: Supplementary file 3 — Source data for each presented plot. [file 41556_2025_1790_MOESM3_ESM.xlsx]

## Sheet: Fig1A
lipid	FC(FSP1KO/WT)	log2(FC(FSP1KO/WT))	p value	- log10 p		lipid	FC(FSP1KO+FSP1/FSP1KO+FSP1(E156A))	log2FC(FSP1KO+FSP1/FSP1KO+FSP1(E156A))	p value	- log10 p
TG 72:10	0.46128	-1.1163	0.003285	2.4834		TG 72:10	0.56551	-0.82237	0.000752	3.1237
TG 72:10	0.46128	-1.1163	0.003285	2.4834		TG 70:9.1	0.37138	-1.429	0.000163	3.7881
TG 70:9.1	1.0079	0.011396	0.93306	0.030091		TG 70:9	0.52908	-0.91845	0.000409	3.3887
TG 70:9	1.969	0.97745	0.003603	2.4434		TG 70:7.1	0.80476	-0.31336	0.044352	1.3531
TG 70:7.1	1.066	0.092259	0.54283	0.26533		TG 70:7	0.83958	-0.25226	0.023615	1.6268
TG 70:7	0.49937	-1.0018	0.00356	2.4486		TG 70:6.1	0.51111	-0.96828	0.000773	3.1117
TG 70:7	0.49937	-1.0018	0.00356	2.4486		TG 70:6	0.57957	-0.78695	0.000189	3.7224
TG 70:6.1	0.27385	-1.8686	0.001144	2.9416		TG 70:10.4	0.43722	-1.1936	0.000315	3.5021
TG 70:6.1	0.27385	-1.8686	0.001144	2.9416		TG 70:10.3	0.5947	-0.74977	0.001749	2.7573
TG 70:6	0.68669	-0.54228	0.025709	1.5899		TG 70:10.2	0.77403	-0.36953	0.042683	1.3697
TG 70:10.4	0.98769	-0.01787	0.99062	0.004091		TG 70:10.1	0.53398	-0.90514	0.001285	2.8912
TG 70:10.3	1.3528	0.43596	0.086194	1.0645		TG 70:10	0.60944	-0.71444	0.000742	3.1297
TG 70:10.2	1.7116	0.77537	0.009361	2.0287		TG 68:9.3	0.33275	-1.5875	5.47e-05	4.2617
TG 70:10.1	0.51421	-0.95956	0.00378	2.4225		TG 68:9.2	0.36842	-1.4406	0.000117	3.9333
TG 70:10	0.86005	-0.21751	0.2671	0.57332		TG 68:9.1	0.69095	-0.53334	0.001909	2.7191
TG 68:9.3	0.82764	-0.27293	0.096508	1.0154		TG 68:9	0.69064	-0.53399	0.008442	2.0736
TG 68:9.2	1.2163	0.28255	0.16664	0.77822		TG 68:8	0.8551	-0.22584	0.072823	1.1377
TG 68:9.1	1.7478	0.80558	0.005212	2.283		TG 68:7	0.85214	-0.23084	0.15715	0.80367
TG 68:9	1.3264	0.40757	0.026329	1.5796		TG 68:6.2	0.49972	-1.0008	0.001242	2.9058
TG 68:8	1.1134	0.15492	0.37809	0.4224		TG 68:6.1	0.72311	-0.46772	0.007655	2.1161
TG 68:7	0.54753	-0.869	0.003981	2.4		TG 68:6	0.70858	-0.49701	0.008374	2.0771
TG 68:6.2	0.55114	-0.8595	0.003285	2.4834		TG 68:3	1.0751	0.1045	0.55734	0.25388
TG 68:6.1	1.0122	0.017458	0.85015	0.070503		TG 68:12	0.19633	-2.3487	6.88e-05	4.1627
TG 68:6	2.0207	1.0148	0.001661	2.7797		TG 68:11	0.67121	-0.57517	0.001679	2.775
TG 68:6	2.0207	1.0148	0.001661	2.7797		TG 68:10	0.65356	-0.61361	0.002461	2.6089
TG 68:3	1.6482	0.72091	0.00342	2.466		TG 66:9.3	0.45441	-1.1379	0.000446	3.3511
TG 68:12	11.533	3.5277	5.95e-05	4.2255		TG 66:9.2	0.61499	-0.70136	0.005947	2.2257
TG 68:12	11.533	3.5277	5.95e-05	4.2255		TG 66:9.1	0.96234	-0.05537	0.67249	0.17231
TG 68:11	1.0543	0.076312	0.68377	0.16509		TG 66:9	0.66774	-0.58264	0.009067	2.0426
TG 68:10	0.79438	-0.33211	0.10871	0.96371		TG 66:8.2	0.3134	-1.6739	5.47e-05	4.2617
TG 66:9.3	1.1769	0.235	0.14856	0.82811		TG 66:8.1	1.0906	0.12507	0.34998	0.45596
TG 66:9.2	1.3293	0.41071	0.19865	0.70192		TG 66:8	0.97096	-0.04252	0.71895	0.1433
TG 66:9.1	1.4518	0.53787	0.024216	1.6159		TG 66:7.3	1.1416	0.19101	0.10539	0.97719
TG 66:9	1.6774	0.7462	0.006528	2.1852		TG 66:7.2	0.89452	-0.16082	0.11939	0.92302
TG 66:8.2	1.0344	0.04873	0.78978	0.10249		TG 66:7.1	0.98534	-0.0213	0.81853	0.086966
TG 66:8.1	0.96585	-0.05013	0.90046	0.045537		TG 66:7	1.0314	0.044606	0.79515	0.099552
TG 66:8	1.036	0.051067	0.73524	0.13357		TG 66:6.3	0.61596	-0.6991	0.001967	2.7063
TG 66:7.3	1.064	0.089462	0.65062	0.18667		TG 66:6.2	0.69856	-0.51754	0.14357	0.84295
TG 66:7.2	0.83425	-0.26144	0.3014	0.52086		TG 66:6.1	0.71189	-0.49028	0.007769	2.1096
TG 66:7.1	0.90369	-0.1461	0.68539	0.16406		TG 66:6	0.86768	-0.20476	0.20341	0.69163
TG 66:7	0.76829	-0.38027	0.113	0.94693		TG 66:5.3	0.81734	-0.29099	0.024673	1.6078
TG 66:6.3	0.8992	-0.15329	0.31877	0.49653		TG 66:5.2	1.034	0.048256	0.75032	0.12475
TG 66:6.2	0.97233	-0.04048	0.80543	0.09397		TG 66:5.1	2.0208	1.015	8.36e-05	4.0778
TG 66:6.1	1.1099	0.15042	0.34525	0.46187		TG 66:5	0.84685	-0.23982	0.26268	0.58058
TG 66:6	1.6698	0.73968	0.013248	1.8779		TG 66:4	1.2971	0.37534	0.014954	1.8252
TG 66:5.3	1.2499	0.32179	0.11676	0.93271		TG 66:3.1	1.0328	0.046606	0.72184	0.14156
TG 66:5.2	1.3989	0.48428	0.044269	1.3539		TG 66:3	1.2977	0.37601	0.001937	2.713
TG 66:5.1	0.93254	-0.10076	0.68377	0.16509		TG 66:15.1	0.60764	-0.71871	0.001733	2.7612
TG 66:5	0.84615	-0.24101	0.38407	0.41559		TG 66:15	0.67928	-0.55792	0.000922	3.0352
TG 66:4	0.74568	-0.42337	0.11041	0.95699		TG 66:14	0.56663	-0.81952	0.000404	3.3939
TG 66:3.1	0.71375	-0.4865	0.044222	1.3544		TG 66:13	0.46221	-1.1134	8.52e-05	4.0697
TG 66:3	1.3657	0.44966	0.028278	1.5486		TG 66:12.1	0.78823	-0.34331	0.002753	2.5602
TG 66:15.1	0.82225	-0.28235	0.21925	0.65905		TG 66:12	0.32197	-1.635	1.47e-05	4.8332
TG 66:15	0.76742	-0.38191	0.13018	0.88544		TG 66:11	0.88232	-0.18062	0.38374	0.41596
TG 66:14	1.1163	0.1587	0.40841	0.3889		TG 66:10.1	0.58782	-0.76655	0.081196	1.0905
TG 66:13	1.1	0.13745	0.33103	0.48013		TG 66:10	0.50192	-0.99446	0.000141	3.85
TG 66:12.1	1.1016	0.13962	0.4047	0.39286		TG 65:6.1	0.67872	-0.55912	0.006933	2.1591
TG 66:12	1.7697	0.82353	0.002527	2.5974		TG 65:6	0.99203	-0.01155	0.89463	0.048359
TG 66:11	1.083	0.11508	0.61336	0.21228		TG 65:5	0.6193	-0.69128	0.007206	2.1423
TG 66:10.1	1.1186	0.16173	0.44957	0.3472		TG 65:3	1.0711	0.099026	0.72913	0.1372
TG 66:10	0.97909	-0.03049	0.98085	0.008399		TG 65:11	0.66044	-0.59851	0.003612	2.4423
TG 65:6.1	0.96788	-0.04711	0.78632	0.1044		TG 64:9.2	0.5612	-0.83341	0.000713	3.1472
TG 65:6	0.98528	-0.02139	0.9756	0.010728		TG 64:9.1	0.84887	-0.23639	0.072332	1.1407
TG 65:5	0.79455	-0.33178	0.1417	0.84862		TG 64:9	0.3722	-1.4259	0.000209	3.6799
TG 65:3	0.80623	-0.31074	0.084126	1.0751		TG 64:8.3	1.1781	0.23648	0.06138	1.212
TG 65:11	2.0409	1.0292	0.002108	2.6762		TG 64:8.2	0.91769	-0.12393	0.36428	0.43857
TG 65:11	2.0409	1.0292	0.002108	2.6762		TG 64:8.1	0.94713	-0.07836	0.59148	0.22806
TG 64:9.2	1.0762	0.10595	0.5906	0.2287		TG 64:8	1.047	0.066195	0.56039	0.25151
TG 64:9.1	1.2446	0.3157	0.13896	0.85711		TG 64:7.2	0.90416	-0.14535	0.34024	0.46822
TG 64:9	1.9175	0.93919	0.002499	2.6023		TG 64:7.1	0.84612	-0.24107	0.011744	1.9302
TG 64:8.3	0.90323	-0.14683	0.40186	0.39593		TG 64:7	1.0657	0.091776	0.40709	0.39031
TG 64:8.2	0.99572	-0.00619	0.98118	0.008251		TG 64:6.2	0.55379	-0.85258	0.000831	3.0804
TG 64:8.1	1.0878	0.12141	0.57086	0.24347		TG 64:6.1	0.94074	-0.08813	0.48267	0.31635
TG 64:8	1.0152	0.021733	0.89106	0.050093		TG 64:6	1.2322	0.30124	0.032805	1.4841
TG 64:7.2	0.7585	-0.39877	0.020554	1.6871		TG 64:5.3	0.82744	-0.27328	0.10598	0.97479
TG 64:7.1	0.91248	-0.13213	0.54798	0.26124		TG 64:5.2	0.99597	-0.00583	0.96753	0.014333
TG 64:7	0.85292	-0.22953	0.23532	0.62835		TG 64:5.1	1.3792	0.46386	0.006841	2.1649
TG 64:6.2	0.95261	-0.07004	0.77325	0.11168		TG 64:5	1.4312	0.51724	0.007593	2.1196
TG 64:6.1	1.0323	0.045804	0.73989	0.13084		TG 64:4.1	1.7244	0.78612	0.001699	2.7697
TG 64:6	1.251	0.32308	0.10191	0.99176		TG 64:4	1.465	0.55095	0.000651	3.1866
TG 64:5.3	0.94277	-0.08503	0.3806	0.41953		TG 64:3.3	1.7458	0.80386	0.000473	3.3249
TG 64:5.2	1.0684	0.095482	0.49474	0.30562		TG 64:3.2	1.5129	0.59733	0.002397	2.6204
TG 64:5.1	1.0986	0.13565	0.45945	0.33776		TG 64:3.1	1.0803	0.1114	0.30676	0.5132
TG 64:5	1.02	0.02853	0.86305	0.063966		TG 64:3	1.4949	0.58005	0.005478	2.2614
TG 64:4.1	1.0235	0.033452	0.7786	0.10868		TG 64:2.2	1.0789	0.10957	0.44423	0.3524
TG 64:4	0.90177	-0.14917	0.42294	0.37372		TG 64:2.1	1.6574	0.72889	0.000323	3.4906
TG 64:3.3	1.0169	0.024224	0.8524	0.069356		TG 64:2	1.5867	0.66602	0.005474	2.2617
TG 64:3.2	0.98468	-0.02227	0.99008	0.00433		TG 64:16	0.6627	-0.59357	0.007924	2.101
TG 64:3.1	1.011	0.015757	0.89242	0.049429		TG 64:15.1	0.76743	-0.38188	0.008353	2.0782
TG 64:3	1.5385	0.62154	0.002787	2.5548		TG 64:15	0.52352	-0.93367	0.001161	2.9351
TG 64:2.2	1.2973	0.37553	0.068254	1.1659		TG 64:14	0.39183	-1.3517	7.81e-05	4.1075
TG 64:2.1	1.4213	0.50721	0.053184	1.2742		TG 64:13.2	0.50124	-0.99643	0.00027	3.5685
TG 64:2	1.0771	0.10717	0.5856	0.2324		TG 64:13.1	0.23172	-2.1095	0.000302	3.5202
TG 64:16	1.5852	0.66465	0.009396	2.027		TG 64:13	0.34497	-1.5355	7.27e-05	4.1382
TG 64:15.1	1.0298	0.042369	0.7849	0.10518		TG 64:12.1	0.27768	-1.8485	4.71e-05	4.3267
TG 64:15	0.66367	-0.59146	0.015667	1.805		TG 64:12	0.54834	-0.86685	0.000837	3.0772
TG 64:14	0.76185	-0.39241	0.113	0.94693		TG 64:11.2	0.79443	-0.332	0.02676	1.5725
TG 64:13.2	0.99232	-0.01113	0.89589	0.047746		TG 64:11.1	0.52363	-0.93339	0.000635	3.197
TG 64:13.1	0.80534	-0.31233	0.10871	0.96371		TG 64:11	0.40847	-1.2917	0.000126	3.9011
TG 64:13	0.73352	-0.44709	0.048989	1.3099		TG 64:10.2	0.64906	-0.62357	0.009327	2.0303
TG 64:12.1	1.0214	0.030561	0.78978	0.10249		TG 64:10.1	0.50588	-0.98313	0.001644	2.7842
TG 64:12	0.69046	-0.53438	0.021233	1.673		TG 64:10	0.5516	-0.8583	0.000347	3.4596
TG 64:11.2	0.66778	-0.58255	0.003285	2.4834		TG 63:9	0.68789	-0.53976	0.004808	2.318
TG 64:11.1	1.2422	0.3129	0.17835	0.74873		TG 63:8.3	0.4843	-1.046	0.001656	2.781
TG 64:11	1.3275	0.40868	0.016692	1.7775		TG 63:8.2	0.7816	-0.3555	0.18585	0.73083
TG 64:10.2	1.1512	0.20311	0.47064	0.32731		TG 63:8.1	0.98722	-0.01855	0.94554	0.024321
TG 64:10.1	1.041	0.057996	0.92267	0.034955		TG 63:8	0.97278	-0.03982	0.73552	0.13341
TG 64:10	1.1651	0.22045	0.34286	0.46489		TG 63:7	1.3877	0.47266	0.030874	1.5104
TG 63:9	1.1892	0.25005	0.23779	0.6238		TG 63:6.1	0.76933	-0.37832	0.017545	1.7558
TG 63:8.3	1.5539	0.63593	0.014045	1.8525		TG 63:6	1.1318	0.17862	0.069299	1.1593
TG 63:8.2	1.0504	0.070934	0.89654	0.047432		TG 63:5.2	0.6473	-0.62749	0.005025	2.2989
TG 63:8.1	1.2882	0.36538	0.32893	0.4829		TG 63:5.1	1.1181	0.16099	0.28444	0.54601
TG 63:8	1.1299	0.17624	0.41467	0.3823		TG 63:5	1.2961	0.37422	0.011728	1.9308
TG 63:7	0.94324	-0.08431	0.76618	0.11567		TG 63:3	1.3529	0.4361	0.00432	2.3645
TG 63:6.1	0.80494	-0.31304	0.1343	0.87193		TG 63:2.1	1.058	0.081373	0.44178	0.35479
TG 63:6	0.95357	-0.06859	0.71014	0.14866		TG 63:2	1.1579	0.21146	0.18056	0.74338
TG 63:5.2	0.90524	-0.14363	0.3526	0.45271		TG 63:12	0.28882	-1.7918	0.001256	2.901
TG 63:5.1	1.0183	0.02619	0.88465	0.053228		TG 63:11	0.65729	-0.60539	0.006705	2.1736
TG 63:5	1.0079	0.011335	0.90046	0.045537		TG 63:10	0.63039	-0.66569	0.00562	2.2503
TG 63:3	1.1315	0.17818	0.28534	0.54464		TG 62:9.1	0.79228	-0.33592	0.82243	0.084903
TG 63:2.1	0.89334	-0.16272	0.30443	0.51652		TG 62:9	0.47438	-1.0759	4.71e-05	4.3267
TG 63:2	1.2956	0.3736	0.10958	0.96028		TG 62:8.2	1.5908	0.66973	0.009327	2.0303
TG 63:12	0.60232	-0.73139	0.34097	0.46728		TG 62:8.1	0.66859	-0.5808	0.001871	2.7279
TG 63:11	1.1421	0.19168	0.40064	0.39725		TG 62:8	1.1522	0.20436	0.18118	0.74189
TG 63:10	0.72205	-0.46983	0.013575	1.8672		TG 62:7.1	0.98521	-0.0215	0.84871	0.071242
TG 62:9.1	1.2878	0.36489	0.089111	1.0501		TG 62:7	0.78824	-0.34329	0.022588	1.6461
TG 62:9	1.1182	0.16116	0.29567	0.52919		TG 62:6.2	0.60388	-0.72767	0.001173	2.9309
TG 62:8.2	1.1074	0.14721	0.54099	0.26681		TG 62:6.1	1.0387	0.054723	0.5894	0.22959
TG 62:8.1	1.1807	0.23966	0.24506	0.61072		TG 62:6	0.88195	-0.18123	0.26045	0.58428
TG 62:8	0.81476	-0.29555	0.26291	0.5802		TG 62:5.2	1.7892	0.83933	0.000871	3.0601
TG 62:7.1	0.85682	-0.22294	0.34465	0.46262		TG 62:5.1	1.5561	0.63792	0.00148	2.8298
TG 62:7	0.77365	-0.37025	0.15124	0.82033		TG 62:5	1.843	0.88206	0.000148	3.8296
TG 62:6.2	0.90379	-0.14594	0.3005	0.52215		TG 62:4.1	1.5836	0.6632	0.001475	2.8314
TG 62:6.1	1.0069	0.00996	0.89146	0.049899		TG 62:4	1.6321	0.7067	0.000591	3.2287
TG 62:6	1.4861	0.57156	0.007904	2.1021		TG 62:3	1.1106	0.1513	0.19788	0.7036
TG 62:5.2	0.95833	-0.06141	0.89589	0.047746		TG 62:2.2	1.8309	0.87252	0.000831	3.0804
TG 62:5.1	0.88739	-0.17236	0.41255	0.38452		TG 62:2.1	1.3216	0.40225	0.015747	1.8028
TG 62:5	0.8003	-0.3214	0.10438	0.98139		TG 62:2	1.3894	0.47447	0.008165	2.088
TG 62:4.1	0.83349	-0.26277	0.24246	0.61537		TG 62:14	0.28934	-1.7892	0.000107	3.9686
TG 62:4	0.92502	-0.11245	0.71771	0.14405		TG 62:13.2	1.2595	0.33285	0.012506	1.9029
TG 62:3	1.1345	0.18205	0.20412	0.69012		TG 62:13.1	0.28492	-1.8114	5.9e-05	4.2289
TG 62:2.2	1.2292	0.29778	0.23908	0.62145		TG 62:13	0.27487	-1.8632	7.27e-05	4.1382
TG 62:2.1	1.2398	0.31015	0.10795	0.96678		TG 62:12.2	1.0344	0.048733	0.67632	0.16985
TG 62:2	1.3505	0.43349	0.042237	1.3743		TG 62:12.1	0.23466	-2.0914	3.69e-05	4.4332
TG 62:14	0.5907	-0.75951	0.008116	2.0907		TG 62:12	0.42903	-1.2208	0.000238	3.6226
TG 62:13.2	0.60087	-0.73487	0.01832	1.7371		TG 62:11.1	0.77418	-0.36926	0.007829	2.1063
TG 62:13.1	0.68547	-0.54484	0.057367	1.2413		TG 62:11	0.39603	-1.3363	0.000138	3.8615
TG 62:13	0.52268	-0.936	0.002663	2.5747		TG 62:10.2	0.71907	-0.47579	0.001168	2.9325
TG 62:12.2	0.81488	-0.29534	0.18729	0.72747		TG 62:10.1	0.36064	-1.4714	7.79e-06	5.1083
TG 62:12.1	0.75553	-0.40445	0.080078	1.0965		TG 62:10	0.57954	-0.78702	0.000878	3.0567
TG 62:12	0.52598	-0.92692	0.00342	2.466		TG 62:1	1.3634	0.44718	0.024643	1.6083
TG 62:11.1	0.7057	-0.50288	0.010899	1.9626		TG 61:9.2	0.58688	-0.76885	0.000514	3.2893
TG 62:11	0.66954	-0.57875	0.008578	2.0666		TG 61:9.1	0.53623	-0.89907	0.014364	1.8427
TG 62:10.2	1.1214	0.16532	0.3398	0.46877		TG 61:9	0.58924	-0.76308	0.00328	2.4841
TG 62:10.1	1.2113	0.2766	0.069416	1.1585		TG 61:8.1	0.48198	-1.0529	0.000511	3.2919
TG 62:10	0.73248	-0.44914	0.017972	1.7454		TG 61:8	0.83853	-0.25407	0.074748	1.1264
TG 62:1	1.4375	0.52356	0.022391	1.6499		TG 61:7.1	1.2657	0.33988	0.016034	1.795
TG 61:9.2	0.88184	-0.18141	0.25115	0.60007		TG 61:7	1.0531	0.074626	0.78053	0.10761
TG 61:9.1	1.2456	0.31687	0.30406	0.51705		TG 61:6.2	0.96294	-0.05449	0.72259	0.14111
TG 61:9	1.3797	0.46436	0.15153	0.81949		TG 61:6.1	1.1723	0.2293	0.11981	0.9215
TG 61:8.1	0.91606	-0.12649	0.60403	0.21894		TG 61:6	0.84182	-0.24842	0.33001	0.48148
TG 61:8	1.2462	0.31755	0.067039	1.1737		TG 61:5.2	0.86935	-0.202	0.11523	0.93844
TG 61:7.1	0.82132	-0.28398	0.24648	0.60822		TG 61:5.1	1.2226	0.28998	0.030005	1.5228
TG 61:7	0.87712	-0.18915	0.43228	0.36423		TG 61:5	1.5393	0.62225	0.004248	2.3718
TG 61:6.2	0.75694	-0.40175	0.017164	1.7654		TG 61:4.1	1.9703	0.97839	0.000477	3.3214
TG 61:6.1	0.87532	-0.19211	0.3014	0.52086		TG 61:4	1.7821	0.83355	0.001614	2.792
TG 61:6	1.5684	0.64931	0.065969	1.1807		TG 61:3.1	1.6257	0.70102	0.005722	2.2425
TG 61:5.2	0.83807	-0.25487	0.20386	0.69066		TG 61:3	1.4994	0.58436	0.004499	2.3469
TG 61:5.1	0.93864	-0.09136	0.5993	0.22236		TG 61:2.2	1.5154	0.59971	0.003878	2.4114
TG 61:5	0.91392	-0.12987	0.44746	0.34924		TG 61:2.1	1.353	0.4362	0.004203	2.3764
TG 61:4.1	0.78878	-0.34231	0.16578	0.78048		TG 61:2	1.3836	0.46839	0.002312	2.6359
TG 61:4	0.69103	-0.53317	0.25246	0.59781		TG 61:12	0.28813	-1.7952	8.35e-05	4.0783
TG 61:3.1	1.0371	0.052592	0.80804	0.092568		TG 61:10.2	0.77729	-0.36347	0.006886	2.162
TG 61:3	1.0226	0.03229	0.8524	0.069356		TG 61:10.1	0.72312	-0.4677	0.29496	0.53024
TG 61:2.2	1.0264	0.037575	0.78224	0.10666		TG 61:10	0.64445	-0.63386	0.011342	1.9453
TG 61:2.1	1.152	0.20416	0.21509	0.66738		TG 60:9.2	0.49099	-1.0262	7.69e-05	4.1139
TG 61:2	1.1751	0.23275	0.12767	0.89391		TG 60:9.1	0.38557	-1.3749	7.78e-05	4.1091
TG 61:12	0.55135	-0.85895	0.006858	2.1638		TG 60:9	1.0229	0.0327	0.71743	0.14422
TG 61:10.2	0.69381	-0.5274	0.001145	2.9412		TG 60:8.1	0.663	-0.59292	0.003758	2.425
TG 61:10.1	0.80947	-0.30495	0.52985	0.27584		TG 60:8	1.0679	0.094773	0.15173	0.81892
TG 61:10	0.65162	-0.6179	0.067154	1.1729		TG 60:7	0.78584	-0.3477	0.030005	1.5228
TG 60:9.2	1.1478	0.19885	0.13568	0.86749		TG 60:6.2	0.68294	-0.55017	0.003186	2.4967
TG 60:9.1	1.0078	0.011239	0.89654	0.047432		TG 60:6.1	0.93156	-0.10228	0.40256	0.39517
TG 60:9	0.67063	-0.57641	0.003769	2.4238		TG 60:6	0.55614	-0.84649	0.000591	3.2287
TG 60:8.1	1.3229	0.40372	0.023439	1.6301		TG 60:5.4	0.87866	-0.18662	0.44423	0.3524
TG 60:8	0.65299	-0.61488	0.015762	1.8024		TG 60:5.3	1.7393	0.79848	4.84e-05	4.3152
TG 60:7	0.90549	-0.14323	0.5925	0.22731		TG 60:5.2	0.64432	-0.63415	0.16291	0.78806
TG 60:6.2	0.92796	-0.10787	0.54923	0.26024		TG 60:5.1	2.7065	1.4364	0.000147	3.8325
TG 60:6.1	1.0092	0.013187	0.90046	0.045537		TG 60:5	2.105	1.0739	0.000486	3.3138
TG 60:6	1.664	0.73463	0.012194	1.9139		TG 60:4.2	2.7898	1.4802	0.002707	2.5675
TG 60:5.4	0.89947	-0.15286	0.33533	0.47453		TG 60:4.1	1.8004	0.84829	0.000246	3.6087
TG 60:5.3	1.0042	0.006031	0.91165	0.04017		TG 60:4	1.912	0.9351	8.67e-05	4.0621
TG 60:5.2	1.4945	0.57965	0.008195	2.0865		TG 60:3	1.4279	0.51386	0.00474	2.3242
TG 60:5.1	0.69357	-0.5279	0.066317	1.1784		TG 60:2.1	1.6899	0.75698	0.000224	3.649
TG 60:5	0.66995	-0.57788	0.040716	1.3902		TG 60:2	1.591	0.66997	0.00097	3.0131
TG 60:4.2	0.68743	-0.54071	0.19622	0.70726		TG 60:13	0.34456	-1.5372	0.00026	3.5853
TG 60:4.1	0.72786	-0.45827	0.0255	1.5935		TG 60:12	0.14543	-2.7816	2.96e-05	4.5291
TG 60:4	0.70944	-0.49525	0.057736	1.2386		TG 60:11.1	0.61839	-0.6934	0.001114	2.9532
TG 60:3	1.0119	0.01702	0.88034	0.055351		TG 60:11	0.43888	-1.1881	0.0002	3.6991
TG 60:2.1	0.99745	-0.00369	0.98669	0.005821		TG 60:10.2	0.77679	-0.3644	0.01116	1.9523
TG 60:2	1.2563	0.32922	0.039668	1.4016		TG 60:10.1	0.50693	-0.98014	0.000261	3.5833
TG 60:13	0.61232	-0.70764	0.007797	2.1081		TG 60:10	0.63935	-0.64532	0.00328	2.4841
TG 60:12	0.49845	-1.0045	0.002305	2.6374		TG 60:1.1	1.7683	0.82237	0.002596	2.5856
TG 60:12	0.49845	-1.0045	0.002305	2.6374		TG 60:1	1.7365	0.7962	0.00017	3.7689
TG 60:11.1	0.61291	-0.70624	0.010036	1.9984		TG 59:9.1	0.6265	-0.6746	0.000921	3.0356
TG 60:11	0.52426	-0.93164	0.004565	2.3406		TG 59:9	0.52289	-0.93541	0.000418	3.3788
TG 60:10.2	0.68354	-0.54889	0.007364	2.1329		TG 59:8.1	0.49018	-1.0286	6.74e-05	4.1713
TG 60:10.1	0.54316	-0.88054	0.001665	2.7785		TG 59:8	0.72293	-0.46808	0.000856	3.0674
TG 60:10	0.78871	-0.34244	0.1177	0.92922		TG 59:7.1	1.1416	0.19111	0.34304	0.46466
TG 60:1.1	1.7415	0.8003	0.00212	2.6737		TG 59:7	1.0898	0.12407	0.83136	0.080209
TG 60:1	1.613	0.68977	0.011633	1.9343		TG 59:6.1	0.92058	-0.11938	0.28791	0.54074
TG 59:9.1	0.65928	-0.60103	0.000539	3.2684		TG 59:6	0.88415	-0.17764	0.18133	0.74154
TG 59:9	0.60758	-0.71884	0.004162	2.3807		TG 59:5.2	0.84418	-0.24437	0.10614	0.97413
TG 59:8.1	0.86243	-0.21352	0.12437	0.90528		TG 59:5.1	0.85233	-0.23052	0.10402	0.9829
TG 59:8	1.0908	0.12539	0.27127	0.5666		TG 59:5	1.0112	0.016139	0.98398	0.007013
TG 59:7.1	0.61482	-0.70176	0.011932	1.9233		TG 59:4.1	2.2465	1.1676	7.57e-05	4.1211
TG 59:7	0.79111	-0.33806	0.2538	0.5955		TG 59:4	1.8762	0.9078	0.000822	3.085
TG 59:6.1	0.76868	-0.37955	0.078095	1.1074		TG 59:3	2.0138	1.0099	0.000206	3.6869
TG 59:6	0.89704	-0.15675	0.48283	0.3162		TG 59:2.2	1.8297	0.87157	0.000497	3.3039
TG 59:5.2	0.74899	-0.41699	0.007054	2.1516		TG 59:2.1	1.6178	0.69405	0.001852	2.7324
TG 59:5.1	0.92032	-0.11979	0.46219	0.33518		TG 59:2	1.7329	0.7932	0.001358	2.8672
TG 59:5	1.0223	0.031788	0.85926	0.065875		TG 59:11	0.75828	-0.3992	0.009986	2.0006
TG 59:4.1	0.74981	-0.41541	0.048989	1.3099		TG 59:10.1	0.98664	-0.0194	0.87851	0.056252
TG 59:4	0.93948	-0.09006	0.72258	0.14111		TG 59:10	0.68144	-0.55334	0.002966	2.5278
TG 59:3	0.86176	-0.21464	0.34253	0.4653		TG 58:9.1	0.33439	-1.5804	6.88e-05	4.1627
TG 59:2.2	0.92744	-0.10867	0.40906	0.38821		TG 58:9	0.90979	-0.1364	0.21083	0.67608
TG 59:2.1	1.0898	0.12406	0.47678	0.32168		TG 58:8.2	0.44648	-1.1633	1.47e-05	4.8332
TG 59:2	1.1279	0.17363	0.37909	0.42126		TG 58:8.1	0.83477	-0.26054	0.018978	1.7217
TG 59:11	0.49877	-1.0035	0.003432	2.4645		TG 58:8	0.64684	-0.62851	0.002486	2.6045
TG 59:11	0.49877	-1.0035	0.003432	2.4645		TG 58:7.4	1.2005	0.26369	0.009539	2.0205
TG 59:10.1	0.67334	-0.57059	0.05456	1.2631		TG 58:7.3	0.71025	-0.4936	0.018889	1.7238
TG 59:10	0.4926	-1.0215	0.00439	2.3575		TG 58:7.2	0.71998	-0.47397	0.000949	3.0228
TG 59:10	0.4926	-1.0215	0.00439	2.3575		TG 58:7.1	0.67614	-0.5646	0.000371	3.4311
TG 58:9.1	0.7566	-0.40239	0.032285	1.491		TG 58:7	0.64481	-0.63305	0.003355	2.4744
TG 58:9	0.5833	-0.77769	0.0074	2.1308		TG 58:6.1	0.69921	-0.5162	0.007206	2.1423
TG 58:8.2	1.3918	0.47696	0.000982	3.0077		TG 58:6	0.64371	-0.63551	0.001512	2.8203
TG 58:8.1	0.84939	-0.2355	0.055271	1.2575		TG 58:5.3	0.71715	-0.47964	0.015071	1.8219
TG 58:8	0.60461	-0.72594	0.001157	2.9368		TG 58:5.2	0.80579	-0.31153	0.05499	1.2597
TG 58:7.4	0.7359	-0.44241	0.02532	1.5965		TG 58:5.1	0.867	-0.2059	0.10673	0.97172
TG 58:7.3	0.47448	-1.0756	0.000627	3.2027		TG 58:5	1.8945	0.92181	0.000254	3.5958
TG 58:7.3	0.47448	-1.0756	0.000627	3.2027		TG 58:4.1	2.7465	1.4576	0.000163	3.789
TG 58:7.2	0.75226	-0.4107	0.028746	1.5414		TG 58:4	1.9682	0.97691	0.000187	3.7276
TG 58:7.1	1.1625	0.21725	0.036281	1.4403		TG 58:3	1.5058	0.59051	0.000742	3.1297
TG 58:7	0.59963	-0.73787	0.001788	2.7476		TG 58:2.1	1.9411	0.95684	0.000434	3.3623
TG 58:6.1	1.1722	0.22925	0.19927	0.70056		TG 58:2	2.0754	1.0534	0.000265	3.5765
TG 58:6	1.1762	0.23414	0.17704	0.75193		TG 58:11.2	1.6368	0.71087	0.000246	3.6085
TG 58:5.3	0.76394	-0.38846	0.037503	1.4259		TG 58:11.1	0.69879	-0.51707	0.015166	1.8191
TG 58:5.2	1.1046	0.14352	0.53892	0.26848		TG 58:11	0.38912	-1.3617	0.000773	3.1117
TG 58:5.1	1.0285	0.040496	0.83357	0.079057		TG 58:10.1	0.73412	-0.44592	0.006169	2.2098
TG 58:5	0.59928	-0.7387	0.018973	1.7219		TG 58:10	0.57963	-0.7868	0.001871	2.7278
TG 58:4.1	0.72739	-0.4592	0.057836	1.2378		TG 58:1.2	2.8397	1.5058	0.000243	3.6141
TG 58:4	0.62092	-0.68751	0.012194	1.9139		TG 58:1.1	2.4625	1.3001	4.66e-05	4.3319
TG 58:3	0.94121	-0.08741	0.60003	0.22183		TG 58:1	2.0483	1.0344	0.000127	3.8959
TG 58:2.1	0.87591	-0.19115	0.34525	0.46187		TG 57:9.1	0.83295	-0.2637	0.042256	1.3741
TG 58:2	1.1305	0.177	0.33343	0.47699		TG 57:9	0.46803	-1.0953	0.000177	3.7525
TG 58:11.2	0.69987	-0.51484	0.012065	1.9185		TG 57:8.2	0.36355	-1.4598	7.78e-05	4.1091
TG 58:11.1	0.53018	-0.91544	0.004464	2.3503		TG 57:8.1	0.71043	-0.49324	0.004814	2.3175
TG 58:11	0.33986	-1.557	0.001609	2.7934		TG 57:8	0.96543	-0.05076	0.54305	0.26516
TG 58:11	0.33986	-1.557	0.001609	2.7934		TG 57:7.2	1.7264	0.78775	0.050006	1.301
TG 58:10.1	0.42736	-1.2265	0.001593	2.7977		TG 57:7.1	0.72572	-0.46251	0.42488	0.37173
TG 58:10.1	0.42736	-1.2265	0.001593	2.7977		TG 57:7	1.2068	0.27118	0.11518	0.93861
TG 58:10	0.45879	-1.1241	0.001622	2.7901		TG 57:6.1	0.83389	-0.26207	0.003946	2.4039
TG 58:10	0.45879	-1.1241	0.001622	2.7901		TG 57:6	0.84482	-0.24329	0.009796	2.009
TG 58:1.2	1.321	0.40168	0.71079	0.14826		TG 57:5.2	0.68669	-0.54226	0.0042	2.3767
TG 58:1.1	1.1921	0.25354	0.089333	1.049		TG 57:5.1	0.69809	-0.51851	0.007978	2.0981
TG 58:1	1.5018	0.58665	0.005556	2.2552		TG 57:5	0.98657	-0.0195	0.81398	0.089386
TG 57:9.1	0.6196	-0.6906	0.062151	1.2066		TG 57:4.2	1.4244	0.51035	0.009234	2.0346
TG 57:9	0.48304	-1.0498	0.002215	2.6547		TG 57:4.1	1.8628	0.89749	0.000608	3.2162
TG 57:9	0.48304	-1.0498	0.002215	2.6547		TG 57:4	1.9211	0.94192	0.000444	3.3527
TG 57:8.2	0.67519	-0.56664	0.001654	2.7814		TG 57:3.1	1.8764	0.90798	0.002317	2.635
TG 57:8.1	0.5557	-0.84762	0.001652	2.782		TG 57:3	2.0733	1.0519	0.000229	3.6409
TG 57:8	0.66184	-0.59544	0.020334	1.6918		TG 57:2	1.9569	0.96856	0.000294	3.5319
TG 57:7.2	0.63581	-0.65332	0.61288	0.21263		TG 57:10	0.84345	-0.24562	0.33457	0.47551
TG 57:7.1	0.56672	-0.8193	0.3806	0.41953		TG 57:1	2.2372	1.1617	0.000421	3.3759
TG 57:7	0.54493	-0.87587	0.008403	2.0756		TG 56:9.1	1.1933	0.25493	0.024398	1.6126
TG 57:6.1	0.74794	-0.41901	0.025247	1.5978		TG 56:9	0.71393	-0.48615	0.008102	2.0914
TG 57:6	0.70314	-0.50812	0.011522	1.9385		TG 56:8.1	0.55302	-0.85461	0.000469	3.3289
TG 57:5.2	0.79485	-0.33125	0.078456	1.1054		TG 56:8	1.0196	0.02801	0.82243	0.084903
TG 57:5.1	0.89463	-0.16064	0.39603	0.40227		TG 56:7.2	1.6717	0.74129	0.000189	3.7224
TG 57:5	1.1787	0.23719	0.18225	0.73932		TG 56:7.1	1.1619	0.21654	0.094405	1.025
TG 57:4.2	0.95155	-0.07164	0.80485	0.094287		TG 56:7	0.87056	-0.19998	0.12185	0.91417
TG 57:4.1	0.72528	-0.46338	0.075724	1.1208		TG 56:6.2	1.3397	0.42186	0.001336	2.8741
TG 57:4	0.74688	-0.42105	0.1174	0.93034		TG 56:6.1	0.50713	-0.97956	2.79e-05	4.5538
TG 57:3.1	0.76505	-0.38637	0.19332	0.71373		TG 56:6	1.5587	0.64036	0.000677	3.1696
TG 57:3	0.85263	-0.23001	0.14594	0.83583		TG 56:5.2	0.56028	-0.83577	0.001252	2.9026
TG 57:2	0.89451	-0.16082	0.42186	0.37483		TG 56:5.1	1.1907	0.25184	0.070001	1.1549
TG 57:10	0.35463	-1.4956	0.002028	2.693		TG 56:5	0.93124	-0.10277	0.15591	0.80711
TG 57:10	0.35463	-1.4956	0.002028	2.693		TG 56:4.2	1.6125	0.68926	0.001937	2.713
TG 57:1	1.0813	0.11271	0.36681	0.43556		TG 56:4.1	2.3555	1.236	0.000112	3.9496
TG 56:9.1	0.52587	-0.92722	0.005809	2.2359		TG 56:4	1.4035	0.48904	0.009833	2.0073
TG 56:9	0.42236	-1.2435	0.001035	2.9852		TG 56:3.1	2.0408	1.0291	0.000423	3.3738
TG 56:9	0.42236	-1.2435	0.001035	2.9852		TG 56:3	1.1649	0.22025	0.077863	1.1087
TG 56:8.1	0.74813	-0.41865	0.026329	1.5796		TG 56:2.1	1.8013	0.84907	0.000163	3.789
TG 56:8	0.54939	-0.86409	0.005555	2.2553		TG 56:2	1.569	0.64981	0.001548	2.8103
TG 56:7.2	0.91641	-0.12593	0.31936	0.49572		TG 56:11	0.31649	-1.6598	0.000163	3.7881
TG 56:7.1	0.43928	-1.1868	0.000166	3.7798		TG 56:10	1.4212	0.50715	0.00697	2.1568
TG 56:7.1	0.43928	-1.1868	0.000166	3.7798		TG 56:1.1	2.6095	1.3838	4.71e-05	4.3267
TG 56:7	0.54702	-0.87032	0.00277	2.5575		TG 56:1	2.6747	1.4194	0.000205	3.6875
TG 56:6.2	0.71342	-0.48717	0.007797	2.1081		TG 56:0	2.1254	1.0877	0.000238	3.6226
TG 56:6.1	1.2544	0.32702	0.007357	2.1333		TG 55:8.1	0.43591	-1.1979	0.000134	3.8741
TG 56:6	0.68707	-0.54147	0.01379	1.8604		TG 55:8	0.9699	-0.04409	0.77418	0.11116
TG 56:5.2	1.4009	0.48639	0.00855	2.0681		TG 55:7.2	1.5313	0.61478	0.001909	2.7191
TG 56:5.1	1.0289	0.041141	0.7506	0.12459		TG 55:7.1	1.3693	0.45344	0.013579	1.8671
TG 56:5	0.70053	-0.51348	0.008939	2.0487		TG 55:7	1.4914	0.57666	0.00092	3.0363
TG 56:4.2	0.79927	-0.32325	0.17505	0.75684		TG 55:6.1	1.2906	0.36803	0.017117	1.7666
TG 56:4.1	0.68391	-0.54811	0.026418	1.5781		TG 55:6	0.85637	-0.2237	0.076674	1.1153
TG 56:4	0.56078	-0.83449	0.007305	2.1364		TG 55:5.2	0.61438	-0.70279	0.000487	3.3121
TG 56:3.1	0.72351	-0.46692	0.016653	1.7785		TG 55:5.1	0.92169	-0.11765	0.12394	0.90678
TG 56:3	1.0855	0.11841	0.54029	0.26737		TG 55:5	1.2603	0.33375	0.044217	1.3544
TG 56:2.1	1.0022	0.003099	0.94033	0.02672		TG 55:4.2	1.0989	0.1361	0.47699	0.32149
TG 56:2	0.84661	-0.24024	0.15628	0.8061		TG 55:4.1	1.5799	0.6598	0.001909	2.7191
TG 56:11	0.60043	-0.73593	0.005292	2.2764		TG 55:4	1.8543	0.89085	0.000928	3.0324
TG 56:10	0.46943	-1.091	0.002804	2.5523		TG 55:3.2	1.6651	0.73558	0.006863	2.1635
TG 56:10	0.46943	-1.091	0.002804	2.5523		TG 55:3.1	1.5758	0.65609	0.001291	2.8891
TG 56:1.1	1.0896	0.12376	0.52792	0.27743		TG 55:3	1.2619	0.33558	0.032076	1.4938
TG 56:1	1.2227	0.29002	0.072433	1.1401		TG 55:2.3	2.152	1.1057	0.003401	2.4684
TG 56:0	2.6315	1.3959	3.3e-05	4.4817		TG 55:2.2	1.5637	0.64496	0.003556	2.449
TG 56:0	2.6315	1.3959	3.3e-05	4.4817		TG 55:2.1	1.4511	0.53711	0.003284	2.4836
TG 55:8.1	0.46389	-1.1081	0.001798	2.7453		TG 55:2	1.4437	0.52972	0.003543	2.4507
TG 55:8.1	0.46389	-1.1081	0.001798	2.7453		TG 54:9	1.3544	0.43766	0.010837	1.9651
TG 55:8	0.45231	-1.1446	0.003673	2.435		TG 54:8.2	1.3225	0.40325	0.041292	1.3841
TG 55:8	0.45231	-1.1446	0.003673	2.435		TG 54:8.1	0.6201	-0.68942	0.002707	2.5675
TG 55:7.2	0.57193	-0.8061	0.004875	2.3121		TG 54:8	1.6417	0.71519	0.003843	2.4153
TG 55:7.1	0.50101	-0.99708	0.002328	2.6331		TG 54:7.1	2.3435	1.2287	8e-05	4.0969
TG 55:7	0.53982	-0.88946	0.014433	1.8406		TG 54:7	1.6314	0.70609	0.000416	3.3809
TG 55:6.1	0.68772	-0.5401	0.010396	1.9831		TG 54:6.2	1.9675	0.97637	0.000137	3.8638
TG 55:6	0.59222	-0.7558	0.000929	3.0322		TG 54:6.1	1.3188	0.39927	0.006841	2.1649
TG 55:5.2	0.84488	-0.24318	0.084559	1.0728		TG 54:6	2.3376	1.2251	0.001262	2.8991
TG 55:5.1	0.726	-0.46195	0.014045	1.8525		TG 54:5.2	1.3021	0.38089	0.022405	1.6497
TG 55:5	1.2436	0.31451	0.1359	0.86677		TG 54:5.1	0.78989	-0.34028	0.00107	2.9705
TG 55:4.2	0.79144	-0.33745	0.11676	0.93271		TG 54:5	1.7718	0.8252	7.78e-05	4.1091
TG 55:4.1	1.0518	0.072808	0.69828	0.15597		TG 54:4.1	2.1232	1.0862	0.000155	3.8103
TG 55:4	0.77658	-0.36479	0.12631	0.89858		TG 54:4	1.5509	0.63311	0.000134	3.8735
TG 55:3.2	0.67719	-0.56236	0.062568	1.2036		TG 54:3	0.88081	-0.1831	0.1614	0.79209
TG 55:3.1	0.80923	-0.30537	0.16736	0.77635		TG 54:2.1	1.1572	0.21063	0.10288	0.98766
TG 55:3	0.75319	-0.40892	0.069588	1.1575		TG 54:2	1.3858	0.47068	0.025835	1.5878
TG 55:2.3	0.57988	-0.78618	0.13065	0.88389		TG 54:1	1.8254	0.8682	0.000163	3.7881
TG 55:2.2	0.84828	-0.23739	0.091619	1.038		TG 53:7	2.1833	1.1265	0.000331	3.4804
TG 55:2.1	0.78569	-0.34797	0.037503	1.4259		TG 53:6.1	1.7627	0.81782	0.001049	2.9791
TG 55:2	0.80786	-0.30783	0.062151	1.2066		TG 53:6	1.6914	0.75825	0.000634	3.1978
TG 54:9	0.46005	-1.1201	0.001296	2.8875		TG 53:5.1	0.79776	-0.32598	0.025045	1.6013
TG 54:9	0.46005	-1.1201	0.001296	2.8875		TG 53:5	1.479	0.56465	0.00325	2.4881
TG 54:8.2	0.48657	-1.0393	0.000718	3.1437		TG 53:4.1	1.3535	0.4367	0.00114	2.9432
TG 54:8.2	0.48657	-1.0393	0.000718	3.1437		TG 53:4	2.1864	1.1285	7.55e-05	4.1219
TG 54:8.1	0.5031	-0.99108	0.002548	2.5939		TG 53:3.1	1.9397	0.9558	0.008148	2.089
TG 54:8	0.36983	-1.4351	0.000965	3.0155		TG 53:3	1.6414	0.71496	0.000163	3.7881
TG 54:8	0.36983	-1.4351	0.000965	3.0155		TG 53:2.3	1.8659	0.89985	0.001301	2.8859
TG 54:7.1	0.45788	-1.127	0.002883	2.5401		TG 53:2.2	1.2806	0.35681	0.017931	1.7464
TG 54:7.1	0.45788	-1.127	0.002883	2.5401		TG 53:2.1	1.2646	0.33873	0.039395	1.4046
TG 54:7	0.41678	-1.2626	0.001466	2.834		TG 53:2	1.7503	0.80757	0.000756	3.1216
TG 54:7	0.41678	-1.2626	0.001466	2.834		TG 53:1.1	1.5474	0.62989	0.003181	2.4975
TG 54:6.2	0.52533	-0.92869	0.001381	2.8599		TG 53:1	1.7798	0.83171	0.000609	3.2155
TG 54:6.1	0.61057	-0.71177	0.00517	2.2865		TG 52:8	1.1305	0.17697	0.20866	0.68055
TG 54:6	0.43304	-1.2074	0.003248	2.4884		TG 52:7.1	1.0237	0.033761	0.77234	0.11219
TG 54:6	0.43304	-1.2074	0.003248	2.4884		TG 52:7	3.4153	1.772	0.000117	3.9305
TG 54:5.2	0.92646	-0.1102	0.55802	0.25335		TG 52:6.3	3.6985	1.887	3.18e-05	4.4975
TG 54:5.1	1.3682	0.45231	0.002131	2.6715		TG 52:6.2	2.5275	1.3377	7.57e-05	4.1211
TG 54:5	0.68314	-0.54976	0.005372	2.2699		TG 52:6.1	2.0129	1.0093	0.000272	3.5652
TG 54:4.1	0.85162	-0.23172	0.25452	0.59427		TG 52:6	2.6679	1.4157	0.000163	3.7881
TG 54:4	0.41372	-1.2733	0.000341	3.4671		TG 52:5.2	2.2264	1.1547	0.000391	3.4082
TG 54:4	0.41372	-1.2733	0.000341	3.4671		TG 52:5.1	1.4906	0.57594	0.001651	2.7822
TG 54:3	1.3697	0.45387	0.017936	1.7463		TG 52:5	3.1876	1.6725	3.61e-05	4.4431
TG 54:2.1	1.0249	0.035495	0.85383	0.068626		TG 52:4.2	1.0481	0.067819	0.34955	0.4565
TG 54:2	0.83302	-0.26358	0.12921	0.88871		TG 52:4.1	3.3252	1.7334	1.49e-05	4.8279
TG 54:1	1.0598	0.083734	0.40883	0.38846		TG 52:4	2.77	1.4699	4.66e-05	4.3319
TG 53:7	0.6192	-0.69153	0.018553	1.7316		TG 52:3.2	4.2705	2.0944	6.74e-05	4.1713
TG 53:6.1	0.48658	-1.0393	0.001986	2.7019		TG 52:3.1	2.2686	1.1818	0.000164	3.7862
TG 53:6.1	0.48658	-1.0393	0.001986	2.7019		TG 52:3	2.1894	1.1306	3.13e-05	4.5045
TG 53:6	0.45914	-1.123	0.002461	2.609		TG 52:2	1.3047	0.38373	0.026474	1.5772
TG 53:6	0.45914	-1.123	0.002461	2.609		TG 52:1	1.4717	0.55746	0.003167	2.4994
TG 53:5.1	0.66272	-0.59353	0.001862	2.7301		TG 52:0	1.0967	0.13322	0.10539	0.97719
TG 53:5	0.53629	-0.89891	0.003293	2.4825		TG 51:6	4.0691	2.0247	0.000206	3.6869
TG 53:4.1	0.7274	-0.45919	0.019082	1.7194		TG 51:5	1.5675	0.64845	0.000907	3.0426
TG 53:4	0.73244	-0.44921	0.014483	1.8391		TG 51:4.2	0.90819	-0.13893	0.30766	0.51193
TG 53:3.1	0.75147	-0.41221	0.21653	0.66448		TG 51:4.1	2.4198	1.2749	7.41e-05	4.1305
TG 53:3	0.71166	-0.49075	0.029133	1.5356		TG 51:4	3.7728	1.9156	7.81e-05	4.1075
TG 53:2.3	1.3479	0.43068	0.084365	1.0738		TG 51:3.1	2.2962	1.1992	9.73e-05	4.0118
TG 53:2.2	0.85664	-0.22324	0.23442	0.63001		TG 51:3	3.0407	1.6044	6.74e-05	4.1713
TG 53:2.1	0.85048	-0.23366	0.21595	0.66564		TG 51:2.1	1.656	0.72773	0.00014	3.8528
TG 53:2	0.84733	-0.23901	0.34525	0.46187		TG 51:2	1.7916	0.84122	7.41e-05	4.1305
TG 53:1.1	1.0005	0.000685	0.9888	0.004892		TG 51:1.2	1.5089	0.59351	0.002021	2.6945
TG 53:1	0.95103	-0.07244	0.56699	0.24642		TG 51:1.1	1.6848	0.75255	0.001504	2.8228
TG 52:8	0.44489	-1.1685	0.001226	2.9116		TG 51:1	2.4227	1.2766	0.00473	2.3251
TG 52:8	0.44489	-1.1685	0.001226	2.9116		TG 51:0	1.5613	0.64271	0.003	2.5229
TG 52:7.1	0.50592	-0.98301	0.002276	2.6429		TG 50:7	1.3682	0.45228	0.012165	1.9149
TG 52:7	0.62645	-0.67473	0.018764	1.7267		TG 50:6	5.3156	2.4102	2.02e-05	4.6948
TG 52:6.3	0.55053	-0.86111	0.010425	1.9819		TG 50:5.2	4.2671	2.0933	2.52e-05	4.5979
TG 52:6.2	0.39567	-1.3376	0.001289	2.8896		TG 50:5.1	2.5131	1.3295	6.74e-05	4.1713
TG 52:6.2	0.39567	-1.3376	0.001289	2.8896		TG 50:5	3.7565	1.9094	8.67e-05	4.0621
TG 52:6.1	0.53416	-0.90466	0.019185	1.717		TG 50:4.2	2.0499	1.0355	0.000164	3.7843
TG 52:6	0.30577	-1.7095	0.000447	3.35		TG 50:4.1	4.8577	2.2803	1.56e-05	4.808
TG 52:6	0.30577	-1.7095	0.000447	3.35		TG 50:4	4.3193	2.1108	7.57e-05	4.1211
TG 52:5.2	0.70494	-0.50442	0.032409	1.4893		TG 50:3.2	6.662	2.7359	2.17e-06	5.6633
TG 52:5.1	0.79808	-0.32539	0.078467	1.1053		TG 50:3.1	3.6943	1.8853	0.000105	3.9772
TG 52:5	0.45209	-1.1453	0.002183	2.6609		TG 50:3	4.5662	2.191	1.47e-05	4.8332
TG 52:5	0.45209	-1.1453	0.002183	2.6609		TG 50:2	2.6796	1.422	1.56e-05	4.808
TG 52:4.2	1.3464	0.42906	0.001622	2.7901		TG 50:1.1	1.8003	0.84821	0.000904	3.0438
TG 52:4.1	0.55449	-0.85076	0.001404	2.8526		TG 50:1	1.9126	0.93552	0.047136	1.3266
TG 52:4	0.4828	-1.0505	0.000788	3.1036		TG 50:0	1.4707	0.55652	0.004205	2.3763
TG 52:4	0.4828	-1.0505	0.000788	3.1036		TG 49:3	4.4952	2.1684	2.5e-05	4.6025
TG 52:3.2	0.77661	-0.36474	0.083852	1.0765		TG 49:2.2	0.36364	-1.4594	4.42e-06	5.3546
TG 52:3.1	0.44708	-1.1614	0.002188	2.6599		TG 49:2.1	3.1975	1.677	2.63e-05	4.5797
TG 52:3.1	0.44708	-1.1614	0.002188	2.6599		TG 49:2	3.227	1.6902	0.001698	2.77
TG 52:3	0.91872	-0.12231	0.3531	0.45211		TG 49:1.1	1.8654	0.89948	0.000141	3.8519
TG 52:2	1.6098	0.68684	0.004136	2.3835		TG 49:1	2.7008	1.4334	3.3e-05	4.4817
TG 52:1	1.207	0.27148	0.11609	0.93519		TG 49:0.1	1.2168	0.28306	0.073847	1.1317
TG 52:0	2.729	1.4484	9.99e-05	4.0003		TG 49:0	1.0979	0.13472	0.79765	0.098189
TG 52:0	2.729	1.4484	9.99e-05	4.0003		TG 48:8	0.35452	-1.4961	0.000264	3.5786
TG 51:6	0.22098	-2.178	0.021565	1.6662		TG 48:5	2.235	1.1602	8e-05	4.0969
TG 51:6	0.22098	-2.178	0.021565	1.6662		TG 48:4.1	3.1834	1.6705	4.55e-05	4.3419
TG 51:5	0.50876	-0.97493	0.003037	2.5176		TG 48:4	4.7671	2.2531	8.06e-05	4.0935
TG 51:4.2	0.77956	-0.35927	0.024452	1.6117		TG 48:3.2	3.2381	1.6952	8.66e-05	4.0625
TG 51:4.1	0.54011	-0.88867	0.001751	2.7566		TG 48:3.1	9.6405	3.2691	5.97e-06	5.2243
TG 51:4	0.4304	-1.2163	0.001124	2.9492		TG 48:3	4.8056	2.2647	0.000444	3.3527
TG 51:4	0.4304	-1.2163	0.001124	2.9492		TG 48:2	5.5691	2.4775	1.56e-05	4.808
TG 51:3.1	0.44783	-1.159	0.000177	3.7523		TG 48:1.2	3.5021	1.8082	0.058875	1.2301
TG 51:3.1	0.44783	-1.159	0.000177	3.7523		TG 48:1.1	3.5509	1.8282	6.08e-06	5.2164
TG 51:3	0.64758	-0.62688	0.004565	2.3406		TG 48:0	1.7897	0.83974	0.003429	2.4649
TG 51:2.1	0.83879	-0.25361	0.11454	0.94106		TG 47:2.1	1.8235	0.86667	0.013023	1.8853
TG 51:2	0.78322	-0.35251	0.039866	1.3994		TG 47:2	3.035	1.6017	6.74e-05	4.1713
TG 51:1.2	0.96853	-0.04613	0.82808	0.081926		TG 47:1.2	2.2864	1.1931	0.00806	2.0937
TG 51:1.1	1.058	0.081291	0.54636	0.26252		TG 47:1.1	2.6644	1.4138	7.45e-05	4.1276
TG 51:1	1.1248	0.16965	0.61336	0.21228		TG 47:1	3.1693	1.6642	0.0003	3.5232
TG 51:0	2.1156	1.0811	0.000441	3.3554		TG 47:0.1	1.1247	0.16948	0.41769	0.37915
TG 51:0	2.1156	1.0811	0.000441	3.3554		TG 47:0	1.0485	0.068352	0.6517	0.18595
TG 50:7	0.53058	-0.91436	0.0025	2.6021		TG 46:8	0.26698	-1.9052	0.000163	3.7881
TG 50:6	0.32	-1.6439	0.000878	3.0566		TG 46:7	0.68913	-0.53714	0.068415	1.1648
TG 50:6	0.32	-1.6439	0.000878	3.0566		TG 46:3	8.0638	3.0115	7.78e-05	4.1091
TG 50:5.2	0.52402	-0.9323	0.005583	2.2532		TG 46:2.2	2.2641	1.1789	0.000172	3.7647
TG 50:5.1	0.42802	-1.2242	0.001775	2.7507		TG 46:2.1	3.1743	1.6664	0.000147	3.8325
TG 50:5.1	0.42802	-1.2242	0.001775	2.7507		TG 46:2	5.9105	2.5633	2.64e-05	4.5776
TG 50:5	0.30099	-1.7322	0.000356	3.4489		TG 46:1	6.4207	2.6827	3.3e-05	4.4817
TG 50:5	0.30099	-1.7322	0.000356	3.4489		TG 46:0.1	3.5504	1.828	1.34e-05	4.8742
TG 50:4.2	0.85238	-0.23044	0.19038	0.72038		TG 46:0	0.55652	-0.84549	0.21031	0.67715
TG 50:4.1	0.43454	-1.2024	0.002548	2.5939		TG 45:1.1	1.3213	0.40192	0.048933	1.3104
TG 50:4.1	0.43454	-1.2024	0.002548	2.5939		TG 45:1	1.9702	0.97831	0.00328	2.4841
TG 50:4	0.36065	-1.4713	0.003285	2.4834		TG 45:0.1	1.1755	0.23323	0.36338	0.43964
TG 50:4	0.36065	-1.4713	0.003285	2.4834		TG 45:0	0.74377	-0.42707	0.27016	0.56837
TG 50:3.2	0.57955	-0.78699	0.003877	2.4115		TG 44:8	0.12654	-2.9823	4.71e-05	4.3267
TG 50:3.1	0.39443	-1.3422	0.020554	1.6871		TG 44:7	0.85173	-0.23153	0.22175	0.65414
TG 50:3.1	0.39443	-1.3422	0.020554	1.6871		TG 44:6.2	1.067	0.093518	0.5636	0.24903
TG 50:3	0.55275	-0.8553	0.006895	2.1615		TG 44:6.1	0.43917	-1.1871	0.001358	2.8672
TG 50:2	1.4182	0.50407	0.006093	2.2151		TG 44:6	0.75509	-0.40528	0.069299	1.1593
TG 50:1.1	1.7693	0.8232	0.002325	2.6336		TG 44:5	0.54938	-0.86412	0.001358	2.8672
TG 50:1	1.3018	0.38056	0.005873	2.2312		TG 44:2	1.5206	0.60465	0.004513	2.3456
TG 50:0	2.2635	1.1786	0.0005	3.3011		TG 44:1	3.6221	1.8568	0.000252	3.5993
TG 50:0	2.2635	1.1786	0.0005	3.3011		TG 44:0.1	4.2423	2.0848	4.71e-05	4.3267
TG 49:3	0.77021	-0.37669	0.24923	0.60341		TG 44:0	0.65636	-0.60745	0.57043	0.2438
TG 49:2.2	8.2228	3.0396	3.22e-07	6.4926		TG 43:0.1	0.83913	-0.25303	0.40866	0.38864
TG 49:2.2	8.2228	3.0396	3.22e-07	6.4926		TG 43:0	0.60661	-0.72115	0.077076	1.1131
TG 49:2.1	0.74557	-0.42358	0.017941	1.7462		TG 42:5.2	0.14316	-2.8043	0.4219	0.37479
TG 49:2	0.7026	-0.50922	0.23075	0.63685		TG 42:5.1	0.44737	-1.1604	0.001909	2.7191
TG 49:1.1	1.1272	0.17277	0.14856	0.82811		TG 42:5	0.99373	-0.00907	0.96546	0.015265
TG 49:1	1.0774	0.10759	0.42891	0.36763		TG 42:4	0.70465	-0.50502	0.017851	1.7483
TG 49:0.1	2.2509	1.1705	0.000167	3.7769		TG 42:3	1.2674	0.34184	0.045016	1.3466
TG 49:0.1	2.2509	1.1705	0.000167	3.7769		TG 42:2.1	1.0698	0.097323	0.43636	0.36015
TG 49:0	3.4777	1.7981	0.000264	3.5779		TG 42:2	0.95609	-0.06478	0.58838	0.23034
TG 49:0	3.4777	1.7981	0.000264	3.5779		TG 42:0.1	0.55321	-0.8541	0.080953	1.0918
TG 48:8	0.77212	-0.3731	0.13568	0.86749		TG 42:0	1.8153	0.86018	0.012304	1.91
TG 48:5	0.42218	-1.2441	0.000443	3.3532		TG 40:5.1	0.31361	-1.673	3.13e-05	4.5045
TG 48:5	0.42218	-1.2441	0.000443	3.3532		TG 40:5	0.9187	-0.12233	0.8227	0.084761
TG 48:4.1	0.53577	-0.90032	0.006509	2.1865		TG 40:4.1	0.81637	-0.29271	0.14157	0.84904
TG 48:4	0.362	-1.466	0.003285	2.4834		TG 40:4	1.1029	0.14128	0.27191	0.56558
TG 48:4	0.362	-1.466	0.003285	2.4834		TG 40:3	1.1234	0.16791	0.29689	0.5274
TG 48:3.2	0.70005	-0.51447	0.027414	1.562		TG 40:2	0.83674	-0.25715	0.13684	0.86378
TG 48:3.1	0.50554	-0.98411	0.009093	2.0413		TG 40:1.1	0.92183	-0.11742	0.40256	0.39517
TG 48:3	0.67883	-0.55889	0.060081	1.2213		TG 40:1	0.89286	-0.16349	0.1957	0.7084
TG 48:2	0.77069	-0.37578	0.091669	1.0378		TG 40:0.2	0.51113	-0.96824	0.000623	3.2054
TG 48:1.2	1.8788	0.90979	0.09593	1.018		TG 40:0.1	0.53332	-0.90694	0.001049	2.9791
TG 48:1.1	1.6885	0.75572	0.001758	2.7549		TG 40:0	0.5719	-0.80615	0.000366	3.4361
TG 48:0	3.1971	1.6768	0.000107	3.9689		TG 38:4.1	0.77212	-0.3731	0.24443	0.61184
TG 48:0	3.1971	1.6768	0.000107	3.9689		TG 38:4	0.81696	-0.29166	0.096378	1.016
TG 47:2.1	2.701	1.4335	5.05e-05	4.2968		TG 38:2.1	1.3865	0.47142	0.05175	1.2861
TG 47:2.1	2.701	1.4335	5.05e-05	4.2968		TG 38:2	1.4299	0.51587	0.69058	0.16078
TG 47:2	1.0895	0.12362	0.57082	0.2435		TG 38:1	1.3224	0.40317	0.01458	1.8362
TG 47:1.2	2.1421	1.099	0.000818	3.0872		TG 38:0.3	0.63457	-0.65614	7.12e-05	4.1478
TG 47:1.2	2.1421	1.099	0.000818	3.0872		TG 38:0.2	0.59402	-0.75142	0.000883	3.054
TG 47:1.1	1.1466	0.19732	0.065759	1.182		TG 38:0.1	0.62429	-0.6797	0.000991	3.004
TG 47:1	1.4595	0.54551	0.00684	2.165		TG 38:0	0.55341	-0.85358	0.001398	2.8545
TG 47:0.1	3.5899	1.844	1.51e-05	4.8215		TG 36:1	2.125	1.0875	0.000773	3.1117
TG 47:0.1	3.5899	1.844	1.51e-05	4.8215		TG 36:0.3	0.74747	-0.41991	0.009501	2.0222
TG 47:0	3.7826	1.9194	0.000938	3.028		TG 36:0.2	0.58185	-0.78128	0.000558	3.2534
TG 47:0	3.7826	1.9194	0.000938	3.028		TG 36:0.1	0.64357	-0.63584	0.005109	2.2917
TG 46:8	0.56845	-0.81489	0.004487	2.3481		TG 36:0	0.60602	-0.72256	0.008539	2.0686
TG 46:7	2.2959	1.1991	0.008996	2.046		TG 34:0.2	0.80538	-0.31225	0.027092	1.5672
TG 46:7	2.2959	1.1991	0.008996	2.046		TG 34:0.1	0.58339	-0.77746	0.007196	2.1429
TG 46:3	0.48488	-1.0443	0.024452	1.6117		TG 34:0	0.44261	-1.1759	0.012225	1.9127
TG 46:3	0.48488	-1.0443	0.024452	1.6117		TG 32:0.1	0.60603	-0.72253	0.002173	2.6629
TG 46:2.2	0.90347	-0.14646	0.59296	0.22697		TG 32:0	0.46804	-1.0953	0.000563	3.2491
TG 46:2.1	1.4382	0.52427	0.066373	1.178		TG 28:0	0.30536	-1.7114	0.000309	3.5097
TG 46:2	0.73634	-0.44155	0.073732	1.1323		SM 46:6	0.35611	-1.4896	0.061157	1.2136
TG 46:1	1.2521	0.32439	0.12524	0.90226		SM 44:6.1	0.60274	-0.73039	0.40942	0.38783
TG 46:0.1	2.9307	1.5512	6.53e-05	4.1849		SM 44:6	0.58723	-0.76801	0.000112	3.9496
TG 46:0.1	2.9307	1.5512	6.53e-05	4.1849		SM 44:5	0.87053	-0.20003	0.18399	0.73519
TG 46:0	4.0377	2.0135	0.008142	2.0893		SM 44:3	0.81312	-0.29846	0.069299	1.1593
TG 46:0	4.0377	2.0135	0.008142	2.0893		SM 44:2.1	0.87252	-0.19674	0.18212	0.73964
TG 45:1.1	2.595	1.3757	0.000987	3.0057		SM 44:2	0.93909	-0.09066	0.56082	0.25118
TG 45:1.1	2.595	1.3757	0.000987	3.0057		SM 44:1.1	0.95853	-0.06111	0.56554	0.24754
TG 45:1	2.0252	1.0181	0.001341	2.8727		SM 44:1	1.151	0.20289	0.22404	0.64968
TG 45:1	2.0252	1.0181	0.001341	2.8727		SM 44:0	1.2418	0.31249	0.022494	1.6479
TG 45:0.1	3.319	1.7307	7.51e-07	6.1245		SM 43:4	1.0835	0.11565	0.50757	0.29451
TG 45:0.1	3.319	1.7307	7.51e-07	6.1245		SM 43:2.1	0.96632	-0.04943	0.73767	0.13214
TG 45:0	3.7706	1.9148	3.24e-05	4.4897		SM 43:2	0.88181	-0.18146	0.19713	0.70524
TG 45:0	3.7706	1.9148	3.24e-05	4.4897		SM 43:1.2	1.0881	0.12186	0.19161	0.71759
TG 44:8	0.3628	-1.4627	0.001622	2.7901		SM 43:1.1	1.3013	0.37991	0.051027	1.2922
TG 44:8	0.3628	-1.4627	0.001622	2.7901		SM 43:1	1.1489	0.20031	0.32959	0.48203
TG 44:7	0.66196	-0.59518	0.032743	1.4849		SM 42:4	0.70657	-0.5011	0.01458	1.8362
TG 44:6.2	0.4096	-1.2877	0.029632	1.5282		SM 42:3	1.0563	0.079049	0.22805	0.64196
TG 44:6.2	0.4096	-1.2877	0.029632	1.5282		SM 42:2.1	0.83971	-0.25204	0.056766	1.2459
TG 44:6.1	0.24222	-2.0456	0.011398	1.9432		SM 42:2	1.46	0.54598	0.01114	1.9531
TG 44:6.1	0.24222	-2.0456	0.011398	1.9432		SM 42:1.1	1.221	0.28809	0.059698	1.224
TG 44:6	0.32199	-1.6349	0.000424	3.3724		SM 42:1	1.4632	0.54917	0.005109	2.2917
TG 44:6	0.32199	-1.6349	0.000424	3.3724		SM 42:0	1.4919	0.57719	0.003203	2.4945
TG 44:5	0.52386	-0.93276	0.006017	2.2206		SM 41:2.1	1.3411	0.42344	0.008353	2.0782
TG 44:2	1.2391	0.30929	0.21068	0.67638		SM 41:2	1.1913	0.25254	0.051027	1.2922
TG 44:1	2.0886	1.0625	0.00059	3.229		SM 41:1	1.2377	0.30772	0.053131	1.2746
TG 44:1	2.0886	1.0625	0.00059	3.229		SM 40:2.1	1.1845	0.2443	0.026664	1.5741
TG 44:0.1	3.4066	1.7683	7.81e-05	4.1075		SM 40:2	1.0674	0.094116	0.21756	0.66242
TG 44:0.1	3.4066	1.7683	7.81e-05	4.1075		SM 40:1	1.0526	0.073953	0.56407	0.24867
TG 44:0	4.7116	2.2362	0.00039	3.4095		SM 40:0	1.2009	0.26412	0.10206	0.99115
TG 44:0	4.7116	2.2362	0.00039	3.4095		SM 39:1	1.2832	0.3597	0.013759	1.8614
TG 43:0.1	3.27	1.7093	7.69e-05	4.1142		SM 38:2	0.89679	-0.15716	0.44423	0.3524
TG 43:0.1	3.27	1.7093	7.69e-05	4.1142		SM 38:1.1	1.0618	0.086492	0.46913	0.32871
TG 43:0	3.1147	1.6391	1.16e-05	4.9346		SM 38:1	1.1256	0.17066	0.16468	0.78336
TG 43:0	3.1147	1.6391	1.16e-05	4.9346		SM 37:2	1.3607	0.44439	0.008586	2.0662
TG 42:5.2	0.13588	-2.8796	0.26945	0.56952		SM 36:5	2.6507	1.4064	0.000347	3.4596
TG 42:5.1	0.35453	-1.496	0.000893	3.0492		SM 36:4	2.2489	1.1692	0.000423	3.3737
TG 42:5.1	0.35453	-1.496	0.000893	3.0492		SM 36:2.1	0.86411	-0.21072	0.030959	1.5092
TG 42:5	0.40514	-1.3035	0.001774	2.7511		SM 36:1	1.0865	0.11963	0.23208	0.63437
TG 42:5	0.40514	-1.3035	0.001774	2.7511		SM 35:2	1.177	0.2351	0.12799	0.89282
TG 42:4	0.35279	-1.5031	0.001691	2.7719		SM 35:1.1	1.0187	0.026796	0.63006	0.20061
TG 42:4	0.35279	-1.5031	0.001691	2.7719		SM 35:1	0.66461	-0.58941	0.000773	3.1117
TG 42:3	0.50003	-0.99992	0.005645	2.2483		SM 34:3	1.5226	0.60656	0.001183	2.9271
TG 42:2.1	0.76341	-0.38947	0.032472	1.4885		SM 34:2	1.6572	0.72873	0.000894	3.0485
TG 42:2	1.6581	0.72951	0.003921	2.4067		SM 34:1.1	0.95624	-0.06456	0.27849	0.55518
TG 42:0.1	3.2384	1.6953	4.01e-05	4.3968		SM 34:1	1.5754	0.65575	0.000488	3.3115
TG 42:0.1	3.2384	1.6953	4.01e-05	4.3968		SM 34:0	0.7409	-0.43264	0.004729	2.3252
TG 42:0	2.9511	1.5612	0.000142	3.8463		SM 33:2.1	1.6619	0.73286	0.008762	2.0574
TG 42:0	2.9511	1.5612	0.000142	3.8463		SM 33:2	1.2299	0.29849	0.055861	1.2529
TG 40:5.1	0.46776	-1.0961	0.001919	2.717		SM 33:1.1	1.4282	0.51418	0.002003	2.6983
TG 40:5.1	0.46776	-1.0961	0.001919	2.717		SM 33:1	1.5108	0.59531	0.002643	2.5779
TG 40:5	0.1761	-2.5055	0.000788	3.1036		SM 33:0	1.1862	0.24633	0.029594	1.5288
TG 40:5	0.1761	-2.5055	0.000788	3.1036		SM 32:2.1	1.9171	0.9389	8.66e-05	4.0625
TG 40:4.1	0.31982	-1.6447	0.00026	3.585		SM 32:2	2.1747	1.1208	4.71e-05	4.3267
TG 40:4.1	0.31982	-1.6447	0.00026	3.585		SM 32:1	1.9261	0.94569	0.000229	3.6395
TG 40:4	0.22571	-2.1475	0.020815	1.6816		SM 32:0	2.0711	1.0504	8.26e-05	4.0831
TG 40:4	0.22571	-2.1475	0.020815	1.6816		SM 31:1	1.8594	0.8948	0.000189	3.7224
TG 40:3	0.55973	-0.8372	0.027044	1.5679		SM 30:1	1.9794	0.9851	0.000189	3.7224
TG 40:2	0.48296	-1.05	0.004808	2.3181		SM 30:0	2.3317	1.2214	6.74e-05	4.1713
TG 40:2	0.48296	-1.05	0.004808	2.3181		PS 44:2	0.11166	-3.1628	0.027728	1.5571
TG 40:1.1	1.003	0.00432	0.98092	0.008366		PS 42:5	0.28298	-1.8212	0.006708	2.1734
TG 40:1	2.9865	1.5785	0.000157	3.8052		PS 42:2	0.71718	-0.47959	0.29657	0.52787
TG 40:1	2.9865	1.5785	0.000157	3.8052		PS 42:1	0.84363	-0.24532	0.36178	0.44156
TG 40:0.2	3.2668	1.7079	2.22e-05	4.6541		PS 40:5	0.59878	-0.73991	0.000843	3.0744
TG 40:0.2	3.2668	1.7079	2.22e-05	4.6541		PS 40:4	0.44013	-1.184	0.000113	3.9483
TG 40:0.1	3.9281	1.9738	2.85e-05	4.5455		PS 40:2	0.7817	-0.35531	0.018809	1.7256
TG 40:0.1	3.9281	1.9738	2.85e-05	4.5455		PS 39:4	1.2618	0.33549	0.48267	0.31635
TG 40:0	3.2552	1.7027	5.05e-05	4.2968		PS 38:4	0.33886	-1.5612	7.78e-05	4.1092
TG 40:0	3.2552	1.7027	5.05e-05	4.2968		PS 36:2	0.95663	-0.06397	0.39555	0.40279
TG 38:4.1	0.36923	-1.4374	0.066746	1.1756		PS 36:1	0.583	-0.77843	0.001434	2.8434
TG 38:4	0.25691	-1.9607	0.000796	3.0992		PS 35:1	0.5441	-0.87806	0.005293	2.2763
TG 38:4	0.25691	-1.9607	0.000796	3.0992		PS 34:1	0.71473	-0.48453	0.005422	2.2658
TG 38:2.1	0.41072	-1.2838	0.002079	2.6821		PS 34:0	0.33833	-1.5635	0.026019	1.5847
TG 38:2.1	0.41072	-1.2838	0.002079	2.6821		PI 40:8	0.24773	-2.0132	2.79e-05	4.5538
TG 38:2	0.68813	-0.53925	0.86432	0.063326		PI 40:7	0.30163	-1.7291	0.00012	3.9199
TG 38:1	0.83983	-0.25183	0.24512	0.61062		PI 40:5	0.18368	-2.4447	0.000309	3.5097
TG 38:0.3	3.5917	1.8447	2.37e-06	5.6244		PI 38:7	0.32192	-1.6352	7.69e-05	4.1139
TG 38:0.3	3.5917	1.8447	2.37e-06	5.6244		PI 38:5	0.32028	-1.6426	4.45e-05	4.3517
TG 38:0.2	3.5964	1.8465	3.25e-06	5.4887		PI 38:4	0.34681	-1.5278	0.000189	3.7224
TG 38:0.2	3.5964	1.8465	3.25e-06	5.4887		PI 37:4	0.23835	-2.0689	0.000353	3.4522
TG 38:0.1	3.8807	1.9563	7.81e-05	4.1075		PI 36:4	0.42136	-1.2469	7.19e-05	4.1434
TG 38:0.1	3.8807	1.9563	7.81e-05	4.1075		PI 36:2	0.2677	-1.9013	4.74e-05	4.3244
TG 38:0	3.656	1.8702	6.3e-06	5.2005		PI 36:1	0.11903	-3.0706	3.3e-05	4.4817
TG 38:0	3.656	1.8702	6.3e-06	5.2005		PI 34:2	0.92539	-0.11186	0.82243	0.084903
TG 36:1	1.1512	0.20309	0.35179	0.45371		PI 34:1	0.16526	-2.5972	2.63e-05	4.5797
TG 36:0.3	3.5528	1.829	4.38e-05	4.3589		PG 34:1	1.2909	0.36832	0.015331	1.8144
TG 36:0.3	3.5528	1.829	4.38e-05	4.3589		PG 33:1	0.43152	-1.2125	4.13e-05	4.3839
TG 36:0.2	4.0227	2.0082	5.94e-05	4.226		PE P-42:6	0.6889	-0.53764	0.003823	2.4176
TG 36:0.2	4.0227	2.0082	5.94e-05	4.226		PE P-42:5.2	0.94397	-0.08318	0.54305	0.26516
TG 36:0.1	3.4856	1.8014	0.000128	3.893		PE P-42:5.1	0.98466	-0.02231	0.77979	0.10802
TG 36:0.1	3.4856	1.8014	0.000128	3.893		PE P-42:5	0.4771	-1.0676	0.000347	3.4596
TG 36:0	3.475	1.797	1.38e-05	4.8602		PE P-42:4	1.1789	0.23739	0.10614	0.97413
TG 36:0	3.475	1.797	1.38e-05	4.8602		PE P-40:6.1	1.3257	0.40679	0.008374	2.0771
TG 34:0.2	3.5229	1.8168	7.13e-06	5.147		PE P-40:6	0.72574	-0.46247	0.008013	2.0962
TG 34:0.2	3.5229	1.8168	7.13e-06	5.147		PE P-40:5	0.82788	-0.2725	0.033123	1.4799
TG 34:0.1	3.4312	1.7787	0.000105	3.9784		PE P-40:4.2	0.9156	-0.12721	0.22164	0.65435
TG 34:0.1	3.4312	1.7787	0.000105	3.9784		PE P-40:4.1	1.1062	0.14565	0.20743	0.68312
TG 34:0	2.9471	1.5593	0.000107	3.9689		PE P-40:4	1.6062	0.68365	0.001276	2.894
TG 34:0	2.9471	1.5593	0.000107	3.9689		PE P-40:3.1	2.9743	1.5726	4.45e-05	4.3517
TG 32:0.1	3.4001	1.7656	3.73e-05	4.4278		PE P-40:3	1.2044	0.2683	0.034808	1.4583
TG 32:0.1	3.4001	1.7656	3.73e-05	4.4278		PE P-40:2	1.4939	0.5791	0.003012	2.5212
TG 32:0	3.3139	1.7285	0.000662	3.1791		PE P-38:6.1	2.1112	1.0781	3.83e-05	4.4167
TG 32:0	3.3139	1.7285	0.000662	3.1791		PE P-38:6	0.52045	-0.94218	0.000837	3.0772
TG 28:0	3.6545	1.8697	0.012925	1.8886		PE P-38:5	0.54597	-0.87312	0.000453	3.3442
TG 28:0	3.6545	1.8697	0.012925	1.8886		PE P-38:4.2	0.76796	-0.3809	0.008298	2.081
SM 46:6	0.8719	-0.19776	0.80217	0.095734		PE P-38:4.1	1.1452	0.19563	0.066545	1.1769
SM 44:6.1	0.58417	-0.77554	0.080712	1.0931		PE P-38:4	0.74365	-0.42731	0.017598	1.7545
SM 44:6	1.8841	0.91384	0.001588	2.7991		PE P-38:3.1	2.9372	1.5545	4.98e-05	4.3031
SM 44:5	0.29545	-1.759	9.88e-05	4.0052		PE P-38:3	1.142	0.19162	0.060813	1.216
SM 44:5	0.29545	-1.759	9.88e-05	4.0052		PE P-38:2.1	1.7863	0.83701	0.003843	2.4153
SM 44:3	0.58782	-0.76654	0.005638	2.2489		PE P-38:2	1.0995	0.13688	0.23094	0.6365
SM 44:2.1	0.66334	-0.59217	0.033726	1.472		PE P-38:1.1	1.8232	0.86643	0.001276	2.894
SM 44:2	0.601	-0.73457	0.004373	2.3593		PE P-38:1	2.0125	1.009	0.000265	3.5765
SM 44:1.1	0.78324	-0.35248	0.065676	1.1826		PE P-37:3	1.6839	0.75182	0.000194	3.7121
SM 44:1	0.76315	-0.38996	0.24512	0.61062		PE P-36:5.1	0.67946	-0.55755	0.002991	2.5241
SM 44:0	1.3298	0.41122	0.01244	1.9052		PE P-36:5	0.39783	-1.3298	7.27e-05	4.1382
SM 43:4	0.42617	-1.2305	0.000818	3.0872		PE P-36:4.1	0.61236	-0.70755	0.000898	3.0466
SM 43:4	0.42617	-1.2305	0.000818	3.0872		PE P-36:4	0.67534	-0.56631	0.000469	3.3289
SM 43:2.1	0.59034	-0.76038	0.003816	2.4184		PE P-36:3.1	2.2405	1.1638	8.55e-05	4.068
SM 43:2	0.68304	-0.54996	0.032804	1.4841		PE P-36:3	0.89345	-0.16254	0.33816	0.47088
SM 43:1.2	0.74577	-0.4232	0.059505	1.2254		PE P-36:2	0.91969	-0.12078	0.23945	0.62079
SM 43:1.1	0.59817	-0.74137	0.025238	1.5979		PE P-36:1.1	1.2744	0.34981	0.010412	1.9825
SM 43:1	0.89215	-0.16465	0.62189	0.20629		PE P-36:1	1.8061	0.85285	0.000591	3.2287
SM 42:4	0.38078	-1.393	0.000125	3.9023		PE P-35:2	0.69991	-0.51475	0.01059	1.9751
SM 42:4	0.38078	-1.393	0.000125	3.9023		PE P-35:1	1.0933	0.12863	0.28551	0.54438
SM 42:3	0.76788	-0.38104	0.069349	1.159		PE P-34:2.1	0.95703	-0.06336	0.8014	0.096153
SM 42:2.1	0.77998	-0.35849	0.027029	1.5682		PE P-34:2	0.96177	-0.05624	0.74003	0.13075
SM 42:2	0.53244	-0.9093	0.003603	2.4434		PE P-34:1	0.94806	-0.07695	0.6557	0.1833
SM 42:1.1	0.63682	-0.65104	0.015878	1.7992		PE P-34:0	1.6291	0.70407	0.000952	3.0215
SM 42:1	0.71776	-0.47843	0.038755	1.4117		PE P-33:1	0.84151	-0.24894	0.04533	1.3436
SM 42:0	0.81818	-0.28952	0.13028	0.88512		PE P-32:1	1.5732	0.6537	0.001098	2.9593
SM 41:2.1	0.56593	-0.82129	0.002499	2.6023		PE P-32:0	1.1149	0.15689	0.16168	0.79135
SM 41:2	0.58393	-0.77613	0.00342	2.466		PE P-30:0	1.5712	0.65191	0.023424	1.6303
SM 41:1	0.5982	-0.7413	0.00427	2.3696		PE O-42:6	0.923	-0.1156	0.49688	0.30375
SM 40:2.1	0.59881	-0.73983	0.004136	2.3835		PE O-40:4	1.3353	0.41714	0.004995	2.3015
SM 40:2	0.61782	-0.69474	0.011109	1.9543		PE O-36:2	1.2821	0.35849	0.005717	2.2428
SM 40:1	0.46295	-1.1111	0.000264	3.5779		PE O-34:1	1.9229	0.94328	0.000323	3.4906
SM 40:1	0.46295	-1.1111	0.000264	3.5779		PE 48:5	0.33263	-1.588	9.78e-05	4.0096
SM 40:0	0.45982	-1.1209	0.000215	3.6672		PE 46:5.1	0.6922	-0.53075	0.001902	2.7208
SM 40:0	0.45982	-1.1209	0.000215	3.6672		PE 46:5	0.4976	-1.0069	0.00048	3.3186
SM 39:1	0.55532	-0.84861	0.001328	2.8769		PE 46:4	0.75445	-0.40651	0.02753	1.5602
SM 38:2	0.88775	-0.17177	0.46185	0.33549		PE 46:2	0.69838	-0.51791	0.00105	2.9787
SM 38:1.1	0.96903	-0.04538	0.90718	0.042307		PE 44:5	1.068	0.094938	0.35139	0.45421
SM 38:1	0.46821	-1.0948	0.001867	2.7289		PE 44:4	1.2333	0.30253	0.0221	1.6556
SM 38:1	0.46821	-1.0948	0.001867	2.7289		PE 44:2	1.0004	0.000639	0.98907	0.004773
SM 37:2	0.36903	-1.4382	0.00439	2.3575		PE 44:1	1.1208	0.16454	0.11188	0.95125
SM 37:2	0.36903	-1.4382	0.00439	2.3575		PE 43:2	1.2853	0.36207	0.010144	1.9938
SM 36:5	0.53465	-0.90332	0.020687	1.6843		PE 43:1	1.2726	0.34774	0.009609	2.0173
SM 36:4	0.28971	-1.7873	0.000686	3.1636		PE 42:8	0.51333	-0.96204	0.000235	3.6283
SM 36:4	0.28971	-1.7873	0.000686	3.1636		PE 42:5	0.6025	-0.73096	0.000651	3.1866
SM 36:2.1	0.62828	-0.67051	0.008272	2.0824		PE 42:4	1.4061	0.49166	0.003214	2.4929
SM 36:1	0.5581	-0.8414	0.002328	2.6331		PE 42:2	1.486	0.57148	0.002101	2.6776
SM 35:2	0.6347	-0.65586	0.023694	1.6254		PE 42:1	1.6859	0.75349	0.000446	3.3511
SM 35:1.1	0.6309	-0.66451	0.04688	1.329		PE 40:7.1	0.80999	-0.30403	0.038222	1.4177
SM 35:1	1.1959	0.25805	0.008366	2.0775		PE 40:7	0.33747	-1.5672	0.000378	3.4221
SM 34:3	0.70277	-0.50887	0.044104	1.3555		PE 40:6	0.81468	-0.2957	0.011267	1.9482
SM 34:2	0.73254	-0.44903	0.080966	1.0917		PE 40:5	0.60714	-0.7199	0.00048	3.3189
SM 34:1.1	1.0665	0.092852	0.46219	0.33518		PE 40:4.2	1.0053	0.007569	0.94946	0.022522
SM 34:1	0.50754	-0.97842	0.002607	2.5838		PE 40:4.1	0.55146	-0.85867	0.000478	3.3206
SM 34:0	1.116	0.15831	0.048593	1.3134		PE 40:4	1.4802	0.56584	0.004537	2.3432
SM 33:2.1	0.99867	-0.00193	0.95266	0.021062		PE 40:3	1.5281	0.6117	0.001371	2.8629
SM 33:2	0.86742	-0.2052	0.37445	0.4266		PE 40:2	1.4581	0.54411	0.000677	3.1696
SM 33:1.1	0.71525	-0.48348	0.045838	1.3388		PE 40:1.2	2.5806	1.3677	0.032211	1.492
SM 33:1	0.76737	-0.382	0.10872	0.9637		PE 40:1.1	1.7788	0.83088	0.000421	3.3754
SM 33:0	0.65096	-0.61937	0.62802	0.20203		PE 40:1	1.0028	0.004034	0.96492	0.015507
SM 32:2.1	0.82717	-0.27375	0.19818	0.70295		PE 40:0	1.5912	0.67012	0.000874	3.0583
SM 32:2	0.79837	-0.32486	0.1595	0.79724		PE 39:4.1	0.76335	-0.38958	0.005331	2.2732
SM 32:1	0.72616	-0.46163	0.082704	1.0825		PE 39:4	0.60448	-0.72623	0.000389	3.4105
SM 32:0	0.61375	-0.70429	0.01326	1.8775		PE 38:5	0.95369	-0.0684	0.34372	0.4638
SM 31:1	0.74212	-0.43027	0.075937	1.1195		PE 38:4.1	0.73722	-0.43984	0.002101	2.6776
SM 30:1	0.87064	-0.19985	0.35411	0.45086		PE 38:4	0.64856	-0.62468	0.001256	2.9012
SM 30:0	0.35866	-1.4793	0.084953	1.0708		PE 38:3	2.4409	1.2874	9.78e-05	4.0096
PS 44:2	0.80521	-0.31256	0.70314	0.15296		PE 38:2	1.0502	0.070615	0.52152	0.28273
PS 42:5	0.67765	-0.56139	0.60003	0.22183		PE 38:1	1.1539	0.20653	0.15079	0.82164
PS 42:2	1.1252	0.17017	0.89146	0.049899		PE 37:4	0.44404	-1.1712	5.72e-05	4.2426
PS 42:1	0.99928	-0.00104	0.88465	0.053228		PE 37:3	0.75718	-0.40129	0.11567	0.93679
PS 40:5	0.38296	-1.3847	0.000501	3.3003		PE 36:5	1.728	0.78907	0.000362	3.4414
PS 40:5	0.38296	-1.3847	0.000501	3.3003		PE 36:4.1	0.93341	-0.09941	0.26051	0.58418
PS 40:4	1.6793	0.74784	0.000203	3.6922		PE 36:4	0.63372	-0.65808	0.00218	2.6616
PS 40:2	0.5585	-0.84037	0.000917	3.0375		PE 36:3.1	1.1078	0.14773	0.18616	0.7301
PS 39:4	0.14361	-2.7998	0.017746	1.7509		PE 36:3	1.3549	0.43821	0.000619	3.2086
PS 39:4	0.14361	-2.7998	0.017746	1.7509		PE 36:2.1	1.0795	0.11039	0.45791	0.33922
PS 38:4	0.28526	-1.8096	8.32e-06	5.08		PE 36:2	1.0447	0.063147	0.51418	0.28889
PS 38:4	0.28526	-1.8096	8.32e-06	5.08		PE 36:1	0.96751	-0.04765	0.60875	0.21556
PS 36:2	0.60082	-0.73499	0.001124	2.9492		PE 36:0	0.70956	-0.495	0.002316	2.6352
PS 36:1	1.1356	0.18341	0.11469	0.94046		PE 35:1	0.9533	-0.069	0.4585	0.33866
PS 35:1	0.71425	-0.48549	0.006486	2.188		PE 34:4	1.106	0.14535	0.21138	0.67494
PS 34:1	0.89712	-0.15662	0.10102	0.99558		PE 34:3	1.1549	0.20771	0.35499	0.44979
PS 34:0	3.989	1.996	0.058237	1.2348		PE 34:2	1.931	0.94936	0.000274	3.5619
PI 40:8	10.469	3.388	1.46e-05	4.8359		PE 34:1	1.2101	0.2751	0.027622	1.5587
PI 40:8	10.469	3.388	1.46e-05	4.8359		PE 34:0	1.0485	0.068289	0.55787	0.25347
PI 40:7	20.193	4.3358	0.000105	3.9776		PE 33:1.1	1.2677	0.34223	0.00896	2.0477
PI 40:7	20.193	4.3358	0.000105	3.9776		PE 33:0	0.84444	-0.24393	0.005201	2.2839
PI 40:5	30.576	4.9343	8.4e-05	4.0756		PE 32:1	1.6185	0.69466	0.000453	3.3442
PI 40:5	30.576	4.9343	8.4e-05	4.0756		PE 31:0	1.1577	0.21132	0.1349	0.86997
PI 38:7	7.2495	2.8579	1.29e-05	4.8909		PE 30:0	1.1579	0.21154	0.0476	1.3224
PI 38:7	7.2495	2.8579	1.29e-05	4.8909		PE 23:4	0.78826	-0.34325	0.2264	0.64512
PI 38:5	6.8381	2.7736	9.13e-06	5.0397		PE 21:4	0.56323	-0.82821	0.015157	1.8194
PI 38:5	6.8381	2.7736	9.13e-06	5.0397		PC P-42:3.1	1.6817	0.7499	0.010679	1.9715
PI 38:4	5.1826	2.3737	0.59179	0.22783		PC P-42:3	1.6775	0.74628	0.078766	1.1037
PI 37:4	6.7674	2.7586	6.26e-05	4.2032		PC P-42:0	1.5212	0.60523	0.000795	3.0996
PI 37:4	6.7674	2.7586	6.26e-05	4.2032		PC P-41:0	1.0344	0.048859	0.98907	0.004773
PI 36:4	5.9558	2.5743	1.46e-05	4.8359		PC P-40:8	0.46444	-1.1064	0.000197	3.7062
PI 36:4	5.9558	2.5743	1.46e-05	4.8359		PC P-40:3.1	2.6189	1.3889	0.0026	2.585
PI 36:2	11.485	3.5217	2.21e-05	4.6557		PC P-40:3	1.5811	0.66094	0.003465	2.4604
PI 36:2	11.485	3.5217	2.21e-05	4.6557		PC P-40:0	2.4441	1.2893	0.000129	3.8888
PI 36:1	19.287	4.2696	1.21e-05	4.9177		PC P-39:8.1	0.38106	-1.3919	0.000389	3.4106
PI 36:1	19.287	4.2696	1.21e-05	4.9177		PC P-39:8	0.44588	-1.1653	7.83e-05	4.1064
PI 34:2	7.569	2.9201	0.019185	1.717		PC P-39:7.1	0.61921	-0.6915	0.00328	2.4841
PI 34:2	7.569	2.9201	0.019185	1.717		PC P-39:7	0.74295	-0.42867	0.016927	1.7714
PI 34:1	23.896	4.5787	3.4e-05	4.4683		PC P-38:8	0.083736	-3.578	0.000277	3.5579
PI 34:1	23.896	4.5787	3.4e-05	4.4683		PC P-38:0.1	1.8198	0.86378	0.001632	2.7873
PG 34:1	0.93066	-0.10368	0.29478	0.53049		PC P-38:0	2.8808	1.5265	6.12e-05	4.2133
PG 33:1	4.0842	2.03	5.85e-07	6.2327		PC P-37:7.1	0.47136	-1.0851	0.000141	3.85
PG 33:1	4.0842	2.03	5.85e-07	6.2327		PC P-37:7	0.65692	-0.60622	0.042902	1.3675
PE P-42:6	0.94521	-0.08129	0.55405	0.25645		PC P-36:7.2	0.27478	-1.8636	0.004228	2.3739
PE P-42:5.2	0.89392	-0.16178	0.22327	0.65117		PC P-36:7.1	0.5155	-0.95596	0.03854	1.4141
PE P-42:5.1	1.0339	0.048029	0.68861	0.16202		PC P-36:7	0.29727	-1.7502	0.000418	3.3788
PE P-42:5	1.3761	0.46059	0.008241	2.084		PC P-36:0	1.6851	0.75284	0.000268	3.5716
PE P-42:4	0.67943	-0.5576	0.019878	1.7016		PC P-34:6.2	0.66244	-0.59415	0.041312	1.3839
PE P-40:6.1	1.1093	0.14962	0.24512	0.61062		PC P-34:6.1	0.56163	-0.83232	0.007777	2.1092
PE P-40:6	0.79352	-0.33366	0.010245	1.9895		PC P-34:6	0.53123	-0.91259	0.000909	3.0415
PE P-40:5	0.95786	-0.06212	0.7558	0.1216		PC P-34:0	1.5825	0.66218	0.000751	3.1242
PE P-40:4.2	0.68617	-0.54337	0.002718	2.5657		PC P-32:4.3	0.65769	-0.60451	0.050684	1.2951
PE P-40:4.1	0.9842	-0.02297	0.89584	0.047772		PC P-32:4.2	0.42719	-1.227	0.001733	2.7612
PE P-40:4	1.0521	0.073218	0.55283	0.25741		PC P-32:4.1	0.63931	-0.64541	0.000574	3.2411
PE P-40:3.1	1.8158	0.86058	0.002746	2.5613		PC P-32:4	0.73639	-0.44145	0.048	1.3188
PE P-40:3	1.2524	0.32469	0.048989	1.3099		PC P-32:0	1.8713	0.904	0.000402	3.3954
PE P-40:2	1.8922	0.92003	0.002123	2.6732		PC P-31:4.1	0.37625	-1.4102	0.000355	3.4496
PE P-38:6.1	0.76806	-0.3807	0.019083	1.7194		PC P-31:4	0.8526	-0.23006	0.21905	0.65945
PE P-38:6	0.42868	-1.222	0.000982	3.0077		PC P-31:3.1	0.39498	-1.3401	7.55e-05	4.1219
PE P-38:6	0.42868	-1.222	0.000982	3.0077		PC P-31:3	0.74228	-0.42996	0.004537	2.3432
PE P-38:5	1.1501	0.20181	0.033836	1.4706		PC P-30:4	0.77317	-0.37114	0.93234	0.030427
PE P-38:4.2	0.908	-0.13924	0.22531	0.64723		PC P-30:0	0.83274	-0.26406	0.15893	0.79881
PE P-38:4.1	0.89016	-0.16787	0.28597	0.54369		PC P-29:3	0.61656	-0.69768	0.001998	2.6995
PE P-38:4	1.2648	0.33888	0.008376	2.077		PC P-28:0	0.641	-0.64159	0.005478	2.2614
PE P-38:3.1	1.0353	0.049982	0.69828	0.15597		PC P-27:0	0.90431	-0.14511	0.18585	0.73083
PE P-38:3	2.1453	1.1012	0.000241	3.6175		PC P-26:1	1.331	0.41246	0.048386	1.3153
PE P-38:3	2.1453	1.1012	0.000241	3.6175		PC O-46:5	1.5616	0.64302	0.004513	2.3456
PE P-38:2.1	0.77649	-0.36497	0.014083	1.8513		PC O-44:8	0.90393	-0.14572	0.30476	0.51605
PE P-38:2	0.94871	-0.07596	0.46185	0.33549		PC O-44:6.2	1.5652	0.64634	0.004938	2.3064
PE P-38:1.1	0.80217	-0.31801	0.12121	0.91648		PC O-44:6.1	1.4835	0.56904	0.000563	3.2491
PE P-38:1	1.114	0.15581	0.2966	0.52783		PC O-44:6	1.0308	0.043755	0.80822	0.092471
PE P-37:3	1.0646	0.090369	0.45579	0.34123		PC O-44:5.3	1.3178	0.39814	0.11612	0.93508
PE P-36:5.1	0.51064	-0.96962	0.00131	2.8826		PC O-44:5.2	1.5931	0.67187	0.11244	0.94907
PE P-36:5	0.84324	-0.24599	0.020514	1.688		PC O-44:5.1	1.4251	0.51107	0.010412	1.9825
PE P-36:4.1	0.8573	-0.22212	0.071012	1.1487		PC O-44:5	1.4422	0.5283	0.029594	1.5288
PE P-36:4	0.52134	-0.9397	0.000379	3.4212		PC O-44:4.1	1.4583	0.54433	0.003556	2.449
PE P-36:3.1	0.6292	-0.6684	0.007339	2.1343		PC O-44:4	1.6019	0.67982	0.001173	2.9309
PE P-36:3	0.74958	-0.41585	0.017849	1.7484		PC O-43:5	0.99029	-0.01408	0.91346	0.039312
PE P-36:2	0.64042	-0.64291	0.005599	2.2519		PC O-43:4	1.3076	0.3869	0.14868	0.82774
PE P-36:1.1	0.71599	-0.482	0.001727	2.7628		PC O-42:8	0.76903	-0.37889	0.06552	1.1836
PE P-36:1	0.95475	-0.0668	0.94033	0.02672		PC O-42:7.1	1.2685	0.34309	0.024243	1.6154
PE P-35:2	0.42778	-1.2251	0.000917	3.0375		PC O-42:7	1.4373	0.52331	0.32808	0.48402
PE P-35:2	0.42778	-1.2251	0.000917	3.0375		PC O-42:6.3	1.2044	0.26829	0.03114	1.5067
PE P-35:1	0.66897	-0.57999	0.008346	2.0785		PC O-42:6.2	1.3326	0.41427	0.032048	1.4942
PE P-34:2.1	0.14075	-2.8288	0.004565	2.3406		PC O-42:6.1	0.94508	-0.0815	0.52633	0.27874
PE P-34:2.1	0.14075	-2.8288	0.004565	2.3406		PC O-42:6	1.1929	0.25445	0.063674	1.196
PE P-34:2	0.45121	-1.1481	0.001798	2.7453		PC O-42:5.5	1.247	0.31849	0.054837	1.2609
PE P-34:2	0.45121	-1.1481	0.001798	2.7453		PC O-42:5.4	1.6785	0.74713	0.021229	1.6731
PE P-34:1	0.31969	-1.6453	0.002051	2.6881		PC O-42:5.3	1.2977	0.37595	0.002512	2.6
PE P-34:1	0.31969	-1.6453	0.002051	2.6881		PC O-42:5.2	1.0439	0.061993	0.5806	0.23613
PE P-34:0	0.98498	-0.02183	0.91936	0.036514		PC O-42:5.1	1.3373	0.4193	0.005109	2.2917
PE P-33:1	0.38005	-1.3957	0.000351	3.4548		PC O-42:5	0.98804	-0.01737	0.96546	0.015265
PE P-33:1	0.38005	-1.3957	0.000351	3.4548		PC O-42:4.1	1.3681	0.45222	0.015455	1.8109
PE P-32:1	0.45597	-1.133	0.000627	3.2027		PC O-42:4	1.7843	0.83536	0.001644	2.7842
PE P-32:1	0.45597	-1.133	0.000627	3.2027		PC O-42:2.1	1.3727	0.45703	0.010835	1.9652
PE P-32:0	0.96965	-0.04446	0.78978	0.10249		PC O-42:2	1.41	0.49569	0.003904	2.4085
PE P-30:0	0.68735	-0.54089	0.038755	1.4117		PC O-42:1	1.2852	0.36204	0.090151	1.045
PE O-42:6	5.4369	2.4428	6.55e-05	4.1838		PC O-41:4	1.36	0.44362	0.01059	1.9751
PE O-42:6	5.4369	2.4428	6.55e-05	4.1838		PC O-40:8.1	0.58614	-0.77069	0.003249	2.4883
PE O-40:4	11.329	3.502	1.82e-06	5.7398		PC O-40:8	1.6466	0.71953	0.000206	3.6864
PE O-40:4	11.329	3.502	1.82e-06	5.7398		PC O-40:7	2.2081	1.1428	0.002201	2.6575
PE O-36:2	21.086	4.3982	4.37e-07	6.3592		PC O-40:6.1	1.3181	0.39842	0.006026	2.22
PE O-36:2	21.086	4.3982	4.37e-07	6.3592		PC O-40:6	1.1915	0.2528	0.22175	0.65414
PE O-34:1	10.75	3.4263	1.04e-06	5.9815		PC O-40:5.4	0.85334	-0.2288	0.045258	1.3443
PE O-34:1	10.75	3.4263	1.04e-06	5.9815		PC O-40:5.3	1.7272	0.78847	0.000681	3.1672
PE 48:5	2.0902	1.0636	0.003919	2.4068		PC O-40:5.2	1.352	0.43506	0.005108	2.2917
PE 48:5	2.0902	1.0636	0.003919	2.4068		PC O-40:5.1	1.4023	0.48776	0.003066	2.5134
PE 46:5.1	1.6584	0.72978	0.013758	1.8614		PC O-40:5	1.3672	0.45122	0.003778	2.4227
PE 46:5	1.9605	0.9712	0.007481	2.126		PC O-40:4.2	1.1212	0.16504	0.049183	1.3082
PE 46:4	1.6361	0.71025	0.058237	1.2348		PC O-40:4.1	1.7365	0.79621	0.00028	3.5522
PE 46:2	1.1939	0.25572	0.70608	0.15115		PC O-40:4	2.1666	1.1154	0.000205	3.6875
PE 44:5	1.6045	0.68208	0.007245	2.14		PC O-40:3.1	1.8372	0.87751	0.013274	1.877
PE 44:4	1.9416	0.95728	0.001702	2.769		PC O-40:3	2.0417	1.0298	0.000261	3.5835
PE 44:2	1.9999	0.99989	0.001775	2.7507		PC O-40:2	1.9654	0.9748	0.000742	3.1297
PE 44:1	2.5051	1.3249	0.000536	3.2705		PC O-40:0	2.1666	1.1154	0.000157	3.8036
PE 44:1	2.5051	1.3249	0.000536	3.2705		PC O-39:6	0.52495	-0.92974	0.000959	3.0183
PE 43:2	2.5525	1.3519	0.000715	3.1458		PC O-39:4	1.0608	0.085206	0.40482	0.39274
PE 43:2	2.5525	1.3519	0.000715	3.1458		PC O-38:7.1	1.9165	0.93849	0.10402	0.9829
PE 43:1	2.2194	1.1502	0.002017	2.6954		PC O-38:7	0.66229	-0.59447	0.005263	2.2787
PE 43:1	2.2194	1.1502	0.002017	2.6954		PC O-38:6	0.85459	-0.2267	0.096378	1.016
PE 42:8	1.0973	0.13394	0.22029	0.65701		PC O-38:5.2	0.64228	-0.63873	0.002803	2.5524
PE 42:5	1.9421	0.95758	0.001646	2.7836		PC O-38:5.1	1.396	0.48133	0.003401	2.4684
PE 42:4	1.1995	0.2624	0.080616	1.0936		PC O-38:5	0.64553	-0.63145	0.002803	2.5523
PE 42:2	2.0422	1.0301	0.003008	2.5218		PC O-38:4.1	0.74579	-0.42316	0.008883	2.0514
PE 42:2	2.0422	1.0301	0.003008	2.5218		PC O-38:4	2.1493	1.1039	7.83e-05	4.1064
PE 42:1	2.7705	1.4701	0.000266	3.5759		PC O-38:3.1	1.9114	0.93464	0.000484	3.3153
PE 42:1	2.7705	1.4701	0.000266	3.5759		PC O-38:3	5.2067	2.3804	1.34e-05	4.8742
PE 40:7.1	0.64042	-0.64292	0.001218	2.9144		PC O-38:2.1	0.93543	-0.0963	0.71052	0.14842
PE 40:7	1.2011	0.26438	0.027914	1.5542		PC O-38:2	1.9511	0.96429	0.001662	2.7795
PE 40:6	0.56033	-0.83566	0.000217	3.6628		PC O-38:1	1.8929	0.92063	0.032123	1.4932
PE 40:5	1.0788	0.10947	0.36021	0.44344		PC O-38:0	1.8223	0.86573	0.000591	3.2287
PE 40:4.2	1.2921	0.36969	0.027914	1.5542		PC O-37:5.1	0.5679	-0.81629	0.000811	3.0911
PE 40:4.1	2.8521	1.512	4.89e-05	4.3106		PC O-37:5	0.75587	-0.40379	0.02903	1.5372
PE 40:4.1	2.8521	1.512	4.89e-05	4.3106		PC O-37:4	0.61762	-0.6952	0.001794	2.7462
PE 40:4	1.1507	0.2025	0.46185	0.33549		PC O-36:6.1	0.58756	-0.76719	0.001285	2.8912
PE 40:3	4.2141	2.0752	6.77e-06	5.1694		PC O-36:6	0.41083	-1.2834	0.000127	3.8959
PE 40:3	4.2141	2.0752	6.77e-06	5.1694		PC O-36:5.2	0.6355	-0.65403	0.002081	2.6818
PE 40:2	1.6922	0.7589	0.00356	2.4486		PC O-36:5.1	0.71517	-0.48365	0.12113	0.91674
PE 40:1.2	3.4645	1.7927	0.007837	2.1059		PC O-36:5	0.56124	-0.83332	0.000572	3.2428
PE 40:1.2	3.4645	1.7927	0.007837	2.1059		PC O-36:4	0.74804	-0.41881	0.010129	1.9944
PE 40:1.1	2.1952	1.1343	0.001396	2.8553		PC O-36:3.1	1.0474	0.066778	0.56056	0.25138
PE 40:1.1	2.1952	1.1343	0.001396	2.8553		PC O-36:3	1.5193	0.60338	0.001665	2.7786
PE 40:1	2.559	1.3556	0.000432	3.3642		PC O-36:1	1.666	0.73639	0.003194	2.4956
PE 40:1	2.559	1.3556	0.000432	3.3642		PC O-36:0	2.032	1.0229	0.001172	2.931
PE 40:0	1.967	0.97598	0.01927	1.7151		PC O-35:5.1	0.29676	-1.7526	4.84e-05	4.3152
PE 39:4.1	1.0881	0.12187	0.43457	0.36194		PC O-35:5	0.28823	-1.7947	4.45e-05	4.3517
PE 39:4	1.5602	0.64177	0.001602	2.7953		PC O-35:4	0.46771	-1.0963	4.84e-05	4.3152
PE 38:5	0.39786	-1.3297	9.01e-05	4.0452		PC O-34:5.2	0.37278	-1.4236	0.000134	3.8735
PE 38:5	0.39786	-1.3297	9.01e-05	4.0452		PC O-34:5.1	0.44107	-1.1809	0.000469	3.3289
PE 38:4.1	0.96669	-0.04887	0.72998	0.13669		PC O-34:5	1.0446	0.063	0.60614	0.21743
PE 38:4	2.2188	1.1498	0.000125	3.9023		PC O-34:4	0.42952	-1.2192	0.000133	3.8753
PE 38:4	2.2188	1.1498	0.000125	3.9023		PC O-34:3.1	1.0092	0.013145	0.86546	0.062751
PE 38:3	1.42	0.50591	0.011922	1.9237		PC O-34:3	3.1894	1.6733	0.000572	3.2428
PE 38:2	1.0681	0.095108	0.52985	0.27584		PC O-34:2	1.8018	0.84943	0.000436	3.3609
PE 38:1	1.5041	0.58894	0.010036	1.9984		PC O-34:1	1.3356	0.41747	0.012676	1.897
PE 37:4	1.0181	0.02589	0.77756	0.10927		PC O-34:0	2.4281	1.2798	0.000112	3.9496
PE 37:3	4.9525	2.3082	1.46e-05	4.8359		PC O-33:4	0.52899	-0.91869	0.00151	2.8211
PE 37:3	4.9525	2.3082	1.46e-05	4.8359		PC O-33:1.1	0.67903	-0.55845	0.001312	2.882
PE 36:5	0.23791	-2.0715	7.06e-05	4.1511		PC O-33:1	0.61236	-0.70755	0.002101	2.6776
PE 36:5	0.23791	-2.0715	7.06e-05	4.1511		PC O-33:0	1.4478	0.5339	0.004372	2.3593
PE 36:4.1	0.76342	-0.38945	0.013758	1.8614		PC O-32:4.1	0.39326	-1.3465	0.000573	3.2417
PE 36:4	1.2538	0.32629	0.005075	2.2946		PC O-32:4	0.55443	-0.85093	0.001391	2.8566
PE 36:3.1	0.44691	-1.1619	0.000599	3.2227		PC O-32:2	1.4968	0.58189	0.45926	0.33794
PE 36:3.1	0.44691	-1.1619	0.000599	3.2227		PC O-32:1	0.71703	-0.47989	0.007321	2.1354
PE 36:3	0.6085	-0.71666	0.001642	2.7847		PC O-32:0	1.5072	0.59188	0.001937	2.713
PE 36:2.1	0.98146	-0.027	0.90046	0.045537		PC O-31:1.1	0.46435	-1.1067	0.000447	3.3498
PE 36:2	0.63739	-0.64974	0.002979	2.526		PC O-31:1	0.70694	-0.50035	0.005446	2.264
PE 36:1	1.5021	0.58696	0.003771	2.4236		PC O-30:4.1	1.0695	0.096885	0.21159	0.67451
PE 36:0	1.8569	0.89287	0.001788	2.7476		PC O-30:4	0.4541	-1.1389	0.000201	3.6967
PE 35:1	1.5152	0.5995	0.008675	2.0617		PC O-30:3	1.2202	0.28716	0.10402	0.9829
PE 34:4	0.70514	-0.50403	0.022654	1.6449		PC O-30:2	0.91877	-0.12222	0.50246	0.2989
PE 34:3	1.3115	0.39124	0.41897	0.37782		PC O-30:1	0.97402	-0.03797	0.57188	0.24269
PE 34:2	0.40964	-1.2876	8.83e-05	4.0541		PC O-30:0	1.4745	0.56023	0.000371	3.4311
PE 34:2	0.40964	-1.2876	8.83e-05	4.0541		PC O-29:3	1.678	0.74674	0.002117	2.6743
PE 34:1	1.4277	0.51367	0.014083	1.8513		PC O-29:1.1	0.70566	-0.50295	0.010976	1.9596
PE 34:0	2.0547	1.0389	0.000441	3.3554		PC O-29:1	0.97889	-0.03079	0.83698	0.077286
PE 34:0	2.0547	1.0389	0.000441	3.3554		PC O-29:0	0.89362	-0.16227	0.21138	0.67494
PE 33:1.1	0.80074	-0.32059	0.10322	0.98625		PC O-28:2	6.6425	2.7317	2.34e-05	4.6306
PE 33:0	2.0616	1.0438	0.001296	2.8875		PC O-28:1	0.97069	-0.04292	0.80801	0.092581
PE 33:0	2.0616	1.0438	0.001296	2.8875		PC O-28:0	1.0614	0.08599	0.51581	0.28751
PE 32:1	0.97407	-0.03791	0.88657	0.052288		PC O-27:0	1.0793	0.11008	0.44283	0.35376
PE 31:0	0.91537	-0.12757	0.62022	0.20745		PC O-26:2	0.9325	-0.10082	0.85178	0.069671
PE 30:0	2.7343	1.4512	5.4e-05	4.2679		PC O-26:1	0.59641	-0.74563	0.007613	2.1185
PE 30:0	2.7343	1.4512	5.4e-05	4.2679		PC O-26:0	1.2134	0.27905	0.039132	1.4075
PE 23:4	2.551	1.3511	0.004214	2.3753		PC O-25:0	2.1105	1.0776	0.000929	3.0321
PE 23:4	2.551	1.3511	0.004214	2.3753		PC O-24:1	0.716	-0.48197	0.077319	1.1117
PE 21:4	1.9045	0.9294	0.016893	1.7723		PC 56:9	0.48228	-1.0521	0.051027	1.2922
PC P-42:3.1	4.1429	2.0506	0.000153	3.8149		PC 54:9	0.4413	-1.1802	0.000401	3.3973
PC P-42:3.1	4.1429	2.0506	0.000153	3.8149		PC 52:9	0.41603	-1.2652	0.000433	3.3639
PC P-42:3	0.64586	-0.63071	0.27297	0.56389		PC 52:6	0.61881	-0.69243	0.002101	2.6776
PC P-42:0	1.7002	0.76573	0.002982	2.5255		PC 52:5	0.60809	-0.71764	0.000402	3.3963
PC P-41:0	1.0799	0.11093	0.99803	0.000855		PC 50:9	0.39189	-1.3515	0.000288	3.5413
PC P-40:8	2.2362	1.1611	0.00059	3.2292		PC 50:6.1	0.56482	-0.82414	0.000378	3.4221
PC P-40:8	2.2362	1.1611	0.00059	3.2292		PC 50:6	0.70316	-0.50809	0.00562	2.2503
PC P-40:3.1	4.1413	2.0501	0.000449	3.3476		PC 50:5.2	0.36147	-1.4681	0.000727	3.1382
PC P-40:3.1	4.1413	2.0501	0.000449	3.3476		PC 50:5.1	0.55219	-0.85677	0.000404	3.3939
PC P-40:3	1.5258	0.60957	0.020932	1.6792		PC 50:5	0.41405	-1.2721	0.000854	3.0683
PC P-40:0	2.9812	1.5759	0.000654	3.1842		PC 50:10	0.55713	-0.84392	0.002173	2.6629
PC P-40:0	2.9812	1.5759	0.000654	3.1842		PC 48:9.1	0.4373	-1.1933	0.000677	3.1696
PC P-39:8.1	2.0631	1.0448	0.000859	3.0659		PC 48:9	0.66945	-0.57894	0.013252	1.8777
PC P-39:8.1	2.0631	1.0448	0.000859	3.0659		PC 48:8.1	0.72185	-0.47022	0.028216	1.5495
PC P-39:8	1.7707	0.82435	0.001642	2.7847		PC 48:8	0.55907	-0.83891	0.003447	2.4625
PC P-39:7.1	1.0181	0.025876	0.5993	0.22236		PC 48:7	0.73778	-0.43875	0.1952	0.70953
PC P-39:7	1.0736	0.10251	0.22982	0.63861		PC 48:6.2	0.53177	-0.91111	0.063663	1.1961
PC P-38:8	1.4619	0.54789	0.022187	1.6539		PC 48:6.1	0.8268	-0.27439	0.44822	0.34851
PC P-38:0.1	1.433	0.51905	0.044367	1.3529		PC 48:6	0.81755	-0.29062	0.15797	0.80142
PC P-38:0	1.8651	0.89922	0.006695	2.1742		PC 48:5.2	0.41856	-1.2565	0.000127	3.8959
PC P-37:7.1	1.7662	0.82067	0.000798	3.0979		PC 48:5.1	0.60639	-0.72167	0.001167	2.9329
PC P-37:7	1.6046	0.68224	0.013408	1.8726		PC 48:5	0.86289	-0.21275	0.6517	0.18595
PC P-36:7.2	0.71252	-0.48901	0.048989	1.3099		PC 48:4.1	0.35133	-1.5091	7.62e-05	4.1178
PC P-36:7.1	0.40887	-1.2903	0.003784	2.422		PC 48:4	0.61918	-0.69157	7.55e-05	4.1219
PC P-36:7.1	0.40887	-1.2903	0.003784	2.422		PC 48:3	0.7585	-0.39878	0.16137	0.79218
PC P-36:7	0.30766	-1.7006	0.001296	2.8875		PC 48:2	0.59813	-0.74148	0.005136	2.2894
PC P-36:7	0.30766	-1.7006	0.001296	2.8875		PC 47:5	0.66704	-0.58416	0.002135	2.6706
PC P-36:0	2.4894	1.3158	0.000187	3.7286		PC 46:9	0.4857	-1.0419	0.000196	3.7075
PC P-36:0	2.4894	1.3158	0.000187	3.7286		PC 46:8.1	0.4455	-1.1665	0.000283	3.5488
PC P-34:6.2	0.5613	-0.83316	0.21653	0.66448		PC 46:8	0.47264	-1.0812	7.78e-05	4.1091
PC P-34:6.1	0.46097	-1.1173	0.11883	0.92506		PC 46:7	0.94661	-0.07916	0.5618	0.25042
PC P-34:6	0.69793	-0.51885	0.001973	2.7048		PC 46:6.2	0.93251	-0.10081	0.27191	0.56558
PC P-34:0	2.155	1.1077	0.001316	2.8808		PC 46:6.1	1.068	0.094914	0.68665	0.16327
PC P-34:0	2.155	1.1077	0.001316	2.8808		PC 46:6	0.67052	-0.57665	0.0041	2.3872
PC P-32:4.3	0.54472	-0.87641	0.036373	1.4392		PC 46:5.1	0.45245	-1.1442	0.000308	3.5111
PC P-32:4.2	0.70239	-0.50966	0.087977	1.0556		PC 46:5	0.79265	-0.33524	0.054084	1.2669
PC P-32:4.1	0.76943	-0.37813	0.048989	1.3099		PC 46:4	0.49512	-1.0141	0.00026	3.5853
PC P-32:4	0.65613	-0.60796	0.25452	0.59427		PC 46:2	0.59548	-0.74787	0.000423	3.3737
PC P-32:0	1.7162	0.77923	0.003285	2.4834		PC 46:10	0.93269	-0.10053	0.715	0.14569
PC P-31:4.1	0.053031	-4.237	0.001035	2.9852		PC 46:1	0.54802	-0.86769	0.019179	1.7172
PC P-31:4.1	0.053031	-4.237	0.001035	2.9852		PC 45:5	0.63156	-0.66302	0.008585	2.0663
PC P-31:4	0.17061	-2.5512	0.016692	1.7775		PC 45:4	0.57321	-0.80287	0.000609	3.2155
PC P-31:4	0.17061	-2.5512	0.016692	1.7775		PC 44:9	0.51984	-0.94386	3.3e-05	4.4817
PC P-31:3.1	0.92447	-0.11331	0.41469	0.38228		PC 44:8.1	0.30479	-1.7141	0.000283	3.5482
PC P-31:3	0.97721	-0.03326	0.94323	0.025381		PC 44:8	0.51142	-0.96742	0.000313	3.5049
PC P-30:4	0.12247	-3.0295	0.009366	2.0284		PC 44:7.2	1.2999	0.37839	0.023615	1.6268
PC P-30:4	0.12247	-3.0295	0.009366	2.0284		PC 44:7.1	1.6249	0.70037	0.001002	2.9994
PC P-30:0	1.3844	0.46925	0.029901	1.5243		PC 44:7	0.70137	-0.51175	0.017821	1.7491
PC P-29:3	0.69927	-0.51608	0.016893	1.7723		PC 44:6.1	1.1133	0.15489	0.18288	0.73783
PC P-28:0	1.2044	0.26831	0.11816	0.92751		PC 44:6	0.72504	-0.46386	0.010767	1.9679
PC P-27:0	1.4713	0.55707	0.011439	1.9416		PC 44:5.2	0.5602	-0.836	0.000371	3.4311
PC P-26:1	0.89719	-0.15652	0.61527	0.21094		PC 44:5.1	0.88586	-0.17485	0.11157	0.95244
PC O-46:5	2.6727	1.4183	0.002712	2.5668		PC 44:5	0.53027	-0.91521	0.000773	3.1117
PC O-46:5	2.6727	1.4183	0.002712	2.5668		PC 44:4	0.68708	-0.54144	0.011135	1.9533
PC O-44:8	2.0793	1.0561	0.002718	2.5657		PC 44:3.2	0.79854	-0.32457	0.50246	0.2989
PC O-44:8	2.0793	1.0561	0.002718	2.5657		PC 44:3.1	0.88409	-0.17773	0.2382	0.62305
PC O-44:6.2	1.1985	0.26125	0.18566	0.73129		PC 44:3	1.3894	0.47447	0.012038	1.9194
PC O-44:6.1	1.6578	0.72923	0.010653	1.9725		PC 44:2	0.64187	-0.63964	0.00206	2.6862
PC O-44:6	1.1807	0.23965	0.1514	0.81988		PC 44:10.1	0.76855	-0.37979	0.13344	0.8747
PC O-44:5.3	1.5629	0.64425	0.28167	0.55027		PC 44:10	0.78031	-0.35788	0.23945	0.62079
PC O-44:5.2	1.1574	0.21091	0.543	0.2652		PC 44:1.1	0.66739	-0.5834	0.002621	2.5816
PC O-44:5.1	1.3304	0.41187	0.082208	1.0851		PC 44:1	0.43012	-1.2172	0.000163	3.7881
PC O-44:5	1.7691	0.82306	0.02259	1.6461		PC 44:0	0.50981	-0.97196	0.022405	1.6497
PC O-44:4.1	1.586	0.66538	0.006877	2.1626		PC 43:5.1	0.66324	-0.59239	0.002081	2.6818
PC O-44:4	2.1987	1.1366	0.002211	2.6555		PC 43:5	0.8289	-0.27073	0.23518	0.62859
PC O-44:4	2.1987	1.1366	0.002211	2.6555		PC 43:2.1	0.97437	-0.03747	0.99757	0.001057
PC O-43:5	1.4883	0.57362	0.23681	0.6256		PC 43:2	0.82643	-0.27504	0.042742	1.3691
PC O-43:4	0.84223	-0.24771	0.36557	0.43703		PC 43:1.1	0.85807	-0.22084	0.56554	0.24754
PC O-42:8	5.9474	2.5723	1.75e-05	4.7561		PC 43:1	0.67254	-0.57231	0.16349	0.78651
PC O-42:8	5.9474	2.5723	1.75e-05	4.7561		PC 42:9	0.649	-0.62372	0.001398	2.8545
PC O-42:7.1	1.4946	0.5798	0.053752	1.2696		PC 42:8	0.39885	-1.3261	8.67e-05	4.0621
PC O-42:7	1.4585	0.54448	0.46052	0.33676		PC 42:7.2	1.4456	0.53166	0.00391	2.4078
PC O-42:6.3	1.1424	0.19202	0.15134	0.82003		PC 42:7.1	0.86593	-0.20767	0.18133	0.74154
PC O-42:6.2	1.6788	0.7474	0.005398	2.2678		PC 42:7	0.69926	-0.51609	0.005606	2.2514
PC O-42:6.1	1.8065	0.85321	0.009817	2.008		PC 42:6.2	0.9741	-0.03786	0.69873	0.15569
PC O-42:6	2.2513	1.1708	0.002201	2.6574		PC 42:6.1	0.81882	-0.28839	0.049718	1.3035
PC O-42:6	2.2513	1.1708	0.002201	2.6574		PC 42:6	0.79724	-0.32692	0.012904	1.8893
PC O-42:5.5	0.84776	-0.23827	0.32744	0.48487		PC 42:5.2	0.69862	-0.51741	0.004787	2.32
PC O-42:5.4	1.6874	0.75477	0.08262	1.0829		PC 42:5.1	0.91008	-0.13594	0.2264	0.64512
PC O-42:5.3	1.1535	0.20599	0.22837	0.64136		PC 42:5	0.60711	-0.71997	0.00325	2.4881
PC O-42:5.2	0.95167	-0.07147	0.64648	0.18944		PC 42:4.2	0.73933	-0.43571	0.000471	3.3272
PC O-42:5.1	2.7873	1.4789	0.000449	3.3476		PC 42:4.1	0.67946	-0.55753	0.008762	2.0574
PC O-42:5.1	2.7873	1.4789	0.000449	3.3476		PC 42:4	1.464	0.54987	0.004034	2.3942
PC O-42:5	5.527	2.4665	5.95e-05	4.2255		PC 42:3.1	1.1821	0.2413	0.14359	0.84288
PC O-42:5	5.527	2.4665	5.95e-05	4.2255		PC 42:3	1.3791	0.46374	0.000609	3.2155
PC O-42:4.1	0.79135	-0.33761	0.13552	0.868		PC 42:2	0.88907	-0.16963	0.28436	0.54613
PC O-42:4	1.6822	0.75033	0.012065	1.9185		PC 42:10	0.75455	-0.40631	0.013168	1.8805
PC O-42:2.1	2.0767	1.0543	0.000171	3.7662		PC 42:1.1	0.88377	-0.17826	0.13159	0.88076
PC O-42:2.1	2.0767	1.0543	0.000171	3.7662		PC 42:1	0.6842	-0.54751	0.011849	1.9263
PC O-42:2	2.1191	1.0834	0.004896	2.3102		PC 42:0	0.86457	-0.20994	0.12561	0.90098
PC O-42:2	2.1191	1.0834	0.004896	2.3102		PC 41:5.1	0.55495	-0.84957	0.000543	3.265
PC O-42:1	1.9355	0.95274	0.004565	2.3406		PC 41:5	0.85661	-0.22328	0.092584	1.0335
PC O-41:4	0.75844	-0.3989	0.061745	1.2094		PC 41:4.1	0.621	-0.68733	0.002889	2.5393
PC O-40:8.1	13.478	3.7525	1.82e-06	5.7398		PC 41:4	0.64836	-0.62513	0.003977	2.4004
PC O-40:8.1	13.478	3.7525	1.82e-06	5.7398		PC 41:2.1	1.0183	0.026152	0.841	0.075204
PC O-40:8	1.7719	0.8253	0.006877	2.1626		PC 41:2	1.0696	0.097007	0.39728	0.4009
PC O-40:7	3.6502	1.868	0.001367	2.8643		PC 41:1.2	0.98214	-0.02599	0.97003	0.013216
PC O-40:7	3.6502	1.868	0.001367	2.8643		PC 41:1.1	0.70428	-0.50578	0.008943	2.0485
PC O-40:6.1	1.5595	0.64112	0.028411	1.5465		PC 41:1	0.86539	-0.20858	0.3278	0.48439
PC O-40:6	4.8851	2.2884	4.03e-05	4.3944		PC 40:9	0.76683	-0.38302	0.051776	1.2859
PC O-40:6	4.8851	2.2884	4.03e-05	4.3944		PC 40:8.1	0.43649	-1.196	3.3e-05	4.4817
PC O-40:5.4	0.86539	-0.20858	0.079561	1.0993		PC 40:8	0.37052	-1.4324	0.00017	3.7692
PC O-40:5.3	1.4766	0.56224	0.024569	1.6096		PC 40:7.1	0.91982	-0.12057	0.24961	0.60274
PC O-40:5.2	1.9603	0.9711	0.001218	2.9144		PC 40:7	0.50061	-0.99825	0.000365	3.4382
PC O-40:5.1	2.5582	1.3551	0.000964	3.0158		PC 40:6.2	1.3041	0.38308	0.005786	2.2376
PC O-40:5.1	2.5582	1.3551	0.000964	3.0158		PC 40:6.1	1.0651	0.090972	0.46342	0.33403
PC O-40:5	3.846	1.9434	0.000443	3.3532		PC 40:6	1.1108	0.15159	0.058587	1.2322
PC O-40:5	3.846	1.9434	0.000443	3.3532		PC 40:5.1	0.81704	-0.29152	0.026474	1.5772
PC O-40:4.2	0.74026	-0.4339	0.018669	1.7289		PC 40:5	0.6207	-0.68804	0.001145	2.9411
PC O-40:4.1	2.2032	1.1396	0.001475	2.8312		PC 40:4.2	0.60421	-0.72687	0.001168	2.9325
PC O-40:4.1	2.2032	1.1396	0.001475	2.8312		PC 40:4.1	1.47	0.55583	0.003644	2.4384
PC O-40:4	3.0039	1.5868	0.000703	3.1528		PC 40:4	1.0203	0.02902	0.82539	0.08334
PC O-40:4	3.0039	1.5868	0.000703	3.1528		PC 40:3.1	1.6102	0.68722	0.001078	2.9676
PC O-40:3.1	1.4423	0.52834	0.052789	1.2775		PC 40:3	1.238	0.308	0.55629	0.2547
PC O-40:3	1.465	0.55087	0.03081	1.5113		PC 40:2	1.0919	0.12682	0.11555	0.93723
PC O-40:2	1.47	0.5558	0.88465	0.053228		PC 40:1	0.96966	-0.04446	0.80857	0.092284
PC O-40:0	2.1481	1.1031	0.007364	2.1329		PC 40:0	1.1516	0.20366	0.14121	0.85014
PC O-40:0	2.1481	1.1031	0.007364	2.1329		PC 39:6	0.76768	-0.38142	0.010129	1.9944
PC O-39:6	1.0886	0.12246	0.44286	0.35374		PC 39:5.1	0.61928	-0.69133	0.003346	2.4755
PC O-39:4	0.83166	-0.26594	0.11089	0.95511		PC 39:5	1.1594	0.21341	0.072823	1.1377
PC O-38:7.1	2.1589	1.1103	0.014045	1.8525		PC 39:4.3	0.31837	-1.6512	7.81e-05	4.1075
PC O-38:7.1	2.1589	1.1103	0.014045	1.8525		PC 39:4.2	0.29032	-1.7843	8.67e-05	4.0621
PC O-38:7	1.2815	0.35779	0.0255	1.5935		PC 39:4.1	0.61651	-0.6978	0.000549	3.2606
PC O-38:6	1.525	0.60885	0.009638	2.016		PC 39:4	1.1284	0.17425	0.15742	0.80294
PC O-38:5.2	1.6919	0.75868	0.00453	2.3439		PC 39:3.1	1.0594	0.083233	0.55787	0.25347
PC O-38:5.1	1.9954	0.99669	0.003072	2.5125		PC 39:3	1.3606	0.44425	0.19756	0.7043
PC O-38:5	2.7172	1.4421	0.000181	3.7417		PC 39:2	1.3647	0.4486	0.005817	2.2353
PC O-38:5	2.7172	1.4421	0.000181	3.7417		PC 39:1.1	0.93866	-0.09133	0.25048	0.60122
PC O-38:4.1	1.1924	0.25389	0.11263	0.94834		PC 39:1	0.83068	-0.26763	0.32923	0.4825
PC O-38:4	2.9136	1.5428	0.001184	2.9268		PC 39:0	0.95774	-0.06229	0.94676	0.02376
PC O-38:4	2.9136	1.5428	0.001184	2.9268		PC 38:7.2	1.7179	0.78065	0.066302	1.1785
PC O-38:3.1	1.4389	0.52498	0.016241	1.7894		PC 38:7.1	0.80626	-0.31068	0.20714	0.68374
PC O-38:3	1.6582	0.72959	0.022187	1.6539		PC 38:7	1.4139	0.49965	0.008759	2.0575
PC O-38:2.1	2.6396	1.4003	0.019694	1.7057		PC 38:6.2	1.0064	0.009146	0.90536	0.043178
PC O-38:2.1	2.6396	1.4003	0.019694	1.7057		PC 38:6.1	0.8987	-0.15409	0.2383	0.62288
PC O-38:2	2.842	1.5069	0.001157	2.9368		PC 38:6	1.1308	0.17728	0.23577	0.62751
PC O-38:2	2.842	1.5069	0.001157	2.9368		PC 38:5.1	1.0039	0.005555	0.90998	0.04097
PC O-38:1	1.4178	0.50363	0.23689	0.62545		PC 38:5	0.65753	-0.60486	0.000112	3.9496
PC O-38:0	1.5229	0.60681	0.015386	1.8129		PC 38:4.3	0.39757	-1.3307	8.26e-05	4.0831
PC O-37:5.1	1.5513	0.63346	0.003008	2.5217		PC 38:4.2	0.74425	-0.42613	0.082956	1.0812
PC O-37:5	1.5086	0.59324	0.019878	1.7016		PC 38:4.1	0.88875	-0.17015	0.17797	0.74965
PC O-37:4	1.4829	0.56841	0.001622	2.7901		PC 38:4	1.0031	0.004406	0.90536	0.043178
PC O-36:6.1	1.5319	0.61536	9.74e-05	4.0116		PC 38:3.1	1.0397	0.05611	0.66356	0.17812
PC O-36:6	0.90187	-0.149	0.12121	0.91648		PC 38:3	1.6257	0.70105	0.000627	3.2026
PC O-36:5.2	1.1409	0.1902	0.085375	1.0687		PC 38:2	1.215	0.28097	0.044217	1.3544
PC O-36:5.1	2.7011	1.4336	7.81e-05	4.1075		PC 38:1.1	0.7751	-0.36754	0.016639	1.7789
PC O-36:5.1	2.7011	1.4336	7.81e-05	4.1075		PC 38:1	0.89861	-0.15423	0.26769	0.57236
PC O-36:5	1.0312	0.044334	0.58064	0.23609		PC 38:0	1.0242	0.034496	0.79118	0.10173
PC O-36:4	1.8115	0.85722	0.001085	2.9647		PC 37:6.1	1.184	0.24363	0.14157	0.84904
PC O-36:3.1	1.7715	0.82499	0.004862	2.3132		PC 37:6	1.4688	0.55459	0.015027	1.8231
PC O-36:3	2.9449	1.5582	0.000197	3.7049		PC 37:5.1	0.5553	-0.84866	0.000405	3.3924
PC O-36:3	2.9449	1.5582	0.000197	3.7049		PC 37:5	0.69895	-0.51674	0.007777	2.1092
PC O-36:1	1.9799	0.98542	0.001967	2.7062		PC 37:4.2	0.36619	-1.4494	8.66e-05	4.0625
PC O-36:0	1.3166	0.39678	0.19604	0.70765		PC 37:4.1	0.5654	-0.82266	0.000107	3.9686
PC O-35:5.1	1.1093	0.1496	0.10202	0.99131		PC 37:4	0.85312	-0.22918	0.030005	1.5228
PC O-35:5	0.88685	-0.17324	0.059201	1.2277		PC 37:3	1.4182	0.50408	0.021875	1.6601
PC O-35:4	1.2438	0.3147	0.012952	1.8877		PC 37:2	1.1396	0.18854	0.090405	1.0438
PC O-34:5.2	0.76395	-0.38846	0.004775	2.321		PC 37:1.1	0.71968	-0.47457	0.004484	2.3483
PC O-34:5.1	0.59729	-0.74349	0.001652	2.782		PC 37:1	0.88123	-0.18241	0.32607	0.48669
PC O-34:5	1.1591	0.21295	0.13568	0.86749		PC 37:0	0.47149	-1.0847	0.000983	3.0075
PC O-34:4	0.83844	-0.25423	0.023006	1.6382		PC 36:6.2	2.3853	1.2541	8.03e-05	4.0952
PC O-34:3.1	1.1896	0.2505	0.11294	0.94715		PC 36:6.1	1.9673	0.97624	0.000405	3.3929
PC O-34:3	2.0456	1.0325	0.000757	3.1207		PC 36:6	1.6778	0.74661	0.013733	1.8622
PC O-34:3	2.0456	1.0325	0.000757	3.1207		PC 36:5.2	1.308	0.38731	0.2207	0.6562
PC O-34:2	1.8699	0.90297	0.008274	2.0823		PC 36:5.1	1.2789	0.35486	0.020168	1.6953
PC O-34:1	2.0141	1.0101	0.000536	3.2705		PC 36:5	1.1947	0.25666	0.050283	1.2986
PC O-34:1	2.0141	1.0101	0.000536	3.2705		PC 36:4.1	0.56043	-0.83539	0.000243	3.6147
PC O-34:0	1.7759	0.82854	0.003176	2.4981		PC 36:4	1.418	0.50386	0.003192	2.4959
PC O-33:4	1.6728	0.74225	0.006964	2.1571		PC 36:3.2	2.6923	1.4289	0.000141	3.85
PC O-33:1.1	1.227	0.29508	0.13595	0.86661		PC 36:3.1	1.1552	0.20816	0.040267	1.395
PC O-33:1	1.6309	0.70563	0.00335	2.4749		PC 36:3	1.2335	0.30277	0.002619	2.5819
PC O-33:0	1.7612	0.81658	0.16546	0.7813		PC 36:2	0.80552	-0.31201	0.018821	1.7254
PC O-32:4.1	1.0096	0.013854	0.88227	0.054396		PC 36:1	0.67922	-0.55805	0.004628	2.3346
PC O-32:4	1.5275	0.61113	0.015556	1.8081		PC 36:0	0.46533	-1.1037	0.000163	3.7881
PC O-32:2	2.2568	1.1743	0.19602	0.70771		PC 35:5.2	1.2902	0.36758	0.083861	1.0764
PC O-32:1	2.1812	1.1251	0.000167	3.7769		PC 35:5.1	1.2847	0.36144	0.05094	1.2929
PC O-32:1	2.1812	1.1251	0.000167	3.7769		PC 35:5	1.2514	0.32351	0.047891	1.3197
PC O-32:0	2.2127	1.1458	0.000812	3.0904		PC 35:4.1	0.46114	-1.1167	0.000199	3.7005
PC O-32:0	2.2127	1.1458	0.000812	3.0904		PC 35:4	0.83446	-0.26109	0.10384	0.98363
PC O-31:1.1	1.873	0.90535	0.000677	3.1696		PC 35:3.1	0.95961	-0.05947	0.5806	0.23613
PC O-31:1	1.4002	0.48562	0.003282	2.4839		PC 35:3	1.5939	0.67256	0.002591	2.5865
PC O-30:4.1	0.51287	-0.96332	0.004075	2.3899		PC 35:2.1	1.0689	0.096188	0.41284	0.38422
PC O-30:4	0.76177	-0.39258	0.012136	1.9159		PC 35:2	1.3969	0.48225	0.003429	2.4649
PC O-30:3	1.3101	0.38972	0.097591	1.0106		PC 35:1.1	0.60908	-0.7153	0.001462	2.8351
PC O-30:2	1.1466	0.19735	0.40186	0.39593		PC 35:1	0.94021	-0.08894	0.43442	0.36209
PC O-30:1	1.9907	0.99325	8.58e-05	4.0664		PC 35:0.1	0.55199	-0.85728	0.001168	2.9325
PC O-30:0	2.1653	1.1146	0.000131	3.8814		PC 35:0	0.6056	-0.72356	0.002289	2.6404
PC O-30:0	2.1653	1.1146	0.000131	3.8814		PC 34:5.2	1.9194	0.94067	4.71e-05	4.3267
PC O-29:3	1.4344	0.52045	0.026329	1.5796		PC 34:5.1	1.8885	0.9172	0.000512	3.2907
PC O-29:1.1	1.3351	0.41695	0.019715	1.7052		PC 34:5	0.70645	-0.50134	0.007013	2.1541
PC O-29:1	1.3785	0.46311	0.064458	1.1907		PC 34:4	1.0349	0.049449	0.64992	0.18714
PC O-29:0	1.9056	0.93027	0.001296	2.8873		PC 34:3.3	1.2069	0.27126	0.23583	0.62739
PC O-28:2	17.486	4.1281	8.45e-05	4.0733		PC 34:3.2	1.8085	0.85482	0.002305	2.6373
PC O-28:2	17.486	4.1281	8.45e-05	4.0733		PC 34:3.1	2.1672	1.1158	0.000175	3.7562
PC O-28:1	1.3049	0.38397	0.08457	1.0728		PC 34:3	2.1643	1.1139	0.000907	3.0426
PC O-28:0	1.1479	0.19906	0.21139	0.67492		PC 34:2.2	2.0161	1.0116	0.033224	1.4785
PC O-27:0	1.1449	0.19519	0.23142	0.6356		PC 34:2.1	1.4656	0.55152	0.000365	3.4382
PC O-26:2	0.093369	-3.4209	0.00059	3.229		PC 34:2	1.3469	0.42959	0.004829	2.3162
PC O-26:2	0.093369	-3.4209	0.00059	3.229		PC 34:1.1	0.81059	-0.30296	0.029104	1.536
PC O-26:1	1.2634	0.33733	0.23643	0.6263		PC 34:1	0.69055	-0.53418	0.002469	2.6075
PC O-26:0	1.0529	0.074311	0.64945	0.18745		PC 34:0.1	0.51957	-0.94461	0.012204	1.9135
PC O-25:0	1.2049	0.26893	0.59477	0.22565		PC 34:0	0.56656	-0.81969	0.001075	2.9688
PC O-24:1	0.69137	-0.53248	0.16578	0.78048		PC 33:3	1.5017	0.58663	0.002988	2.5246
PC 56:9	0.17322	-2.5293	6.3e-06	5.2005		PC 33:2.2	1.2318	0.30073	0.060813	1.216
PC 56:9	0.17322	-2.5293	6.3e-06	5.2005		PC 33:2.1	1.3988	0.48422	0.008586	2.0662
PC 54:9	0.24814	-2.0108	0.000669	3.1744		PC 33:2	2.1979	1.1361	0.000163	3.789
PC 54:9	0.24814	-2.0108	0.000669	3.1744		PC 33:1.2	0.92801	-0.10778	0.12614	0.89916
PC 52:9	0.17875	-2.484	0.000151	3.8204		PC 33:1	1.1117	0.15272	0.24234	0.61557
PC 52:9	0.17875	-2.484	0.000151	3.8204		PC 33:0.1	0.53749	-0.89568	0.000446	3.3511
PC 52:6	0.29371	-1.7675	0.000391	3.4074		PC 33:0	0.68476	-0.54634	0.003415	2.4666
PC 52:6	0.29371	-1.7675	0.000391	3.4074		PC 32:4.1	2.6117	1.385	8.62e-05	4.0644
PC 52:5	0.17347	-2.5272	0.007306	2.1364		PC 32:4	1.7396	0.79872	0.000357	3.4477
PC 52:5	0.17347	-2.5272	0.007306	2.1364		PC 32:3.3	1.3834	0.46825	0.007567	2.1211
PC 50:9	0.02864	-5.1258	0.000537	3.2704		PC 32:3.2	2.1965	1.1352	0.000923	3.0348
PC 50:9	0.02864	-5.1258	0.000537	3.2704		PC 32:3.1	2.7057	1.436	0.012148	1.9155
PC 50:6.1	0.75348	-0.40836	0.029139	1.5355		PC 32:3	2.0789	1.0558	0.000811	3.0911
PC 50:6	0.37032	-1.4332	0.001124	2.9492		PC 32:2.2	3.375	1.7549	2.88e-05	4.5409
PC 50:6	0.37032	-1.4332	0.001124	2.9492		PC 32:2.1	2.9717	1.5713	0.000206	3.6869
PC 50:5.2	0.24472	-2.0308	2.36e-05	4.6263		PC 32:2	3.8765	1.9548	2.63e-05	4.5797
PC 50:5.2	0.24472	-2.0308	2.36e-05	4.6263		PC 32:1.1	1.1636	0.21858	0.030415	1.5169
PC 50:5.1	1.3216	0.40227	0.045727	1.3398		PC 32:1	1.3835	0.46837	0.002595	2.5859
PC 50:5	0.60461	-0.72593	0.001085	2.9647		PC 32:0.1	0.53675	-0.89768	0.005154	2.2878
PC 50:10	0.14615	-2.7744	9.65e-05	4.0155		PC 32:0	0.75901	-0.3978	0.013579	1.8671
PC 50:10	0.14615	-2.7744	9.65e-05	4.0155		PC 31:2	3.3091	1.7264	7.81e-05	4.1075
PC 48:9.1	0.15967	-2.6468	0.012217	1.913		PC 31:1.1	1.5522	0.63433	0.004228	2.3739
PC 48:9.1	0.15967	-2.6468	0.012217	1.913		PC 31:1	1.5895	0.66858	0.001168	2.9325
PC 48:9	1.3396	0.42179	0.33533	0.47453		PC 31:0.1	0.71105	-0.49198	0.000252	3.5988
PC 48:8.1	0.24088	-2.0536	0.041948	1.3773		PC 31:0	0.98107	-0.02757	0.79046	0.10212
PC 48:8.1	0.24088	-2.0536	0.041948	1.3773		PC 30:3.1	1.8796	0.9104	7.62e-05	4.1178
PC 48:8	1.3639	0.44774	0.16301	0.78778		PC 30:3	1.6583	0.72973	0.005201	2.2839
PC 48:7	0.09003	-3.4734	0.007339	2.1343		PC 30:2	7.4231	2.892	1.41e-05	4.8511
PC 48:7	0.09003	-3.4734	0.007339	2.1343		PC 30:1.1	3.3204	1.7314	3.3e-05	4.4817
PC 48:6.2	0.62639	-0.67486	0.18108	0.74213		PC 30:1	2.6318	1.396	8.02e-05	4.0959
PC 48:6.1	0.90369	-0.14611	0.93469	0.029333		PC 30:0.1	1.4171	0.50299	0.002135	2.6706
PC 48:6	0.50901	-0.97423	0.015115	1.8206		PC 30:0	1.1238	0.16833	0.15042	0.8227
PC 48:5.2	0.61381	-0.70414	0.00299	2.5244		PC 29:1.1	3.2626	1.706	0.019048	1.7201
PC 48:5.1	1.7765	0.82905	0.006092	2.2152		PC 29:1	2.2445	1.1664	0.03254	1.4876
PC 48:5	0.7116	-0.49086	0.1432	0.84405		PC 29:0.1	1.5028	0.58764	0.002352	2.6285
PC 48:4.1	0.83886	-0.25349	0.24866	0.6044		PC 29:0	2.0791	1.056	0.000197	3.7062
PC 48:4	2.0073	1.0053	0.006877	2.1626		PC 28:0	3.0055	1.5876	6.12e-05	4.2133
PC 48:4	2.0073	1.0053	0.006877	2.1626		LPE 20:4	0.59513	-0.74872	0.001091	2.9623
PC 48:3	0.48774	-1.0358	0.008403	2.0756		LPE 18:1	2.0588	1.0418	0.000929	3.0321
PC 48:3	0.48774	-1.0358	0.008403	2.0756		LPE 18:0	0.87554	-0.19176	0.073878	1.1315
PC 48:2	0.43509	-1.2006	0.006695	2.1742		LPC 26:1	0.64126	-0.64101	0.003556	2.449
PC 48:2	0.43509	-1.2006	0.006695	2.1742		LPC 26:0	0.52313	-0.93476	0.036822	1.4339
PC 47:5	1.8563	0.89245	0.82819	0.081871		LPC 24:5.1	0.69807	-0.51855	0.018549	1.7317
PC 46:9	0.79426	-0.33231	0.24741	0.60658		LPC 24:5	0.69763	-0.51946	0.018772	1.7265
PC 46:8.1	1.4441	0.53013	0.019371	1.7129		LPC 24:2	1.8412	0.88068	0.004513	2.3456
PC 46:8	4.6066	2.2037	0.00023	3.6389		LPC 24:1	0.75553	-0.40445	0.015355	1.8138
PC 46:8	4.6066	2.2037	0.00023	3.6389		LPC 24:0	0.92001	-0.12029	0.26955	0.56937
PC 46:7	0.61069	-0.71148	0.009905	2.0041		LPC 22:4	0.85458	-0.22671	0.19025	0.72067
PC 46:6.2	0.5411	-0.88603	0.005645	2.2483		LPC 22:1	0.87245	-0.19685	0.33384	0.47647
PC 46:6.1	1.7311	0.79172	0.015549	1.8083		LPC 22:0	0.65971	-0.60009	0.002218	2.6541
PC 46:6	0.97118	-0.04219	0.93114	0.030984		LPC 20:4.1	0.95401	-0.06793	0.75548	0.12178
PC 46:5.1	0.60669	-0.72097	0.012194	1.9139		LPC 20:4	0.50334	-0.99041	0.001276	2.894
PC 46:5	1.6237	0.69931	0.023265	1.6333		LPC 20:1	0.90595	-0.1425	0.49248	0.30761
PC 46:4	0.85642	-0.22361	0.1432	0.84405		LPC 20:0	0.35415	-1.4976	0.000484	3.3151
PC 46:2	0.96045	-0.05822	0.79701	0.098537		LPC 19:0	0.2467	-2.0192	0.000137	3.8638
PC 46:10	0.18946	-2.4	0.20883	0.68021		LPC 18:3	0.79413	-0.33256	0.030263	1.5191
PC 46:1	1.2032	0.26688	0.78899	0.10293		LPC 18:2	1.0484	0.068177	0.68044	0.16721
PC 45:5	0.62998	-0.66662	0.020307	1.6923		LPC 18:1.1	0.91661	-0.12562	0.49622	0.30433
PC 45:4	1.2447	0.31576	0.11151	0.95267		LPC 18:1	0.44311	-1.1743	0.000163	3.7889
PC 44:9	0.74067	-0.43309	0.038814	1.411		LPC 18:0	0.31511	-1.6661	0.000444	3.3527
PC 44:8.1	3.2682	1.7085	0.000798	3.0979		LPC 17:0	0.42904	-1.2208	0.001358	2.8672
PC 44:8.1	3.2682	1.7085	0.000798	3.0979		LPC 16:1	1.3441	0.42659	0.058666	1.2316
PC 44:8	3.1242	1.6435	0.000539	3.2684		LPC 16:0	0.80935	-0.30517	0.15	0.82391
PC 44:8	3.1242	1.6435	0.000539	3.2684		LPC 15:0	1.1489	0.20026	0.18133	0.74154
PC 44:7.2	0.54356	-0.87948	0.023006	1.6382		LPC 14:0	2.925	1.5484	0.000265	3.5765
PC 44:7.1	1.2275	0.29567	0.31398	0.5031		DG 54:4.1	3.4443	1.7842	2.88e-05	4.5409
PC 44:7	3.0223	1.5956	0.001124	2.9492		DG 54:4	3.4093	1.7695	1.24e-05	4.9082
PC 44:7	3.0223	1.5956	0.001124	2.9492		DG 54:3	5.9181	2.5651	4.38e-06	5.3583
PC 44:6.1	0.61847	-0.69323	0.011498	1.9394		DG 52:5	0.40233	-1.3136	3.83e-05	4.4167
PC 44:6	1.5488	0.63114	0.015556	1.8081		DG 52:4.1	2.1704	1.1179	6.74e-05	4.1713
PC 44:5.2	0.53919	-0.89114	0.001622	2.7901		DG 52:4	3.3267	1.7341	3.09e-05	4.5103
PC 44:5.1	2.3443	1.2292	0.000936	3.0285		DG 52:2	5.2891	2.403	0.000163	3.7881
PC 44:5.1	2.3443	1.2292	0.000936	3.0285		DG 52:1.2	3.4603	1.7909	9.13e-05	4.0394
PC 44:5	2.7456	1.4571	0.000255	3.5926		DG 52:1.1	2.5485	1.3496	0.002621	2.5816
PC 44:5	2.7456	1.4571	0.000255	3.5926		DG 52:1	22.874	4.5157	0.003028	2.5188
PC 44:4	1.653	0.72512	0.010003	1.9999		DG 50:5	0.40929	-1.2888	0.000163	3.789
PC 44:3.2	2.0158	1.0113	0.014284	1.8452		DG 50:4	2.6993	1.4326	0.001213	2.9163
PC 44:3.2	2.0158	1.0113	0.014284	1.8452		DG 50:1	20.457	4.3545	0.053696	1.2701
PC 44:3.1	1.3264	0.4075	0.06028	1.2198		DG 48:5.1	0.39962	-1.3233	7.12e-05	4.1478
PC 44:3	0.9804	-0.02856	0.92684	0.032997		DG 48:5	0.40425	-1.3067	7.57e-05	4.1211
PC 44:2	1.2447	0.31579	0.077473	1.1109		DG 48:4	0.70681	-0.50061	0.001912	2.7186
PC 44:10.1	1.5386	0.62165	0.023834	1.6228		DG 48:2	1.53	0.61351	0.003383	2.4707
PC 44:10	1.1526	0.20489	0.43705	0.35946		DG 48:1	4.2745	2.0957	1.34e-05	4.8742
PC 44:1.1	1.4132	0.49893	0.015386	1.8129		DG 48:0	6.4057	2.6794	1.17e-06	5.9317
PC 44:1	1.1324	0.17933	0.24966	0.60265		DG 46:9	0.37155	-1.4284	0.000114	3.9417
PC 44:0	1.4631	0.54908	0.28269	0.54869		DG 46:8	0.29707	-1.7511	8.47e-05	4.0721
PC 43:5.1	0.79375	-0.33325	0.10473	0.97992		DG 46:5.1	0.36772	-1.4433	8.52e-05	4.0697
PC 43:5	0.67328	-0.57072	0.31901	0.49619		DG 46:5	0.53429	-0.90429	0.000431	3.3655
PC 43:2.1	1.2648	0.33886	0.31243	0.50524		DG 46:4.1	0.54742	-0.86928	3.61e-05	4.4428
PC 43:2	1.4144	0.50015	0.021921	1.6591		DG 46:4	0.80332	-0.31596	0.01275	1.8945
PC 43:1.1	1.5264	0.61013	0.056973	1.2443		DG 46:2	0.58155	-0.78203	0.000112	3.9496
PC 43:1	1.2626	0.33644	0.55539	0.2554		DG 46:1	2.2826	1.1907	0.00418	2.3788
PC 42:9	0.79143	-0.33747	0.023439	1.6301		DG 46:0	20.581	4.3633	0.000837	3.0772
PC 42:8	1.0695	0.096901	0.36264	0.44052		DG 44:9.2	0.68899	-0.53745	0.00285	2.5451
PC 42:7.2	0.61439	-0.70278	0.04717	1.3263		DG 44:9.1	0.29518	-1.7604	3.3e-05	4.4817
PC 42:7.1	0.89234	-0.16433	0.36256	0.44062		DG 44:9	0.36036	-1.4725	3.3e-05	4.4817
PC 42:7	1.3587	0.44227	0.009203	2.0361		DG 44:8	0.33178	-1.5917	6.74e-05	4.1713
PC 42:6.2	0.75015	-0.41476	0.067155	1.1729		DG 44:5	0.49514	-1.0141	0.00014	3.8553
PC 42:6.1	1.5474	0.6298	0.017045	1.7684		DG 44:4	0.57555	-0.797	0.001358	2.8672
PC 42:6	3.0327	1.6006	0.005645	2.2483		DG 44:2	0.71263	-0.48876	0.004372	2.3593
PC 42:6	3.0327	1.6006	0.005645	2.2483		DG 44:1.1	0.97696	-0.03363	0.77025	0.11337
PC 42:5.2	0.71981	-0.47431	0.018764	1.7267		DG 44:1	0.7114	-0.49126	0.006034	2.2194
PC 42:5.1	2.5237	1.3355	0.00114	2.9432		DG 43:2	0.93268	-0.10055	0.3181	0.49743
PC 42:5.1	2.5237	1.3355	0.00114	2.9432		DG 42:9.1	0.36236	-1.4645	2.22e-05	4.6544
PC 42:5	4.8824	2.2876	0.00011	3.9573		DG 42:9	0.29132	-1.7793	5.9e-05	4.2289
PC 42:5	4.8824	2.2876	0.00011	3.9573		DG 42:8.1	0.6077	-0.71858	0.002429	2.6146
PC 42:4.2	1.7637	0.8186	0.000762	3.1182		DG 42:8	0.24371	-2.0368	1.34e-05	4.8742
PC 42:4.1	2.3347	1.2232	0.00038	3.4205		DG 42:7.3	0.78711	-0.34536	0.049651	1.3041
PC 42:4.1	2.3347	1.2232	0.00038	3.4205		DG 42:7.2	1.2773	0.35304	0.038116	1.4189
PC 42:4	1.7291	0.78999	0.007661	2.1157		DG 42:7.1	0.78149	-0.35571	0.045078	1.346
PC 42:3.1	1.8487	0.88652	0.022331	1.6511		DG 42:7	0.43242	-1.2095	9.78e-05	4.0096
PC 42:3	1.1356	0.18339	0.29146	0.53542		DG 42:6.1	1.0603	0.084493	0.57188	0.24269
PC 42:2	1.2026	0.26617	0.18343	0.73652		DG 42:6	0.68643	-0.54281	0.0038	2.4203
PC 42:10	0.64618	-0.62999	0.008473	2.072		DG 42:5.2	0.68375	-0.54847	0.003391	2.4697
PC 42:1.1	1.5251	0.60889	0.003314	2.4797		DG 42:5.1	0.8298	-0.26917	0.070193	1.1537
PC 42:1	1.557	0.63876	0.009093	2.0413		DG 42:5	0.46313	-1.1105	0.000679	3.1682
PC 42:0	1.9218	0.94246	0.000619	3.2083		DG 42:4.1	0.76887	-0.3792	0.010713	1.9701
PC 41:5.1	0.90043	-0.15131	0.3849	0.41466		DG 42:4	1.3152	0.39531	0.002124	2.6728
PC 41:5	2.1323	1.0924	0.001367	2.8643		DG 42:3	1.2194	0.28621	0.032805	1.4841
PC 41:5	2.1323	1.0924	0.001367	2.8643		DG 42:2	0.95209	-0.07084	0.53733	0.26976
PC 41:4.1	1.7355	0.79535	0.001316	2.8808		DG 42:1.1	0.98299	-0.02475	0.82539	0.08334
PC 41:4	1.7701	0.82384	0.001839	2.7354		DG 42:1	1.048	0.067694	0.34073	0.4676
PC 41:2.1	2.0862	1.0609	0.002489	2.604		DG 41:4	0.74754	-0.41978	0.001358	2.8672
PC 41:2.1	2.0862	1.0609	0.002489	2.604		DG 40:9	0.3599	-1.4743	0.000792	3.1015
PC 41:2	1.3326	0.4142	0.050207	1.2992		DG 40:8	0.17484	-2.5159	2.79e-05	4.5538
PC 41:1.2	1.3984	0.48373	0.03464	1.4604		DG 40:7	0.28695	-1.8011	3.3e-05	4.4817
PC 41:1.1	1.3157	0.39579	0.086656	1.0622		DG 40:6.2	0.98463	-0.02235	0.82425	0.083939
PC 41:1	0.66051	-0.59834	0.053808	1.2692		DG 40:6.1	0.65393	-0.6128	0.005481	2.2612
PC 40:9	0.39125	-1.3538	0.000617	3.2096		DG 40:6	0.58932	-0.76287	0.000823	3.0847
PC 40:9	0.39125	-1.3538	0.000617	3.2096		DG 40:5.1	0.70426	-0.50583	0.005787	2.2375
PC 40:8.1	2.0429	1.0306	0.001124	2.9492		DG 40:5	0.46533	-1.1037	0.000234	3.6313
PC 40:8.1	2.0429	1.0306	0.001124	2.9492		DG 40:4.2	1.0073	0.010557	0.91446	0.038836
PC 40:8	0.45132	-1.1478	0.000473	3.3254		DG 40:4.1	2.0437	1.0312	0.000318	3.498
PC 40:8	0.45132	-1.1478	0.000473	3.3254		DG 40:4	0.78692	-0.34571	0.10491	0.97917
PC 40:7.1	1.0809	0.11223	0.24552	0.60991		DG 40:3.1	2.4748	1.3073	3.3e-05	4.4817
PC 40:7	0.69048	-0.53434	0.003285	2.4834		DG 40:3	1.5644	0.64558	0.001358	2.8672
PC 40:6.2	1.28	0.35613	0.10796	0.96675		DG 40:2	1.1182	0.16112	0.097784	1.0097
PC 40:6.1	0.52445	-0.93113	0.000932	3.0308		DG 40:1.1	1.2072	0.27161	0.007196	2.1429
PC 40:6	1.1525	0.20475	0.12121	0.91648		DG 40:1	1.4837	0.56915	0.00045	3.3471
PC 40:5.1	1.3978	0.48318	0.017325	1.7613		DG 40:0	1.3101	0.38971	0.001282	2.8921
PC 40:5	3.1922	1.6746	0.00015	3.8242		DG 39:5.1	0.71184	-0.49037	0.008454	2.0729
PC 40:5	3.1922	1.6746	0.00015	3.8242		DG 39:5	0.72292	-0.4681	0.005123	2.2905
PC 40:4.2	2.9588	1.565	0.000131	3.8814		DG 39:4	0.92499	-0.11249	0.39555	0.40279
PC 40:4.2	2.9588	1.565	0.000131	3.8814		DG 38:7	0.31118	-1.6842	0.004253	2.3713
PC 40:4.1	1.7598	0.81538	0.010036	1.9984		DG 38:6.1	0.71044	-0.49322	0.001909	2.7191
PC 40:4	1.6119	0.68876	0.026306	1.5799		DG 38:6	0.53992	-0.88919	0.000973	3.0121
PC 40:3.1	1.698	0.76385	0.002746	2.5613		DG 38:5.1	0.39657	-1.3344	7.55e-05	4.1219
PC 40:3	1.3701	0.45432	0.40447	0.39312		DG 38:5	1.2347	0.30419	0.033257	1.4781
PC 40:2	1.4565	0.54251	0.010425	1.9819		DG 38:4.2	1.1739	0.23131	0.10713	0.97009
PC 40:1	1.3109	0.39058	0.062563	1.2037		DG 38:4.1	1.0254	0.036239	0.69593	0.15743
PC 40:0	1.7226	0.78462	0.002131	2.6715		DG 38:4	0.69486	-0.52521	0.008883	2.0514
PC 39:6	0.78795	-0.34383	0.021749	1.6626		DG 38:3.1	4.07	2.025	6.74e-05	4.1713
PC 39:5.1	0.73571	-0.44279	0.007766	2.1098		DG 38:3	1.9185	0.93995	7.57e-05	4.1211
PC 39:5	1.2983	0.37665	0.072829	1.1377		DG 38:2.1	1.2345	0.30397	0.00697	2.1568
PC 39:4.3	0.51836	-0.94796	0.000686	3.1637		DG 38:2	1.1201	0.16365	0.13684	0.86378
PC 39:4.2	0.53494	-0.90256	0.001341	2.8727		DG 38:1	1.4534	0.53945	0.000451	3.3456
PC 39:4.1	2.4012	1.2638	0.000153	3.8159		DG 37:4.1	0.76915	-0.37866	0.01252	1.9024
PC 39:4.1	2.4012	1.2638	0.000153	3.8159		DG 37:4	0.75904	-0.39775	0.1007	0.99695
PC 39:4	2.317	1.2122	0.002376	2.6241		DG 37:3.1	1.7615	0.81678	0.000262	3.5816
PC 39:4	2.317	1.2122	0.002376	2.6241		DG 37:3	1.1683	0.22444	0.082227	1.085
PC 39:3.1	1.6509	0.72328	0.003784	2.422		DG 37:2.1	1.3248	0.40574	0.00285	2.5451
PC 39:3	1.5109	0.59537	0.02854	1.5446		DG 37:2	1.0355	0.050393	0.66439	0.17758
PC 39:2	1.1902	0.25125	0.073328	1.1347		DG 37:1.1	0.83116	-0.26679	0.001939	2.7124
PC 39:1.1	1.0431	0.06086	0.71482	0.14581		DG 37:1	0.90855	-0.13836	0.2382	0.62305
PC 39:1	2.7948	1.4827	0.000996	3.0019		DG 36:6	1.9393	0.95552	0.002588	2.5871
PC 39:1	2.7948	1.4827	0.000996	3.0019		DG 36:5.1	1.2186	0.28526	0.10864	0.96403
PC 39:0	1.0247	0.035264	0.83748	0.077023		DG 36:5	0.9932	-0.00985	0.94877	0.022837
PC 38:7.2	0.72042	-0.4731	0.27327	0.56341		DG 36:4.1	0.72662	-0.46072	0.001282	2.8921
PC 38:7.1	0.68873	-0.53798	0.13323	0.87541		DG 36:4	1.0833	0.11548	0.16298	0.78787
PC 38:7	0.72024	-0.47344	0.15447	0.81114		DG 36:3.2	3.0725	1.6194	2.63e-05	4.5797
PC 38:6.2	1.5029	0.58773	0.00299	2.5244		DG 36:3.1	1.3202	0.40076	0.023628	1.6266
PC 38:6.1	0.70909	-0.49595	0.003827	2.4172		DG 36:3	0.96702	-0.04838	0.63496	0.19725
PC 38:6	0.55626	-0.84618	0.004565	2.3406		DG 36:2	0.8024	-0.3176	0.018979	1.7217
PC 38:5.1	1.4572	0.54317	0.010066	1.9971		DG 36:1.1	0.92099	-0.11874	0.084334	1.074
PC 38:5	1.0229	0.032606	0.70608	0.15115		DG 36:1	1.2444	0.31543	0.74727	0.12652
PC 38:4.3	0.94071	-0.08819	0.38005	0.42016		DG 36:0	0.41623	-1.2645	0.001358	2.8672
PC 38:4.2	1.5518	0.63394	0.55405	0.25645		DG 35:2.1	1.3083	0.38769	0.042696	1.3696
PC 38:4.1	2.2173	1.1488	0.001296	2.8875		DG 35:2	1.283	0.35948	0.015031	1.823
PC 38:4.1	2.2173	1.1488	0.001296	2.8875		DG 35:1.2	0.97531	-0.03606	0.51339	0.28955
PC 38:4	1.1438	0.1938	0.20496	0.68833		DG 35:1.1	1.0882	0.12188	0.035363	1.4515
PC 38:3.1	1.3206	0.4012	0.025247	1.5978		DG 35:1	1.5748	0.65521	0.000262	3.5816
PC 38:3	1.2218	0.28902	0.16578	0.78048		DG 34:4	0.6025	-0.73097	0.00105	2.9787
PC 38:2	1.9371	0.9539	0.001476	2.8308		DG 34:3.1	2.7478	1.4583	4.04e-05	4.3937
PC 38:1.1	1.1891	0.24987	0.08698	1.0606		DG 34:3	1.6146	0.69116	0.037089	1.4308
PC 38:1	1.3381	0.4202	0.003037	2.5176		DG 34:2.1	1.9153	0.9376	0.000189	3.7224
PC 38:0	0.85355	-0.22845	0.24648	0.60822		DG 34:2	1.8082	0.85456	0.000609	3.2153
PC 37:6.1	0.81763	-0.29049	0.113	0.94693		DG 34:1.1	1.403	0.48855	0.000677	3.1696
PC 37:6	0.75284	-0.40959	0.23888	0.62182		DG 34:1	0.8091	-0.30561	0.028985	1.5378
PC 37:5.1	0.82757	-0.27305	0.005809	2.2359		DG 34:0	0.83579	-0.25878	0.015081	1.8216
PC 37:5	0.66852	-0.58096	0.00427	2.3696		DG 33:0	0.96226	-0.05551	0.52954	0.2761
PC 37:4.2	0.58018	-0.78544	0.000255	3.5926		DG 32:1	2.1143	1.0802	4.84e-05	4.3152
PC 37:4.1	0.61941	-0.69102	0.001362	2.8658		DG 32:0	1.3992	0.48458	0.000149	3.8268
PC 37:4	1.3221	0.40278	0.009345	2.0294		DG 31:0	1.0477	0.067224	0.47707	0.32142
PC 37:3	1.5559	0.63777	0.012909	1.8891		DG 30:0	2.4951	1.3191	3.3e-05	4.4817
PC 37:2	1.4983	0.58336	0.009673	2.0144		Cholesteryl_ester 28:2	1.3688	0.45295	0.013083	1.8833
PC 37:1.1	0.96278	-0.05472	0.60869	0.21561		Cholesteryl_ester 26:5	1.2579	0.33106	0.031325	1.5041
PC 37:1	0.81909	-0.28791	0.088284	1.0541		Cholesteryl_ester 26:4	1.1879	0.24847	0.094453	1.0248
PC 37:0	0.42415	-1.2373	3.25e-05	4.4882		Cholesteryl_ester 26:3	3.0064	1.588	0.001632	2.7873
PC 37:0	0.42415	-1.2373	3.25e-05	4.4882		Cholesteryl_ester 26:2.1	1.7386	0.79795	0.000825	3.0837
PC 36:6.2	0.57535	-0.79748	0.016692	1.7775		Cholesteryl_ester 26:2	2.6469	1.4043	0.000357	3.4477
PC 36:6.1	0.52685	-0.92454	0.008151	2.0888		Cholesteryl_ester 26:1	2.234	1.1596	0.0063	2.2007
PC 36:6	0.73366	-0.44682	0.11883	0.92506		Cholesteryl_ester 25:1	2.295	1.1985	0.001528	2.816
PC 36:5.2	0.86637	-0.20695	0.16227	0.78976		Cholesteryl_ester 24:6	1.6015	0.67938	0.000444	3.3527
PC 36:5.1	0.55517	-0.84899	0.005039	2.2976		Cholesteryl_ester 24:5	1.2611	0.33466	0.022405	1.6497
PC 36:5	0.43283	-1.2081	0.001264	2.8982		Cholesteryl_ester 24:4.1	1.1083	0.14838	0.30294	0.51864
PC 36:5	0.43283	-1.2081	0.001264	2.8982		Cholesteryl_ester 24:4	0.57768	-0.79165	0.005357	2.271
PC 36:4.1	0.82743	-0.27329	0.004498	2.347		Cholesteryl_ester 24:3	3.4296	1.778	5.46e-05	4.2629
PC 36:4	1.4237	0.50968	0.015762	1.8024		Cholesteryl_ester 24:2.1	2.6112	1.3847	0.000746	3.1273
PC 36:3.2	1.3389	0.42108	0.21014	0.67749		Cholesteryl_ester 24:2	3.7888	1.9217	6.74e-05	4.1713
PC 36:3.1	0.84873	-0.23662	0.11912	0.92402		Cholesteryl_ester 24:1	2.7093	1.4379	0.000318	3.498
PC 36:3	1.4773	0.56294	0.002724	2.5648		Cholesteryl_ester 22:6.1	1.86	0.89532	0.000168	3.7744
PC 36:2	2.5845	1.3699	0.000165	3.782		Cholesteryl_ester 22:6	1.0414	0.058569	0.64595	0.1898
PC 36:2	2.5845	1.3699	0.000165	3.782		Cholesteryl_ester 22:5.1	2.0253	1.0182	6.74e-05	4.1713
PC 36:1	1.6139	0.69057	0.001475	2.8312		Cholesteryl_ester 22:5	1.3491	0.43202	0.003383	2.4707
PC 36:0	0.6737	-0.56983	0.000657	3.1826		Cholesteryl_ester 22:4.2	1.19	0.25093	0.027083	1.5673
PC 35:5.2	1.0244	0.034798	0.78221	0.10668		Cholesteryl_ester 22:4.1	0.92255	-0.1163	0.1626	0.78888
PC 35:5.1	2.0468	1.0334	0.000669	3.1744		Cholesteryl_ester 22:4	0.45678	-1.1304	8.67e-05	4.0622
PC 35:5.1	2.0468	1.0334	0.000669	3.1744		Cholesteryl_ester 22:3	4.014	2.005	1.56e-05	4.808
PC 35:5	1.0205	0.029239	0.86432	0.063326		Cholesteryl_ester 22:2	3.0682	1.6174	0.000181	3.7413
PC 35:4.1	0.59541	-0.74804	0.001061	2.9743		Cholesteryl_ester 22:1	3.1326	1.6474	0.000831	3.0804
PC 35:4	0.73446	-0.44524	0.043701	1.3595		Cholesteryl_ester 21:4.1	0.88482	-0.17654	0.51128	0.29134
PC 35:3.1	1.0214	0.030479	0.73924	0.13122		Cholesteryl_ester 21:4	0.5355	-0.90103	0.005302	2.2755
PC 35:3	1.2556	0.32835	0.16314	0.78745		Cholesteryl_ester 21:3	2.5989	1.3779	3.27e-05	4.4857
PC 35:2.1	1.2596	0.33294	0.12709	0.89589		Cholesteryl_ester 20:5.1	1.0096	0.013745	0.89372	0.048799
PC 35:2	1.3193	0.39981	0.019694	1.7057		Cholesteryl_ester 20:5	1.407	0.49258	0.000436	3.3609
PC 35:1.1	1.4373	0.52339	0.005467	2.2623		Cholesteryl_ester 20:4	0.70173	-0.51102	0.004626	2.3348
PC 35:1	1.4486	0.5347	0.018412	1.7349		Cholesteryl_ester 20:3.2	3.3371	1.7386	3.3e-05	4.4817
PC 35:0.1	0.76257	-0.39105	0.008327	2.0795		Cholesteryl_ester 20:3.1	1.2147	0.28054	0.074549	1.1276
PC 35:0	0.92866	-0.10678	0.46219	0.33518		Cholesteryl_ester 20:3	1.1763	0.23426	0.4454	0.35125
PC 34:5.2	1.3492	0.43212	0.05456	1.2631		Cholesteryl_ester 20:2	3.0355	1.6019	4.04e-05	4.3937
PC 34:5.1	1.2705	0.34536	0.18835	0.72504		Cholesteryl_ester 20:1	2.5844	1.3698	0.000808	3.0927
PC 34:5	0.34268	-1.5451	0.059505	1.2254		Cholesteryl_ester 19:2	0.41469	-1.2699	1.28e-05	4.8929
PC 34:4	0.76654	-0.38357	0.11912	0.92402		Cholesteryl_ester 18:3	1.3429	0.42537	0.45473	0.34225
PC 34:3.3	0.91952	-0.12104	0.62429	0.20462		Cholesteryl_ester 18:2	1.0917	0.12655	0.53115	0.27478
PC 34:3.2	1.066	0.092236	0.76086	0.1187		Cholesteryl_ester 18:1.1	1.8342	0.87515	8.36e-05	4.0778
PC 34:3.1	0.87753	-0.18847	0.44351	0.35309		Cholesteryl_ester 16:1	6.0055	2.5863	0.002481	2.6055
PC 34:3	0.78986	-0.34033	0.11713	0.93134		Cholesteryl_ester 16:0	1.8911	0.9192	0.001161	2.9351
PC 34:2.2	0.98347	-0.02404	0.80543	0.09397		Cer 46:0.1	0.4906	-1.0274	0.003837	2.416
PC 34:2.1	1.9798	0.98536	0.000952	3.0212		Cer 46:0	0.42897	-1.2211	0.012506	1.9029
PC 34:2	1.1246	0.16942	0.14858	0.82804		Cer 45:0	0.50151	-0.99566	0.000656	3.1829
PC 34:1.1	2.7729	1.4714	0.000166	3.7798		Cer 44:3	0.97605	-0.03497	0.73469	0.1339
PC 34:1.1	2.7729	1.4714	0.000166	3.7798		Cer 44:2	0.79944	-0.32294	0.003189	2.4964
PC 34:1	2.4064	1.2669	0.000151	3.8204		Cer 44:1.1	0.82449	-0.27842	0.020583	1.6865
PC 34:1	2.4064	1.2669	0.000151	3.8204		Cer 44:1	1.8104	0.85635	0.0002	3.6991
PC 34:0.1	1.075	0.10435	0.80346	0.095037		Cer 44:0.1	0.97148	-0.04175	0.79778	0.098117
PC 34:0	1.2011	0.26439	0.070149	1.154		Cer 44:0	0.49584	-1.012	0.005856	2.2324
PC 33:3	0.72131	-0.47131	0.098806	1.0052		Cer 43:4	2.7421	1.4553	0.000163	3.7881
PC 33:2.2	0.97781	-0.03238	0.73565	0.13333		Cer 43:3	1.4212	0.50713	0.007654	2.1161
PC 33:2.1	1.1365	0.18456	0.16656	0.77842		Cer 43:2	1.0582	0.081635	0.17357	0.76052
PC 33:2	0.87768	-0.18823	0.52985	0.27584		Cer 43:1.1	1.0058	0.00836	0.91346	0.039312
PC 33:1.2	1.2214	0.28849	0.036273	1.4404		Cer 43:1	1.7601	0.8157	8.31e-05	4.0806
PC 33:1	1.4163	0.50208	0.13568	0.86749		Cer 43:0	1.1093	0.14964	0.26606	0.57502
PC 33:0.1	1.4018	0.48729	0.00589	2.2299		Cer 42:4	1.437	0.52303	0.000791	3.1019
PC 33:0	2.1247	1.0872	0.000343	3.4642		Cer 42:3	1.3524	0.43549	0.004372	2.3594
PC 33:0	2.1247	1.0872	0.000343	3.4642		Cer 42:2	1.2148	0.28073	0.024737	1.6067
PC 32:4.1	1.7447	0.80295	0.004063	2.3911		Cer 42:1.1	1.3035	0.38244	0.000712	3.1476
PC 32:4	1.3443	0.42686	0.032271	1.4912		Cer 42:1	2.3604	1.2391	4.04e-05	4.3937
PC 32:3.3	1.5675	0.64845	0.003998	2.3981		Cer 42:0.1	1.8931	0.92073	5.94e-05	4.2262
PC 32:3.2	1.0624	0.087272	0.73611	0.13305		Cer 42:0	0.86533	-0.20868	0.18585	0.73083
PC 32:3.1	0.96311	-0.05423	0.91182	0.04009		Cer 41:3	1.3141	0.39413	0.026572	1.5756
PC 32:3	0.86668	-0.20643	0.49412	0.30617		Cer 41:2.1	1.777	0.82945	0.000477	3.3214
PC 32:2.2	0.92851	-0.10701	0.57639	0.23929		Cer 41:2	1.6219	0.6977	0.000781	3.1072
PC 32:2.1	1.2394	0.3097	0.53683	0.27017		Cer 41:1	1.4756	0.56127	0.000109	3.9641
PC 32:2	0.83779	-0.25533	0.27618	0.55881		Cer 41:0	1.5539	0.63585	0.000347	3.4596
PC 32:1.1	1.7932	0.84251	0.000334	3.476		Cer 40:2	1.7753	0.82803	0.000197	3.7062
PC 32:1	1.3655	0.44946	0.061342	1.2122		Cer 40:1.1	1.6109	0.6879	0.002469	2.6075
PC 32:0.1	1.7704	0.82411	0.91182	0.04009		Cer 40:1	1.6901	0.75708	0.000347	3.4596
PC 32:0	1.9557	0.96767	0.001086	2.9642		Cer 40:0	1.7319	0.79237	6.88e-05	4.1627
PC 31:2	0.71444	-0.48511	0.077978	1.108		Cer 39:1	1.7325	0.79285	0.001098	2.9593
PC 31:1.1	1.1456	0.19613	0.22109	0.65543		Cer 38:2	1.6044	0.68206	0.00391	2.4078
PC 31:1	0.81752	-0.29067	0.16803	0.77462		Cer 38:1.1	1.5503	0.63257	0.005123	2.2905
PC 31:0.1	1.4907	0.57597	0.000788	3.1036		Cer 38:1	1.2328	0.30192	0.096961	1.0134
PC 31:0	1.9242	0.94427	0.000131	3.8814		Cer 38:0	1.4861	0.57153	0.003284	2.4836
PC 30:3.1	1.5952	0.67373	0.006722	2.1725		Cer 37:1	1.3458	0.42847	0.015083	1.8215
PC 30:3	1.5985	0.67673	0.006858	2.1638		Cer 36:2	1.6606	0.73174	0.009501	2.0222
PC 30:2	0.84368	-0.24524	0.52704	0.27816		Cer 36:1.1	1.4744	0.56018	0.001847	2.7335
PC 30:1.1	1.189	0.24972	0.27003	0.56858		Cer 36:1	0.80067	-0.32072	0.14602	0.8356
PC 30:1	0.86536	-0.20863	0.48673	0.31271		Cer 35:4	0.43736	-1.1931	0.000144	3.8409
PC 30:0.1	1.5714	0.65207	0.004464	2.3503		Cer 35:1	0.98366	-0.02376	0.73552	0.13341
PC 30:0	1.5697	0.65048	0.004775	2.321		Cer 35:0	1.1067	0.14633	0.42041	0.37633
PC 29:1.1	0.32763	-1.6099	0.029299	1.5332		Cer 34:2	0.84746	-0.23878	0.041604	1.3809
PC 29:1.1	0.32763	-1.6099	0.029299	1.5332		Cer 34:0	1.7962	0.84491	0.000262	3.5816
PC 29:1	0.6617	-0.59576	0.10202	0.99131		Cer 33:1	1.5576	0.63929	0.001398	2.8545
PC 29:0.1	1.1157	0.15795	0.39116	0.40764		Cer 32:1	1.6435	0.71678	5.9e-05	4.2289
PC 29:0	1.1333	0.18051	0.37214	0.42929		Cer 32:0	2.3415	1.2274	0.000446	3.3511
PC 28:0	1.2757	0.3513	0.17311	0.76169		Cer 20:0	0.54648	-0.87176	7.78e-05	4.1091
LPE 20:4	1.3337	0.41547	0.043522	1.3613		Campesteryl ester 22:4.1	1.5272	0.61093	0.002465	2.6082
LPE 18:1	0.17615	-2.5051	8.06e-06	5.0936		Campesteryl ester 22:4	0.65789	-0.60408	0.008586	2.0662
LPE 18:1	0.17615	-2.5051	8.06e-06	5.0936
LPE 18:0	2.4856	1.3136	0.000107	3.9689
LPE 18:0	2.4856	1.3136	0.000107	3.9689
LPC 26:1	1.072	0.10036	0.46185	0.33549
LPC 26:0	2.2849	1.1921	0.036892	1.4331
LPC 26:0	2.2849	1.1921	0.036892	1.4331
LPC 24:5.1	1.596	0.67449	0.087913	1.0559
LPC 24:5	1.5333	0.61664	0.12863	0.89066
LPC 24:2	0.391	-1.3548	0.13668	0.8643
LPC 24:1	1.2232	0.29067	0.0258	1.5884
LPC 24:0	1.5054	0.59014	0.003982	2.3999
LPC 22:4	2.4883	1.3152	0.001381	2.8599
LPC 22:4	2.4883	1.3152	0.001381	2.8599
LPC 22:1	1.6634	0.73413	0.002762	2.5588
LPC 22:0	1.5014	0.58633	0.002981	2.5257
LPC 20:4.1	1.1686	0.22479	0.34764	0.45886
LPC 20:4	1.2447	0.31576	0.13268	0.87718
LPC 20:1	1.8539	0.89055	0.001065	2.9726
LPC 20:0	1.4257	0.51165	0.005474	2.2617
LPC 19:0	1.8481	0.88604	0.000222	3.6543
LPC 18:3	0.60124	-0.73398	0.92684	0.032997
LPC 18:2	2.3582	1.2377	0.63215	0.19918
LPC 18:1.1	1.1705	0.2271	0.14861	0.82795
LPC 18:1	4.9403	2.3046	2.2e-06	5.6578
LPC 18:1	4.9403	2.3046	2.2e-06	5.6578
LPC 18:0	2.1317	1.092	0.000231	3.6367
LPC 18:0	2.1317	1.092	0.000231	3.6367
LPC 17:0	1.8494	0.88703	0.00059	3.2292
LPC 16:1	1.3863	0.47123	0.028221	1.5494
LPC 16:0	0.749	-0.41697	0.88612	0.052508
LPC 15:0	0.76547	-0.38558	0.008974	2.047
LPC 14:0	0.33371	-1.5833	0.000153	3.8149
LPC 14:0	0.33371	-1.5833	0.000153	3.8149
DG 54:4.1	0.58405	-0.77583	0.046558	1.332
DG 54:4	0.72784	-0.45831	0.043362	1.3629
DG 54:3	0.8895	-0.16893	0.36259	0.44058
DG 52:5	1.0048	0.006893	0.97211	0.012286
DG 52:4.1	0.74216	-0.43019	0.014593	1.8359
DG 52:4	0.73885	-0.43665	0.075448	1.1224
DG 52:2	0.64577	-0.6309	0.11288	0.94738
DG 52:1.2	0.898	-0.1552	0.39166	0.40709
DG 52:1.1	0.78521	-0.34885	0.24246	0.61537
DG 52:1	0.076736	-3.704	0.006824	2.1659
DG 52:1	0.076736	-3.704	0.006824	2.1659
DG 50:5	1.0078	0.011206	0.88227	0.054396
DG 50:4	0.80439	-0.31402	0.048989	1.3099
DG 50:1	2.7734	1.4717	0.68377	0.16509
DG 48:5.1	0.78911	-0.34171	0.029346	1.5325
DG 48:5	1.3459	0.42852	0.027481	1.561
DG 48:4	0.92165	-0.11772	0.36423	0.43862
DG 48:2	1.1728	0.22997	0.008306	2.0806
DG 48:1	1.0831	0.1151	0.49412	0.30617
DG 48:0	1.0511	0.071873	0.52741	0.27785
DG 46:9	0.77419	-0.36924	0.29921	0.52402
DG 46:8	3.9095	1.967	0.001798	2.7453
DG 46:8	3.9095	1.967	0.001798	2.7453
DG 46:5.1	1.317	0.3973	0.006494	2.1875
DG 46:5	1.5577	0.63942	0.001788	2.7476
DG 46:4.1	0.67145	-0.57464	0.027731	1.557
DG 46:4	0.99711	-0.00418	0.99008	0.00433
DG 46:2	1.1773	0.23553	0.039292	1.4057
DG 46:1	1.2207	0.28776	0.019185	1.717
DG 46:0	1.2482	0.31989	0.23976	0.62023
DG 44:9.2	1.4634	0.5493	0.29058	0.53673
DG 44:9.1	1.0476	0.067091	0.64323	0.19163
DG 44:9	1.0628	0.087869	0.29464	0.5307
DG 44:8	1.3149	0.39493	0.019878	1.7016
DG 44:5	1.3328	0.41447	0.01083	1.9654
DG 44:4	1.2826	0.35902	0.070904	1.1493
DG 44:2	1.2295	0.29805	0.065969	1.1807
DG 44:1.1	1.1496	0.2011	0.36974	0.4321
DG 44:1	2.1295	1.0905	0.001061	2.9743
DG 44:1	2.1295	1.0905	0.001061	2.9743
DG 43:2	1.2639	0.33793	0.069416	1.1585
DG 42:9.1	0.89978	-0.15236	0.40186	0.39593
DG 42:9	0.9224	-0.11653	0.418	0.37883
DG 42:8.1	0.52018	-0.94291	0.16845	0.77354
DG 42:8	1.2079	0.27248	0.072442	1.14
DG 42:7.3	0.085771	-3.5434	0.000982	3.0077
DG 42:7.3	0.085771	-3.5434	0.000982	3.0077
DG 42:7.2	0.5252	-0.92907	0.010188	1.9919
DG 42:7.1	0.76727	-0.3822	0.11241	0.94921
DG 42:7	1.1456	0.19611	0.15772	0.80212
DG 42:6.1	1.2659	0.34012	0.36781	0.43438
DG 42:6	0.95453	-0.06714	0.66978	0.17406
DG 42:5.2	1.283	0.35955	0.073327	1.1347
DG 42:5.1	1.4182	0.50408	0.033091	1.4803
DG 42:5	2.6942	1.4299	0.000158	3.802
DG 42:5	2.6942	1.4299	0.000158	3.802
DG 42:4.1	2.0085	1.0061	0.001728	2.7625
DG 42:4.1	2.0085	1.0061	0.001728	2.7625
DG 42:4	1.7306	0.7913	0.001247	2.9042
DG 42:3	1.2321	0.30115	0.057386	1.2412
DG 42:2	1.4246	0.51051	0.003314	2.4797
DG 42:1.1	1.4409	0.52701	0.009543	2.0203
DG 42:1	1.4908	0.57608	0.01083	1.9654
DG 41:4	2.4208	1.2755	0.001124	2.9492
DG 41:4	2.4208	1.2755	0.001124	2.9492
DG 40:9	0.55562	-0.84782	0.041748	1.3794
DG 40:8	1.0479	0.067436	0.52973	0.27594
DG 40:7	0.83358	-0.26261	0.1006	0.99742
DG 40:6.2	0.98722	-0.01856	0.89915	0.046169
DG 40:6.1	0.6198	-0.69014	0.001321	2.879
DG 40:6	0.69937	-0.51588	0.008592	2.0659
DG 40:5.1	1.0465	0.065575	0.57482	0.24047
DG 40:5	1.1108	0.15157	0.18969	0.72196
DG 40:4.2	3.1476	1.6543	0.000142	3.8463
DG 40:4.2	3.1476	1.6543	0.000142	3.8463
DG 40:4.1	0.83103	-0.26703	0.23142	0.6356
DG 40:4	1.1268	0.17227	0.35639	0.44808
DG 40:3.1	2.4769	1.3085	0.000627	3.2027
DG 40:3.1	2.4769	1.3085	0.000627	3.2027
DG 40:3	0.93338	-0.09947	0.65665	0.18267
DG 40:2	1.4564	0.54239	0.006307	2.2002
DG 40:1.1	1.6737	0.74305	0.001005	2.998
DG 40:1	1.5359	0.61906	0.004009	2.397
DG 40:0	3.086	1.6257	0.000905	3.0435
DG 40:0	3.086	1.6257	0.000905	3.0435
DG 39:5.1	0.87335	-0.19537	0.11819	0.9274
DG 39:5	0.81928	-0.28757	0.13659	0.86459
DG 39:4	0.97587	-0.03524	0.86028	0.06536
DG 38:7	0.62635	-0.67495	0.044269	1.3539
DG 38:6.1	0.65015	-0.62116	0.00439	2.3575
DG 38:6	0.75333	-0.40865	0.095766	1.0188
DG 38:5.1	0.90052	-0.15117	0.25452	0.59427
DG 38:5	0.96823	-0.04657	0.64755	0.18872
DG 38:4.2	1.1974	0.25991	0.058117	1.2357
DG 38:4.1	1.148	0.19913	0.095541	1.0198
DG 38:4	0.78781	-0.34408	0.018223	1.7394
DG 38:3.1	1.0225	0.032106	0.83357	0.079057
DG 38:3	1.7856	0.83639	0.000818	3.0872
DG 38:2.1	1.5189	0.60307	0.007528	2.1233
DG 38:2	1.2512	0.32325	0.077473	1.1109
DG 38:1	2.2633	1.1784	0.001007	2.9968
DG 38:1	2.2633	1.1784	0.001007	2.9968
DG 37:4.1	1.0089	0.012727	0.88227	0.054396
DG 37:4	0.64505	-0.63252	0.010036	1.9984
DG 37:3.1	0.85938	-0.21863	0.29707	0.52715
DG 37:3	0.84045	-0.25077	0.12186	0.91413
DG 37:2.1	1.3065	0.3857	0.030351	1.5178
DG 37:2	1.1174	0.16015	0.48673	0.31271
DG 37:1.1	1.9254	0.94515	0.00072	3.1427
DG 37:1	1.448	0.53408	0.004565	2.3406
DG 36:6	0.55029	-0.86174	0.11676	0.93271
DG 36:5.1	1.386	0.47097	0.055062	1.2592
DG 36:5	0.59497	-0.74912	0.062628	1.2032
DG 36:4.1	1.0972	0.13378	0.29718	0.52699
DG 36:4	0.87146	-0.1985	0.2671	0.57332
DG 36:3.2	0.87424	-0.19389	0.31398	0.5031
DG 36:3.1	0.51381	-0.9607	0.000231	3.6367
DG 36:3	0.99293	-0.01023	0.92457	0.034061
DG 36:2	0.97384	-0.03825	0.75213	0.12371
DG 36:1.1	1.8395	0.87928	0.001071	2.9703
DG 36:1	1.2372	0.30707	0.37264	0.42872
DG 36:0	4.8953	2.2914	1.46e-05	4.8359
DG 36:0	4.8953	2.2914	1.46e-05	4.8359
DG 35:2.1	1.237	0.30684	0.14	0.85389
DG 35:2	0.99911	-0.00129	0.99008	0.00433
DG 35:1.2	1.8234	0.86667	0.000449	3.3476
DG 35:1.1	1.3056	0.38475	0.025464	1.5941
DG 35:1	1.7435	0.80203	0.026884	1.5705
DG 34:4	1.2143	0.28011	0.11211	0.95037
DG 34:3.1	0.76024	-0.39547	0.079561	1.0993
DG 34:3	0.99127	-0.01265	0.88765	0.051759
DG 34:2.1	1.1648	0.22003	0.11211	0.95037
DG 34:2	0.94855	-0.07621	0.75846	0.12007
DG 34:1.1	1.6055	0.68306	0.001997	2.6996
DG 34:1	1.545	0.62761	0.01379	1.8604
DG 34:0	3.5119	1.8123	4.9e-06	5.31
DG 34:0	3.5119	1.8123	4.9e-06	5.31
DG 33:0	2.9626	1.5669	8.58e-05	4.0664
DG 33:0	2.9626	1.5669	8.58e-05	4.0664
DG 32:1	1.4499	0.53591	0.016961	1.7705
DG 32:0	3.3164	1.7296	1.63e-05	4.7873
DG 32:0	3.3164	1.7296	1.63e-05	4.7873
DG 31:0	2.8985	1.5353	2.85e-05	4.5455
DG 31:0	2.8985	1.5353	2.85e-05	4.5455
DG 30:0	2.8347	1.5032	0.000272	3.5652
DG 30:0	2.8347	1.5032	0.000272	3.5652
Cholesteryl_ester 28:2	2.5382	1.3438	0.029139	1.5355
Cholesteryl_ester 26:5	3.5735	1.8373	0.00032	3.4954
Cholesteryl_ester 26:4	8.2193	3.039	1.25e-05	4.9026
Cholesteryl_ester 26:3	3.7649	1.9126	0.000651	3.1863
Cholesteryl_ester 26:2.1	4.0218	2.0079	0.000266	3.5759
Cholesteryl_ester 26:2	3.6528	1.869	0.000929	3.0322
Cholesteryl_ester 26:1	4.4004	2.1376	0.0011	2.9585
Cholesteryl_ester 25:1	3.5385	1.8231	0.001593	2.7977
Cholesteryl_ester 24:6	3.8327	1.9383	0.000161	3.7934
Cholesteryl_ester 24:5	3.742	1.9038	0.000131	3.8814
Cholesteryl_ester 24:4.1	9.7263	3.2819	1.02e-05	4.9907
Cholesteryl_ester 24:4	3.5011	1.8078	7.8e-05	4.1077
Cholesteryl_ester 24:3	3.9225	1.9718	0.000289	3.5398
Cholesteryl_ester 24:2.1	4.174	2.0614	0.000266	3.5755
Cholesteryl_ester 24:2	3.0944	1.6297	0.001691	2.7719
Cholesteryl_ester 24:1	4.4014	2.138	0.001798	2.7453
Cholesteryl_ester 22:6.1	3.2413	1.6966	8.4e-05	4.0756
Cholesteryl_ester 22:6	1.5357	0.61889	0.016667	1.7781
Cholesteryl_ester 22:5.1	3.2295	1.6913	0.000334	3.476
Cholesteryl_ester 22:5	3.3373	1.7387	0.000136	3.8656
Cholesteryl_ester 22:4.2	4.4073	2.1399	9.01e-05	4.0452
Cholesteryl_ester 22:4.1	4.3367	2.1166	1.76e-05	4.7539
Cholesteryl_ester 22:4	1.9309	0.94926	0.00056	3.2521
Cholesteryl_ester 22:3	2.7248	1.4462	0.001023	2.9899
Cholesteryl_ester 22:2	2.5894	1.3726	0.000661	3.1799
Cholesteryl_ester 22:1	4.5704	2.1923	0.000582	3.2348
Cholesteryl_ester 21:4.1	3.1302	1.6463	0.001222	2.913
Cholesteryl_ester 21:4	1.4469	0.53293	0.004487	2.3481
Cholesteryl_ester 21:3	3.3836	1.7586	0.000942	3.0259
Cholesteryl_ester 20:5.1	3.6314	1.8605	0.000381	3.4192
Cholesteryl_ester 20:5	3.5027	1.8085	3.64e-05	4.439
Cholesteryl_ester 20:4	4.8416	2.2755	1.15e-05	4.941
Cholesteryl_ester 20:3.2	2.122	1.0854	0.003664	2.436
Cholesteryl_ester 20:3.1	4.305	2.106	0.000125	3.9023
Cholesteryl_ester 20:3	3.9388	1.9778	9.88e-05	4.0052
Cholesteryl_ester 20:2	3.1286	1.6455	0.000478	3.3204
Cholesteryl_ester 20:1	5.0114	2.3252	0.000136	3.8656
Cholesteryl_ester 19:2	4.9455	2.3061	6.44e-07	6.1914
Cholesteryl_ester 18:3	3.5723	1.8368	0.001652	2.782
Cholesteryl_ester 18:2	1.6528	0.72495	0.012194	1.9139
Cholesteryl_ester 18:1.1	4.2318	2.0813	4.68e-05	4.3301
Cholesteryl_ester 16:1	2.6218	1.3905	0.001213	2.9161
Cholesteryl_ester 16:0	2.4884	1.3152	0.000211	3.6767
Cer 46:0.1	4.4725	2.1611	0.000964	3.0158
Cer 46:0.1	4.4725	2.1611	0.000964	3.0158
Cer 46:0	3.8675	1.9514	0.008974	2.047
Cer 46:0	3.8675	1.9514	0.008974	2.047
Cer 45:0	4.3678	2.1269	0.001739	2.7597
Cer 45:0	4.3678	2.1269	0.001739	2.7597
Cer 44:3	1.3626	0.44633	0.072442	1.14
Cer 44:2	1.4556	0.54165	0.012137	1.9159
Cer 44:1.1	2.0454	1.0324	0.000157	3.8052
Cer 44:1.1	2.0454	1.0324	0.000157	3.8052
Cer 44:1	40.234	5.3303	8.89e-08	7.0511
Cer 44:1	40.234	5.3303	8.89e-08	7.0511
Cer 44:0.1	10.85	3.4397	8.15e-06	5.089
Cer 44:0.1	10.85	3.4397	8.15e-06	5.089
Cer 44:0	3.8982	1.9628	0.000241	3.6183
Cer 44:0	3.8982	1.9628	0.000241	3.6183
Cer 43:4	1.3202	0.40074	0.12182	0.91429
Cer 43:3	1.7791	0.83111	0.015762	1.8024
Cer 43:2	1.9527	0.96546	0.002966	2.5279
Cer 43:1.1	1.8936	0.92114	0.000853	3.0688
Cer 43:1	21.182	4.4048	3.27e-06	5.4853
Cer 43:1	21.182	4.4048	3.27e-06	5.4853
Cer 43:0	8.2747	3.0487	6.4e-06	5.1938
Cer 43:0	8.2747	3.0487	6.4e-06	5.1938
Cer 42:4	3.1643	1.6619	8.69e-05	4.0612
Cer 42:4	3.1643	1.6619	8.69e-05	4.0612
Cer 42:3	2.3085	1.207	0.000718	3.1437
Cer 42:3	2.3085	1.207	0.000718	3.1437
Cer 42:2	2.1733	1.1199	0.001429	2.8449
Cer 42:2	2.1733	1.1199	0.001429	2.8449
Cer 42:1.1	2.1082	1.076	0.000682	3.166
Cer 42:1.1	2.1082	1.076	0.000682	3.166
Cer 42:1	23.751	4.5699	2.48e-06	5.6064
Cer 42:1	23.751	4.5699	2.48e-06	5.6064
Cer 42:0.1	11.613	3.5377	6.8e-07	6.1678
Cer 42:0.1	11.613	3.5377	6.8e-07	6.1678
Cer 42:0	3.811	1.9302	0.000105	3.9776
Cer 42:0	3.811	1.9302	0.000105	3.9776
Cer 41:3	5.414	2.4367	1.49e-05	4.8269
Cer 41:3	5.414	2.4367	1.49e-05	4.8269
Cer 41:2.1	2.2746	1.1856	0.002718	2.5657
Cer 41:2.1	2.2746	1.1856	0.002718	2.5657
Cer 41:2	3.7704	1.9147	0.000171	3.7666
Cer 41:2	3.7704	1.9147	0.000171	3.7666
Cer 41:1	2.8519	1.5119	0.000582	3.2348
Cer 41:1	2.8519	1.5119	0.000582	3.2348
Cer 41:0	8.0745	3.0134	8.32e-06	5.08
Cer 41:0	8.0745	3.0134	8.32e-06	5.08
Cer 40:2	3.3404	1.74	0.000125	3.9023
Cer 40:2	3.3404	1.74	0.000125	3.9023
Cer 40:1.1	3.0707	1.6186	0.001503	2.823
Cer 40:1.1	3.0707	1.6186	0.001503	2.823
Cer 40:1	3.4445	1.7843	0.000241	3.6183
Cer 40:1	3.4445	1.7843	0.000241	3.6183
Cer 40:0	13.523	3.7573	2.48e-06	5.6064
Cer 40:0	13.523	3.7573	2.48e-06	5.6064
Cer 39:1	5.3512	2.4199	3.62e-05	4.4419
Cer 39:1	5.3512	2.4199	3.62e-05	4.4419
Cer 38:2	5.405	2.4343	3.25e-05	4.4882
Cer 38:2	5.405	2.4343	3.25e-05	4.4882
Cer 38:1.1	5.453	2.447	8.06e-06	5.0936
Cer 38:1.1	5.453	2.447	8.06e-06	5.0936
Cer 38:1	5.3113	2.4091	1.23e-06	5.9101
Cer 38:1	5.3113	2.4091	1.23e-06	5.9101
Cer 38:0	13.026	3.7033	9.73e-07	6.0119
Cer 38:0	13.026	3.7033	9.73e-07	6.0119
Cer 37:1	4.8437	2.2761	1.25e-05	4.9031
Cer 37:1	4.8437	2.2761	1.25e-05	4.9031
Cer 36:2	7.8156	2.9664	2.65e-05	4.5766
Cer 36:2	7.8156	2.9664	2.65e-05	4.5766
Cer 36:1.1	9.4471	3.2399	7.9e-06	5.1022
Cer 36:1.1	9.4471	3.2399	7.9e-06	5.1022
Cer 36:1	24.896	4.6379	2.65e-05	4.5766
Cer 36:1	24.896	4.6379	2.65e-05	4.5766
Cer 35:4	5.3518	2.42	5.17e-06	5.2868
Cer 35:4	5.3518	2.42	5.17e-06	5.2868
Cer 35:1	7.6941	2.9438	3.25e-07	6.4886
Cer 35:1	7.6941	2.9438	3.25e-07	6.4886
Cer 35:0	19.021	4.2496	1.51e-05	4.8215
Cer 35:0	19.021	4.2496	1.51e-05	4.8215
Cer 34:2	8.446	3.0783	3.77e-07	6.424
Cer 34:2	8.446	3.0783	3.77e-07	6.424
Cer 34:0	23.36	4.546	2.06e-06	5.6858
Cer 34:0	23.36	4.546	2.06e-06	5.6858
Cer 33:1	10.051	3.3293	3.61e-07	6.4421
Cer 33:1	10.051	3.3293	3.61e-07	6.4421
Cer 32:1	5.2143	2.3825	3.03e-05	4.5191
Cer 32:1	5.2143	2.3825	3.03e-05	4.5191
Cer 32:0	19.219	4.2644	9.88e-05	4.0052
Cer 32:0	19.219	4.2644	9.88e-05	4.0052
Cer 20:0	4.7527	2.2488	5.85e-07	6.2327
Cer 20:0	4.7527	2.2488	5.85e-07	6.2327
CE 28:2	2.5382	1.3438	0.029139	1.5355
CE 26:5	3.5735	1.8373	0.00032	3.4954
CE 26:4	8.2193	3.039	1.25e-05	4.9026
CE 26:3	3.7649	1.9126	0.000651	3.1863
CE 26:2.1	4.0218	2.0079	0.000266	3.5759
CE 26:2	3.6528	1.869	0.000929	3.0322
CE 26:1	4.4004	2.1376	0.0011	2.9585
CE 25:1	3.5385	1.8231	0.001593	2.7977
CE 24:6	3.8327	1.9383	0.000161	3.7934
CE 24:5	3.742	1.9038	0.000131	3.8814
CE 24:4.1	9.7263	3.2819	1.02e-05	4.9907
CE 24:4	3.5011	1.8078	7.8e-05	4.1077
CE 24:3	3.9225	1.9718	0.000289	3.5398
CE 24:2.1	4.174	2.0614	0.000266	3.5755
CE 24:2	3.0944	1.6297	0.001691	2.7719
CE 24:1	4.4014	2.138	0.001798	2.7453
CE 22:6.1	3.2413	1.6966	8.4e-05	4.0756
CE 22:5.1	3.2295	1.6913	0.000334	3.476
CE 22:5	3.3373	1.7387	0.000136	3.8656
CE 22:4.2	4.4073	2.1399	9.01e-05	4.0452
CE 22:4.1	4.3367	2.1166	1.76e-05	4.7539
CE 22:3	2.7248	1.4462	0.001023	2.9899
CE 22:2	2.5894	1.3726	0.000661	3.1799
CE 22:1	4.5704	2.1923	0.000582	3.2348
CE 21:4.1	3.1302	1.6463	0.001222	2.913
CE 21:3	3.3836	1.7586	0.000942	3.0259
CE 20:5.1	3.6314	1.8605	0.000381	3.4192
CE 20:5	3.5027	1.8085	3.64e-05	4.439
CE 20:4	4.8416	2.2755	1.15e-05	4.941
CE 20:3.2	2.122	1.0854	0.003664	2.436
CE 20:3.1	4.305	2.106	0.000125	3.9023
CE 20:3	3.9388	1.9778	9.88e-05	4.0052
CE 20:2	3.1286	1.6455	0.000478	3.3204
CE 20:1	5.0114	2.3252	0.000136	3.8656
CE 19:2	4.9455	2.3061	6.44e-07	6.1914
CE 18:3	3.5723	1.8368	0.001652	2.782
CE 18:1.1	4.2318	2.0813	4.68e-05	4.3301
CE 16:1	2.6218	1.3905	0.001213	2.9161
CE 16:0	2.4884	1.3152	0.000211	3.6767
Campesteryl ester 22:4.1	3.0086	1.5891	0.000107	3.9689
Campesteryl ester 22:4.1	3.0086	1.5891	0.000107	3.9689
Campesteryl ester 22:4	1.2406	0.31104	0.052024	1.2838

## Sheet: Fig1B
	WT	WT	WT	WT	FSP1 KO	FSP1 KO	FSP1 KO	FSP1 KO	FSP1 KO+FSP1	FSP1 KO+FSP1	FSP1 KO+FSP1	FSP1 KO+FSP1	FSP1 KO+FSP1(E156A)	FSP1 KO+FSP1(E156A)	FSP1 KO+FSP1(E156A)	FSP1 KO+FSP1(E156A)
PC 35:4	0.730563	0.856439	1.14604	0.745115	-1.03457	-0.42523	-0.62424	-0.31155	1.29847	0.928544	1.01205	0.576318	-0.92261	-1.48554	-1.42392	-1.06587
PC 36:0	0.955776	0.738439	1.16825	1.078	-0.31138	0.041211	-0.17292	-0.01145	0.895825	0.946726	0.414922	0.230303	-1.45303	-1.45236	-1.40439	-1.66394
PC 36:4	0.070537	-0.02469	0.531832	0.443164	-0.72482	-0.50703	-0.53035	-0.45517	1.47805	1.79539	1.41076	0.887086	-0.81665	-1.51702	-0.95804	-1.08303
PC 37:0	1.16287	1.05935	1.53471	1.23056	-0.71661	-0.65723	-0.6754	-0.60377	1.03481	0.617265	0.266393	0.253386	-0.947	-0.86177	-1.23738	-1.46018
PC 37:4	0.311762	0.348602	1.08003	0.82642	-1.2028	-0.92069	-1.26716	-0.71956	1.4008	1.4416	0.85018	1.05974	-0.73445	-0.65272	-0.87346	-0.9483
PC 37:4.1	0.626179	0.550632	1.00601	0.768699	-0.67974	-0.45475	-0.58739	-0.4409	1.53897	1.11798	0.846275	0.802695	-1.19838	-1.32166	-1.38077	-1.19385
PC 37:5	0.555285	0.891275	1.76603	1.342	-1.08018	-0.52803	-0.67229	-0.21293	1.17408	0.49656	0.521474	-0.06689	-0.5563	-1.57588	-1.36649	-0.68774
PC 39:4	0.660414	0.572699	1.10877	0.75049	-0.70809	-0.24283	-0.45189	-0.25356	1.21739	1.24393	0.837719	0.670181	-1.14588	-1.63576	-1.35486	-1.26871
PC 39:4.1	0.79377	0.670406	1.16367	0.906469	-0.68039	-0.20387	-0.31546	-0.45743	1.15344	0.878991	1.00365	0.53675	-1.13313	-1.46419	-1.56103	-1.29164
PC 39:5	0.333893	0.450336	1.42031	0.750696	-0.8526	-0.66439	-0.62444	-0.20546	1.76004	1.00953	0.471166	0.624882	-0.68906	-1.61595	-1.49483	-0.67413
PC 39:6	-0.28862	0.315668	1.287	1.30747	-0.63446	-1.22022	-1.06289	-0.55519	1.69958	1.00234	0.83738	0.335677	-0.57465	-1.65132	-0.25866	-0.53911
PC 40:7	0.254468	0.393373	0.938872	0.807537	-1.02179	-0.54551	-0.55825	-0.42518	1.64209	1.22599	1.16085	0.668873	-0.86211	-1.41484	-1.36636	-0.89802
PC 40:8	0.372875	0.195321	0.787873	0.361728	-1.41862	-0.9886	-1.00207	-1.1069	1.70291	1.3509	1.25969	0.962681	-0.41157	-0.69779	-0.78673	-0.58169
PC 41:5	-0.30792	-0.14819	0.945466	0.038322	-0.94693	0.283019	0.073631	-0.60442	1.68886	1.22636	1.5721	0.662241	-0.7639	-1.37801	-1.44631	-0.89432
PC 43:5	-0.52938	-0.46521	0.71197	0.594701	-0.18622	-1.60467	-1.29106	-0.65421	1.71989	1.68805	1.21869	0.672162	-0.17948	-0.71344	-0.19888	-0.78292
PC 48:5	-0.32848	-0.2	0.422927	0.003739	-1.25291	-1.03295	-0.99435	-1.03596	1.80453	1.55507	1.4884	1.16692	-0.1791	-0.49522	-0.56132	-0.36129
PC 50:5	0.585669	0.570116	1.09953	0.997085	-0.61598	-0.30502	-0.61239	-0.32161	1.37178	1.22321	0.951356	0.201535	-0.87166	-1.39789	-1.48968	-1.38605
PC 50:6	-0.66943	-0.13264	0.515376	-0.04975	-1.02025	-0.96653	-1.34631	-0.6835	1.95026	1.22108	1.44364	1.33985	-0.25951	-0.23845	-0.78001	-0.32383
PC O-30:4	0.108248	-0.0121	0.803301	0.44327	-0.6851	-0.3795	-0.60363	-0.36761	1.76283	1.42048	1.22514	0.904527	-0.81146	-1.35537	-1.4324	-1.02064
PC O-32:4	-0.22081	-0.34824	0.523873	-0.04585	-0.12222	0.193084	-0.16729	0.175075	2.01474	1.31448	0.982024	0.848989	-0.80941	-1.45103	-1.58721	-1.30021
PC O-34:5	0.849652	0.572586	1.18738	0.72465	-0.96121	-0.24116	-0.48975	-0.54204	1.50517	0.948805	0.939115	0.435466	-0.897	-1.33954	-1.4865	-1.20562
PC O-34:5.1	0.608236	0.478027	0.712308	0.439131	-0.38306	0.111348	-0.26002	-0.00562	1.4572	1.11452	1.03412	0.56226	-1.23532	-1.61081	-1.64439	-1.37793
PC P-29:3	0.271744	-0.01642	1.66529	0.876875	-0.72891	-0.69524	-0.82725	-0.72342	1.83697	1.03668	0.829583	0.361108	-0.67724	-1.05277	-1.0914	-1.0656
PC P-31:3	-0.02752	-0.23645	0.594519	0.14233	-0.3029	0.257159	-0.18746	-0.15641	1.7659	1.35448	1.04714	1.0721	-1.11786	-1.33215	-1.40331	-1.46959
PC P-32:4	0.589354	0.370107	1.59748	1.36701	-0.74666	0.437831	0.071795	-0.28413	0.955637	0.844915	0.073906	0.214661	-1.26947	-1.27521	-1.48921	-1.45801
PC P-32:4.1	0.167802	-0.54605	1.19841	0.447959	-0.68973	-0.32762	-0.68287	-0.5009	1.771	1.53	0.600426	1.06501	-1.55962	-0.53631	-1.25809	-0.67944
PC P-34:6	0.246105	0.028929	0.838878	0.455027	-1.0059	-0.67436	-0.93311	-0.81715	2.05514	1.48655	0.959301	0.799133	-0.69266	-0.77934	-0.91351	-1.05303
PC P-36:7	0.818894	0.466193	0.884012	0.683528	-1.71755	-0.93971	-0.65549	-1.10476	1.59128	1.01627	0.963124	0.84066	-0.40901	-0.72621	-0.9607	-0.75053
PE P-36:4	1.03364	1.04865	1.91392	1.20394	-0.89138	-0.77192	-0.95968	-1.08849	0.786336	0.534231	0.404942	0.234088	-0.78117	-0.63779	-0.90369	-1.12561
PE P-38:6	1.18335	0.774938	0.987028	1.14945	-1.59848	-1.11571	-1.12226	-0.42462	0.603327	1.16181	1.06467	0.397284	-0.48562	-0.77033	-0.92276	-0.88207
PE P-40:6	0.922487	0.559229	1.67997	1.06565	-0.52893	-0.33017	0.172268	-0.03153	0.474878	1.06076	0.256452	-0.07012	-0.41012	-1.35905	-1.85404	-1.60774
PS 34:1	0.40251	0.023783	0.723189	0.005353	-1.07517	-0.32059	0.258864	-0.63807	1.96485	1.37554	0.999458	0.434728	-1.02476	-0.65599	-0.49495	-1.97874
PS 38:4	1.25576	1.11888	1.09748	1.02199	-1.11376	-0.89053	-0.81797	-0.86821	1.04061	0.81224	0.661527	0.604708	-0.93327	-0.82943	-0.96126	-1.19875
DG 36:2	-0.76733	-1.16867	0.633001	0.168662	-1.33143	-0.14405	-0.18439	-0.27822	1.00127	2.43984	0.487907	1.1939	-0.35863	0.001651	-0.33199	-1.36153
DG 37:4	-0.05752	-1.21927	0.411639	0.691552	-0.52767	0.442091	-0.04678	0.333193	1.76175	0.853436	0.447349	1.12684	0.101729	-0.73589	-1.74421	-1.83824
DG 38:5	0.1812	-0.25837	0.241138	-0.10719	-0.8077	-0.06085	-0.18436	-0.1036	1.62811	1.62658	1.41122	1.09635	-0.77387	-1.27922	-1.2984	-1.31105
DG 38:6	-0.13182	-0.38876	0.824501	0.16514	-1.57145	-0.42702	-0.16324	-1.15315	1.43324	1.90754	0.974003	1.1525	-0.10685	-0.71793	-0.95062	-0.84609
DG 38:7	0.612292	0.321267	0.978076	1.06372	-0.71764	0.207316	0.299254	-0.21204	1.19947	1.03961	0.555987	0.146524	-1.23568	-2.35703	-0.92311	-0.97803
DG 40:7	-0.12926	-0.43884	0.165581	-0.06731	-0.79925	-0.37013	-0.41	-0.35134	1.74142	1.70799	1.50795	1.29335	-0.72279	-0.95789	-1.05546	-1.11401
DG 40:8	0.104259	-0.26545	0.139436	0.039866	0.043698	0.154032	0.149475	-0.01426	1.33181	1.52446	1.23192	1.14525	-1.08985	-1.47679	-1.51619	-1.50167
DG 40:9	0.107562	-0.21001	0.384965	0.250824	-1.88068	-0.19115	-1.28601	-0.7252	1.73739	1.61475	0.995024	1.09393	-0.37786	-0.11766	-0.56296	-0.83292
DG 46:4	0.876695	-0.02731	1.03171	0.648016	-1.76316	-0.17996	-0.70222	-0.44678	1.26415	1.13549	0.951215	1.10598	-0.89397	-1.0848	-0.74856	-1.1665
DG 48:5	0.557621	0.256331	0.715099	0.688868	-0.30006	0.377662	-0.11945	-0.37809	1.26904	1.26977	0.997895	0.563965	-1.46353	-1.39534	-1.55081	-1.48897
TG 40:5	0.296979	0.033845	0.43084	0.121914	-1.4576	-0.80047	-1.34097	-0.79697	1.46996	1.64378	1.34952	1.25471	-0.58021	-0.42187	-0.51694	-0.68654
TG 44:8	0.568219	0.197829	0.622295	0.57137	-0.99949	-0.4759	-0.86837	-0.45999	1.54646	1.48275	1.14201	1.02595	-1.00879	-0.98545	-1.09184	-1.26705
TG 46:8	-0.10429	-0.42036	0.162164	-0.19058	-1.18371	-0.76229	-1.12562	-0.88292	1.94263	1.68535	1.30461	1.27598	-0.37208	-0.26696	-0.5705	-0.49143
TG 55:8	0.888699	0.432369	1.31144	0.892778	-1.3535	-0.42153	-0.98527	-0.88514	1.2453	0.982729	1.07625	0.611677	-0.74905	-0.89471	-1.16613	-0.98591
TG 56:11	0.848753	0.316097	0.929429	0.743033	-0.72778	-0.08995	-0.45655	-0.13018	1.4305	1.18045	0.701945	0.708419	-1.23829	-1.14092	-1.49544	-1.57952
TG 56:8	0.685196	0.104405	0.809897	0.107892	-1.44589	-0.36789	-0.67586	-0.25917	1.3899	1.35101	1.495	0.792529	-0.44518	-1.29359	-1.32787	-0.92038
TG 57:5	0.731002	0.024163	1.7304	0.584043	-1.18254	0.265162	-0.54456	-0.08896	1.13045	0.931072	0.854925	0.169477	-0.36839	-1.62418	-1.67137	-0.94069
TG 57:8	0.24311	0.067977	0.898988	0.427227	-1.99435	-1.1829	-1.47206	-1.14653	1.32981	1.16334	1.07742	0.678592	0.441799	-0.20068	-0.32994	-0.00181
TG 57:8.1	0.901946	0.366615	0.759155	0.764974	-0.3403	-0.06086	-0.36312	-0.21312	1.30093	1.0268	1.05757	0.569323	-1.25436	-1.41623	-1.65569	-1.44362
TG 57:9	0.747188	0.397754	1.39831	0.810708	-1.4687	-0.5776	-0.95182	-0.87243	1.28543	1.0302	1.05672	0.663179	-0.58305	-0.94787	-1.11349	-0.87453
TG 58:11	1.18621	0.804369	1.48364	1.29782	-0.96805	-0.35766	-1.27594	-0.34185	0.964342	0.86147	0.466589	0.049014	-1.02529	-1.13209	-1.01598	-0.99658
TG 58:5	0.864604	0.253732	1.41091	-0.16008	-1.38674	-1.00185	-0.80794	-0.00506	1.46998	1.54488	0.770621	0.082432	0.056191	-0.7304	-0.93603	-1.42524
TG 58:7	0.949701	0.993562	1.57508	1.30365	-0.69934	-0.97318	0.014648	-0.91513	0.691974	0.598261	0.783263	-0.03364	-0.51844	-1.52951	-1.3282	-0.91269
TG 58:7.1	-0.32847	-0.01273	1.49498	0.398501	-1.56699	-0.83035	-0.76576	-1.10275	1.10458	1.60886	1.03231	1.06464	-0.05918	-0.99667	-0.47321	-0.56774
TG 58:8	0.727861	0.425287	1.33924	1.10573	-1.42176	-0.78147	-1.13208	-0.8175	1.33122	1.01669	0.973443	0.319413	-0.22641	-0.95481	-1.12351	-0.78136
TG 58:9	0.796786	0.475817	0.83292	0.448715	-0.46935	0.240544	0.051877	0.222686	1.01261	0.94063	1.02085	0.573515	-1.20935	-1.74549	-1.71014	-1.48261
TG 59:9	0.048136	-0.14472	0.686072	0.379267	-1.5959	-0.92247	-1.23699	-0.84338	1.64945	1.46581	1.36212	0.966984	-0.05662	-0.65914	-0.65441	-0.44421
TG 59:9.1	0.09154	-0.01069	0.520143	0.441895	-1.5213	-1.11888	-1.20154	-1.13632	1.68307	1.56394	1.29004	0.796603	-0.03536	-0.37994	-0.58677	-0.39644
TG 60:10	0.483562	0.29311	0.916764	0.314035	-1.69093	-0.925	-1.13047	-0.86804	1.45626	1.32587	1.30532	0.889872	-0.25235	-0.83123	-0.78113	-0.50566
TG 60:11	0.314647	-0.07902	0.869343	0.324233	-1.61306	-0.6918	-1.14538	-1.02522	1.61129	1.37781	1.35342	0.939595	-0.2873	-0.59576	-0.79612	-0.55667
TG 60:12	0.590773	0.240155	0.796579	0.541365	-0.55683	-0.17115	-0.43098	-0.31163	1.43175	1.28087	1.05983	0.936544	-1.18441	-1.38597	-1.46789	-1.36901
TG 60:13	0.419204	0.018583	0.948434	0.413765	-0.9248	-0.40653	-0.7818	-0.4402	1.81644	1.44639	0.949822	0.897092	-0.90915	-1.00077	-1.28874	-1.15772
TG 60:9	-0.18537	-0.39228	0.266886	0.023362	-0.30613	0.129282	-0.03572	0.036843	1.69524	1.61693	1.31298	0.929829	-1.10232	-1.38367	-1.19059	-1.41527
TG 61:12	0.203059	-0.24927	0.600425	0.202213	-1.15952	-0.55627	-0.994	-0.79191	1.80728	1.5762	1.34787	1.10472	-0.62217	-0.75428	-0.93715	-0.77719
TG 62:11	-0.12232	-0.32671	0.261159	-0.07218	-1.36889	-0.78927	-0.98992	-0.68715	1.74958	1.69074	1.53841	1.16919	-0.2077	-0.68956	-0.66856	-0.48683
TG 62:12	-0.03744	-0.26388	0.587937	0.153907	-1.57022	-1.06338	-1.17268	-0.97098	1.51733	1.51523	1.59909	0.989222	-0.17	-0.49359	-0.15807	-0.46247
TG 62:12.1	0.050965	-0.35051	0.348303	-0.08352	-0.9029	-0.28874	-0.43333	-0.35802	1.66362	1.57343	1.62439	1.20526	-0.76061	-1.12774	-1.16004	-1.00054
TG 62:13	0.205868	-0.12057	0.595193	0.209435	-1.15286	-0.7167	-0.98464	-0.73546	1.75924	1.59543	1.30985	1.15738	-0.58284	-0.7958	-0.91242	-0.8311
TG 62:14	-0.02681	-0.36189	0.438674	0.042087	-1.1358	-0.69608	-0.99859	-0.73992	1.86171	1.66658	1.32193	1.2458	-0.41306	-0.6731	-0.85368	-0.67784
TG 63:5	-0.12113	-0.84816	0.618489	0.036212	-1.29305	-0.11471	-0.73076	-0.09749	2.31233	1.37718	1.21849	0.53604	-0.25509	-0.57442	-1.2696	-0.79433
TG 64:13	-0.19489	-0.44048	0.113181	-0.34515	-0.86364	-0.42835	-0.40409	-0.56342	1.8041	1.53889	1.87508	1.09703	-0.40138	-1.20356	-0.89282	-0.69051
TG 66:8	-0.3702	-0.78294	0.17194	-0.19061	-0.55134	0.169464	-0.32705	-0.124	1.74826	1.57902	1.59935	1.15981	-0.74222	-1.14696	-1.15197	-1.04056
TG 68:6	0.152114	-0.22302	0.888675	0.4154	-1.32295	-0.92009	-1.1569	-1.25363	1.36731	1.10676	1.67464	1.08563	-0.05202	-0.14503	-0.96597	-0.65093

## Sheet: Fig1C
lipid	FC(KO/WT)	log2(FC(KO/WT))	p value	- log10 p	fatty acid			lipid	FC(FSP1KO+FSP1/FSP1KO+FSP1(E156A))	log2(FC(FSP1KO+FSP1/FSP1KO+FSP1(E156A))	p value	- log10 p	fatty acid
TG 28:0	3.6545	1.8697	0.012925	1.8886	non-significant			TG 28:0	0.30536	-1.7114	0.000309	3.5097	non-significant
TG 28:0	3.6545	1.8697	0.012925	1.8886	SFA			TG 28:0	0.30536	-1.7114	0.000309	3.5097	MUFA
TG 32:0	3.3139	1.7285	0.000662	3.1791	non-significant			TG 32:0	0.46804	-1.0953	0.000563	3.2491	non-significant
TG 32:0	3.3139	1.7285	0.000662	3.1791	SFA			TG 32:0	0.46804	-1.0953	0.000563	3.2491	MUFA
TG 32:0.1	3.4001	1.7656	3.73e-05	4.4278	non-significant			TG 32:0.1	0.60603	-0.72253	0.002173	2.6629	non-significant
TG 32:0.1	3.4001	1.7656	3.73e-05	4.4278	SFA			TG 34:0	0.44261	-1.1759	0.012225	1.9127	non-significant
TG 34:0	2.9471	1.5593	0.000107	3.9689	non-significant			TG 34:0	0.44261	-1.1759	0.012225	1.9127	MUFA
TG 34:0	2.9471	1.5593	0.000107	3.9689	SFA			TG 34:0.1	0.58339	-0.77746	0.007196	2.1429	non-significant
TG 34:0.1	3.4312	1.7787	0.000105	3.9784	non-significant			TG 34:0.2	0.80538	-0.31225	0.027092	1.5672	non-significant
TG 34:0.1	3.4312	1.7787	0.000105	3.9784	SFA			TG 36:0	0.60602	-0.72256	0.008539	2.0686	non-significant
TG 34:0.2	3.5229	1.8168	7.13e-06	5.147	non-significant			TG 36:0.1	0.64357	-0.63584	0.005109	2.2917	non-significant
TG 34:0.2	3.5229	1.8168	7.13e-06	5.147	SFA			TG 36:0.2	0.58185	-0.78128	0.000558	3.2534	non-significant
TG 36:0	3.475	1.797	1.38e-05	4.8602	non-significant			TG 36:0.3	0.74747	-0.41991	0.009501	2.0222	non-significant
TG 36:0	3.475	1.797	1.38e-05	4.8602	SFA			TG 36:1	2.125	1.0875	0.000773	3.1117	non-significant
TG 36:0.1	3.4856	1.8014	0.000128	3.893	non-significant			TG 36:1	2.125	1.0875	0.000773	3.1117	MUFA
TG 36:0.1	3.4856	1.8014	0.000128	3.893	SFA			TG 38:0	0.55341	-0.85358	0.001398	2.8545	non-significant
TG 36:0.2	4.0227	2.0082	5.94e-05	4.226	non-significant			TG 38:0.1	0.62429	-0.6797	0.000991	3.004	non-significant
TG 36:0.2	4.0227	2.0082	5.94e-05	4.226	SFA			TG 38:0.2	0.59402	-0.75142	0.000883	3.054	non-significant
TG 36:0.3	3.5528	1.829	4.38e-05	4.3589	non-significant			TG 38:0.3	0.63457	-0.65614	7.12e-05	4.1478	non-significant
TG 36:0.3	3.5528	1.829	4.38e-05	4.3589	SFA			TG 38:1	1.3224	0.40317	0.01458	1.8362	non-significant
TG 36:1	1.1512	0.20309	0.35179	0.45371	non-significant			TG 38:2	1.4299	0.51587	0.69058	0.16078	non-significant
TG 38:0	3.656	1.8702	6.3e-06	5.2005	non-significant			TG 38:2.1	1.3865	0.47142	0.05175	1.2861	non-significant
TG 38:0	3.656	1.8702	6.3e-06	5.2005	SFA			TG 38:4	0.81696	-0.29166	0.096378	1.016	non-significant
TG 38:0.1	3.8807	1.9563	7.81e-05	4.1075	non-significant			TG 38:4.1	0.77212	-0.3731	0.24443	0.61184	non-significant
TG 38:0.1	3.8807	1.9563	7.81e-05	4.1075	SFA			TG 40:0	0.5719	-0.80615	0.000366	3.4361	non-significant
TG 38:0.2	3.5964	1.8465	3.25e-06	5.4887	non-significant			TG 40:0.1	0.53332	-0.90694	0.001049	2.9791	non-significant
TG 38:0.2	3.5964	1.8465	3.25e-06	5.4887	SFA			TG 40:0.2	0.51113	-0.96824	0.000623	3.2054	non-significant
TG 38:0.3	3.5917	1.8447	2.37e-06	5.6244	non-significant			TG 40:1	0.89286	-0.16349	0.1957	0.7084	non-significant
TG 38:0.3	3.5917	1.8447	2.37e-06	5.6244	SFA			TG 40:1.1	0.92183	-0.11742	0.40256	0.39517	non-significant
TG 38:1	0.83983	-0.25183	0.24512	0.61062	non-significant			TG 40:2	0.83674	-0.25715	0.13684	0.86378	non-significant
TG 38:2	0.68813	-0.53925	0.86432	0.063326	non-significant			TG 40:3	1.1234	0.16791	0.29689	0.5274	non-significant
TG 38:2.1	0.41072	-1.2838	0.002079	2.6821	non-significant			TG 40:4	1.1029	0.14128	0.27191	0.56558	non-significant
TG 38:2.1	0.41072	-1.2838	0.002079	2.6821	MUFA/PUFA			TG 40:4.1	0.81637	-0.29271	0.14157	0.84904	non-significant
TG 38:4	0.25691	-1.9607	0.000796	3.0992	non-significant			TG 40:5	0.9187	-0.12233	0.8227	0.084761	non-significant
TG 38:4	0.25691	-1.9607	0.000796	3.0992	PUFA			TG 40:5.1	0.31361	-1.673	3.13e-05	4.5045	non-significant
TG 38:4.1	0.36923	-1.4374	0.066746	1.1756	non-significant			TG 40:5.1	0.31361	-1.673	3.13e-05	4.5045	PUFA
TG 40:0	3.2552	1.7027	5.05e-05	4.2968	non-significant			TG 42:0	1.8153	0.86018	0.012304	1.91	non-significant
TG 40:0	3.2552	1.7027	5.05e-05	4.2968	SFA			TG 42:0.1	0.55321	-0.8541	0.080953	1.0918	non-significant
TG 40:0.1	3.9281	1.9738	2.85e-05	4.5455	non-significant			TG 42:2	0.95609	-0.06478	0.58838	0.23034	non-significant
TG 40:0.1	3.9281	1.9738	2.85e-05	4.5455	SFA			TG 42:2.1	1.0698	0.097323	0.43636	0.36015	non-significant
TG 40:0.2	3.2668	1.7079	2.22e-05	4.6541	non-significant			TG 42:3	1.2674	0.34184	0.045016	1.3466	non-significant
TG 40:0.2	3.2668	1.7079	2.22e-05	4.6541	SFA			TG 42:4	0.70465	-0.50502	0.017851	1.7483	non-significant
TG 40:1	2.9865	1.5785	0.000157	3.8052	non-significant			TG 42:5	0.99373	-0.00907	0.96546	0.015265	non-significant
TG 40:1	2.9865	1.5785	0.000157	3.8052	MUFA			TG 42:5.1	0.44737	-1.1604	0.001909	2.7191	non-significant
TG 40:1.1	1.003	0.00432	0.98092	0.008366	non-significant			TG 42:5.1	0.44737	-1.1604	0.001909	2.7191	PUFA
TG 40:2	0.48296	-1.05	0.004808	2.3181	non-significant			TG 42:5.2	0.14316	-2.8043	0.4219	0.37479	non-significant
TG 40:2	0.48296	-1.05	0.004808	2.3181	MUFA/PUFA			TG 43:0	0.60661	-0.72115	0.077076	1.1131	non-significant
TG 40:3	0.55973	-0.8372	0.027044	1.5679	non-significant			TG 43:0.1	0.83913	-0.25303	0.40866	0.38864	non-significant
TG 40:4	0.22571	-2.1475	0.020815	1.6816	non-significant			TG 44:0	0.65636	-0.60745	0.57043	0.2438	non-significant
TG 40:4	0.22571	-2.1475	0.020815	1.6816	PUFA			TG 44:0.1	4.2423	2.0848	4.71e-05	4.3267	non-significant
TG 40:4.1	0.31982	-1.6447	0.00026	3.585	non-significant			TG 44:0.1	4.2423	2.0848	4.71e-05	4.3267	MUFA
TG 40:4.1	0.31982	-1.6447	0.00026	3.585	PUFA			TG 44:1	3.6221	1.8568	0.000252	3.5993	non-significant
TG 40:5	0.1761	-2.5055	0.000788	3.1036	non-significant			TG 44:1	3.6221	1.8568	0.000252	3.5993	MUFA
TG 40:5	0.1761	-2.5055	0.000788	3.1036	PUFA			TG 44:2	1.5206	0.60465	0.004513	2.3456	non-significant
TG 40:5.1	0.46776	-1.0961	0.001919	2.717	non-significant			TG 44:5	0.54938	-0.86412	0.001358	2.8672	non-significant
TG 40:5.1	0.46776	-1.0961	0.001919	2.717	PUFA			TG 44:6	0.75509	-0.40528	0.069299	1.1593	non-significant
TG 42:0	2.9511	1.5612	0.000142	3.8463	non-significant			TG 44:6.1	0.43917	-1.1871	0.001358	2.8672	non-significant
TG 42:0	2.9511	1.5612	0.000142	3.8463	SFA			TG 44:6.1	0.43917	-1.1871	0.001358	2.8672	PUFA
TG 42:0.1	3.2384	1.6953	4.01e-05	4.3968	non-significant			TG 44:6.2	1.067	0.093518	0.5636	0.24903	non-significant
TG 42:0.1	3.2384	1.6953	4.01e-05	4.3968	SFA			TG 44:7	0.85173	-0.23153	0.22175	0.65414	non-significant
TG 42:2	1.6581	0.72951	0.003921	2.4067	non-significant			TG 44:8	0.12654	-2.9823	4.71e-05	4.3267	non-significant
TG 42:2.1	0.76341	-0.38947	0.032472	1.4885	non-significant			TG 44:8	0.12654	-2.9823	4.71e-05	4.3267	PUFA
TG 42:3	0.50003	-0.99992	0.005645	2.2483	non-significant			TG 45:0	0.74377	-0.42707	0.27016	0.56837	non-significant
TG 42:4	0.35279	-1.5031	0.001691	2.7719	non-significant			TG 45:0.1	1.1755	0.23323	0.36338	0.43964	non-significant
TG 42:4	0.35279	-1.5031	0.001691	2.7719	PUFA			TG 45:1	1.9702	0.97831	0.00328	2.4841	non-significant
TG 42:5	0.40514	-1.3035	0.001774	2.7511	non-significant			TG 45:1.1	1.3213	0.40192	0.048933	1.3104	non-significant
TG 42:5	0.40514	-1.3035	0.001774	2.7511	PUFA			TG 46:0	0.55652	-0.84549	0.21031	0.67715	non-significant
TG 42:5.1	0.35453	-1.496	0.000893	3.0492	non-significant			TG 46:0.1	3.5504	1.828	1.34e-05	4.8742	non-significant
TG 42:5.1	0.35453	-1.496	0.000893	3.0492	PUFA			TG 46:0.1	3.5504	1.828	1.34e-05	4.8742	MUFA
TG 42:5.2	0.13588	-2.8796	0.26945	0.56952	non-significant			TG 46:1	6.4207	2.6827	3.3e-05	4.4817	non-significant
TG 43:0	3.1147	1.6391	1.16e-05	4.9346	non-significant			TG 46:1	6.4207	2.6827	3.3e-05	4.4817	MUFA
TG 43:0	3.1147	1.6391	1.16e-05	4.9346	SFA			TG 46:2	5.9105	2.5633	2.64e-05	4.5776	non-significant
TG 43:0.1	3.27	1.7093	7.69e-05	4.1142	non-significant			TG 46:2	5.9105	2.5633	2.64e-05	4.5776	MUFA/PUFA
TG 43:0.1	3.27	1.7093	7.69e-05	4.1142	SFA			TG 46:2.1	3.1743	1.6664	0.000147	3.8325	non-significant
TG 44:0	4.7116	2.2362	0.00039	3.4095	non-significant			TG 46:2.1	3.1743	1.6664	0.000147	3.8325	MUFA/PUFA
TG 44:0	4.7116	2.2362	0.00039	3.4095	SFA			TG 46:2.2	2.2641	1.1789	0.000172	3.7647	non-significant
TG 44:0.1	3.4066	1.7683	7.81e-05	4.1075	non-significant			TG 46:2.2	2.2641	1.1789	0.000172	3.7647	MUFA/PUFA
TG 44:0.1	3.4066	1.7683	7.81e-05	4.1075	SFA			TG 46:3	8.0638	3.0115	7.78e-05	4.1091	non-significant
TG 44:1	2.0886	1.0625	0.00059	3.229	non-significant			TG 46:3	8.0638	3.0115	7.78e-05	4.1091	MUFA/PUFA
TG 44:1	2.0886	1.0625	0.00059	3.229	MUFA			TG 46:7	0.68913	-0.53714	0.068415	1.1648	non-significant
TG 44:2	1.2391	0.30929	0.21068	0.67638	non-significant			TG 46:8	0.26698	-1.9052	0.000163	3.7881	non-significant
TG 44:5	0.52386	-0.93276	0.006017	2.2206	non-significant			TG 46:8	0.26698	-1.9052	0.000163	3.7881	PUFA
TG 44:6	0.32199	-1.6349	0.000424	3.3724	non-significant			TG 47:0	1.0485	0.068352	0.6517	0.18595	non-significant
TG 44:6	0.32199	-1.6349	0.000424	3.3724	PUFA			TG 47:0.1	1.1247	0.16948	0.41769	0.37915	non-significant
TG 44:6.1	0.24222	-2.0456	0.011398	1.9432	non-significant			TG 47:1	3.1693	1.6642	0.0003	3.5232	non-significant
TG 44:6.1	0.24222	-2.0456	0.011398	1.9432	PUFA			TG 47:1	3.1693	1.6642	0.0003	3.5232	MUFA
TG 44:6.2	0.4096	-1.2877	0.029632	1.5282	non-significant			TG 47:1.1	2.6644	1.4138	7.45e-05	4.1276	non-significant
TG 44:6.2	0.4096	-1.2877	0.029632	1.5282	PUFA			TG 47:1.1	2.6644	1.4138	7.45e-05	4.1276	MUFA
TG 44:7	0.66196	-0.59518	0.032743	1.4849	non-significant			TG 47:1.2	2.2864	1.1931	0.00806	2.0937	non-significant
TG 44:8	0.3628	-1.4627	0.001622	2.7901	non-significant			TG 47:1.2	2.2864	1.1931	0.00806	2.0937	MUFA
TG 44:8	0.3628	-1.4627	0.001622	2.7901	PUFA			TG 47:2	3.035	1.6017	6.74e-05	4.1713	non-significant
TG 45:0	3.7706	1.9148	3.24e-05	4.4897	non-significant			TG 47:2	3.035	1.6017	6.74e-05	4.1713	MUFA/PUFA
TG 45:0	3.7706	1.9148	3.24e-05	4.4897	SFA			TG 47:2.1	1.8235	0.86667	0.013023	1.8853	non-significant
TG 45:0.1	3.319	1.7307	7.51e-07	6.1245	non-significant			TG 48:0	1.7897	0.83974	0.003429	2.4649	non-significant
TG 45:0.1	3.319	1.7307	7.51e-07	6.1245	SFA			TG 48:1.1	3.5509	1.8282	6.08e-06	5.2164	non-significant
TG 45:1	2.0252	1.0181	0.001341	2.8727	non-significant			TG 48:1.1	3.5509	1.8282	6.08e-06	5.2164	MUFA
TG 45:1	2.0252	1.0181	0.001341	2.8727	MUFA			TG 48:1.2	3.5021	1.8082	0.058875	1.2301	non-significant
TG 45:1.1	2.595	1.3757	0.000987	3.0057	non-significant			TG 48:2	5.5691	2.4775	1.56e-05	4.808	non-significant
TG 45:1.1	2.595	1.3757	0.000987	3.0057	MUFA			TG 48:2	5.5691	2.4775	1.56e-05	4.808	MUFA/PUFA
TG 46:0	4.0377	2.0135	0.008142	2.0893	non-significant			TG 48:3	4.8056	2.2647	0.000444	3.3527	non-significant
TG 46:0	4.0377	2.0135	0.008142	2.0893	SFA			TG 48:3	4.8056	2.2647	0.000444	3.3527	MUFA/PUFA
TG 46:0.1	2.9307	1.5512	6.53e-05	4.1849	non-significant			TG 48:3.1	9.6405	3.2691	5.97e-06	5.2243	non-significant
TG 46:0.1	2.9307	1.5512	6.53e-05	4.1849	SFA			TG 48:3.1	9.6405	3.2691	5.97e-06	5.2243	MUFA/PUFA
TG 46:1	1.2521	0.32439	0.12524	0.90226	non-significant			TG 48:3.2	3.2381	1.6952	8.66e-05	4.0625	non-significant
TG 46:2	0.73634	-0.44155	0.073732	1.1323	non-significant			TG 48:3.2	3.2381	1.6952	8.66e-05	4.0625	MUFA/PUFA
TG 46:2.1	1.4382	0.52427	0.066373	1.178	non-significant			TG 48:4	4.7671	2.2531	8.06e-05	4.0935	non-significant
TG 46:2.2	0.90347	-0.14646	0.59296	0.22697	non-significant			TG 48:4	4.7671	2.2531	8.06e-05	4.0935	PUFA
TG 46:3	0.48488	-1.0443	0.024452	1.6117	non-significant			TG 48:4.1	3.1834	1.6705	4.55e-05	4.3419	non-significant
TG 46:3	0.48488	-1.0443	0.024452	1.6117	MUFA/PUFA			TG 48:4.1	3.1834	1.6705	4.55e-05	4.3419	PUFA
TG 46:7	2.2959	1.1991	0.008996	2.046	non-significant			TG 48:5	2.235	1.1602	8e-05	4.0969	non-significant
TG 46:7	2.2959	1.1991	0.008996	2.046	PUFA			TG 48:5	2.235	1.1602	8e-05	4.0969	PUFA
TG 46:8	0.56845	-0.81489	0.004487	2.3481	non-significant			TG 48:8	0.35452	-1.4961	0.000264	3.5786	non-significant
TG 47:0	3.7826	1.9194	0.000938	3.028	non-significant			TG 48:8	0.35452	-1.4961	0.000264	3.5786	PUFA
TG 47:0	3.7826	1.9194	0.000938	3.028	SFA			TG 49:0	1.0979	0.13472	0.79765	0.098189	non-significant
TG 47:0.1	3.5899	1.844	1.51e-05	4.8215	non-significant			TG 49:0.1	1.2168	0.28306	0.073847	1.1317	non-significant
TG 47:0.1	3.5899	1.844	1.51e-05	4.8215	SFA			TG 49:1	2.7008	1.4334	3.3e-05	4.4817	non-significant
TG 47:1	1.4595	0.54551	0.00684	2.165	non-significant			TG 49:1	2.7008	1.4334	3.3e-05	4.4817	MUFA
TG 47:1.1	1.1466	0.19732	0.065759	1.182	non-significant			TG 49:1.1	1.8654	0.89948	0.000141	3.8519	non-significant
TG 47:1.2	2.1421	1.099	0.000818	3.0872	non-significant			TG 49:2	3.227	1.6902	0.001698	2.77	non-significant
TG 47:1.2	2.1421	1.099	0.000818	3.0872	MUFA			TG 49:2	3.227	1.6902	0.001698	2.77	MUFA/PUFA
TG 47:2	1.0895	0.12362	0.57082	0.2435	non-significant			TG 49:2.1	3.1975	1.677	2.63e-05	4.5797	non-significant
TG 47:2.1	2.701	1.4335	5.05e-05	4.2968	non-significant			TG 49:2.1	3.1975	1.677	2.63e-05	4.5797	MUFA/PUFA
TG 47:2.1	2.701	1.4335	5.05e-05	4.2968	MUFA/PUFA			TG 49:2.2	0.36364	-1.4594	4.42e-06	5.3546	non-significant
TG 48:0	3.1971	1.6768	0.000107	3.9689	non-significant			TG 49:2.2	0.36364	-1.4594	4.42e-06	5.3546	MUFA/PUFA
TG 48:0	3.1971	1.6768	0.000107	3.9689	SFA			TG 49:3	4.4952	2.1684	2.5e-05	4.6025	non-significant
TG 48:1.1	1.6885	0.75572	0.001758	2.7549	non-significant			TG 49:3	4.4952	2.1684	2.5e-05	4.6025	MUFA/PUFA
TG 48:1.2	1.8788	0.90979	0.09593	1.018	non-significant			TG 50:0	1.4707	0.55652	0.004205	2.3763	non-significant
TG 48:2	0.77069	-0.37578	0.091669	1.0378	non-significant			TG 50:1	1.9126	0.93552	0.047136	1.3266	non-significant
TG 48:3	0.67883	-0.55889	0.060081	1.2213	non-significant			TG 50:1.1	1.8003	0.84821	0.000904	3.0438	non-significant
TG 48:3.1	0.50554	-0.98411	0.009093	2.0413	non-significant			TG 50:2	2.6796	1.422	1.56e-05	4.808	non-significant
TG 48:3.2	0.70005	-0.51447	0.027414	1.562	non-significant			TG 50:2	2.6796	1.422	1.56e-05	4.808	MUFA/PUFA
TG 48:4	0.362	-1.466	0.003285	2.4834	non-significant			TG 50:3	4.5662	2.191	1.47e-05	4.8332	non-significant
TG 48:4	0.362	-1.466	0.003285	2.4834	PUFA			TG 50:3	4.5662	2.191	1.47e-05	4.8332	MUFA/PUFA
TG 48:4.1	0.53577	-0.90032	0.006509	2.1865	non-significant			TG 50:3.1	3.6943	1.8853	0.000105	3.9772	non-significant
TG 48:5	0.42218	-1.2441	0.000443	3.3532	non-significant			TG 50:3.1	3.6943	1.8853	0.000105	3.9772	MUFA/PUFA
TG 48:5	0.42218	-1.2441	0.000443	3.3532	PUFA			TG 50:3.2	6.662	2.7359	2.17e-06	5.6633	non-significant
TG 48:8	0.77212	-0.3731	0.13568	0.86749	non-significant			TG 50:3.2	6.662	2.7359	2.17e-06	5.6633	MUFA/PUFA
TG 49:0	3.4777	1.7981	0.000264	3.5779	non-significant			TG 50:4	4.3193	2.1108	7.57e-05	4.1211	non-significant
TG 49:0	3.4777	1.7981	0.000264	3.5779	SFA			TG 50:4	4.3193	2.1108	7.57e-05	4.1211	PUFA
TG 49:0.1	2.2509	1.1705	0.000167	3.7769	non-significant			TG 50:4.1	4.8577	2.2803	1.56e-05	4.808	non-significant
TG 49:0.1	2.2509	1.1705	0.000167	3.7769	SFA			TG 50:4.1	4.8577	2.2803	1.56e-05	4.808	PUFA
TG 49:1	1.0774	0.10759	0.42891	0.36763	non-significant			TG 50:4.2	2.0499	1.0355	0.000164	3.7843	non-significant
TG 49:1.1	1.1272	0.17277	0.14856	0.82811	non-significant			TG 50:4.2	2.0499	1.0355	0.000164	3.7843	PUFA
TG 49:2	0.7026	-0.50922	0.23075	0.63685	non-significant			TG 50:5	3.7565	1.9094	8.67e-05	4.0621	non-significant
TG 49:2.1	0.74557	-0.42358	0.017941	1.7462	non-significant			TG 50:5	3.7565	1.9094	8.67e-05	4.0621	PUFA
TG 49:2.2	8.2228	3.0396	3.22e-07	6.4926	non-significant			TG 50:5.1	2.5131	1.3295	6.74e-05	4.1713	non-significant
TG 49:2.2	8.2228	3.0396	3.22e-07	6.4926	MUFA/PUFA			TG 50:5.1	2.5131	1.3295	6.74e-05	4.1713	PUFA
TG 49:3	0.77021	-0.37669	0.24923	0.60341	non-significant			TG 50:5.2	4.2671	2.0933	2.52e-05	4.5979	non-significant
TG 50:0	2.2635	1.1786	0.0005	3.3011	non-significant			TG 50:5.2	4.2671	2.0933	2.52e-05	4.5979	PUFA
TG 50:0	2.2635	1.1786	0.0005	3.3011	SFA			TG 50:6	5.3156	2.4102	2.02e-05	4.6948	non-significant
TG 50:1	1.3018	0.38056	0.005873	2.2312	non-significant			TG 50:6	5.3156	2.4102	2.02e-05	4.6948	PUFA
TG 50:1.1	1.7693	0.8232	0.002325	2.6336	non-significant			TG 50:7	1.3682	0.45228	0.012165	1.9149	non-significant
TG 50:2	1.4182	0.50407	0.006093	2.2151	non-significant			TG 51:0	1.5613	0.64271	0.003	2.5229	non-significant
TG 50:3	0.55275	-0.8553	0.006895	2.1615	non-significant			TG 51:1	2.4227	1.2766	0.00473	2.3251	non-significant
TG 50:3.1	0.39443	-1.3422	0.020554	1.6871	non-significant			TG 51:1	2.4227	1.2766	0.00473	2.3251	MUFA
TG 50:3.1	0.39443	-1.3422	0.020554	1.6871	MUFA/PUFA			TG 51:1.1	1.6848	0.75255	0.001504	2.8228	non-significant
TG 50:3.2	0.57955	-0.78699	0.003877	2.4115	non-significant			TG 51:1.2	1.5089	0.59351	0.002021	2.6945	non-significant
TG 50:4	0.36065	-1.4713	0.003285	2.4834	non-significant			TG 51:2	1.7916	0.84122	7.41e-05	4.1305	non-significant
TG 50:4	0.36065	-1.4713	0.003285	2.4834	PUFA			TG 51:2.1	1.656	0.72773	0.00014	3.8528	non-significant
TG 50:4.1	0.43454	-1.2024	0.002548	2.5939	non-significant			TG 51:3	3.0407	1.6044	6.74e-05	4.1713	non-significant
TG 50:4.1	0.43454	-1.2024	0.002548	2.5939	PUFA			TG 51:3	3.0407	1.6044	6.74e-05	4.1713	MUFA/PUFA
TG 50:4.2	0.85238	-0.23044	0.19038	0.72038	non-significant			TG 51:3.1	2.2962	1.1992	9.73e-05	4.0118	non-significant
TG 50:5	0.30099	-1.7322	0.000356	3.4489	non-significant			TG 51:3.1	2.2962	1.1992	9.73e-05	4.0118	MUFA/PUFA
TG 50:5	0.30099	-1.7322	0.000356	3.4489	PUFA			TG 51:4	3.7728	1.9156	7.81e-05	4.1075	non-significant
TG 50:5.1	0.42802	-1.2242	0.001775	2.7507	non-significant			TG 51:4	3.7728	1.9156	7.81e-05	4.1075	PUFA
TG 50:5.1	0.42802	-1.2242	0.001775	2.7507	PUFA			TG 51:4.1	2.4198	1.2749	7.41e-05	4.1305	non-significant
TG 50:5.2	0.52402	-0.9323	0.005583	2.2532	non-significant			TG 51:4.1	2.4198	1.2749	7.41e-05	4.1305	PUFA
TG 50:6	0.32	-1.6439	0.000878	3.0566	non-significant			TG 51:4.2	0.90819	-0.13893	0.30766	0.51193	non-significant
TG 50:6	0.32	-1.6439	0.000878	3.0566	PUFA			TG 51:5	1.5675	0.64845	0.000907	3.0426	non-significant
TG 50:7	0.53058	-0.91436	0.0025	2.6021	non-significant			TG 51:6	4.0691	2.0247	0.000206	3.6869	non-significant
TG 51:0	2.1156	1.0811	0.000441	3.3554	non-significant			TG 51:6	4.0691	2.0247	0.000206	3.6869	PUFA
TG 51:0	2.1156	1.0811	0.000441	3.3554	SFA			TG 52:0	1.0967	0.13322	0.10539	0.97719	non-significant
TG 51:1	1.1248	0.16965	0.61336	0.21228	non-significant			TG 52:1	1.4717	0.55746	0.003167	2.4994	non-significant
TG 51:1.1	1.058	0.081291	0.54636	0.26252	non-significant			TG 52:2	1.3047	0.38373	0.026474	1.5772	non-significant
TG 51:1.2	0.96853	-0.04613	0.82808	0.081926	non-significant			TG 52:3	2.1894	1.1306	3.13e-05	4.5045	non-significant
TG 51:2	0.78322	-0.35251	0.039866	1.3994	non-significant			TG 52:3	2.1894	1.1306	3.13e-05	4.5045	MUFA/PUFA
TG 51:2.1	0.83879	-0.25361	0.11454	0.94106	non-significant			TG 52:3.1	2.2686	1.1818	0.000164	3.7862	non-significant
TG 51:3	0.64758	-0.62688	0.004565	2.3406	non-significant			TG 52:3.1	2.2686	1.1818	0.000164	3.7862	MUFA/PUFA
TG 51:3.1	0.44783	-1.159	0.000177	3.7523	non-significant			TG 52:3.2	4.2705	2.0944	6.74e-05	4.1713	non-significant
TG 51:3.1	0.44783	-1.159	0.000177	3.7523	MUFA/PUFA			TG 52:3.2	4.2705	2.0944	6.74e-05	4.1713	MUFA/PUFA
TG 51:4	0.4304	-1.2163	0.001124	2.9492	non-significant			TG 52:4	2.77	1.4699	4.66e-05	4.3319	non-significant
TG 51:4	0.4304	-1.2163	0.001124	2.9492	PUFA			TG 52:4	2.77	1.4699	4.66e-05	4.3319	PUFA
TG 51:4.1	0.54011	-0.88867	0.001751	2.7566	non-significant			TG 52:4.1	3.3252	1.7334	1.49e-05	4.8279	non-significant
TG 51:4.2	0.77956	-0.35927	0.024452	1.6117	non-significant			TG 52:4.1	3.3252	1.7334	1.49e-05	4.8279	PUFA
TG 51:5	0.50876	-0.97493	0.003037	2.5176	non-significant			TG 52:4.2	1.0481	0.067819	0.34955	0.4565	non-significant
TG 51:6	0.22098	-2.178	0.021565	1.6662	non-significant			TG 52:5	3.1876	1.6725	3.61e-05	4.4431	non-significant
TG 51:6	0.22098	-2.178	0.021565	1.6662	PUFA			TG 52:5	3.1876	1.6725	3.61e-05	4.4431	PUFA
TG 52:0	2.729	1.4484	9.99e-05	4.0003	non-significant			TG 52:5.1	1.4906	0.57594	0.001651	2.7822	non-significant
TG 52:0	2.729	1.4484	9.99e-05	4.0003	SFA			TG 52:5.2	2.2264	1.1547	0.000391	3.4082	non-significant
TG 52:1	1.207	0.27148	0.11609	0.93519	non-significant			TG 52:5.2	2.2264	1.1547	0.000391	3.4082	PUFA
TG 52:2	1.6098	0.68684	0.004136	2.3835	non-significant			TG 52:6	2.6679	1.4157	0.000163	3.7881	non-significant
TG 52:3	0.91872	-0.12231	0.3531	0.45211	non-significant			TG 52:6	2.6679	1.4157	0.000163	3.7881	PUFA
TG 52:3.1	0.44708	-1.1614	0.002188	2.6599	non-significant			TG 52:6.1	2.0129	1.0093	0.000272	3.5652	non-significant
TG 52:3.1	0.44708	-1.1614	0.002188	2.6599	MUFA/PUFA			TG 52:6.1	2.0129	1.0093	0.000272	3.5652	PUFA
TG 52:3.2	0.77661	-0.36474	0.083852	1.0765	non-significant			TG 52:6.2	2.5275	1.3377	7.57e-05	4.1211	non-significant
TG 52:4	0.4828	-1.0505	0.000788	3.1036	non-significant			TG 52:6.2	2.5275	1.3377	7.57e-05	4.1211	PUFA
TG 52:4	0.4828	-1.0505	0.000788	3.1036	PUFA			TG 52:6.3	3.6985	1.887	3.18e-05	4.4975	non-significant
TG 52:4.1	0.55449	-0.85076	0.001404	2.8526	non-significant			TG 52:6.3	3.6985	1.887	3.18e-05	4.4975	PUFA
TG 52:4.2	1.3464	0.42906	0.001622	2.7901	non-significant			TG 52:7	3.4153	1.772	0.000117	3.9305	non-significant
TG 52:5	0.45209	-1.1453	0.002183	2.6609	non-significant			TG 52:7	3.4153	1.772	0.000117	3.9305	PUFA
TG 52:5	0.45209	-1.1453	0.002183	2.6609	PUFA			TG 52:7.1	1.0237	0.033761	0.77234	0.11219	non-significant
TG 52:5.1	0.79808	-0.32539	0.078467	1.1053	non-significant			TG 52:8	1.1305	0.17697	0.20866	0.68055	non-significant
TG 52:5.2	0.70494	-0.50442	0.032409	1.4893	non-significant			TG 53:1	1.7798	0.83171	0.000609	3.2155	non-significant
TG 52:6	0.30577	-1.7095	0.000447	3.35	non-significant			TG 53:1.1	1.5474	0.62989	0.003181	2.4975	non-significant
TG 52:6	0.30577	-1.7095	0.000447	3.35	PUFA			TG 53:2	1.7503	0.80757	0.000756	3.1216	non-significant
TG 52:6.1	0.53416	-0.90466	0.019185	1.717	non-significant			TG 53:2.1	1.2646	0.33873	0.039395	1.4046	non-significant
TG 52:6.2	0.39567	-1.3376	0.001289	2.8896	non-significant			TG 53:2.2	1.2806	0.35681	0.017931	1.7464	non-significant
TG 52:6.2	0.39567	-1.3376	0.001289	2.8896	PUFA			TG 53:2.3	1.8659	0.89985	0.001301	2.8859	non-significant
TG 52:6.3	0.55053	-0.86111	0.010425	1.9819	non-significant			TG 53:3	1.6414	0.71496	0.000163	3.7881	non-significant
TG 52:7	0.62645	-0.67473	0.018764	1.7267	non-significant			TG 53:3.1	1.9397	0.9558	0.008148	2.089	non-significant
TG 52:7.1	0.50592	-0.98301	0.002276	2.6429	non-significant			TG 53:4	2.1864	1.1285	7.55e-05	4.1219	non-significant
TG 52:8	0.44489	-1.1685	0.001226	2.9116	non-significant			TG 53:4	2.1864	1.1285	7.55e-05	4.1219	PUFA
TG 52:8	0.44489	-1.1685	0.001226	2.9116	PUFA			TG 53:4.1	1.3535	0.4367	0.00114	2.9432	non-significant
TG 53:1	0.95103	-0.07244	0.56699	0.24642	non-significant			TG 53:5	1.479	0.56465	0.00325	2.4881	non-significant
TG 53:1.1	1.0005	0.000685	0.9888	0.004892	non-significant			TG 53:5.1	0.79776	-0.32598	0.025045	1.6013	non-significant
TG 53:2	0.84733	-0.23901	0.34525	0.46187	non-significant			TG 53:6	1.6914	0.75825	0.000634	3.1978	non-significant
TG 53:2.1	0.85048	-0.23366	0.21595	0.66564	non-significant			TG 53:6.1	1.7627	0.81782	0.001049	2.9791	non-significant
TG 53:2.2	0.85664	-0.22324	0.23442	0.63001	non-significant			TG 53:7	2.1833	1.1265	0.000331	3.4804	non-significant
TG 53:2.3	1.3479	0.43068	0.084365	1.0738	non-significant			TG 53:7	2.1833	1.1265	0.000331	3.4804	PUFA
TG 53:3	0.71166	-0.49075	0.029133	1.5356	non-significant			TG 54:1	1.8254	0.8682	0.000163	3.7881	non-significant
TG 53:3.1	0.75147	-0.41221	0.21653	0.66448	non-significant			TG 54:2	1.3858	0.47068	0.025835	1.5878	non-significant
TG 53:4	0.73244	-0.44921	0.014483	1.8391	non-significant			TG 54:2.1	1.1572	0.21063	0.10288	0.98766	non-significant
TG 53:4.1	0.7274	-0.45919	0.019082	1.7194	non-significant			TG 54:3	0.88081	-0.1831	0.1614	0.79209	non-significant
TG 53:5	0.53629	-0.89891	0.003293	2.4825	non-significant			TG 54:4	1.5509	0.63311	0.000134	3.8735	non-significant
TG 53:5.1	0.66272	-0.59353	0.001862	2.7301	non-significant			TG 54:4.1	2.1232	1.0862	0.000155	3.8103	non-significant
TG 53:6	0.45914	-1.123	0.002461	2.609	non-significant			TG 54:4.1	2.1232	1.0862	0.000155	3.8103	PUFA
TG 53:6	0.45914	-1.123	0.002461	2.609	PUFA			TG 54:5	1.7718	0.8252	7.78e-05	4.1091	non-significant
TG 53:6.1	0.48658	-1.0393	0.001986	2.7019	non-significant			TG 54:5.1	0.78989	-0.34028	0.00107	2.9705	non-significant
TG 53:6.1	0.48658	-1.0393	0.001986	2.7019	PUFA			TG 54:5.2	1.3021	0.38089	0.022405	1.6497	non-significant
TG 53:7	0.6192	-0.69153	0.018553	1.7316	non-significant			TG 54:6	2.3376	1.2251	0.001262	2.8991	non-significant
TG 54:1	1.0598	0.083734	0.40883	0.38846	non-significant			TG 54:6	2.3376	1.2251	0.001262	2.8991	PUFA
TG 54:2	0.83302	-0.26358	0.12921	0.88871	non-significant			TG 54:6.1	1.3188	0.39927	0.006841	2.1649	non-significant
TG 54:2.1	1.0249	0.035495	0.85383	0.068626	non-significant			TG 54:6.2	1.9675	0.97637	0.000137	3.8638	non-significant
TG 54:3	1.3697	0.45387	0.017936	1.7463	non-significant			TG 54:7	1.6314	0.70609	0.000416	3.3809	non-significant
TG 54:4	0.41372	-1.2733	0.000341	3.4671	non-significant			TG 54:7.1	2.3435	1.2287	8e-05	4.0969	non-significant
TG 54:4	0.41372	-1.2733	0.000341	3.4671	PUFA			TG 54:7.1	2.3435	1.2287	8e-05	4.0969	PUFA
TG 54:4.1	0.85162	-0.23172	0.25452	0.59427	non-significant			TG 54:8	1.6417	0.71519	0.003843	2.4153	non-significant
TG 54:5	0.68314	-0.54976	0.005372	2.2699	non-significant			TG 54:8.1	0.6201	-0.68942	0.002707	2.5675	non-significant
TG 54:5.1	1.3682	0.45231	0.002131	2.6715	non-significant			TG 54:8.2	1.3225	0.40325	0.041292	1.3841	non-significant
TG 54:5.2	0.92646	-0.1102	0.55802	0.25335	non-significant			TG 54:9	1.3544	0.43766	0.010837	1.9651	non-significant
TG 54:6	0.43304	-1.2074	0.003248	2.4884	non-significant			TG 55:2	1.4437	0.52972	0.003543	2.4507	non-significant
TG 54:6	0.43304	-1.2074	0.003248	2.4884	PUFA			TG 55:2.1	1.4511	0.53711	0.003284	2.4836	non-significant
TG 54:6.1	0.61057	-0.71177	0.00517	2.2865	non-significant			TG 55:2.2	1.5637	0.64496	0.003556	2.449	non-significant
TG 54:6.2	0.52533	-0.92869	0.001381	2.8599	non-significant			TG 55:2.3	2.152	1.1057	0.003401	2.4684	non-significant
TG 54:7	0.41678	-1.2626	0.001466	2.834	non-significant			TG 55:2.3	2.152	1.1057	0.003401	2.4684	MUFA/PUFA
TG 54:7	0.41678	-1.2626	0.001466	2.834	PUFA			TG 55:3	1.2619	0.33558	0.032076	1.4938	non-significant
TG 54:7.1	0.45788	-1.127	0.002883	2.5401	non-significant			TG 55:3.1	1.5758	0.65609	0.001291	2.8891	non-significant
TG 54:7.1	0.45788	-1.127	0.002883	2.5401	PUFA			TG 55:3.2	1.6651	0.73558	0.006863	2.1635	non-significant
TG 54:8	0.36983	-1.4351	0.000965	3.0155	non-significant			TG 55:4	1.8543	0.89085	0.000928	3.0324	non-significant
TG 54:8	0.36983	-1.4351	0.000965	3.0155	PUFA			TG 55:4.1	1.5799	0.6598	0.001909	2.7191	non-significant
TG 54:8.1	0.5031	-0.99108	0.002548	2.5939	non-significant			TG 55:4.2	1.0989	0.1361	0.47699	0.32149	non-significant
TG 54:8.2	0.48657	-1.0393	0.000718	3.1437	non-significant			TG 55:5	1.2603	0.33375	0.044217	1.3544	non-significant
TG 54:8.2	0.48657	-1.0393	0.000718	3.1437	PUFA			TG 55:5.1	0.92169	-0.11765	0.12394	0.90678	non-significant
TG 54:9	0.46005	-1.1201	0.001296	2.8875	non-significant			TG 55:5.2	0.61438	-0.70279	0.000487	3.3121	non-significant
TG 54:9	0.46005	-1.1201	0.001296	2.8875	PUFA			TG 55:6	0.85637	-0.2237	0.076674	1.1153	non-significant
TG 55:2	0.80786	-0.30783	0.062151	1.2066	non-significant			TG 55:6.1	1.2906	0.36803	0.017117	1.7666	non-significant
TG 55:2.1	0.78569	-0.34797	0.037503	1.4259	non-significant			TG 55:7	1.4914	0.57666	0.00092	3.0363	non-significant
TG 55:2.2	0.84828	-0.23739	0.091619	1.038	non-significant			TG 55:7.1	1.3693	0.45344	0.013579	1.8671	non-significant
TG 55:2.3	0.57988	-0.78618	0.13065	0.88389	non-significant			TG 55:7.2	1.5313	0.61478	0.001909	2.7191	non-significant
TG 55:3	0.75319	-0.40892	0.069588	1.1575	non-significant			TG 55:8	0.9699	-0.04409	0.77418	0.11116	non-significant
TG 55:3.1	0.80923	-0.30537	0.16736	0.77635	non-significant			TG 55:8.1	0.43591	-1.1979	0.000134	3.8741	non-significant
TG 55:3.2	0.67719	-0.56236	0.062568	1.2036	non-significant			TG 55:8.1	0.43591	-1.1979	0.000134	3.8741	PUFA
TG 55:4	0.77658	-0.36479	0.12631	0.89858	non-significant			TG 56:0	2.1254	1.0877	0.000238	3.6226	non-significant
TG 55:4.1	1.0518	0.072808	0.69828	0.15597	non-significant			TG 56:0	2.1254	1.0877	0.000238	3.6226	MUFA
TG 55:4.2	0.79144	-0.33745	0.11676	0.93271	non-significant			TG 56:1	2.6747	1.4194	0.000205	3.6875	non-significant
TG 55:5	1.2436	0.31451	0.1359	0.86677	non-significant			TG 56:1	2.6747	1.4194	0.000205	3.6875	MUFA
TG 55:5.1	0.726	-0.46195	0.014045	1.8525	non-significant			TG 56:1.1	2.6095	1.3838	4.71e-05	4.3267	non-significant
TG 55:5.2	0.84488	-0.24318	0.084559	1.0728	non-significant			TG 56:1.1	2.6095	1.3838	4.71e-05	4.3267	MUFA
TG 55:6	0.59222	-0.7558	0.000929	3.0322	non-significant			TG 56:10	1.4212	0.50715	0.00697	2.1568	non-significant
TG 55:6.1	0.68772	-0.5401	0.010396	1.9831	non-significant			TG 56:11	0.31649	-1.6598	0.000163	3.7881	non-significant
TG 55:7	0.53982	-0.88946	0.014433	1.8406	non-significant			TG 56:11	0.31649	-1.6598	0.000163	3.7881	PUFA
TG 55:7.1	0.50101	-0.99708	0.002328	2.6331	non-significant			TG 56:2	1.569	0.64981	0.001548	2.8103	non-significant
TG 55:7.2	0.57193	-0.8061	0.004875	2.3121	non-significant			TG 56:2.1	1.8013	0.84907	0.000163	3.789	non-significant
TG 55:8	0.45231	-1.1446	0.003673	2.435	non-significant			TG 56:3	1.1649	0.22025	0.077863	1.1087	non-significant
TG 55:8	0.45231	-1.1446	0.003673	2.435	PUFA			TG 56:3.1	2.0408	1.0291	0.000423	3.3738	non-significant
TG 55:8.1	0.46389	-1.1081	0.001798	2.7453	non-significant			TG 56:3.1	2.0408	1.0291	0.000423	3.3738	MUFA/PUFA
TG 55:8.1	0.46389	-1.1081	0.001798	2.7453	PUFA			TG 56:4	1.4035	0.48904	0.009833	2.0073	non-significant
TG 56:0	2.6315	1.3959	3.3e-05	4.4817	non-significant			TG 56:4.1	2.3555	1.236	0.000112	3.9496	non-significant
TG 56:0	2.6315	1.3959	3.3e-05	4.4817	SFA			TG 56:4.1	2.3555	1.236	0.000112	3.9496	PUFA
TG 56:1	1.2227	0.29002	0.072433	1.1401	non-significant			TG 56:4.2	1.6125	0.68926	0.001937	2.713	non-significant
TG 56:1.1	1.0896	0.12376	0.52792	0.27743	non-significant			TG 56:5	0.93124	-0.10277	0.15591	0.80711	non-significant
TG 56:10	0.46943	-1.091	0.002804	2.5523	non-significant			TG 56:5.1	1.1907	0.25184	0.070001	1.1549	non-significant
TG 56:10	0.46943	-1.091	0.002804	2.5523	PUFA			TG 56:5.2	0.56028	-0.83577	0.001252	2.9026	non-significant
TG 56:11	0.60043	-0.73593	0.005292	2.2764	non-significant			TG 56:6	1.5587	0.64036	0.000677	3.1696	non-significant
TG 56:2	0.84661	-0.24024	0.15628	0.8061	non-significant			TG 56:6.1	0.50713	-0.97956	2.79e-05	4.5538	non-significant
TG 56:2.1	1.0022	0.003099	0.94033	0.02672	non-significant			TG 56:6.2	1.3397	0.42186	0.001336	2.8741	non-significant
TG 56:3	1.0855	0.11841	0.54029	0.26737	non-significant			TG 56:7	0.87056	-0.19998	0.12185	0.91417	non-significant
TG 56:3.1	0.72351	-0.46692	0.016653	1.7785	non-significant			TG 56:7.1	1.1619	0.21654	0.094405	1.025	non-significant
TG 56:4	0.56078	-0.83449	0.007305	2.1364	non-significant			TG 56:7.2	1.6717	0.74129	0.000189	3.7224	non-significant
TG 56:4.1	0.68391	-0.54811	0.026418	1.5781	non-significant			TG 56:8	1.0196	0.02801	0.82243	0.084903	non-significant
TG 56:4.2	0.79927	-0.32325	0.17505	0.75684	non-significant			TG 56:8.1	0.55302	-0.85461	0.000469	3.3289	non-significant
TG 56:5	0.70053	-0.51348	0.008939	2.0487	non-significant			TG 56:9	0.71393	-0.48615	0.008102	2.0914	non-significant
TG 56:5.1	1.0289	0.041141	0.7506	0.12459	non-significant			TG 56:9.1	1.1933	0.25493	0.024398	1.6126	non-significant
TG 56:5.2	1.4009	0.48639	0.00855	2.0681	non-significant			TG 57:1	2.2372	1.1617	0.000421	3.3759	non-significant
TG 56:6	0.68707	-0.54147	0.01379	1.8604	non-significant			TG 57:1	2.2372	1.1617	0.000421	3.3759	MUFA
TG 56:6.1	1.2544	0.32702	0.007357	2.1333	non-significant			TG 57:10	0.84345	-0.24562	0.33457	0.47551	non-significant
TG 56:6.2	0.71342	-0.48717	0.007797	2.1081	non-significant			TG 57:2	1.9569	0.96856	0.000294	3.5319	non-significant
TG 56:7	0.54702	-0.87032	0.00277	2.5575	non-significant			TG 57:3	2.0733	1.0519	0.000229	3.6409	non-significant
TG 56:7.1	0.43928	-1.1868	0.000166	3.7798	non-significant			TG 57:3	2.0733	1.0519	0.000229	3.6409	MUFA/PUFA
TG 56:7.1	0.43928	-1.1868	0.000166	3.7798	PUFA			TG 57:3.1	1.8764	0.90798	0.002317	2.635	non-significant
TG 56:7.2	0.91641	-0.12593	0.31936	0.49572	non-significant			TG 57:4	1.9211	0.94192	0.000444	3.3527	non-significant
TG 56:8	0.54939	-0.86409	0.005555	2.2553	non-significant			TG 57:4.1	1.8628	0.89749	0.000608	3.2162	non-significant
TG 56:8.1	0.74813	-0.41865	0.026329	1.5796	non-significant			TG 57:4.2	1.4244	0.51035	0.009234	2.0346	non-significant
TG 56:9	0.42236	-1.2435	0.001035	2.9852	non-significant			TG 57:5	0.98657	-0.0195	0.81398	0.089386	non-significant
TG 56:9	0.42236	-1.2435	0.001035	2.9852	PUFA			TG 57:5.1	0.69809	-0.51851	0.007978	2.0981	non-significant
TG 56:9.1	0.52587	-0.92722	0.005809	2.2359	non-significant			TG 57:5.2	0.68669	-0.54226	0.0042	2.3767	non-significant
TG 57:1	1.0813	0.11271	0.36681	0.43556	non-significant			TG 57:6	0.84482	-0.24329	0.009796	2.009	non-significant
TG 57:10	0.35463	-1.4956	0.002028	2.693	non-significant			TG 57:6.1	0.83389	-0.26207	0.003946	2.4039	non-significant
TG 57:10	0.35463	-1.4956	0.002028	2.693	PUFA			TG 57:7	1.2068	0.27118	0.11518	0.93861	non-significant
TG 57:2	0.89451	-0.16082	0.42186	0.37483	non-significant			TG 57:7.1	0.72572	-0.46251	0.42488	0.37173	non-significant
TG 57:3	0.85263	-0.23001	0.14594	0.83583	non-significant			TG 57:7.2	1.7264	0.78775	0.050006	1.301	non-significant
TG 57:3.1	0.76505	-0.38637	0.19332	0.71373	non-significant			TG 57:8	0.96543	-0.05076	0.54305	0.26516	non-significant
TG 57:4	0.74688	-0.42105	0.1174	0.93034	non-significant			TG 57:8.1	0.71043	-0.49324	0.004814	2.3175	non-significant
TG 57:4.1	0.72528	-0.46338	0.075724	1.1208	non-significant			TG 57:8.2	0.36355	-1.4598	7.78e-05	4.1091	non-significant
TG 57:4.2	0.95155	-0.07164	0.80485	0.094287	non-significant			TG 57:8.2	0.36355	-1.4598	7.78e-05	4.1091	PUFA
TG 57:5	1.1787	0.23719	0.18225	0.73932	non-significant			TG 57:9	0.46803	-1.0953	0.000177	3.7525	non-significant
TG 57:5.1	0.89463	-0.16064	0.39603	0.40227	non-significant			TG 57:9	0.46803	-1.0953	0.000177	3.7525	PUFA
TG 57:5.2	0.79485	-0.33125	0.078456	1.1054	non-significant			TG 57:9.1	0.83295	-0.2637	0.042256	1.3741	non-significant
TG 57:6	0.70314	-0.50812	0.011522	1.9385	non-significant			TG 58:1	2.0483	1.0344	0.000127	3.8959	non-significant
TG 57:6.1	0.74794	-0.41901	0.025247	1.5978	non-significant			TG 58:1	2.0483	1.0344	0.000127	3.8959	MUFA
TG 57:7	0.54493	-0.87587	0.008403	2.0756	non-significant			TG 58:1.1	2.4625	1.3001	4.66e-05	4.3319	non-significant
TG 57:7.1	0.56672	-0.8193	0.3806	0.41953	non-significant			TG 58:1.1	2.4625	1.3001	4.66e-05	4.3319	MUFA
TG 57:7.2	0.63581	-0.65332	0.61288	0.21263	non-significant			TG 58:1.2	2.8397	1.5058	0.000243	3.6141	non-significant
TG 57:8	0.66184	-0.59544	0.020334	1.6918	non-significant			TG 58:1.2	2.8397	1.5058	0.000243	3.6141	MUFA
TG 57:8.1	0.5557	-0.84762	0.001652	2.782	non-significant			TG 58:10	0.57963	-0.7868	0.001871	2.7278	non-significant
TG 57:8.2	0.67519	-0.56664	0.001654	2.7814	non-significant			TG 58:10.1	0.73412	-0.44592	0.006169	2.2098	non-significant
TG 57:9	0.48304	-1.0498	0.002215	2.6547	non-significant			TG 58:11	0.38912	-1.3617	0.000773	3.1117	non-significant
TG 57:9	0.48304	-1.0498	0.002215	2.6547	PUFA			TG 58:11	0.38912	-1.3617	0.000773	3.1117	PUFA
TG 57:9.1	0.6196	-0.6906	0.062151	1.2066	non-significant			TG 58:11.1	0.69879	-0.51707	0.015166	1.8191	non-significant
TG 58:1	1.5018	0.58665	0.005556	2.2552	non-significant			TG 58:11.2	1.6368	0.71087	0.000246	3.6085	non-significant
TG 58:1.1	1.1921	0.25354	0.089333	1.049	non-significant			TG 58:2	2.0754	1.0534	0.000265	3.5765	non-significant
TG 58:1.2	1.321	0.40168	0.71079	0.14826	non-significant			TG 58:2	2.0754	1.0534	0.000265	3.5765	MUFA/PUFA
TG 58:10	0.45879	-1.1241	0.001622	2.7901	non-significant			TG 58:2.1	1.9411	0.95684	0.000434	3.3623	non-significant
TG 58:10	0.45879	-1.1241	0.001622	2.7901	PUFA			TG 58:3	1.5058	0.59051	0.000742	3.1297	non-significant
TG 58:10.1	0.42736	-1.2265	0.001593	2.7977	non-significant			TG 58:4	1.9682	0.97691	0.000187	3.7276	non-significant
TG 58:10.1	0.42736	-1.2265	0.001593	2.7977	PUFA			TG 58:4.1	2.7465	1.4576	0.000163	3.789	non-significant
TG 58:11	0.33986	-1.557	0.001609	2.7934	non-significant			TG 58:4.1	2.7465	1.4576	0.000163	3.789	PUFA
TG 58:11	0.33986	-1.557	0.001609	2.7934	PUFA			TG 58:5	1.8945	0.92181	0.000254	3.5958	non-significant
TG 58:11.1	0.53018	-0.91544	0.004464	2.3503	non-significant			TG 58:5.1	0.867	-0.2059	0.10673	0.97172	non-significant
TG 58:11.2	0.69987	-0.51484	0.012065	1.9185	non-significant			TG 58:5.2	0.80579	-0.31153	0.05499	1.2597	non-significant
TG 58:2	1.1305	0.177	0.33343	0.47699	non-significant			TG 58:5.3	0.71715	-0.47964	0.015071	1.8219	non-significant
TG 58:2.1	0.87591	-0.19115	0.34525	0.46187	non-significant			TG 58:6	0.64371	-0.63551	0.001512	2.8203	non-significant
TG 58:3	0.94121	-0.08741	0.60003	0.22183	non-significant			TG 58:6.1	0.69921	-0.5162	0.007206	2.1423	non-significant
TG 58:4	0.62092	-0.68751	0.012194	1.9139	non-significant			TG 58:7	0.64481	-0.63305	0.003355	2.4744	non-significant
TG 58:4.1	0.72739	-0.4592	0.057836	1.2378	non-significant			TG 58:7.1	0.67614	-0.5646	0.000371	3.4311	non-significant
TG 58:5	0.59928	-0.7387	0.018973	1.7219	non-significant			TG 58:7.2	0.71998	-0.47397	0.000949	3.0228	non-significant
TG 58:5.1	1.0285	0.040496	0.83357	0.079057	non-significant			TG 58:7.3	0.71025	-0.4936	0.018889	1.7238	non-significant
TG 58:5.2	1.1046	0.14352	0.53892	0.26848	non-significant			TG 58:7.4	1.2005	0.26369	0.009539	2.0205	non-significant
TG 58:5.3	0.76394	-0.38846	0.037503	1.4259	non-significant			TG 58:8	0.64684	-0.62851	0.002486	2.6045	non-significant
TG 58:6	1.1762	0.23414	0.17704	0.75193	non-significant			TG 58:8.1	0.83477	-0.26054	0.018978	1.7217	non-significant
TG 58:6.1	1.1722	0.22925	0.19927	0.70056	non-significant			TG 58:8.2	0.44648	-1.1633	1.47e-05	4.8332	non-significant
TG 58:7	0.59963	-0.73787	0.001788	2.7476	non-significant			TG 58:8.2	0.44648	-1.1633	1.47e-05	4.8332	PUFA
TG 58:7.1	1.1625	0.21725	0.036281	1.4403	non-significant			TG 58:9	0.90979	-0.1364	0.21083	0.67608	non-significant
TG 58:7.2	0.75226	-0.4107	0.028746	1.5414	non-significant			TG 58:9.1	0.33439	-1.5804	6.88e-05	4.1627	non-significant
TG 58:7.3	0.47448	-1.0756	0.000627	3.2027	non-significant			TG 58:9.1	0.33439	-1.5804	6.88e-05	4.1627	PUFA
TG 58:7.3	0.47448	-1.0756	0.000627	3.2027	PUFA			TG 59:10	0.68144	-0.55334	0.002966	2.5278	non-significant
TG 58:7.4	0.7359	-0.44241	0.02532	1.5965	non-significant			TG 59:10.1	0.98664	-0.0194	0.87851	0.056252	non-significant
TG 58:8	0.60461	-0.72594	0.001157	2.9368	non-significant			TG 59:11	0.75828	-0.3992	0.009986	2.0006	non-significant
TG 58:8.1	0.84939	-0.2355	0.055271	1.2575	non-significant			TG 59:2	1.7329	0.7932	0.001358	2.8672	non-significant
TG 58:8.2	1.3918	0.47696	0.000982	3.0077	non-significant			TG 59:2.1	1.6178	0.69405	0.001852	2.7324	non-significant
TG 58:9	0.5833	-0.77769	0.0074	2.1308	non-significant			TG 59:2.2	1.8297	0.87157	0.000497	3.3039	non-significant
TG 58:9.1	0.7566	-0.40239	0.032285	1.491	non-significant			TG 59:3	2.0138	1.0099	0.000206	3.6869	non-significant
TG 59:10	0.4926	-1.0215	0.00439	2.3575	non-significant			TG 59:3	2.0138	1.0099	0.000206	3.6869	MUFA/PUFA
TG 59:10	0.4926	-1.0215	0.00439	2.3575	PUFA			TG 59:4	1.8762	0.9078	0.000822	3.085	non-significant
TG 59:10.1	0.67334	-0.57059	0.05456	1.2631	non-significant			TG 59:4.1	2.2465	1.1676	7.57e-05	4.1211	non-significant
TG 59:11	0.49877	-1.0035	0.003432	2.4645	non-significant			TG 59:4.1	2.2465	1.1676	7.57e-05	4.1211	PUFA
TG 59:11	0.49877	-1.0035	0.003432	2.4645	PUFA			TG 59:5	1.0112	0.016139	0.98398	0.007013	non-significant
TG 59:2	1.1279	0.17363	0.37909	0.42126	non-significant			TG 59:5.1	0.85233	-0.23052	0.10402	0.9829	non-significant
TG 59:2.1	1.0898	0.12406	0.47678	0.32168	non-significant			TG 59:5.2	0.84418	-0.24437	0.10614	0.97413	non-significant
TG 59:2.2	0.92744	-0.10867	0.40906	0.38821	non-significant			TG 59:6	0.88415	-0.17764	0.18133	0.74154	non-significant
TG 59:3	0.86176	-0.21464	0.34253	0.4653	non-significant			TG 59:6.1	0.92058	-0.11938	0.28791	0.54074	non-significant
TG 59:4	0.93948	-0.09006	0.72258	0.14111	non-significant			TG 59:7	1.0898	0.12407	0.83136	0.080209	non-significant
TG 59:4.1	0.74981	-0.41541	0.048989	1.3099	non-significant			TG 59:7.1	1.1416	0.19111	0.34304	0.46466	non-significant
TG 59:5	1.0223	0.031788	0.85926	0.065875	non-significant			TG 59:8	0.72293	-0.46808	0.000856	3.0674	non-significant
TG 59:5.1	0.92032	-0.11979	0.46219	0.33518	non-significant			TG 59:8.1	0.49018	-1.0286	6.74e-05	4.1713	non-significant
TG 59:5.2	0.74899	-0.41699	0.007054	2.1516	non-significant			TG 59:8.1	0.49018	-1.0286	6.74e-05	4.1713	PUFA
TG 59:6	0.89704	-0.15675	0.48283	0.3162	non-significant			TG 59:9	0.52289	-0.93541	0.000418	3.3788	non-significant
TG 59:6.1	0.76868	-0.37955	0.078095	1.1074	non-significant			TG 59:9.1	0.6265	-0.6746	0.000921	3.0356	non-significant
TG 59:7	0.79111	-0.33806	0.2538	0.5955	non-significant			TG 60:1	1.7365	0.7962	0.00017	3.7689	non-significant
TG 59:7.1	0.61482	-0.70176	0.011932	1.9233	non-significant			TG 60:1.1	1.7683	0.82237	0.002596	2.5856	non-significant
TG 59:8	1.0908	0.12539	0.27127	0.5666	non-significant			TG 60:10	0.63935	-0.64532	0.00328	2.4841	non-significant
TG 59:8.1	0.86243	-0.21352	0.12437	0.90528	non-significant			TG 60:10.1	0.50693	-0.98014	0.000261	3.5833	non-significant
TG 59:9	0.60758	-0.71884	0.004162	2.3807	non-significant			TG 60:10.2	0.77679	-0.3644	0.01116	1.9523	non-significant
TG 59:9.1	0.65928	-0.60103	0.000539	3.2684	non-significant			TG 60:11	0.43888	-1.1881	0.0002	3.6991	non-significant
TG 60:1	1.613	0.68977	0.011633	1.9343	non-significant			TG 60:11	0.43888	-1.1881	0.0002	3.6991	PUFA
TG 60:1.1	1.7415	0.8003	0.00212	2.6737	non-significant			TG 60:11.1	0.61839	-0.6934	0.001114	2.9532	non-significant
TG 60:10	0.78871	-0.34244	0.1177	0.92922	non-significant			TG 60:12	0.14543	-2.7816	2.96e-05	4.5291	non-significant
TG 60:10.1	0.54316	-0.88054	0.001665	2.7785	non-significant			TG 60:12	0.14543	-2.7816	2.96e-05	4.5291	PUFA
TG 60:10.2	0.68354	-0.54889	0.007364	2.1329	non-significant			TG 60:13	0.34456	-1.5372	0.00026	3.5853	non-significant
TG 60:11	0.52426	-0.93164	0.004565	2.3406	non-significant			TG 60:13	0.34456	-1.5372	0.00026	3.5853	PUFA
TG 60:11.1	0.61291	-0.70624	0.010036	1.9984	non-significant			TG 60:2	1.591	0.66997	0.00097	3.0131	non-significant
TG 60:12	0.49845	-1.0045	0.002305	2.6374	non-significant			TG 60:2.1	1.6899	0.75698	0.000224	3.649	non-significant
TG 60:12	0.49845	-1.0045	0.002305	2.6374	PUFA			TG 60:3	1.4279	0.51386	0.00474	2.3242	non-significant
TG 60:13	0.61232	-0.70764	0.007797	2.1081	non-significant			TG 60:4	1.912	0.9351	8.67e-05	4.0621	non-significant
TG 60:2	1.2563	0.32922	0.039668	1.4016	non-significant			TG 60:4.1	1.8004	0.84829	0.000246	3.6087	non-significant
TG 60:2.1	0.99745	-0.00369	0.98669	0.005821	non-significant			TG 60:4.2	2.7898	1.4802	0.002707	2.5675	non-significant
TG 60:3	1.0119	0.01702	0.88034	0.055351	non-significant			TG 60:4.2	2.7898	1.4802	0.002707	2.5675	PUFA
TG 60:4	0.70944	-0.49525	0.057736	1.2386	non-significant			TG 60:5	2.105	1.0739	0.000486	3.3138	non-significant
TG 60:4.1	0.72786	-0.45827	0.0255	1.5935	non-significant			TG 60:5	2.105	1.0739	0.000486	3.3138	PUFA
TG 60:4.2	0.68743	-0.54071	0.19622	0.70726	non-significant			TG 60:5.1	2.7065	1.4364	0.000147	3.8325	non-significant
TG 60:5	0.66995	-0.57788	0.040716	1.3902	non-significant			TG 60:5.1	2.7065	1.4364	0.000147	3.8325	PUFA
TG 60:5.1	0.69357	-0.5279	0.066317	1.1784	non-significant			TG 60:5.2	0.64432	-0.63415	0.16291	0.78806	non-significant
TG 60:5.2	1.4945	0.57965	0.008195	2.0865	non-significant			TG 60:5.3	1.7393	0.79848	4.84e-05	4.3152	non-significant
TG 60:5.3	1.0042	0.006031	0.91165	0.04017	non-significant			TG 60:5.4	0.87866	-0.18662	0.44423	0.3524	non-significant
TG 60:5.4	0.89947	-0.15286	0.33533	0.47453	non-significant			TG 60:6	0.55614	-0.84649	0.000591	3.2287	non-significant
TG 60:6	1.664	0.73463	0.012194	1.9139	non-significant			TG 60:6.1	0.93156	-0.10228	0.40256	0.39517	non-significant
TG 60:6.1	1.0092	0.013187	0.90046	0.045537	non-significant			TG 60:6.2	0.68294	-0.55017	0.003186	2.4967	non-significant
TG 60:6.2	0.92796	-0.10787	0.54923	0.26024	non-significant			TG 60:7	0.78584	-0.3477	0.030005	1.5228	non-significant
TG 60:7	0.90549	-0.14323	0.5925	0.22731	non-significant			TG 60:8	1.0679	0.094773	0.15173	0.81892	non-significant
TG 60:8	0.65299	-0.61488	0.015762	1.8024	non-significant			TG 60:8.1	0.663	-0.59292	0.003758	2.425	non-significant
TG 60:8.1	1.3229	0.40372	0.023439	1.6301	non-significant			TG 60:9	1.0229	0.0327	0.71743	0.14422	non-significant
TG 60:9	0.67063	-0.57641	0.003769	2.4238	non-significant			TG 60:9.1	0.38557	-1.3749	7.78e-05	4.1091	non-significant
TG 60:9.1	1.0078	0.011239	0.89654	0.047432	non-significant			TG 60:9.1	0.38557	-1.3749	7.78e-05	4.1091	PUFA
TG 60:9.2	1.1478	0.19885	0.13568	0.86749	non-significant			TG 60:9.2	0.49099	-1.0262	7.69e-05	4.1139	non-significant
TG 61:10	0.65162	-0.6179	0.067154	1.1729	non-significant			TG 60:9.2	0.49099	-1.0262	7.69e-05	4.1139	PUFA
TG 61:10.1	0.80947	-0.30495	0.52985	0.27584	non-significant			TG 61:10	0.64445	-0.63386	0.011342	1.9453	non-significant
TG 61:10.2	0.69381	-0.5274	0.001145	2.9412	non-significant			TG 61:10.1	0.72312	-0.4677	0.29496	0.53024	non-significant
TG 61:12	0.55135	-0.85895	0.006858	2.1638	non-significant			TG 61:10.2	0.77729	-0.36347	0.006886	2.162	non-significant
TG 61:2	1.1751	0.23275	0.12767	0.89391	non-significant			TG 61:12	0.28813	-1.7952	8.35e-05	4.0783	non-significant
TG 61:2.1	1.152	0.20416	0.21509	0.66738	non-significant			TG 61:12	0.28813	-1.7952	8.35e-05	4.0783	PUFA
TG 61:2.2	1.0264	0.037575	0.78224	0.10666	non-significant			TG 61:2	1.3836	0.46839	0.002312	2.6359	non-significant
TG 61:3	1.0226	0.03229	0.8524	0.069356	non-significant			TG 61:2.1	1.353	0.4362	0.004203	2.3764	non-significant
TG 61:3.1	1.0371	0.052592	0.80804	0.092568	non-significant			TG 61:2.2	1.5154	0.59971	0.003878	2.4114	non-significant
TG 61:4	0.69103	-0.53317	0.25246	0.59781	non-significant			TG 61:3	1.4994	0.58436	0.004499	2.3469	non-significant
TG 61:4.1	0.78878	-0.34231	0.16578	0.78048	non-significant			TG 61:3.1	1.6257	0.70102	0.005722	2.2425	non-significant
TG 61:5	0.91392	-0.12987	0.44746	0.34924	non-significant			TG 61:4	1.7821	0.83355	0.001614	2.792	non-significant
TG 61:5.1	0.93864	-0.09136	0.5993	0.22236	non-significant			TG 61:4.1	1.9703	0.97839	0.000477	3.3214	non-significant
TG 61:5.2	0.83807	-0.25487	0.20386	0.69066	non-significant			TG 61:5	1.5393	0.62225	0.004248	2.3718	non-significant
TG 61:6	1.5684	0.64931	0.065969	1.1807	non-significant			TG 61:5.1	1.2226	0.28998	0.030005	1.5228	non-significant
TG 61:6.1	0.87532	-0.19211	0.3014	0.52086	non-significant			TG 61:5.2	0.86935	-0.202	0.11523	0.93844	non-significant
TG 61:6.2	0.75694	-0.40175	0.017164	1.7654	non-significant			TG 61:6	0.84182	-0.24842	0.33001	0.48148	non-significant
TG 61:7	0.87712	-0.18915	0.43228	0.36423	non-significant			TG 61:6.1	1.1723	0.2293	0.11981	0.9215	non-significant
TG 61:7.1	0.82132	-0.28398	0.24648	0.60822	non-significant			TG 61:6.2	0.96294	-0.05449	0.72259	0.14111	non-significant
TG 61:8	1.2462	0.31755	0.067039	1.1737	non-significant			TG 61:7	1.0531	0.074626	0.78053	0.10761	non-significant
TG 61:8.1	0.91606	-0.12649	0.60403	0.21894	non-significant			TG 61:7.1	1.2657	0.33988	0.016034	1.795	non-significant
TG 61:9	1.3797	0.46436	0.15153	0.81949	non-significant			TG 61:8	0.83853	-0.25407	0.074748	1.1264	non-significant
TG 61:9.1	1.2456	0.31687	0.30406	0.51705	non-significant			TG 61:8.1	0.48198	-1.0529	0.000511	3.2919	non-significant
TG 61:9.2	0.88184	-0.18141	0.25115	0.60007	non-significant			TG 61:8.1	0.48198	-1.0529	0.000511	3.2919	PUFA
TG 62:1	1.4375	0.52356	0.022391	1.6499	non-significant			TG 61:9	0.58924	-0.76308	0.00328	2.4841	non-significant
TG 62:10	0.73248	-0.44914	0.017972	1.7454	non-significant			TG 61:9.1	0.53623	-0.89907	0.014364	1.8427	non-significant
TG 62:10.1	1.2113	0.2766	0.069416	1.1585	non-significant			TG 61:9.2	0.58688	-0.76885	0.000514	3.2893	non-significant
TG 62:10.2	1.1214	0.16532	0.3398	0.46877	non-significant			TG 62:1	1.3634	0.44718	0.024643	1.6083	non-significant
TG 62:11	0.66954	-0.57875	0.008578	2.0666	non-significant			TG 62:10	0.57954	-0.78702	0.000878	3.0567	non-significant
TG 62:11.1	0.7057	-0.50288	0.010899	1.9626	non-significant			TG 62:10.1	0.36064	-1.4714	7.79e-06	5.1083	non-significant
TG 62:12	0.52598	-0.92692	0.00342	2.466	non-significant			TG 62:10.1	0.36064	-1.4714	7.79e-06	5.1083	PUFA
TG 62:12.1	0.75553	-0.40445	0.080078	1.0965	non-significant			TG 62:10.2	0.71907	-0.47579	0.001168	2.9325	non-significant
TG 62:12.2	0.81488	-0.29534	0.18729	0.72747	non-significant			TG 62:11	0.39603	-1.3363	0.000138	3.8615	non-significant
TG 62:13	0.52268	-0.936	0.002663	2.5747	non-significant			TG 62:11	0.39603	-1.3363	0.000138	3.8615	PUFA
TG 62:13.1	0.68547	-0.54484	0.057367	1.2413	non-significant			TG 62:11.1	0.77418	-0.36926	0.007829	2.1063	non-significant
TG 62:13.2	0.60087	-0.73487	0.01832	1.7371	non-significant			TG 62:12	0.42903	-1.2208	0.000238	3.6226	non-significant
TG 62:14	0.5907	-0.75951	0.008116	2.0907	non-significant			TG 62:12	0.42903	-1.2208	0.000238	3.6226	PUFA
TG 62:2	1.3505	0.43349	0.042237	1.3743	non-significant			TG 62:12.1	0.23466	-2.0914	3.69e-05	4.4332	non-significant
TG 62:2.1	1.2398	0.31015	0.10795	0.96678	non-significant			TG 62:12.1	0.23466	-2.0914	3.69e-05	4.4332	PUFA
TG 62:2.2	1.2292	0.29778	0.23908	0.62145	non-significant			TG 62:12.2	1.0344	0.048733	0.67632	0.16985	non-significant
TG 62:3	1.1345	0.18205	0.20412	0.69012	non-significant			TG 62:13	0.27487	-1.8632	7.27e-05	4.1382	non-significant
TG 62:4	0.92502	-0.11245	0.71771	0.14405	non-significant			TG 62:13	0.27487	-1.8632	7.27e-05	4.1382	PUFA
TG 62:4.1	0.83349	-0.26277	0.24246	0.61537	non-significant			TG 62:13.1	0.28492	-1.8114	5.9e-05	4.2289	non-significant
TG 62:5	0.8003	-0.3214	0.10438	0.98139	non-significant			TG 62:13.1	0.28492	-1.8114	5.9e-05	4.2289	PUFA
TG 62:5.1	0.88739	-0.17236	0.41255	0.38452	non-significant			TG 62:13.2	1.2595	0.33285	0.012506	1.9029	non-significant
TG 62:5.2	0.95833	-0.06141	0.89589	0.047746	non-significant			TG 62:14	0.28934	-1.7892	0.000107	3.9686	non-significant
TG 62:6	1.4861	0.57156	0.007904	2.1021	non-significant			TG 62:14	0.28934	-1.7892	0.000107	3.9686	PUFA
TG 62:6.1	1.0069	0.00996	0.89146	0.049899	non-significant			TG 62:2	1.3894	0.47447	0.008165	2.088	non-significant
TG 62:6.2	0.90379	-0.14594	0.3005	0.52215	non-significant			TG 62:2.1	1.3216	0.40225	0.015747	1.8028	non-significant
TG 62:7	0.77365	-0.37025	0.15124	0.82033	non-significant			TG 62:2.2	1.8309	0.87252	0.000831	3.0804	non-significant
TG 62:7.1	0.85682	-0.22294	0.34465	0.46262	non-significant			TG 62:3	1.1106	0.1513	0.19788	0.7036	non-significant
TG 62:8	0.81476	-0.29555	0.26291	0.5802	non-significant			TG 62:4	1.6321	0.7067	0.000591	3.2287	non-significant
TG 62:8.1	1.1807	0.23966	0.24506	0.61072	non-significant			TG 62:4.1	1.5836	0.6632	0.001475	2.8314	non-significant
TG 62:8.2	1.1074	0.14721	0.54099	0.26681	non-significant			TG 62:5	1.843	0.88206	0.000148	3.8296	non-significant
TG 62:9	1.1182	0.16116	0.29567	0.52919	non-significant			TG 62:5.1	1.5561	0.63792	0.00148	2.8298	non-significant
TG 62:9.1	1.2878	0.36489	0.089111	1.0501	non-significant			TG 62:5.2	1.7892	0.83933	0.000871	3.0601	non-significant
TG 63:10	0.72205	-0.46983	0.013575	1.8672	non-significant			TG 62:6	0.88195	-0.18123	0.26045	0.58428	non-significant
TG 63:11	1.1421	0.19168	0.40064	0.39725	non-significant			TG 62:6.1	1.0387	0.054723	0.5894	0.22959	non-significant
TG 63:12	0.60232	-0.73139	0.34097	0.46728	non-significant			TG 62:6.2	0.60388	-0.72767	0.001173	2.9309	non-significant
TG 63:2	1.2956	0.3736	0.10958	0.96028	non-significant			TG 62:7	0.78824	-0.34329	0.022588	1.6461	non-significant
TG 63:2.1	0.89334	-0.16272	0.30443	0.51652	non-significant			TG 62:7.1	0.98521	-0.0215	0.84871	0.071242	non-significant
TG 63:3	1.1315	0.17818	0.28534	0.54464	non-significant			TG 62:8	1.1522	0.20436	0.18118	0.74189	non-significant
TG 63:5	1.0079	0.011335	0.90046	0.045537	non-significant			TG 62:8.1	0.66859	-0.5808	0.001871	2.7279	non-significant
TG 63:5.1	1.0183	0.02619	0.88465	0.053228	non-significant			TG 62:8.2	1.5908	0.66973	0.009327	2.0303	non-significant
TG 63:5.2	0.90524	-0.14363	0.3526	0.45271	non-significant			TG 62:9	0.47438	-1.0759	4.71e-05	4.3267	non-significant
TG 63:6	0.95357	-0.06859	0.71014	0.14866	non-significant			TG 62:9	0.47438	-1.0759	4.71e-05	4.3267	PUFA
TG 63:6.1	0.80494	-0.31304	0.1343	0.87193	non-significant			TG 62:9.1	0.79228	-0.33592	0.82243	0.084903	non-significant
TG 63:7	0.94324	-0.08431	0.76618	0.11567	non-significant			TG 63:10	0.63039	-0.66569	0.00562	2.2503	non-significant
TG 63:8	1.1299	0.17624	0.41467	0.3823	non-significant			TG 63:11	0.65729	-0.60539	0.006705	2.1736	non-significant
TG 63:8.1	1.2882	0.36538	0.32893	0.4829	non-significant			TG 63:12	0.28882	-1.7918	0.001256	2.901	non-significant
TG 63:8.2	1.0504	0.070934	0.89654	0.047432	non-significant			TG 63:12	0.28882	-1.7918	0.001256	2.901	PUFA
TG 63:8.3	1.5539	0.63593	0.014045	1.8525	non-significant			TG 63:2	1.1579	0.21146	0.18056	0.74338	non-significant
TG 63:9	1.1892	0.25005	0.23779	0.6238	non-significant			TG 63:2.1	1.058	0.081373	0.44178	0.35479	non-significant
TG 64:10	1.1651	0.22045	0.34286	0.46489	non-significant			TG 63:3	1.3529	0.4361	0.00432	2.3645	non-significant
TG 64:10.1	1.041	0.057996	0.92267	0.034955	non-significant			TG 63:5	1.2961	0.37422	0.011728	1.9308	non-significant
TG 64:10.2	1.1512	0.20311	0.47064	0.32731	non-significant			TG 63:5.1	1.1181	0.16099	0.28444	0.54601	non-significant
TG 64:11	1.3275	0.40868	0.016692	1.7775	non-significant			TG 63:5.2	0.6473	-0.62749	0.005025	2.2989	non-significant
TG 64:11.1	1.2422	0.3129	0.17835	0.74873	non-significant			TG 63:6	1.1318	0.17862	0.069299	1.1593	non-significant
TG 64:11.2	0.66778	-0.58255	0.003285	2.4834	non-significant			TG 63:6.1	0.76933	-0.37832	0.017545	1.7558	non-significant
TG 64:12	0.69046	-0.53438	0.021233	1.673	non-significant			TG 63:7	1.3877	0.47266	0.030874	1.5104	non-significant
TG 64:12.1	1.0214	0.030561	0.78978	0.10249	non-significant			TG 63:8	0.97278	-0.03982	0.73552	0.13341	non-significant
TG 64:13	0.73352	-0.44709	0.048989	1.3099	non-significant			TG 63:8.1	0.98722	-0.01855	0.94554	0.024321	non-significant
TG 64:13.1	0.80534	-0.31233	0.10871	0.96371	non-significant			TG 63:8.2	0.7816	-0.3555	0.18585	0.73083	non-significant
TG 64:13.2	0.99232	-0.01113	0.89589	0.047746	non-significant			TG 63:8.3	0.4843	-1.046	0.001656	2.781	non-significant
TG 64:14	0.76185	-0.39241	0.113	0.94693	non-significant			TG 63:8.3	0.4843	-1.046	0.001656	2.781	PUFA
TG 64:15	0.66367	-0.59146	0.015667	1.805	non-significant			TG 63:9	0.68789	-0.53976	0.004808	2.318	non-significant
TG 64:15.1	1.0298	0.042369	0.7849	0.10518	non-significant			TG 64:10	0.5516	-0.8583	0.000347	3.4596	non-significant
TG 64:16	1.5852	0.66465	0.009396	2.027	non-significant			TG 64:10.1	0.50588	-0.98313	0.001644	2.7842	non-significant
TG 64:2	1.0771	0.10717	0.5856	0.2324	non-significant			TG 64:10.2	0.64906	-0.62357	0.009327	2.0303	non-significant
TG 64:2.1	1.4213	0.50721	0.053184	1.2742	non-significant			TG 64:11	0.40847	-1.2917	0.000126	3.9011	non-significant
TG 64:2.2	1.2973	0.37553	0.068254	1.1659	non-significant			TG 64:11	0.40847	-1.2917	0.000126	3.9011	PUFA
TG 64:3	1.5385	0.62154	0.002787	2.5548	non-significant			TG 64:11.1	0.52363	-0.93339	0.000635	3.197	non-significant
TG 64:3.1	1.011	0.015757	0.89242	0.049429	non-significant			TG 64:11.2	0.79443	-0.332	0.02676	1.5725	non-significant
TG 64:3.2	0.98468	-0.02227	0.99008	0.00433	non-significant			TG 64:12	0.54834	-0.86685	0.000837	3.0772	non-significant
TG 64:3.3	1.0169	0.024224	0.8524	0.069356	non-significant			TG 64:12.1	0.27768	-1.8485	4.71e-05	4.3267	non-significant
TG 64:4	0.90177	-0.14917	0.42294	0.37372	non-significant			TG 64:12.1	0.27768	-1.8485	4.71e-05	4.3267	PUFA
TG 64:4.1	1.0235	0.033452	0.7786	0.10868	non-significant			TG 64:13	0.34497	-1.5355	7.27e-05	4.1382	non-significant
TG 64:5	1.02	0.02853	0.86305	0.063966	non-significant			TG 64:13	0.34497	-1.5355	7.27e-05	4.1382	PUFA
TG 64:5.1	1.0986	0.13565	0.45945	0.33776	non-significant			TG 64:13.1	0.23172	-2.1095	0.000302	3.5202	non-significant
TG 64:5.2	1.0684	0.095482	0.49474	0.30562	non-significant			TG 64:13.1	0.23172	-2.1095	0.000302	3.5202	PUFA
TG 64:5.3	0.94277	-0.08503	0.3806	0.41953	non-significant			TG 64:13.2	0.50124	-0.99643	0.00027	3.5685	non-significant
TG 64:6	1.251	0.32308	0.10191	0.99176	non-significant			TG 64:14	0.39183	-1.3517	7.81e-05	4.1075	non-significant
TG 64:6.1	1.0323	0.045804	0.73989	0.13084	non-significant			TG 64:14	0.39183	-1.3517	7.81e-05	4.1075	PUFA
TG 64:6.2	0.95261	-0.07004	0.77325	0.11168	non-significant			TG 64:15	0.52352	-0.93367	0.001161	2.9351	non-significant
TG 64:7	0.85292	-0.22953	0.23532	0.62835	non-significant			TG 64:15.1	0.76743	-0.38188	0.008353	2.0782	non-significant
TG 64:7.1	0.91248	-0.13213	0.54798	0.26124	non-significant			TG 64:16	0.6627	-0.59357	0.007924	2.101	non-significant
TG 64:7.2	0.7585	-0.39877	0.020554	1.6871	non-significant			TG 64:2	1.5867	0.66602	0.005474	2.2617	non-significant
TG 64:8	1.0152	0.021733	0.89106	0.050093	non-significant			TG 64:2.1	1.6574	0.72889	0.000323	3.4906	non-significant
TG 64:8.1	1.0878	0.12141	0.57086	0.24347	non-significant			TG 64:2.2	1.0789	0.10957	0.44423	0.3524	non-significant
TG 64:8.2	0.99572	-0.00619	0.98118	0.008251	non-significant			TG 64:3	1.4949	0.58005	0.005478	2.2614	non-significant
TG 64:8.3	0.90323	-0.14683	0.40186	0.39593	non-significant			TG 64:3.1	1.0803	0.1114	0.30676	0.5132	non-significant
TG 64:9	1.9175	0.93919	0.002499	2.6023	non-significant			TG 64:3.2	1.5129	0.59733	0.002397	2.6204	non-significant
TG 64:9.1	1.2446	0.3157	0.13896	0.85711	non-significant			TG 64:3.3	1.7458	0.80386	0.000473	3.3249	non-significant
TG 64:9.2	1.0762	0.10595	0.5906	0.2287	non-significant			TG 64:4	1.465	0.55095	0.000651	3.1866	non-significant
TG 65:11	2.0409	1.0292	0.002108	2.6762	non-significant			TG 64:4.1	1.7244	0.78612	0.001699	2.7697	non-significant
TG 65:11	2.0409	1.0292	0.002108	2.6762	PUFA			TG 64:5	1.4312	0.51724	0.007593	2.1196	non-significant
TG 65:3	0.80623	-0.31074	0.084126	1.0751	non-significant			TG 64:5.1	1.3792	0.46386	0.006841	2.1649	non-significant
TG 65:5	0.79455	-0.33178	0.1417	0.84862	non-significant			TG 64:5.2	0.99597	-0.00583	0.96753	0.014333	non-significant
TG 65:6	0.98528	-0.02139	0.9756	0.010728	non-significant			TG 64:5.3	0.82744	-0.27328	0.10598	0.97479	non-significant
TG 65:6.1	0.96788	-0.04711	0.78632	0.1044	non-significant			TG 64:6	1.2322	0.30124	0.032805	1.4841	non-significant
TG 66:10	0.97909	-0.03049	0.98085	0.008399	non-significant			TG 64:6.1	0.94074	-0.08813	0.48267	0.31635	non-significant
TG 66:10.1	1.1186	0.16173	0.44957	0.3472	non-significant			TG 64:6.2	0.55379	-0.85258	0.000831	3.0804	non-significant
TG 66:11	1.083	0.11508	0.61336	0.21228	non-significant			TG 64:7	1.0657	0.091776	0.40709	0.39031	non-significant
TG 66:12	1.7697	0.82353	0.002527	2.5974	non-significant			TG 64:7.1	0.84612	-0.24107	0.011744	1.9302	non-significant
TG 66:12.1	1.1016	0.13962	0.4047	0.39286	non-significant			TG 64:7.2	0.90416	-0.14535	0.34024	0.46822	non-significant
TG 66:13	1.1	0.13745	0.33103	0.48013	non-significant			TG 64:8	1.047	0.066195	0.56039	0.25151	non-significant
TG 66:14	1.1163	0.1587	0.40841	0.3889	non-significant			TG 64:8.1	0.94713	-0.07836	0.59148	0.22806	non-significant
TG 66:15	0.76742	-0.38191	0.13018	0.88544	non-significant			TG 64:8.2	0.91769	-0.12393	0.36428	0.43857	non-significant
TG 66:15.1	0.82225	-0.28235	0.21925	0.65905	non-significant			TG 64:8.3	1.1781	0.23648	0.06138	1.212	non-significant
TG 66:3	1.3657	0.44966	0.028278	1.5486	non-significant			TG 64:9	0.3722	-1.4259	0.000209	3.6799	non-significant
TG 66:3.1	0.71375	-0.4865	0.044222	1.3544	non-significant			TG 64:9	0.3722	-1.4259	0.000209	3.6799	PUFA
TG 66:4	0.74568	-0.42337	0.11041	0.95699	non-significant			TG 64:9.1	0.84887	-0.23639	0.072332	1.1407	non-significant
TG 66:5	0.84615	-0.24101	0.38407	0.41559	non-significant			TG 64:9.2	0.5612	-0.83341	0.000713	3.1472	non-significant
TG 66:5.1	0.93254	-0.10076	0.68377	0.16509	non-significant			TG 65:11	0.66044	-0.59851	0.003612	2.4423	non-significant
TG 66:5.2	1.3989	0.48428	0.044269	1.3539	non-significant			TG 65:3	1.0711	0.099026	0.72913	0.1372	non-significant
TG 66:5.3	1.2499	0.32179	0.11676	0.93271	non-significant			TG 65:5	0.6193	-0.69128	0.007206	2.1423	non-significant
TG 66:6	1.6698	0.73968	0.013248	1.8779	non-significant			TG 65:6	0.99203	-0.01155	0.89463	0.048359	non-significant
TG 66:6.1	1.1099	0.15042	0.34525	0.46187	non-significant			TG 65:6.1	0.67872	-0.55912	0.006933	2.1591	non-significant
TG 66:6.2	0.97233	-0.04048	0.80543	0.09397	non-significant			TG 66:10	0.50192	-0.99446	0.000141	3.85	non-significant
TG 66:6.3	0.8992	-0.15329	0.31877	0.49653	non-significant			TG 66:10.1	0.58782	-0.76655	0.081196	1.0905	non-significant
TG 66:7	0.76829	-0.38027	0.113	0.94693	non-significant			TG 66:11	0.88232	-0.18062	0.38374	0.41596	non-significant
TG 66:7.1	0.90369	-0.1461	0.68539	0.16406	non-significant			TG 66:12	0.32197	-1.635	1.47e-05	4.8332	non-significant
TG 66:7.2	0.83425	-0.26144	0.3014	0.52086	non-significant			TG 66:12	0.32197	-1.635	1.47e-05	4.8332	PUFA
TG 66:7.3	1.064	0.089462	0.65062	0.18667	non-significant			TG 66:12.1	0.78823	-0.34331	0.002753	2.5602	non-significant
TG 66:8	1.036	0.051067	0.73524	0.13357	non-significant			TG 66:13	0.46221	-1.1134	8.52e-05	4.0697	non-significant
TG 66:8.1	0.96585	-0.05013	0.90046	0.045537	non-significant			TG 66:13	0.46221	-1.1134	8.52e-05	4.0697	PUFA
TG 66:8.2	1.0344	0.04873	0.78978	0.10249	non-significant			TG 66:14	0.56663	-0.81952	0.000404	3.3939	non-significant
TG 66:9	1.6774	0.7462	0.006528	2.1852	non-significant			TG 66:15	0.67928	-0.55792	0.000922	3.0352	non-significant
TG 66:9.1	1.4518	0.53787	0.024216	1.6159	non-significant			TG 66:15.1	0.60764	-0.71871	0.001733	2.7612	non-significant
TG 66:9.2	1.3293	0.41071	0.19865	0.70192	non-significant			TG 66:3	1.2977	0.37601	0.001937	2.713	non-significant
TG 66:9.3	1.1769	0.235	0.14856	0.82811	non-significant			TG 66:3.1	1.0328	0.046606	0.72184	0.14156	non-significant
TG 68:10	0.79438	-0.33211	0.10871	0.96371	non-significant			TG 66:4	1.2971	0.37534	0.014954	1.8252	non-significant
TG 68:11	1.0543	0.076312	0.68377	0.16509	non-significant			TG 66:5	0.84685	-0.23982	0.26268	0.58058	non-significant
TG 68:12	11.533	3.5277	5.95e-05	4.2255	non-significant			TG 66:5.1	2.0208	1.015	8.36e-05	4.0778	non-significant
TG 68:12	11.533	3.5277	5.95e-05	4.2255	PUFA			TG 66:5.1	2.0208	1.015	8.36e-05	4.0778	PUFA
TG 68:3	1.6482	0.72091	0.00342	2.466	non-significant			TG 66:5.2	1.034	0.048256	0.75032	0.12475	non-significant
TG 68:6	2.0207	1.0148	0.001661	2.7797	non-significant			TG 66:5.3	0.81734	-0.29099	0.024673	1.6078	non-significant
TG 68:6	2.0207	1.0148	0.001661	2.7797	PUFA			TG 66:6	0.86768	-0.20476	0.20341	0.69163	non-significant
TG 68:6.1	1.0122	0.017458	0.85015	0.070503	non-significant			TG 66:6.1	0.71189	-0.49028	0.007769	2.1096	non-significant
TG 68:6.2	0.55114	-0.8595	0.003285	2.4834	non-significant			TG 66:6.2	0.69856	-0.51754	0.14357	0.84295	non-significant
TG 68:7	0.54753	-0.869	0.003981	2.4	non-significant			TG 66:6.3	0.61596	-0.6991	0.001967	2.7063	non-significant
TG 68:8	1.1134	0.15492	0.37809	0.4224	non-significant			TG 66:7	1.0314	0.044606	0.79515	0.099552	non-significant
TG 68:9	1.3264	0.40757	0.026329	1.5796	non-significant			TG 66:7.1	0.98534	-0.0213	0.81853	0.086966	non-significant
TG 68:9.1	1.7478	0.80558	0.005212	2.283	non-significant			TG 66:7.2	0.89452	-0.16082	0.11939	0.92302	non-significant
TG 68:9.2	1.2163	0.28255	0.16664	0.77822	non-significant			TG 66:7.3	1.1416	0.19101	0.10539	0.97719	non-significant
TG 68:9.3	0.82764	-0.27293	0.096508	1.0154	non-significant			TG 66:8	0.97096	-0.04252	0.71895	0.1433	non-significant
TG 70:10	0.86005	-0.21751	0.2671	0.57332	non-significant			TG 66:8.1	1.0906	0.12507	0.34998	0.45596	non-significant
TG 70:10.1	0.51421	-0.95956	0.00378	2.4225	non-significant			TG 66:8.2	0.3134	-1.6739	5.47e-05	4.2617	non-significant
TG 70:10.2	1.7116	0.77537	0.009361	2.0287	non-significant			TG 66:8.2	0.3134	-1.6739	5.47e-05	4.2617	PUFA
TG 70:10.3	1.3528	0.43596	0.086194	1.0645	non-significant			TG 66:9	0.66774	-0.58264	0.009067	2.0426	non-significant
TG 70:10.4	0.98769	-0.01787	0.99062	0.004091	non-significant			TG 66:9.1	0.96234	-0.05537	0.67249	0.17231	non-significant
TG 70:6	0.68669	-0.54228	0.025709	1.5899	non-significant			TG 66:9.2	0.61499	-0.70136	0.005947	2.2257	non-significant
TG 70:6.1	0.27385	-1.8686	0.001144	2.9416	non-significant			TG 66:9.3	0.45441	-1.1379	0.000446	3.3511	non-significant
TG 70:6.1	0.27385	-1.8686	0.001144	2.9416	PUFA			TG 66:9.3	0.45441	-1.1379	0.000446	3.3511	PUFA
TG 70:7	0.49937	-1.0018	0.00356	2.4486	non-significant			TG 68:10	0.65356	-0.61361	0.002461	2.6089	non-significant
TG 70:7	0.49937	-1.0018	0.00356	2.4486	PUFA			TG 68:11	0.67121	-0.57517	0.001679	2.775	non-significant
TG 70:7.1	1.066	0.092259	0.54283	0.26533	non-significant			TG 68:12	0.19633	-2.3487	6.88e-05	4.1627	non-significant
TG 70:9	1.969	0.97745	0.003603	2.4434	non-significant			TG 68:12	0.19633	-2.3487	6.88e-05	4.1627	PUFA
TG 70:9.1	1.0079	0.011396	0.93306	0.030091	non-significant			TG 68:3	1.0751	0.1045	0.55734	0.25388	non-significant
TG 72:10	0.46128	-1.1163	0.003285	2.4834	non-significant			TG 68:6	0.70858	-0.49701	0.008374	2.0771	non-significant
TG 72:10	0.46128	-1.1163	0.003285	2.4834	PUFA			TG 68:6.1	0.72311	-0.46772	0.007655	2.1161	non-significant
								TG 68:6.2	0.49972	-1.0008	0.001242	2.9058	non-significant
								TG 68:6.2	0.49972	-1.0008	0.001242	2.9058	PUFA
								TG 68:7	0.85214	-0.23084	0.15715	0.80367	non-significant
								TG 68:8	0.8551	-0.22584	0.072823	1.1377	non-significant
								TG 68:9	0.69064	-0.53399	0.008442	2.0736	non-significant
								TG 68:9.1	0.69095	-0.53334	0.001909	2.7191	non-significant
								TG 68:9.2	0.36842	-1.4406	0.000117	3.9333	non-significant
								TG 68:9.2	0.36842	-1.4406	0.000117	3.9333	PUFA
								TG 68:9.3	0.33275	-1.5875	5.47e-05	4.2617	non-significant
								TG 68:9.3	0.33275	-1.5875	5.47e-05	4.2617	PUFA
								TG 70:10	0.60944	-0.71444	0.000742	3.1297	non-significant
								TG 70:10.1	0.53398	-0.90514	0.001285	2.8912	non-significant
								TG 70:10.2	0.77403	-0.36953	0.042683	1.3697	non-significant
								TG 70:10.3	0.5947	-0.74977	0.001749	2.7573	non-significant
								TG 70:10.4	0.43722	-1.1936	0.000315	3.5021	non-significant
								TG 70:10.4	0.43722	-1.1936	0.000315	3.5021	PUFA
								TG 70:6	0.57957	-0.78695	0.000189	3.7224	non-significant
								TG 70:6.1	0.51111	-0.96828	0.000773	3.1117	non-significant
								TG 70:7	0.83958	-0.25226	0.023615	1.6268	non-significant
								TG 70:7.1	0.80476	-0.31336	0.044352	1.3531	non-significant
								TG 70:9	0.52908	-0.91845	0.000409	3.3887	non-significant
								TG 70:9.1	0.37138	-1.429	0.000163	3.7881	non-significant
								TG 70:9.1	0.37138	-1.429	0.000163	3.7881	PUFA
								TG 72:10	0.56551	-0.82237	0.000752	3.1237	non-significant
Cer 32:0	2.3415	1.2274	0.000446	3.3511
Cer 44:0	0.49584	-1.012	0.005856	2.2324
Cer 46:0	0.42897	-1.2211	0.012506	1.9029
Cer 46:0.1	0.4906	-1.0274	0.003837	2.416
Cer 42:1	2.3604	1.2391	4.04e-05	4.3937
Cer 35:4	0.43736	-1.1931	0.000144	3.8409
Cer 43:4	2.7421	1.4553	0.000163	3.7881
DG 30:0	2.4951	1.3191	3.3e-05	4.4817
DG 36:0	0.41623	-1.2645	0.001358	2.8672
DG 46:0	20.581	4.3633	0.000837	3.0772
DG 48:0	6.4057	2.6794	1.17e-06	5.9317
DG 32:1	2.1143	1.0802	4.84e-05	4.3152
DG 46:1	2.2826	1.1907	0.00418	2.3788
DG 48:1	4.2745	2.0957	1.34e-05	4.8742
DG 52:1	22.874	4.5157	0.003028	2.5188
DG 52:1.1	2.5485	1.3496	0.002621	2.5816
DG 52:1.2	3.4603	1.7909	9.13e-05	4.0394
DG 52:2	5.2891	2.403	0.000163	3.7881
DG 54:3	5.9181	2.5651	4.38e-06	5.3583
DG 34:3.1	2.7478	1.4583	4.04e-05	4.3937
DG 38:3.1	4.07	2.025	6.74e-05	4.1713
DG 40:3.1	2.4748	1.3073	3.3e-05	4.4817
DG 36:3.2	3.0725	1.6194	2.63e-05	4.5797
DG 50:4	2.6993	1.4326	0.001213	2.9163
DG 52:4	3.3267	1.7341	3.09e-05	4.5103
DG 54:4	3.4093	1.7695	1.24e-05	4.9082
DG 40:4.1	2.0437	1.0312	0.000318	3.498
DG 52:4.1	2.1704	1.1179	6.74e-05	4.1713
DG 54:4.1	3.4443	1.7842	2.88e-05	4.5409
DG 40:5	0.46533	-1.1037	0.000234	3.6313
DG 42:5	0.46313	-1.1105	0.000679	3.1682
DG 44:5	0.49514	-1.0141	0.00014	3.8553
DG 48:5	0.40425	-1.3067	7.57e-05	4.1211
DG 50:5	0.40929	-1.2888	0.000163	3.789
DG 52:5	0.40233	-1.3136	3.83e-05	4.4167
DG 38:5.1	0.39657	-1.3344	7.55e-05	4.1219
DG 46:5.1	0.36772	-1.4433	8.52e-05	4.0697
DG 48:5.1	0.39962	-1.3233	7.12e-05	4.1478
DG 38:7	0.31118	-1.6842	0.004253	2.3713
DG 40:7	0.28695	-1.8011	3.3e-05	4.4817
DG 42:7	0.43242	-1.2095	9.78e-05	4.0096
DG 40:8	0.17484	-2.5159	2.79e-05	4.5538
DG 42:8	0.24371	-2.0368	1.34e-05	4.8742
DG 44:8	0.33178	-1.5917	6.74e-05	4.1713
DG 46:8	0.29707	-1.7511	8.47e-05	4.0721
DG 40:9	0.3599	-1.4743	0.000792	3.1015
DG 42:9	0.29132	-1.7793	5.9e-05	4.2289
DG 44:9	0.36036	-1.4725	3.3e-05	4.4817
DG 46:9	0.37155	-1.4284	0.000114	3.9417
DG 42:9.1	0.36236	-1.4645	2.22e-05	4.6544
DG 44:9.1	0.29518	-1.7604	3.3e-05	4.4817
TG 28:0	0.30536	-1.7114	0.000309	3.5097
TG 32:0	0.46804	-1.0953	0.000563	3.2491
TG 34:0	0.44261	-1.1759	0.012225	1.9127
TG 56:0	2.1254	1.0877	0.000238	3.6226
TG 44:0.1	4.2423	2.0848	4.71e-05	4.3267
TG 46:0.1	3.5504	1.828	1.34e-05	4.8742
TG 36:1	2.125	1.0875	0.000773	3.1117
TG 44:1	3.6221	1.8568	0.000252	3.5993
TG 46:1	6.4207	2.6827	3.3e-05	4.4817
TG 47:1	3.1693	1.6642	0.0003	3.5232
TG 49:1	2.7008	1.4334	3.3e-05	4.4817
TG 51:1	2.4227	1.2766	0.00473	2.3251
TG 56:1	2.6747	1.4194	0.000205	3.6875
TG 57:1	2.2372	1.1617	0.000421	3.3759
TG 58:1	2.0483	1.0344	0.000127	3.8959
TG 47:1.1	2.6644	1.4138	7.45e-05	4.1276
TG 48:1.1	3.5509	1.8282	6.08e-06	5.2164
TG 56:1.1	2.6095	1.3838	4.71e-05	4.3267
TG 58:1.1	2.4625	1.3001	4.66e-05	4.3319
TG 47:1.2	2.2864	1.1931	0.00806	2.0937
TG 58:1.2	2.8397	1.5058	0.000243	3.6141
TG 46:2	5.9105	2.5633	2.64e-05	4.5776
TG 47:2	3.035	1.6017	6.74e-05	4.1713
TG 48:2	5.5691	2.4775	1.56e-05	4.808
TG 49:2	3.227	1.6902	0.001698	2.77
TG 50:2	2.6796	1.422	1.56e-05	4.808
TG 58:2	2.0754	1.0534	0.000265	3.5765
TG 46:2.1	3.1743	1.6664	0.000147	3.8325
TG 49:2.1	3.1975	1.677	2.63e-05	4.5797
TG 46:2.2	2.2641	1.1789	0.000172	3.7647
TG 49:2.2	0.36364	-1.4594	4.42e-06	5.3546
TG 55:2.3	2.152	1.1057	0.003401	2.4684
TG 46:3	8.0638	3.0115	7.78e-05	4.1091
TG 48:3	4.8056	2.2647	0.000444	3.3527
TG 49:3	4.4952	2.1684	2.5e-05	4.6025
TG 50:3	4.5662	2.191	1.47e-05	4.8332
TG 51:3	3.0407	1.6044	6.74e-05	4.1713
TG 52:3	2.1894	1.1306	3.13e-05	4.5045
TG 57:3	2.0733	1.0519	0.000229	3.6409
TG 59:3	2.0138	1.0099	0.000206	3.6869
TG 48:3.1	9.6405	3.2691	5.97e-06	5.2243
TG 50:3.1	3.6943	1.8853	0.000105	3.9772
TG 51:3.1	2.2962	1.1992	9.73e-05	4.0118
TG 52:3.1	2.2686	1.1818	0.000164	3.7862
TG 56:3.1	2.0408	1.0291	0.000423	3.3738
TG 48:3.2	3.2381	1.6952	8.66e-05	4.0625
TG 50:3.2	6.662	2.7359	2.17e-06	5.6633
TG 52:3.2	4.2705	2.0944	6.74e-05	4.1713
TG 48:4	4.7671	2.2531	8.06e-05	4.0935
TG 50:4	4.3193	2.1108	7.57e-05	4.1211
TG 51:4	3.7728	1.9156	7.81e-05	4.1075
TG 52:4	2.77	1.4699	4.66e-05	4.3319
TG 53:4	2.1864	1.1285	7.55e-05	4.1219
TG 48:4.1	3.1834	1.6705	4.55e-05	4.3419
TG 50:4.1	4.8577	2.2803	1.56e-05	4.808
TG 51:4.1	2.4198	1.2749	7.41e-05	4.1305
TG 52:4.1	3.3252	1.7334	1.49e-05	4.8279
TG 54:4.1	2.1232	1.0862	0.000155	3.8103
TG 56:4.1	2.3555	1.236	0.000112	3.9496
TG 58:4.1	2.7465	1.4576	0.000163	3.789
TG 59:4.1	2.2465	1.1676	7.57e-05	4.1211
TG 50:4.2	2.0499	1.0355	0.000164	3.7843
TG 60:4.2	2.7898	1.4802	0.002707	2.5675
TG 48:5	2.235	1.1602	8e-05	4.0969
TG 50:5	3.7565	1.9094	8.67e-05	4.0621
TG 52:5	3.1876	1.6725	3.61e-05	4.4431
TG 60:5	2.105	1.0739	0.000486	3.3138
TG 40:5.1	0.31361	-1.673	3.13e-05	4.5045
TG 42:5.1	0.44737	-1.1604	0.001909	2.7191
TG 50:5.1	2.5131	1.3295	6.74e-05	4.1713
TG 60:5.1	2.7065	1.4364	0.000147	3.8325
TG 66:5.1	2.0208	1.015	8.36e-05	4.0778
TG 50:5.2	4.2671	2.0933	2.52e-05	4.5979
TG 52:5.2	2.2264	1.1547	0.000391	3.4082
TG 50:6	5.3156	2.4102	2.02e-05	4.6948
TG 51:6	4.0691	2.0247	0.000206	3.6869
TG 52:6	2.6679	1.4157	0.000163	3.7881
TG 54:6	2.3376	1.2251	0.001262	2.8991
TG 44:6.1	0.43917	-1.1871	0.001358	2.8672
TG 52:6.1	2.0129	1.0093	0.000272	3.5652
TG 52:6.2	2.5275	1.3377	7.57e-05	4.1211
TG 68:6.2	0.49972	-1.0008	0.001242	2.9058
TG 52:6.3	3.6985	1.887	3.18e-05	4.4975
TG 52:7	3.4153	1.772	0.000117	3.9305
TG 53:7	2.1833	1.1265	0.000331	3.4804
TG 54:7.1	2.3435	1.2287	8e-05	4.0969
TG 44:8	0.12654	-2.9823	4.71e-05	4.3267
TG 46:8	0.26698	-1.9052	0.000163	3.7881
TG 48:8	0.35452	-1.4961	0.000264	3.5786
TG 55:8.1	0.43591	-1.1979	0.000134	3.8741
TG 59:8.1	0.49018	-1.0286	6.74e-05	4.1713
TG 61:8.1	0.48198	-1.0529	0.000511	3.2919
TG 57:8.2	0.36355	-1.4598	7.78e-05	4.1091
TG 58:8.2	0.44648	-1.1633	1.47e-05	4.8332
TG 66:8.2	0.3134	-1.6739	5.47e-05	4.2617
TG 63:8.3	0.4843	-1.046	0.001656	2.781
TG 57:9	0.46803	-1.0953	0.000177	3.7525
TG 62:9	0.47438	-1.0759	4.71e-05	4.3267
TG 64:9	0.3722	-1.4259	0.000209	3.6799
TG 58:9.1	0.33439	-1.5804	6.88e-05	4.1627
TG 60:9.1	0.38557	-1.3749	7.78e-05	4.1091
TG 70:9.1	0.37138	-1.429	0.000163	3.7881
TG 60:9.2	0.49099	-1.0262	7.69e-05	4.1139
TG 68:9.2	0.36842	-1.4406	0.000117	3.9333
TG 66:9.3	0.45441	-1.1379	0.000446	3.3511
TG 68:9.3	0.33275	-1.5875	5.47e-05	4.2617
TG 62:10.1	0.36064	-1.4714	7.79e-06	5.1083
TG 70:10.4	0.43722	-1.1936	0.000315	3.5021
TG 56:11	0.31649	-1.6598	0.000163	3.7881
TG 58:11	0.38912	-1.3617	0.000773	3.1117
TG 60:11	0.43888	-1.1881	0.0002	3.6991
TG 62:11	0.39603	-1.3363	0.000138	3.8615
TG 64:11	0.40847	-1.2917	0.000126	3.9011
TG 60:12	0.14543	-2.7816	2.96e-05	4.5291
TG 61:12	0.28813	-1.7952	8.35e-05	4.0783
TG 62:12	0.42903	-1.2208	0.000238	3.6226
TG 63:12	0.28882	-1.7918	0.001256	2.901
TG 66:12	0.32197	-1.635	1.47e-05	4.8332
TG 68:12	0.19633	-2.3487	6.88e-05	4.1627
TG 62:12.1	0.23466	-2.0914	3.69e-05	4.4332
TG 64:12.1	0.27768	-1.8485	4.71e-05	4.3267
TG 60:13	0.34456	-1.5372	0.00026	3.5853
TG 62:13	0.27487	-1.8632	7.27e-05	4.1382
TG 64:13	0.34497	-1.5355	7.27e-05	4.1382
TG 66:13	0.46221	-1.1134	8.52e-05	4.0697
TG 62:13.1	0.28492	-1.8114	5.9e-05	4.2289
TG 64:13.1	0.23172	-2.1095	0.000302	3.5202
TG 62:14	0.28934	-1.7892	0.000107	3.9686
TG 64:14	0.39183	-1.3517	7.81e-05	4.1075
CE 16:1	6.0055	2.5863	0.002481	2.6055
CE 20:1	2.5844	1.3698	0.000808	3.0927
CE 22:1	3.1326	1.6474	0.000831	3.0804
CE 24:1	2.7093	1.4379	0.000318	3.498
CE 25:1	2.295	1.1985	0.001528	2.816
CE 26:1	2.234	1.1596	0.0063	2.2007
CE 19:2	0.41469	-1.2699	1.28e-05	4.8929
CE 20:2	3.0355	1.6019	4.04e-05	4.3937
CE 22:2	3.0682	1.6174	0.000181	3.7413
CE 24:2	3.7888	1.9217	6.74e-05	4.1713
CE 26:2	2.6469	1.4043	0.000357	3.4477
CE 24:2.1	2.6112	1.3847	0.000746	3.1273
CE 21:3	2.5989	1.3779	3.27e-05	4.4857
CE 22:3	4.014	2.005	1.56e-05	4.808
CE 24:3	3.4296	1.778	5.46e-05	4.2629
CE 26:3	3.0064	1.588	0.001632	2.7873
CE 20:3.2	3.3371	1.7386	3.3e-05	4.4817
CE 22:4	0.45678	-1.1304	8.67e-05	4.0622
CE 22:5.1	2.0253	1.0182	6.74e-05	4.1713
PC 28:0	3.0055	1.5876	6.12e-05	4.2133
PC 29:0	2.0791	1.056	0.000197	3.7062
PC 36:0	0.46533	-1.1037	0.000163	3.7881
PC 37:0	0.47149	-1.0847	0.000983	3.0075
PC O-25:0	2.1105	1.0776	0.000929	3.0321
PC O-34:0	2.4281	1.2798	0.000112	3.9496
PC O-36:0	2.032	1.0229	0.001172	2.931
PC O-40:0	2.1666	1.1154	0.000157	3.8036
PC P-38:0	2.8808	1.5265	6.12e-05	4.2133
PC P-40:0	2.4441	1.2893	0.000129	3.8888
PC 29:1	2.2445	1.1664	0.03254	1.4876
PC 30:1	2.6318	1.396	8.02e-05	4.0959
PC 44:1	0.43012	-1.2172	0.000163	3.7881
PC 29:1.1	3.2626	1.706	0.019048	1.7201
PC 30:1.1	3.3204	1.7314	3.3e-05	4.4817
PC O-31:1.1	0.46435	-1.1067	0.000447	3.3498
PC 30:2	7.4231	2.892	1.41e-05	4.8511
PC 31:2	3.3091	1.7264	7.81e-05	4.1075
PC 32:2	3.8765	1.9548	2.63e-05	4.5797
PC 33:2	2.1979	1.1361	0.000163	3.789
PC O-28:2	6.6425	2.7317	2.34e-05	4.6306
PC 32:2.1	2.9717	1.5713	0.000206	3.6869
PC 32:2.2	3.375	1.7549	2.88e-05	4.5409
PC 34:2.2	2.0161	1.0116	0.033224	1.4785
PC 32:3	2.0789	1.0558	0.000811	3.0911
PC 34:3	2.1643	1.1139	0.000907	3.0426
PC O-34:3	3.1894	1.6733	0.000572	3.2428
PC O-38:3	5.2067	2.3804	1.34e-05	4.8742
PC O-40:3	2.0417	1.0298	0.000261	3.5835
PC 32:3.1	2.7057	1.436	0.012148	1.9155
PC 34:3.1	2.1672	1.1158	0.000175	3.7562
PC P-31:3.1	0.39498	-1.3401	7.55e-05	4.1219
PC P-40:3.1	2.6189	1.3889	0.0026	2.585
PC 32:3.2	2.1965	1.1352	0.000923	3.0348
PC 36:3.2	2.6923	1.4289	0.000141	3.85
PC 46:4	0.49512	-1.0141	0.00026	3.5853
PC O-30:4	0.4541	-1.1389	0.000201	3.6967
PC O-34:4	0.42952	-1.2192	0.000133	3.8753
PC O-35:4	0.46771	-1.0963	4.84e-05	4.3152
PC O-38:4	2.1493	1.1039	7.83e-05	4.1064
PC O-40:4	2.1666	1.1154	0.000205	3.6875
PC 32:4.1	2.6117	1.385	8.62e-05	4.0644
PC 35:4.1	0.46114	-1.1167	0.000199	3.7005
PC 48:4.1	0.35133	-1.5091	7.62e-05	4.1178
PC O-32:4.1	0.39326	-1.3465	0.000573	3.2417
PC P-31:4.1	0.37625	-1.4102	0.000355	3.4496
PC 37:4.2	0.36619	-1.4494	8.66e-05	4.0625
PC 39:4.2	0.29032	-1.7843	8.67e-05	4.0621
PC P-32:4.2	0.42719	-1.227	0.001733	2.7612
PC 38:4.3	0.39757	-1.3307	8.26e-05	4.0831
PC 39:4.3	0.31837	-1.6512	7.81e-05	4.1075
PC 50:5	0.41405	-1.2721	0.000854	3.0683
PC O-35:5	0.28823	-1.7947	4.45e-05	4.3517
PC 46:5.1	0.45245	-1.1442	0.000308	3.5111
PC O-34:5.1	0.44107	-1.1809	0.000469	3.3289
PC O-35:5.1	0.29676	-1.7526	4.84e-05	4.3152
PC 48:5.2	0.41856	-1.2565	0.000127	3.8959
PC 50:5.2	0.36147	-1.4681	0.000727	3.1382
PC O-34:5.2	0.37278	-1.4236	0.000134	3.8735
PC O-36:6	0.41083	-1.2834	0.000127	3.8959
PC 36:6.2	2.3853	1.2541	8.03e-05	4.0952
PC O-40:7	2.2081	1.1428	0.002201	2.6575
PC P-36:7	0.29727	-1.7502	0.000418	3.3788
PC P-37:7.1	0.47136	-1.0851	0.000141	3.85
PC P-36:7.2	0.27478	-1.8636	0.004228	2.3739
PC 40:8	0.37052	-1.4324	0.00017	3.7692
PC 42:8	0.39885	-1.3261	8.67e-05	4.0621
PC 46:8	0.47264	-1.0812	7.78e-05	4.1091
PC P-38:8	0.083736	-3.578	0.000277	3.5579
PC P-39:8	0.44588	-1.1653	7.83e-05	4.1064
PC P-40:8	0.46444	-1.1064	0.000197	3.7062
PC 40:8.1	0.43649	-1.196	3.3e-05	4.4817
PC 44:8.1	0.30479	-1.7141	0.000283	3.5482
PC 46:8.1	0.4455	-1.1665	0.000283	3.5488
PC P-39:8.1	0.38106	-1.3919	0.000389	3.4106
PC 46:9	0.4857	-1.0419	0.000196	3.7075
PC 50:9	0.39189	-1.3515	0.000288	3.5413
PC 52:9	0.41603	-1.2652	0.000433	3.3639
PC 54:9	0.4413	-1.1802	0.000401	3.3973
PC 48:9.1	0.4373	-1.1933	0.000677	3.1696
LPC 14:0	2.925	1.5484	0.000265	3.5765
LPC 17:0	0.42904	-1.2208	0.001358	2.8672
LPC 18:0	0.31511	-1.6661	0.000444	3.3527
LPC 19:0	0.2467	-2.0192	0.000137	3.8638
LPC 20:0	0.35415	-1.4976	0.000484	3.3151
LPC 18:1	0.44311	-1.1743	0.000163	3.7889
PE P-38:1	2.0125	1.009	0.000265	3.5765
PE 40:1.2	2.5806	1.3677	0.032211	1.492
PE 38:3	2.4409	1.2874	9.78e-05	4.0096
PE P-36:3.1	2.2405	1.1638	8.55e-05	4.068
PE P-38:3.1	2.9372	1.5545	4.98e-05	4.3031
PE P-40:3.1	2.9743	1.5726	4.45e-05	4.3517
PE 37:4	0.44404	-1.1712	5.72e-05	4.2426
PE 46:5	0.4976	-1.0069	0.00048	3.3186
PE 48:5	0.33263	-1.588	9.78e-05	4.0096
PE P-36:5	0.39783	-1.3298	7.27e-05	4.1382
PE P-42:5	0.4771	-1.0676	0.000347	3.4596
PE P-38:6.1	2.1112	1.0781	3.83e-05	4.4167
PE 40:7	0.33747	-1.5672	0.000378	3.4221
LPE 18:1	2.0588	1.0418	0.000929	3.0321
SM 30:0	2.3317	1.2214	6.74e-05	4.1713
SM 32:0	2.0711	1.0504	8.26e-05	4.0831
SM 32:2	2.1747	1.1208	4.71e-05	4.3267
SM 36:4	2.2489	1.1692	0.000423	3.3737
SM 36:5	2.6507	1.4064	0.000347	3.4596
PS 34:0	0.33833	-1.5635	0.026019	1.5847
PS 38:4	0.33886	-1.5612	7.78e-05	4.1092
PS 40:4	0.44013	-1.184	0.000113	3.9483
PS 42:5	0.28298	-1.8212	0.006708	2.1734
PS 44:2	0.11166	-3.1628	0.027728	1.5571
PI 34:1	0.16526	-2.5972	2.63e-05	4.5797
PI 36:1	0.11903	-3.0706	3.3e-05	4.4817
PI 36:2	0.2677	-1.9013	4.74e-05	4.3244
PI 36:4	0.42136	-1.2469	7.19e-05	4.1434
PI 37:4	0.23835	-2.0689	0.000353	3.4522
PI 38:4	0.34681	-1.5278	0.000189	3.7224
PI 38:5	0.32028	-1.6426	4.45e-05	4.3517
PI 40:5	0.18368	-2.4447	0.000309	3.5097
PI 38:7	0.32192	-1.6352	7.69e-05	4.1139
PI 40:7	0.30163	-1.7291	0.00012	3.9199
PI 40:8	0.24773	-2.0132	2.79e-05	4.5538
PG 33:1	0.43152	-1.2125	4.13e-05	4.3839

## Sheet: Fig1D
	WT	WT	WT	WT	FSP1 KO	FSP1 KO	FSP1 KO	FSP1 KO	FSP1 KO+FSP1	FSP1 KO+FSP1	FSP1 KO+FSP1	FSP1 KO+FSP1	FSP1 KO+FSP1(E156A)	FSP1 KO+FSP1(E156A)	FSP1 KO+FSP1(E156A)	FSP1 KO+FSP1(E156A)
PC 40:7	0.011025	0.011973	0.010067	0.008239	0.007303	0.005742	0.005863	0.0079	0.015285	0.013342	0.013468	0.014867	0.00609	0.005424	0.006302	0.005556
PE P-38:6	0.125935	0.112549	0.100266	0.100686	0.037422	0.032016	0.029793	0.059438	0.117545	0.110235	0.113488	0.109676	0.052209	0.050159	0.053124	0.048586
TG 60:10	0.72815	0.739378	0.549802	0.573985	0.45033	0.339892	0.330598	0.430684	1.24445	1.18178	1.017	1.00798	0.353333	0.341558	0.390207	0.284559
CE 18:1	0.125807	0.164164	0.110822	0.092724	0.400121	0.341334	0.334046	0.470748	0.166938	0.162503	0.148532	0.154206	0.222312	0.240493	0.241077	0.228133
