# Supplementary material for: FSP1-mediated lipid droplet quality control prevents neutral lipid peroxidation and ferroptosis
Source: Nat Cell Biol. 2025 Oct 29;27(11):1902–13. doi: 10.1038/s41556-025-01790-y (PMC12611765; doi:10.1038/s41556-025-01790-y)
Supplement: Supplementary file 4 — Source data for each presented plot. [file 41556_2025_1790_MOESM4_ESM.xlsx]

## Sheet: Fig2A
	FC(KO/WT)	log2(FC(KO/WT))	p value	- log10 p
CE(18:1<oxo>)-1	41.375	5.3707	3.55e-06	5.4503
CE(18:1<oxo>)-2	12.575	3.6525	0.000278	3.5567
CE(20:4<2O>-1	4.4021	2.1382	4.72e-05	4.3259
CE(20:4<2O>-2	2.3454	1.2298	0.001847	2.7336
CE(20:4<O,OH>	2.9337	1.5527	0.26443	0.57769
CE(20:4<O>)-1	12.166	3.6048	0.000541	3.2669
CE(20:4<O>)-2	5.7046	2.5121	2.16e-07	6.6665
CE(20:4<OH>)	9.1538	3.1944	0.000101	3.9944
CE(22:3<O>)-1	7.8748	2.9772	7.29e-06	5.1374
CE(22:3<O>)-2	5.279	2.4003	9.87e-08	7.0057
CE(22:3<OH,oxo>)	4.2017	2.071	0.006054	2.218
CE(22:4<2O>-1	6.5944	2.7212	2.09e-05	4.6807
CE(22:4<2O>-2	9.4104	3.2343	0.000102	3.9913
CE(22:4<OH>)	5.1297	2.3589	3.46e-09	8.4609
CE(22:5<O>-1	27.55	4.784	0.000507	3.2952
CE(22:5<O>-2	6.2779	2.6503	0.021081	1.6761
CE(22:5<O>-3	8.3725	3.0657	0.000101	3.9944
CE(22:6<OH>)	1.809	0.85523	0.012701	1.8962
PC(16:0_18:1<O>)-1	388.1	8.6003	9.22e-05	4.0351
PC(16:0_18:1<O>)-2	17.096	4.0956	1.43e-06	5.8434
PC(16:0_18:1<oxo>)	25.069	4.6478	0.002384	2.6227
PC(16:0_20:4<O>)-1	23.324	4.5437	0.000385	3.414
PC(16:0_20:4<O>)-2	25.136	4.6517	0.004955	2.305
PC(16:0_20:4<OH{5}>)	38.291	5.2589	0.000153	3.8157
PC(16:0_9:0<oxo>)	2.555	1.3533	0.051558	1.2877
PC(18:0_20:4<O>)-1	9.3269	3.2214	0.000153	3.8157
PC(18:0_20:4<O>)-2	6.5919	2.7207	3.15e-06	5.5017
PC(18:0_20:4<O>)-3	30.907	4.9499	0.000382	3.4175
PC(18:0_20:4<O>)-4	5.7566	2.5252	1.43e-06	5.8434
PC(18:1_18:1<O>)-1	133.44	7.06	3.49e-06	5.4574
PC(18:1_18:1<O>)-2	16.046	4.0041	5.33e-07	6.2735
PC(18:1_18:1<OOH>)	2.1614	1.1119	0.34566	0.46135
PC(18:1_20:4<2O>	0.64131	-0.6409	0.33465	0.47541
PC(18:1_20:4<O>)	5.5831	2.4811	1.02e-06	5.9901
PC(18:1_9:0<oxo>)	2.9589	1.5651	0.026215	1.5814
PE(18:0_18:1<O>)	7.6413	2.9338	0.000123	3.9085
PE(18:0_20:4<2O>)	0.93056	-0.10383	0.73585	0.13321
PE(18:1_18:1<O>)-1	83.645	6.3862	0.000303	3.5191
PE(18:1_20:4<2O>)	0.3742	-1.4181	0.047948	1.3192
PE(18:1_20:4<O>)	6.5154	2.7039	0.003014	2.5208
PE(P-16:0_20:4<O>)	21.191	4.4054	2.94e-05	4.5319
PE(P-16:0_22:4<2O>)	0.9514	-0.07187	0.58446	0.23324
PE(P-16:0_22:4<O>)	12.738	3.6711	0.00046	3.3372
PE(P-16:0_7:0<oxo>)	0.17852	-2.4858	0.30739	0.51231
PE(P-18:1_22:3<3O>)	2	1	0.37426	0.42682
TG(16:0_18:1_20:4<2O>)-1	6.4264	2.684	8.1e-06	5.0918
TG(16:0_18:1_20:4<2O>)-2	15.325	3.9378	0.00046	3.3372
TG(16:0_18:1_20:4<2O>)-3	4.5784	2.1949	0.033177	1.4792
TG(16:0_18:1_20:4<3O>-1	10.669	3.4153	0.00046	3.3372
TG(16:0_18:1_20:4<3O>-2	5.5878	2.4823	1.66e-07	6.7799
TG(16:0_18:1_20:4<3O>-3	5.548	2.472	1.67e-07	6.7767
TG(16:0_18:1_20:4<OOH{15})	3.1395	1.6505	0.003914	2.4074
TG(16:0_18:1_22:4<O>) - 1	5.2943	2.4044	9.87e-08	7.0057
TG(16:0_18:1_22:4<O>) - 2	5.1793	2.3727	3.34e-05	4.4767
TG(16:0_18:1_7:0<oxo>)	7.3679	2.8813	3.71e-05	4.4303
TG(16:1_18:1_18:1<oxo>) - 1	6.5144	2.7036	5.8e-06	5.2367
TG(16:1_18:1_18:1<oxo>) - 2	42.898	5.4228	0.000535	3.2718
TG(18:0_18:1_22:4<O>)-1	6.8693	2.7802	0.000122	3.9152
TG(18:0_18:1_22:4<O>)-2	15.129	3.9193	3.15e-06	5.5017
TG(18:1_18:1_18:1<OH>)	2	1	0.37426	0.42682
TG(18:1_18:1_18:1<oxo>)	80.658	6.3337	5.63e-05	4.2498
TG(18:1_18:1_18:2<2O>)	36.513	5.1904	0.001672	2.7769
TG(18:1_18:1_18:2<O,OH>)-1	5.4304	2.4411	5.33e-07	6.2735
TG(18:1_18:1_18:2<O,OH>)-2	155.79	7.2834	0.000166	3.7788
TG(18:1_18:1_18:2<OH>)-1	21.63	4.435	3.95e-07	6.4031
TG(18:1_18:1_20:1<O>-1)	5.799	2.5358	4.75e-07	6.3236
TG(18:1_18:1_20:1<O>-1).1	8.1868	3.0333	3.32e-05	4.4794
TG(18:1_18:1_20:1<O>-1).2	19.094	4.255	2.46e-06	5.6083
TG(18:1_18:1_20:3<3O>)	5.3396	2.4167	1.47e-07	6.8317
TG(18:1_18:1_20:4<O>)	11.844	3.5661	3.64e-07	6.4384
TG(18:1_18:1_20:4<OH,2O>)-1	1888.7	10.883	2.3e-05	4.638
TG(18:1_18:1_20:4<OH,2O>)-2	124.64	6.9616	1.18e-06	5.9275
TG(18:1_18:1_20:4<OH,2O>)-3	132.2	7.0466	6.16e-05	4.2103
TG(18:1_18:1_20:4<OH,2O>)-4	254.48	7.9914	0.000166	3.7788
TG(18:1_18:1_20:4<OH>)	16.133	4.0119	6.94e-05	4.1583
TG(18:1_18:1_22:3<3O>)	657.84	9.3616	3.27e-05	4.4854
TG(18:1_18:1_22:3<OH,2O>)	131.62	7.0402	9.26e-05	4.0336
TG(18:1_18:1_22:4<O>)	6.5469	2.7108	1.43e-06	5.8434
TG(18:1_18:1_22:4<OH,2O>)-1	793.93	9.6329	3.17e-05	4.4987
TG(18:1_18:1_22:4<OH,2O>)-2	383.5	8.5831	2.98e-05	4.5264
TG(18:1_18:1_22:4<OH,2O>)-3	5.6985	2.5106	1.06e-06	5.9731
TG(18:1_18:1_22:4<OH>)	46.564	5.5411	6.59e-07	6.1808
TG(18:1_18:1_22:5<O>-1	12.57	3.6519	2.46e-06	5.6083
TG(18:1_18:1_22:5<O>-2	1.9207	0.94165	0.066343	1.1782
TG(18:1_18:1_22:5<OH>	4.6343	2.2124	0.000157	3.8055
TG(18:1_18:1_7:0<oxo>)	43.648	5.4478	8.59e-06	5.0659
TG(18:1_18:1_9:0<oxo>)-1	5.6507	2.4984	1.9e-06	5.7202
TG(18:1_18:1_9:0<oxo>)-2	1.148	0.19907	0.37426	0.42682
TG(18:1_20:4_20:4<2O>-1	21.523	4.4278	0.003914	2.4074
TG(18:1_20:4_20:4<2O>-2	1.1805	0.23934	0.50188	0.2994
TG(18:1_20:4_20:4<O>)	3.1834	1.6706	0.000111	3.9545
TG(18:1_20:4_20:4<OH>)	7.6354	2.9327	8.36e-05	4.0779
TG(18:1_20:4_20:4<OOH{15}>	0.61896	-0.69209	0.097229	1.0122
TG(18:1_20:4_22:4<2O>)-1	5.8851	2.5571	2.42e-05	4.617
TG(18:1_20:4_22:4<2O>)-2	5.6813	2.5062	5.1e-06	5.292
TG(18:1_20:4_22:4<OH,O>)	0.93905	-0.09073	0.63401	0.1979
TG(18:1_20:4_22:4<OH>)-1	48.269	5.593	0.001108	2.9556
TG(18:1_20:4_22:4<OH>)-1.1	1.8384	0.87841	0.000249	3.6033
TG(18:1_22:4_22:4<O>)	4.5906	2.1987	1.62e-06	5.7902
TG(18:1_22:4_22:4<OH,O>)	1.5299	0.61343	0.50188	0.2994
TG(18:1_22:4_22:4<OH>)	5.6034	2.4863	1.52e-07	6.8193
TG(20:4_22:4_22:4<O>)	0.77707	-0.36388	0.35051	0.4553

## Sheet: Fig2D
	WT	WT	WT	WT	FSP1 KO	FSP1 KO	FSP1 KO	FSP1 KO	FSP1 KO+FSP1	FSP1 KO+FSP1	FSP1 KO+FSP1	FSP1 KO+FSP1	FSP1 KO+FSP1(E156A)	FSP1 KO+FSP1(E156A)	FSP1 KO+FSP1(E156A)	FSP1 KO+FSP1(E156A)	FSP1 KO+FSP1(G2A)	FSP1 KO+FSP1(G2A)	FSP1 KO+FSP1(G2A)	FSP1 KO+FSP1(G2A)	FSP1 KO+FSP1(G2A)-PLIN2	FSP1 KO+FSP1(G2A)-PLIN2	FSP1 KO+FSP1(G2A)-PLIN2	FSP1 KO+FSP1(G2A)-PLIN2
TG(16:0_18:1_20:4<2O>)	0	0	0	0	0.000452	0.000315	0.00028	0.000392	0	0	2.41e-05	0	0.000179	0.000158	9.7e-05	5.85e-05	7.64e-05	0.000105	8.75e-05	0.000142	0	0	0	0
CE(22:4<OH>)	0	0	0	0	0.152116	0.157251	0.152853	0.162025	0.009209	0.007445	0.008384	0.007375	0.013178	0.01526	0.017583	0.0109	0.022346	0.02602	0.023249	0.024548	0.002201	0.003004	0.001834	0

## Sheet: Fig2E
	WT	WT	WT	WT	FSP1 KO	FSP1 KO	FSP1 KO	FSP1 KO	FSP1 KO+FSP1	FSP1 KO+FSP1	FSP1 KO+FSP1	FSP1 KO+FSP1	FSP1 KO+FSP1(E156A)	FSP1 KO+FSP1(E156A)	FSP1 KO+FSP1(E156A)	FSP1 KO+FSP1(E156A)	FSP1 KO+FSP1(G2A)	FSP1 KO+FSP1(G2A)	FSP1 KO+FSP1(G2A)	FSP1 KO+FSP1(G2A)	FSP1 KO+FSP1(G2A)-PLIN2	FSP1 KO+FSP1(G2A)-PLIN2	FSP1 KO+FSP1(G2A)-PLIN2	FSP1 KO+FSP1(G2A)-PLIN2
PC(16:0_18:1<O>)-2	-1.03445	-0.80834	-0.96536	-1.14352	1.87838	1.69156	1.63723	2.01047	-0.15976	-0.34349	-0.40259	-0.12138	0.343033	0.484061	0.555318	0.337856	0.592641	0.492626	0.321165	0.626515	-1.09518	-1.6463	-1.58252	-1.01828
PC(16:0_18:1<oxo>)	-0.69038	-0.4506	-0.02744	-1.52111	1.38846	0.988584	0.859518	1.40898	0.089297	-1.52111	-0.22184	-0.15352	1.0374	1.23425	1.23854	1.06845	0.679486	0.293952	0.518661	0.38253	-1.52111	-1.52111	-1.52111	-1.52111
PC(16:0_20:4<O>)-1	-1.39712	0.104974	-1.39712	-1.39712	1.42112	1.0876	1.04408	1.31851	-1.39712	0.08258	-0.57767	0.028846	0.887833	1.08385	1.05755	0.705024	0.773128	0.381499	0.198707	0.393964	-1.39712	-1.39712	-1.39712	-1.39712
PC(16:0_20:4<O>)-2	-1.6547	-0.42011	-1.6547	-1.6547	1.19353	1.1453	-0.24808	1.30673	0.192789	-0.32638	0.553905	-0.01863	0.340637	0.516757	0.704933	0.732386	0.808439	0.766292	0.526573	1.08929	-1.6547	-1.6547	-0.62539	-1.6547
PC(18:0_20:4<O>)-3	-0.20553	-1.30954	-0.2634	-1.30954	1.64337	1.55454	1.66495	1.75927	0.166801	-0.00492	-0.15496	0.075863	0.480348	0.225782	0.595454	0.122411	0.346103	0.419769	0.53203	0.647448	-1.30954	-1.30954	-1.30954	-1.30954
PC(18:1_18:1<O>)-1	-0.83469	-0.97678	-0.82827	-1.32668	1.42701	1.42709	1.38447	1.50397	0.066072	0.07137	-0.00788	0.125663	0.47341	0.500146	0.6154	0.396072	0.522542	0.484114	0.389152	0.459023	-1.58021	-1.64965	-1.15913	-2.43657
PE(18:0_18:1<O>)	-1.09133	-1.09133	-1.09133	-1.09133	1.77471	1.44038	1.36754	1.51561	-0.05767	-1.09133	-1.09133	-1.09133	0.745675	0.867989	0.967069	0.666513	0.797479	0.469776	0.464198	0.595984	-1.09133	-1.09133	-1.09133	-1.09133
PE(18:1_18:1<O>)-1	-0.46692	-1.33227	-0.43463	-1.33227	1.82314	1.34412	1.23769	1.9046	-1.33227	-0.19098	-1.33227	-0.0855	0.315425	0.80072	0.648382	0.62435	0.936904	0.650977	0.583933	0.511137	-1.33227	-1.33227	-0.30864	-1.33227
PE(18:1_20:4<O>)	-1.03843	-1.03843	0.792527	-1.03843	1.518	1.2348	1.3243	1.60427	-1.03843	-1.03843	0.132585	0.043421	0.96978	1.10711	1.27401	0.610105	0.882936	-1.03843	0.166676	0.488162	-1.03843	-1.03843	-1.03843	-1.03843
PE(P-16:0_20:4<O>)	-0.30559	-0.80622	-0.73451	-0.43438	1.48305	1.22092	1.37237	1.64472	0.235196	-0.57531	-1.85302	-0.47134	0.602667	0.367222	0.497914	0.378707	0.65324	0.615399	0.540393	0.324046	-0.56203	-1.85302	-1.85302	-1.85302
CE(22:4<2O>-1	-1.10772	-1.10772	-1.10772	-1.10772	1.78283	1.84728	1.62386	1.59048	-0.25113	-1.10772	-1.10772	-0.3367	0.322873	0.929816	0.65141	0.267616	0.419974	0.587238	0.469687	0.597009	-1.10772	-0.15338	-1.10772	-1.10772
CE(22:4<2O>-2	-1.14751	-1.14751	-1.14751	-1.14751	1.80281	1.86898	1.39593	1.63455	-1.14751	-0.32409	-1.14751	-0.18003	0.477202	0.92712	0.574662	0.48505	0.574886	0.666679	0.460851	0.726364	-1.14751	-0.18487	-1.14751	-1.14751
CE(22:4<OH>)	-1.67959	-1.67959	-1.67959	-1.67959	1.52224	1.53988	1.52481	1.55577	0.032586	-0.08035	-0.01731	-0.08542	0.222922	0.300858	0.376124	0.122128	0.503455	0.584308	0.524477	0.553372	-0.72779	-0.5624	-0.82468	-1.67959
CE(20:4<O>)-1	-0.85167	-0.85167	-0.85167	-0.85167	2.18075	1.41328	1.69592	1.0656	-0.85167	-0.85167	-0.85167	-0.85167	0.436981	1.24151	1.0808	0.3064	0.929884	0.650593	0.714328	0.499613	-0.85167	-0.85167	0.559421	-0.85167
CE(20:4<O>)-2	-1.43816	-1.43816	-1.43816	-1.43816	1.81003	1.73262	1.81126	1.82666	-0.52736	-0.25022	-0.65838	-0.25336	0.241667	0.128796	0.355211	0.073832	0.531755	0.523033	0.631259	0.777332	-1.43816	-0.61404	-0.56581	-0.57891
CE(22:5<O>-1	-1.16145	0.374206	-1.16145	0.286242	1.50255	1.44632	1.3937	1.50927	0.355398	-1.16145	-1.16145	-0.49745	0.647369	0.576299	0.819138	0.909631	0.286489	0.577141	0.661582	0.931769	-1.16145	-1.16145	-1.16145	-1.16145
TG(16:0_18:1_7:0<oxo>)	-1.92075	-1.92075	-1.92075	-1.92075	1.16045	1.36838	0.939316	1.08962	0.192269	0.151765	0.202375	-0.06455	0.432205	0.571784	0.566701	0.196401	0.820922	0.792797	0.417969	0.397611	-1.00185	-0.93032	-0.99514	-0.648
TG(18:1_18:1_9:0<oxo>)-1	-1.6715	-1.6715	-1.6715	-1.6715	1.18338	1.13212	1.13383	1.25016	0.159115	0.126992	0.182606	-0.07877	0.295722	0.464153	0.51555	0.286995	0.892726	0.759623	0.499987	0.687802	-0.06442	-1.06837	-1.6715	-1.6715
TG(16:1_18:1_18:1<oxo>) - 1	-0.80872	-0.80872	-0.80872	-0.80872	1.46919	1.70683	1.59581	1.79144	-0.80872	-0.80872	-0.80872	-0.80872	1.14029	0.957626	0.771247	1.00984	-0.80872	1.05702	0.475788	0.665505	-0.80872	-0.80872	-0.80872	-0.80872
TG(16:1_18:1_18:1<oxo>) - 2	-0.73185	-0.44131	-0.97782	-1.8545	1.20923	1.18003	1.12101	1.40016	-0.63729	-0.30122	-0.38479	0.052668	0.864894	0.871319	0.915899	0.798926	0.600351	0.705747	0.564601	0.585796	-1.8545	-1.8545	-1.8545	-0.48669
TG(18:1_18:1_18:2<OH>)-1	-1.259	-1.30736	-1.39386	-1.5406	1.77881	1.66314	1.6869	1.95704	-0.25721	-0.24055	-0.41927	-0.2712	0.198372	0.3011	0.462111	0.074587	0.765441	0.780077	0.549187	0.699036	-0.87847	-1.00037	-1.00385	-1.10937
TG(18:1_18:1_18:1<oxo>)	-1.03604	-1.22328	-2.19329	-1.29962	1.6002	1.51543	1.5418	1.71053	-0.29858	-0.01598	-0.39617	-0.18553	0.451458	0.505844	0.560918	0.338827	0.689995	0.696218	0.610788	0.621875	-0.88382	-1.31175	-0.86496	-1.25598
TG(18:1_18:1_18:2<O,OH>)-2	-2.21969	-0.81183	-1.38416	-1.44991	1.13422	1.13214	1.19161	1.21727	0.041442	0.193406	-0.01305	0.047757	0.573795	0.651954	0.705849	0.46478	0.486329	0.766148	0.634371	0.772465	-1.06424	-2.21969	-0.7814	-1.21838
TG(18:1_18:1_20:1<O>-1).1	-0.23813	-0.15873	-0.44592	-0.60892	1.47794	1.3036	1.42097	1.78148	0.215834	-0.09351	-0.1207	-0.53833	0.38194	0.532672	0.596013	0.326985	0.585908	0.557468	0.341216	0.584769	-0.7189	-1.5983	-3.02209	-1.55625
TG(16:0_18:1_20:4<2O>)-2	-1.3828	-1.3828	-1.3828	-1.3828	0.442539	1.18385	1.58224	1.22677	-0.27224	-0.17687	0.146452	0.435534	0.709283	-0.18967	0.389766	0.177467	1.31961	0.948075	0.394448	0.774498	-1.3828	-1.3828	-1.3828	-1.3828
TG(16:0_18:1_22:4<O>) - 2	-1.11691	-1.63848	-1.73059	-1.98699	1.57162	1.385	1.25963	2.02288	0.503291	0.795282	-0.06779	0.458843	-1.08351	-1.18545	-0.46194	-0.95149	0.437123	0.410279	0.405247	0.504209	0.358998	0.015178	-0.27892	-0.31146

## Sheet: Fig2F
cell line	WT	WT	WT	FSP1KO	FSP1KO	FSP1KO	FSP1KO+FSP1	FSP1KO+FSP1	FSP1KO+FSP1	FSP1KO+FSP1(E156A)	FSP1KO+FSP1(E156A)	FSP1KO+FSP1(E156A)	FSP1KO+FSP1(G2A)	FSP1KO+FSP1(G2A)	FSP1KO+FSP1(G2A)	FSP1KO+FSP1-PLIN2	FSP1KO+FSP1-PLIN2	FSP1KO+FSP1-PLIN2
	AUC sg+/mm2/confluency	SEM	replicates	AUC sg+/mm2/confluency	SEM	replicates	AUC sg+/mm2/confluency	SEM	replicates	AUC sg+/mm2/confluency	SEM	replicates	AUC sg+/mm2/confluency	SEM	replicates	AUC sg+/mm2/confluency	SEM	replicates
4.17609	4003	260.8	3	23795	690.8	3	14642	388.3	3	19054	362.3	3	19965	594.4	3	18898	435.6	3
3.87506	2367	142	3	20218	603.7	3	12197	496.5	3	19047	538.8	3	17768	537.2	3	18124	548.3	3
3.57403	1503	109	3	18942	901.7	3	11292	369.9	3	19566	547.6	3	17103	400.2	3	15543	604.8	3
3.273	568.4	51.14	3	18180	602.8	3	6564	359.6	3	17326	397.9	3	15840	259.6	3	11321	709.4	3
2.97197	384.7	44.22	3	17312	578.3	3	3656	398.7	3	15540	599.4	3	13388	688.1	3	7765	453.7	3
2.67094	423.4	60.53	3	14442	601.9	3	3220	163.3	3	15385	740.1	3	13530	860.3	3	4630	372.3	3
2.36991	282.5	39.23	3	12655	916.7	3	2546	187.1	3	15335	853.4	3	11701	454	3	4624	364.5	3
2.06888	306.9	35.66	3	11235	1042	3	2174	148.1	3	11738	545.6	3	7371	344.8	3	3068	249.2	3
1.76785	330.8	35.07	3	6803	632.2	3	1280	76.06	3	6569	447.7	3	5491	814.9	3	2090	158.9	3
1.46682	374.3	35.96	3	3841	342.2	3	1042	96.42	3	3096	186.8	3	2976	346.6	3	2340	161.6	3
1.16579	259.6	28.65	3	2768	532.6	3	956.6	79.83	3	2670	279	3	2667	388.2	3	1966	230.6	3
0.864761	271.8	28.07	3	3557	608.4	3	876.4	59.03	3	3591	484.7	3	2230	310.9	3	2127	142.7	3
0.563731	317.7	26.69	3	3064	325.1	3	1161	140.1	3	2500	247.4	3	3243	225.1	3	1853	183	3
0	243.7	45.59	3	2619	585	3	641.9	151	3	4089	911.1	3	1831	318.4	3	1282	238	3

## Sheet: Fig2G
cell line	control - LD50 RSL3 [nM]			FA mix - LD50 RSL3 [nM]
WT	4551	4400	3680	6190	7838	8468
FSP1KO	192.6	222.3	250.6	300.7	179.3	287
FSP1KO+FSP1	3764	3533	2364	2825	2645	2740
FSP1KO+FSP1(E156A)	340.8	364.8	340.8	131	109.2	99.17
FSP1KO+FSP1(G2A)	338.3	227.8	186.3	290.9	205.4	340.2
FSP1KO+FSP1-PLIN2	245.3	255.3	229	2671	1727	1441

## Sheet: Fig2H
cell line	FSP1KO+FSP1-PLIN2	FSP1KO+FSP1-PLIN2	FSP1KO+FSP1-PLIN2	FSP1KO+FSP1-PLIN2	FSP1KO+FSP1-PLIN2	FSP1KO+FSP1-PLIN2
	AUC sg+/mm2/confluency	SEM	replicates	AUC sg+/mm2/confluency	SEM	replicates
condition	control	control	control	FA mix	FA mix	FA mix
4.17609	22931	672.5	3	18898	435.6	3
3.87506	21320	593.9	3	18124	548.3	3
3.57403	20677	451.5	3	15543	604.8	3
3.273	19030	236.6	3	11321	709.4	3
2.97197	18761	431.5	3	7765	453.7	3
2.67094	16169	537.3	3	4630	372.3	3
2.36991	10819	603.8	3	4624	364.5	3
2.06888	5992	262.5	3	3068	249.2	3
1.76785	4070	234.5	3	2090	158.9	3
1.46682	1399	91.39	3	2340	161.6	3
1.16579	861.5	70.54	3	1966	230.6	3
0.864761	892.1	79.9	3	2127	142.7	3
0.563731	831.8	105.4	3	1853	183	3
0	740.6	63.72	3	1282	238	3
