# Supplementary material for: FSP1-mediated lipid droplet quality control prevents neutral lipid peroxidation and ferroptosis
Source: Nat Cell Biol. 2025 Oct 29;27(11):1902–13. doi: 10.1038/s41556-025-01790-y (PMC12611765; doi:10.1038/s41556-025-01790-y)
Supplement: Supplementary file 5 — Source data for each presented plot. [file 41556_2025_1790_MOESM5_ESM.xlsx]

## Sheet: Fig3B
	CoQ10			CoQ10H2			CoQ9			CoQ8			a-tocopherol			Vitamin K1			Menaquinone 8			Menaquinone 4
AUC PRM transition	17289638	18788824	20207892	35207756	23303962	22801952	1640138	2005996	2056486	207853	201365	460871	271863	245819	275045	0	0	0	1273	0	0	0	0	0

## Sheet: Fig3C
	CoQ10			CoQ10H2			CoQ10 total
TG+CE [nmol] / CoQ [nmol]	6616.13	6993.21	5050.25	3249.01	5638.28	4475.71	2178.97	3121.54	2372.83

## Sheet: Fig3E
	BODIPY C11 Emission (520/590nm)
time [s]	no oxidation			FSP1			NADH			NADH+CoQ10			NADH+FSP1			NADH+FSP1+CoQ10
0	0.010069	0.010594	0.010021	0.035129	0.035194	0.035303	0.016637	0.017717	0.017676	0.019079	0.017373	0.017756	0.016527	0.017485	0.015855	0.01277	0.013037	0.012968
150.018	0.010127	0.010223	0.01024	0.040177	0.041442	0.041611	0.017904	0.01909	0.019933	0.020645	0.018901	0.019078	0.016831	0.017961	0.01605	0.013162	0.013623	0.012677
300.034	0.009818	0.010291	0.010135	0.047201	0.047812	0.048543	0.020181	0.021133	0.021566	0.023263	0.02155	0.020827	0.01799	0.019104	0.017729	0.014229	0.013991	0.01367
450.051	0.010219	0.010357	0.009876	0.056287	0.05769	0.057933	0.021822	0.024365	0.02559	0.026304	0.024792	0.024461	0.018856	0.020707	0.018837	0.014555	0.014702	0.014103
600.066	0.010255	0.010684	0.010308	0.066352	0.069371	0.069739	0.025021	0.027035	0.029148	0.029794	0.027269	0.027857	0.019408	0.021469	0.019496	0.014532	0.015123	0.01513
750.08	0.010635	0.010584	0.010199	0.078857	0.082398	0.083458	0.027847	0.031024	0.03353	0.034564	0.031471	0.032158	0.021751	0.023505	0.021176	0.015762	0.016238	0.015776
900.092	0.010096	0.01086	0.010749	0.092132	0.098667	0.09867	0.031724	0.035872	0.038581	0.03939	0.036284	0.037883	0.022767	0.025737	0.022144	0.016432	0.016743	0.016355
1050.1	0.010479	0.010463	0.010257	0.107234	0.115393	0.114362	0.035469	0.039643	0.044236	0.044759	0.041301	0.042878	0.024282	0.027212	0.024202	0.017425	0.017805	0.018025
1200.11	0.010378	0.010692	0.0104	0.125348	0.133623	0.131994	0.039476	0.045549	0.050698	0.050001	0.046419	0.047375	0.025587	0.02916	0.025493	0.017918	0.018317	0.018283
1350.12	0.010753	0.010958	0.010584	0.141077	0.153357	0.150058	0.044251	0.051275	0.056382	0.056837	0.052773	0.054817	0.026508	0.032312	0.027154	0.019785	0.019531	0.018718
1500.13	0.0106	0.010871	0.01082	0.161394	0.172768	0.170395	0.048585	0.057639	0.062765	0.063733	0.05791	0.060875	0.028979	0.034028	0.028844	0.019924	0.019773	0.019595
1650.14	0.011112	0.010785	0.011006	0.180955	0.1946	0.191424	0.053886	0.063023	0.069698	0.069975	0.064233	0.066826	0.030138	0.037046	0.031185	0.020526	0.020659	0.020598
1800.16	0.011228	0.011283	0.010759	0.201969	0.221624	0.216685	0.058078	0.067951	0.075306	0.077803	0.072397	0.072701	0.03243	0.039077	0.032329	0.021622	0.022105	0.021187
1950.17	0.010805	0.011531	0.010858	0.224832	0.245478	0.240005	0.0636	0.075585	0.083426	0.085126	0.07919	0.079721	0.034292	0.040769	0.034778	0.022331	0.022649	0.021973
2100.19	0.011035	0.011087	0.010755	0.249517	0.272669	0.264789	0.069489	0.082427	0.091458	0.093415	0.086011	0.087862	0.036718	0.04398	0.036261	0.022757	0.023729	0.023161
2250.2	0.010981	0.011408	0.010947	0.277185	0.299725	0.292134	0.07458	0.088868	0.098332	0.100534	0.092386	0.094625	0.038087	0.045824	0.038377	0.023575	0.023449	0.023659
2400.2	0.011591	0.011313	0.011143	0.301349	0.327843	0.317955	0.080521	0.095304	0.10672	0.108851	0.101214	0.102588	0.039262	0.048453	0.040045	0.024136	0.024717	0.024504
2550.22	0.011478	0.011649	0.011656	0.334291	0.356655	0.349125	0.086279	0.104888	0.114106	0.118581	0.108114	0.10879	0.04227	0.050999	0.040829	0.0255	0.025429	0.024827
2700.22	0.011739	0.011401	0.012034	0.360317	0.387124	0.379721	0.093516	0.111584	0.125033	0.125431	0.116169	0.117046	0.043372	0.053444	0.043537	0.025854	0.027345	0.026154
2850.24	0.011194	0.01187	0.01206	0.390798	0.417998	0.411539	0.099516	0.119069	0.132432	0.13571	0.123787	0.124888	0.044984	0.056234	0.045796	0.026875	0.027128	0.025751
3000.26	0.011736	0.011756	0.011583	0.418161	0.453079	0.44029	0.106279	0.125923	0.141078	0.144336	0.132447	0.13374	0.046951	0.0576	0.04714	0.02699	0.027089	0.02651
3150.27	0.012091	0.011975	0.011792	0.452209	0.488598	0.474098	0.113063	0.135858	0.150406	0.1554	0.143431	0.142291	0.049651	0.061674	0.048256	0.028352	0.028959	0.027945
3300.29	0.011578	0.011709	0.01185	0.489371	0.518997	0.510086	0.120228	0.143708	0.160762	0.165121	0.149754	0.15162	0.050662	0.062763	0.05064	0.027962	0.029736	0.028691
3450.29	0.011764	0.011762	0.011734	0.517749	0.556044	0.535249	0.125028	0.15188	0.170509	0.175659	0.160236	0.162856	0.053215	0.067333	0.052086	0.029391	0.029472	0.029427
3600.31	0.012008	0.012198	0.012097	0.551942	0.591444	0.572675	0.132175	0.161937	0.178888	0.185232	0.170945	0.172353	0.05554	0.068237	0.054572	0.029569	0.030108	0.029406
3750.32	0.012224	0.01213	0.012211	0.583063	0.626323	0.605831	0.139191	0.169576	0.192952	0.197804	0.179762	0.18191	0.05642	0.072228	0.056886	0.030414	0.030754	0.030214
3900.33	0.012359	0.011849	0.012401	0.618422	0.663936	0.642496	0.146712	0.17934	0.201433	0.209633	0.19052	0.188405	0.058147	0.074617	0.058815	0.031162	0.030872	0.031065
4050.34	0.012325	0.01204	0.012292	0.65233	0.696157	0.674118	0.154991	0.190016	0.210927	0.220149	0.198595	0.201167	0.06101	0.077768	0.060204	0.031811	0.031668	0.031944
4200.35	0.012174	0.01283	0.012388	0.684201	0.728835	0.713036	0.162964	0.200252	0.221961	0.234121	0.211092	0.208372	0.062249	0.078594	0.061758	0.032147	0.032637	0.032275
4350.36	0.012261	0.012743	0.012704	0.725704	0.767466	0.745196	0.170672	0.209091	0.236841	0.246678	0.222311	0.221065	0.064257	0.082749	0.062939	0.032719	0.033697	0.032111
4500.37	0.012507	0.012718	0.012496	0.754822	0.816923	0.781695	0.179658	0.219821	0.247438	0.260585	0.233909	0.231162	0.066137	0.084266	0.065706	0.034097	0.034187	0.033814
4650.38	0.012425	0.012723	0.012774	0.788878	0.849574	0.812633	0.187849	0.230352	0.258066	0.271797	0.24523	0.246446	0.069036	0.087839	0.068407	0.034119	0.035374	0.034127
4800.4	0.013168	0.01327	0.013011	0.828849	0.881333	0.852718	0.195244	0.242043	0.272258	0.283558	0.255275	0.257962	0.070314	0.090717	0.068617	0.035161	0.035243	0.034897
4950.4	0.013051	0.013255	0.012953	0.865155	0.911202	0.891573	0.204022	0.25085	0.281963	0.296956	0.267437	0.269916	0.073436	0.092533	0.071723	0.035049	0.036046	0.034882
5100.42	0.013447	0.012997	0.013418	0.894169	0.947381	0.909823	0.214218	0.263698	0.297596	0.311341	0.277297	0.282025	0.075193	0.095609	0.073357	0.036176	0.036443	0.035669
5250.44	0.012492	0.013148	0.012995	0.929516	0.974686	0.938634	0.222584	0.278728	0.312189	0.328954	0.291073	0.294674	0.078189	0.098674	0.075479	0.036602	0.037092	0.037235
5400.45	0.013344	0.013278	0.012742	0.956931	1.01747	0.981894	0.227821	0.291434	0.321655	0.340968	0.305413	0.306117	0.078371	0.101765	0.077475	0.037454	0.037198	0.037489
5550.45	0.01336	0.01327	0.013278	0.984758	1.03486	1.00032	0.240963	0.302419	0.340353	0.357609	0.315938	0.317834	0.081364	0.105011	0.080147	0.038369	0.038308	0.037253
5700.47	0.013215	0.013055	0.013195	1.01919	1.07099	1.05133	0.251696	0.313785	0.353607	0.3681	0.332918	0.326924	0.084085	0.108463	0.081838	0.038629	0.039952	0.038376
5850.47	0.013839	0.013551	0.013109	1.0467	1.09366	1.06421	0.261247	0.327112	0.36839	0.388618	0.347095	0.346318	0.085903	0.110528	0.085808	0.039107	0.039768	0.039597
6000.48	0.013068	0.013484	0.013477	1.08799	1.12431	1.09226	0.272437	0.339492	0.381672	0.401444	0.363379	0.359531	0.086379	0.113595	0.085891	0.040215	0.040128	0.038708
6150.5	0.012921	0.013738	0.013732	1.10871	1.16251	1.11425	0.280813	0.354618	0.39763	0.421839	0.377911	0.374396	0.088699	0.115661	0.088884	0.040582	0.041022	0.041081
6300.51	0.013572	0.013805	0.01401	1.13088	1.19208	1.14622	0.294387	0.36682	0.415253	0.429781	0.390488	0.390775	0.092009	0.122731	0.090476	0.04138	0.041226	0.040414
6450.52	0.013389	0.013122	0.013542	1.1623	1.22201	1.17185	0.305755	0.382105	0.432717	0.452701	0.407127	0.402443	0.094578	0.123465	0.092594	0.041412	0.041509	0.04095
6600.52	0.013331	0.013822	0.013712	1.1872	1.24988	1.19797	0.313082	0.397102	0.4431	0.471141	0.417564	0.422215	0.09657	0.126286	0.094867	0.042028	0.042185	0.041355
6750.54	0.013615	0.014149	0.014063	1.21444	1.26181	1.22343	0.324235	0.407689	0.461071	0.483898	0.435493	0.431281	0.098122	0.13045	0.096634	0.042805	0.042928	0.042371
6900.55	0.013654	0.01382	0.01356	1.23937	1.27593	1.25049	0.334189	0.427735	0.470879	0.502326	0.448821	0.446129	0.101982	0.139673	0.099437	0.042851	0.043569	0.043319
7050.57	0.014119	0.014017	0.013812	1.25598	1.30343	1.24519	0.345482	0.43626	0.493129	0.519647	0.465311	0.463245	0.103222	0.161502	0.101883	0.044201	0.044689	0.042634
7200.58	0.013773	0.014286	0.014183	1.28331	1.34596	1.29269	0.358217	0.454821	0.508188	0.54089	0.484741	0.478072	0.10509	0.187291	0.104504	0.044643	0.043611	0.04306
7350.59	0.014098	0.014275	0.013928	1.29722	1.35063	1.30996	0.372373	0.464636	0.524645	0.557697	0.490275	0.495679	0.106669	0.220649	0.105667	0.045908	0.044646	0.045988
7500.6	0.014301	0.014053	0.013966	1.32324	1.35998	1.33384	0.381877	0.487193	0.538988	0.576164	0.512794	0.509946	0.10942	0.244247	0.108225	0.044816	0.045979	0.046224
7650.61	0.013955	0.014358	0.014199	1.34253	1.37941	1.33516	0.391602	0.499912	0.558571	0.592112	0.53	0.519976	0.111301	0.277364	0.11057	0.047086	0.046147	0.046737
7800.63	0.014289	0.015045	0.014471	1.35851	1.39551	1.36296	0.407301	0.516189	0.57492	0.606077	0.545682	0.538823	0.113762	0.311014	0.112662	0.046597	0.047213	0.047101
7950.64	0.01405	0.01408	0.014082	1.37347	1.42137	1.3747	0.41944	0.529177	0.588579	0.633768	0.561183	0.554612	0.117115	0.345301	0.115122	0.04715	0.047997	0.046681
8100.66	0.013973	0.014311	0.014608	1.38105	1.41783	1.38288	0.429201	0.545683	0.611256	0.644996	0.584983	0.57502	0.120484	0.387357	0.118072	0.047986	0.048345	0.048992
8250.67	0.014141	0.014396	0.014453	1.39868	1.45956	1.38747	0.443861	0.564804	0.622206	0.669503	0.596165	0.590149	0.121877	0.42463	0.121353	0.048866	0.047881	0.049218
8400.69	0.014366	0.014549	0.014402	1.43179	1.46144	1.42492	0.453713	0.576614	0.646261	0.688572	0.613562	0.604517	0.125662	0.462012	0.124203	0.048785	0.050446	0.051395
8550.69	0.014602	0.014602	0.015007	1.43625	1.47958	1.42464	0.472331	0.595206	0.663101	0.713472	0.632289	0.625664	0.135839	0.505334	0.1261	0.049845	0.051102	0.049738
8700.71	0.01466	0.015143	0.014691	1.44347	1.50048	1.46386	0.482993	0.614834	0.682168	0.739576	0.649083	0.638644	0.151368	0.541358	0.13324	0.049543	0.052214	0.050502
8850.73	0.014902	0.014681	0.014658	1.44628	1.5041	1.44406	0.499472	0.626967	0.702666	0.747116	0.659981	0.665323	0.169164	0.581268	0.132458	0.050615	0.055094	0.051748
9000.75	0.014761	0.014984	0.014937	1.48578	1.51202	1.46144	0.509471	0.644758	0.713007	0.770571	0.686777	0.685375	0.187412	0.632719	0.143808	0.050679	0.058499	0.05312
9150.75	0.014885	0.014853	0.014698	1.46746	1.52249	1.48306	0.517977	0.658182	0.736341	0.788395	0.702817	0.688969	0.208685	0.671719	0.158162	0.051759	0.06479	0.054521
9300.77	0.014335	0.015143	0.015065	1.49336	1.53553	1.48089	0.53667	0.678455	0.75227	0.808675	0.722376	0.716726	0.226922	0.731574	0.175044	0.052094	0.072936	0.058929
9450.78	0.014596	0.015185	0.015095	1.49659	1.52036	1.49402	0.551113	0.702074	0.770982	0.830128	0.743644	0.733533	0.251788	0.760194	0.191627	0.054478	0.085238	0.06507
9600.79	0.015332	0.015101	0.014597	1.51638	1.53409	1.483	0.563731	0.714979	0.788276	0.836323	0.751529	0.75228	0.274469	0.809587	0.21283	0.054424	0.095689	0.073308
9750.8	0.014474	0.015183	0.01479	1.50844	1.53246	1.50118	0.580348	0.733177	0.799163	0.868174	0.765246	0.749516	0.300632	0.843707	0.230578	0.055247	0.109848	0.08386
9900.82	0.01472	0.015295	0.015339	1.50323	1.51079	1.50726	0.592124	0.744467	0.819913	0.875895	0.787032	0.770657	0.326444	0.884734	0.252635	0.057572	0.125264	0.094324
10050.8	0.015209	0.015965	0.014978	1.5189	1.55344	1.51496	0.606083	0.760784	0.845307	0.91182	0.801923	0.799839	0.347918	0.928803	0.279133	0.06155	0.140084	0.106574
10200.9	0.014551	0.014916	0.015097	1.52062	1.56054	1.52152	0.622293	0.781677	0.856017	0.911756	0.821655	0.818837	0.376699	0.954812	0.297117	0.066582	0.158196	0.123518
10350.9	0.015294	0.015068	0.015526	1.52953	1.55384	1.52094	0.63409	0.802527	0.873429	0.93124	0.842627	0.821977	0.409442	1.02416	0.324603	0.07369	0.172056	0.138018
10500.9	0.015082	0.015227	0.015477	1.54066	1.55116	1.52594	0.644107	0.818968	0.894495	0.960346	0.856253	0.841872	0.43686	1.05016	0.352093	0.080752	0.188927	0.151733
10650.9	0.015196	0.015633	0.016182	1.53787	1.57248	1.53188	0.668786	0.828516	0.915512	0.984037	0.872636	0.860601	0.465979	1.07892	0.374396	0.093011	0.208528	0.169936
10800.9	0.014939	0.015607	0.01563	1.54481	1.56634	1.53428	0.678212	0.854634	0.933766	0.984661	0.888859	0.879144	0.492274	1.14164	0.396843	0.103612	0.229642	0.183334
10950.9	0.015047	0.015607	0.015803	1.54574	1.58054	1.5481	0.697262	0.870766	0.954921	1.01029	0.915224	0.894211	0.528394	1.14842	0.427879	0.116235	0.245334	0.201524
11100.9	0.015759	0.015419	0.015677	1.53645	1.57622	1.55036	0.71603	0.877972	0.970262	1.02856	0.935444	0.919193	0.56143	1.20727	0.452276	0.129275	0.267204	0.220302
11250.9	0.015587	0.015461	0.015504	1.54935	1.59607	1.54541	0.728709	0.899217	0.988643	1.0378	0.940384	0.935083	0.582415	1.23631	0.480817	0.143736	0.289714	0.241146
11401	0.015316	0.015365	0.015946	1.57656	1.58804	1.54653	0.72965	0.919045	0.995215	1.06519	0.96429	0.944048	0.625602	1.2487	0.511986	0.15757	0.310227	0.2664
11551	0.015601	0.015367	0.016097	1.55047	1.6055	1.55653	0.75048	0.935906	1.01699	1.07936	0.968623	0.955625	0.65778	1.26923	0.54969	0.174078	0.334853	0.283372
11701	0.015463	0.015747	0.015701	1.57595	1.59775	1.54486	0.761772	0.942235	1.02115	1.09302	0.987812	0.977846	0.68885	1.29677	0.572163	0.19066	0.356989	0.304103
11851	0.015574	0.016155	0.01573	1.56656	1.58547	1.55398	0.778644	0.976642	1.04694	1.12183	1.01182	0.999387	0.719614	1.36983	0.605724	0.208172	0.384986	0.329283
12001	0.015427	0.015848	0.015982	1.57004	1.59712	1.55185	0.793199	0.986297	1.07766	1.12857	1.03859	1.0089	0.751279	1.36312	0.638406	0.224879	0.400963	0.349629
12151	0.015479	0.01687	0.015708	1.55136	1.56447	1.54503	0.813414	0.997312	1.07818	1.13644	1.04011	1.02662	0.786037	1.37224	0.667114	0.24011	0.43154	0.372923
12301	0.015576	0.016429	0.016481	1.55764	1.59075	1.52406	0.823931	1.0142	1.10225	1.16928	1.0559	1.03826	0.821931	1.38576	0.69818	0.258601	0.45499	0.40069
12451	0.01613	0.016513	0.015555	1.55363	1.60347	1.53184	0.842065	1.02975	1.11809	1.17849	1.09073	1.05604	0.852277	1.42283	0.714325	0.276531	0.486613	0.422814
12601	0.016116	0.016252	0.016304	1.57917	1.592	1.56068	0.848567	1.05159	1.12856	1.19479	1.09781	1.0747	0.880543	1.43279	0.755786	0.295306	0.514608	0.450041
12751	0.016623	0.016125	0.016597	1.57273	1.59594	1.57007	0.87585	1.07094	1.14547	1.20831	1.10401	1.08552	0.913165	1.46085	0.790531	0.31471	0.537501	0.474507
12901	0.015772	0.01616	0.016312	1.57306	1.59409	1.56448	0.891958	1.07523	1.15257	1.22134	1.12216	1.10145	0.948753	1.47098	0.821527	0.345024	0.56551	0.502574
13051	0.016193	0.016349	0.01658	1.57742	1.60351	1.55419	0.898435	1.09524	1.17124	1.24292	1.14708	1.11211	0.982161	1.46948	0.854789	0.36322	0.591279	0.52866
13201	0.016502	0.016684	0.017218	1.5722	1.57805	1.5308	0.911371	1.10753	1.19136	1.25011	1.16749	1.14164	1.00117	1.49258	0.878273	0.379581	0.628833	0.551014
13351.1	0.015692	0.016834	0.016508	1.58663	1.59251	1.54508	0.939357	1.12657	1.20157	1.25495	1.17028	1.14875	1.04621	1.50996	0.911198	0.410155	0.652252	0.574443
13501.1	0.016147	0.016563	0.017228	1.59397	1.5756	1.5351	0.939687	1.13128	1.21613	1.29021	1.1762	1.15913	1.05876	1.49831	0.932362	0.430738	0.684095	0.609904
13651.1	0.016005	0.016497	0.01694	1.58801	1.5903	1.52777	0.959852	1.16304	1.23494	1.29758	1.20118	1.16141	1.11003	1.51868	0.967186	0.457138	0.713645	0.632789
13801.1	0.01689	0.016497	0.016985	1.56609	1.59433	1.55353	0.970985	1.1755	1.23912	1.31207	1.20118	1.19184	1.11353	1.51106	0.986762	0.478054	0.736855	0.659563
13951.1	0.016639	0.016746	0.016502	1.5628	1.59363	1.56571	0.985661	1.18725	1.25587	1.3324	1.22579	1.17438	1.14618	1.52277	1.00732	0.501133	0.76586	0.689878
14101.1	0.016483	0.017099	0.017382	1.58529	1.56832	1.54871	1.00944	1.19658	1.2704	1.3296	1.23765	1.20663	1.19343	1.53037	1.0426	0.524316	0.788991	0.720617
14251.1	0.016482	0.016613	0.01694	1.57524	1.5979	1.54437	1.01032	1.21951	1.2858	1.34471	1.25665	1.23072	1.18833	1.50097	1.05434	0.55165	0.823836	0.74228
14401.2	0.016647	0.016651	0.017057	1.56536	1.5688	1.5525	1.02619	1.22106	1.29592	1.34865	1.27066	1.24114	1.20201	1.52863	1.10565	0.566227	0.842697	0.771716
14551.2	0.01677	0.016323	0.01691	1.53683	1.5593	1.54146	1.05131	1.24249	1.29747	1.36457	1.27947	1.25114	1.24067	1.5295	1.11279	0.590797	0.873529	0.797975
14701.2	0.016743	0.01725	0.016809	1.54804	1.56257	1.54506	1.05791	1.24274	1.3225	1.38694	1.28985	1.26822	1.25645	1.54689	1.16905	0.621222	0.890904	0.838601
14851.2	0.016751	0.017036	0.017429	1.55766	1.56051	1.53142	1.0768	1.2776	1.33488	1.37757	1.29453	1.26981	1.26938	1.52496	1.16236	0.658122	0.921574	0.85559
15001.2	0.016812	0.017077	0.017768	1.53223	1.56806	1.54147	1.08607	1.26892	1.33997	1.40367	1.30507	1.27103	1.31115	1.5949	1.17562	0.672077	0.948824	0.874745
15151.3	0.017135	0.016531	0.017257	1.56818	1.56375	1.53047	1.1019	1.28769	1.33498	1.4282	1.31772	1.28682	1.31798	1.53304	1.19021	0.695003	0.980112	0.892785
15301.3	0.017054	0.016883	0.017711	1.5716	1.56215	1.52047	1.10149	1.31915	1.37255	1.41348	1.33571	1.29405	1.35083	1.54658	1.20177	0.72678	0.989826	0.917322
15451.3	0.016944	0.01743	0.017198	1.55685	1.56422	1.53403	1.11939	1.30036	1.38193	1.42203	1.33551	1.31818	1.34401	1.55791	1.23456	0.75521	1.02536	0.954178
15601.3	0.017096	0.017486	0.017273	1.5285	1.55009	1.52885	1.1356	1.3214	1.37273	1.42027	1.34803	1.32519	1.3325	1.70285	1.25743	0.781138	1.04199	0.968672
15751.3	0.016598	0.017366	0.017402	1.54243	1.53721	1.52516	1.14416	1.33328	1.3896	1.45389	1.36263	1.32323	1.37891	1.55221	1.25977	0.805559	1.0781	0.999836
15901.3	0.01643	0.016746	0.017448	1.53009	1.51605	1.51618	1.15829	1.35455	1.39654	1.45731	1.37329	1.32648	1.38168	1.54276	1.28902	0.828377	1.09583	1.01864
16051.3	0.017283	0.017102	0.017626	1.52008	1.53312	1.53519	1.16609	1.36135	1.42704	1.46964	1.38761	1.36229	1.40765	1.55359	1.29572	0.860121	1.09224	1.04713
16201.4	0.016754	0.017101	0.018349	1.53765	1.51471	1.52704	1.17211	1.38291	1.39928	1.45126	1.3964	1.36433	1.38748	1.55664	1.30114	0.871934	1.13745	1.0525
16351.4	0.017597	0.018072	0.01786	1.54006	1.53963	1.50043	1.19795	1.3947	1.42681	1.46748	1.38223	1.3651	1.42131	1.54873	1.3273	0.90481	1.14501	1.07457
16501.4	0.01676	0.017656	0.018126	1.53053	1.50087	1.49309	1.1964	1.38203	1.41957	1.46733	1.4088	1.37674	1.4308	1.51281	1.33507	0.920635	1.16063	1.07571
16651.4	0.017218	0.017827	0.017063	1.51862	1.52681	1.51443	1.19681	1.38247	1.44627	1.48594	1.40854	1.37765	1.42001	1.53622	1.34333	0.950429	1.20453	1.11542
16801.4	0.017058	0.017449	0.017275	1.54669	1.53119	1.51034	1.24276	1.41077	1.44602	1.48449	1.42399	1.38633	1.4182	1.54815	1.37318	0.977261	1.21934	1.12376
16951.4	0.017038	0.017798	0.017909	1.50882	1.51872	1.48864	1.23278	1.40649	1.46659	1.5013	1.44508	1.39113	1.43804	1.56731	1.35055	0.999765	1.2304	1.15175
17101.4	0.017215	0.016923	0.017771	1.5198	1.53324	1.47482	1.24851	1.41386	1.45252	1.50936	1.43913	1.40501	1.45914	1.56107	1.38051	1.01047	1.25294	1.19123
17251.4	0.017647	0.01815	0.018082	1.53668	1.5007	1.50391	1.25071	1.4112	1.45153	1.49126	1.4474	1.40484	1.47401	1.53676	1.38364	1.04032	1.26459	1.17946
17401.5	0.017516	0.017489	0.018165	1.51028	1.5001	1.48201	1.27932	1.41422	1.46351	1.49784	1.46099	1.43189	1.48437	1.55728	1.39876	1.07322	1.28369	1.20619
17551.5	0.017476	0.018103	0.017978	1.49792	1.51477	1.50266	1.2826	1.44612	1.47238	1.51204	1.47521	1.43733	1.46316	1.52988	1.40365	1.08909	1.28373	1.2265
17701.5	0.018069	0.017182	0.017279	1.50349	1.48898	1.51348	1.29023	1.45217	1.50207	1.53715	1.46473	1.43013	1.48126	1.51657	1.40278	1.09728	1.30577	1.21792
17851.5	0.0173	0.018377	0.018502	1.48318	1.50652	1.4958	1.28729	1.46197	1.50059	1.55519	1.48932	1.45079	1.488	1.5167	1.40348	1.11869	1.31987	1.24011
18001.5	0.01716	0.017794	0.018116	1.48414	1.5017	1.49117	1.32188	1.43376	1.47347	1.53026	1.49773	1.44545	1.52695	1.5216	1.41967	1.13605	1.34079	1.26741
18151.5	0.017811	0.017478	0.018692	1.48426	1.48673	1.49355	1.30444	1.46102	1.50035	1.53532	1.50169	1.45088	1.49359	1.49283	1.41817	1.14481	1.36323	1.2547
18301.5	0.017308	0.017917	0.018152	1.5158	1.4917	1.47682	1.33619	1.45598	1.5	1.56118	1.49256	1.46902	1.50266	1.5021	1.43735	1.16699	1.35992	1.26248
18451.5	0.017605	0.018096	0.018634	1.49855	1.49408	1.48425	1.34266	1.45763	1.51247	1.56004	1.49799	1.46403	1.48493	1.521	1.40799	1.20111	1.36576	1.27734
18601.5	0.017837	0.018211	0.017535	1.48856	1.47584	1.45932	1.34674	1.48242	1.52118	1.53814	1.5058	1.4784	1.49393	1.50932	1.44776	1.20012	1.37074	1.31177
18751.6	0.017005	0.018272	0.018359	1.48846	1.47432	1.46995	1.35223	1.47469	1.50392	1.56382	1.51761	1.45268	1.49839	1.51757	1.45216	1.21509	1.39511	1.3024
18901.6	0.018031	0.017781	0.018647	1.48642	1.47039	1.4847	1.36204	1.47657	1.53099	1.55172	1.52196	1.47842	1.49057	1.48213	1.44349	1.23381	1.37371	1.31616
19051.6	0.017831	0.018259	0.01765	1.48128	1.47298	1.48979	1.36083	1.48796	1.50094	1.56627	1.50559	1.49931	1.48952	1.51233	1.43329	1.24014	1.3939	1.32926
19201.6	0.017911	0.01852	0.018875	1.48799	1.44337	1.45796	1.37626	1.49701	1.52945	1.58056	1.51591	1.48487	1.48981	1.49603	1.43623	1.26197	1.41396	1.32993
19351.6	0.017596	0.018308	0.018834	1.46664	1.45876	1.45494	1.40099	1.4839	1.54228	1.55544	1.52833	1.49552	1.5584	1.48932	1.45075	1.26519	1.41762	1.317
19501.6	0.018034	0.018648	0.019027	1.44278	1.43687	1.46344	1.40088	1.48138	1.54163	1.54644	1.54801	1.49384	1.53465	1.47095	1.44249	1.28874	1.4136	1.34994
19651.6	0.018035	0.017409	0.018666	1.44037	1.43469	1.45987	1.39954	1.49778	1.53939	1.56414	1.52545	1.5025	1.51161	1.44822	1.43395	1.28889	1.41001	1.34605
19801.7	0.018386	0.018174	0.018643	1.45853	1.46602	1.46007	1.39194	1.49759	1.55174	1.5528	1.52785	1.49215	1.52329	1.5	1.4426	1.30414	1.41148	1.35367
19951.7	0.017441	0.018324	0.018423	1.45931	1.44162	1.4636	1.41519	1.49536	1.5501	1.57633	1.54418	1.48947	1.5354	1.46105	1.41172	1.30876	1.43479	1.35991
20101.7	0.017426	0.018652	0.018245	1.46608	1.42897	1.44378	1.41396	1.51839	1.54225	1.56666	1.52839	1.51545	1.51232	1.51375	1.42839	1.32744	1.43611	1.37259
20251.7	0.017533	0.018324	0.018822	1.46568	1.44218	1.42677	1.43032	1.51967	1.5427	1.54132	1.53349	1.5097	1.51485	1.47727	1.46149	1.33529	1.45128	1.37308
20401.7	0.01824	0.018194	0.018874	1.45454	1.42355	1.44619	1.4319	1.51957	1.55316	1.56063	1.54424	1.51183	1.49639	1.48147	1.45352	1.32083	1.42913	1.37605
20551.7	0.018461	0.01839	0.018694	1.42129	1.41705	1.43724	1.44419	1.5312	1.55017	1.58511	1.53477	1.52025	1.50198	1.46884	1.44955	1.35446	1.44033	1.42275
20701.7	0.018425	0.01853	0.018753	1.43181	1.42861	1.43374	1.45659	1.55383	1.55369	1.5653	1.55588	1.53965	1.49785	1.59292	1.44184	1.40093	1.44985	1.38905
20851.7	0.017786	0.018086	0.018957	1.43109	1.42333	1.40857	1.47579	1.52399	1.55379	1.56011	1.55097	1.51681	1.51823	1.42022	1.46143	1.36268	1.4565	1.37931
21001.8	0.01805	0.018823	0.018526	1.42438	1.40701	1.43955	1.4614	1.56064	1.54999	1.58433	1.55749	1.52871	1.49012	1.45705	1.46007	1.38172	1.45749	1.37297
21151.8	0.018566	0.018976	0.018104	1.44209	1.43046	1.42166	1.45774	1.53338	1.54939	1.57532	1.5373	1.50747	1.50256	1.42967	1.44846	1.37147	1.4518	1.38882
21301.8	0.017857	0.01838	0.018506	1.39817	1.4122	1.41699	1.46666	1.54186	1.58357	1.56039	1.57197	1.52127	1.49102	1.44401	1.41467	1.38356	1.47734	1.40122
21451.8	0.018382	0.018271	0.018941	1.42229	1.42053	1.43103	1.47524	1.54146	1.55197	1.56082	1.57923	1.5403	1.51099	1.43866	1.42408	1.40497	1.45823	1.39192
21601.8	0.0188	0.019664	0.019257	1.39705	1.40331	1.40353	1.48643	1.53009	1.56132	1.56803	1.57153	1.52875	1.46822	1.43976	1.44827	1.40675	1.46124	1.38586
21751.8	0.0187	0.01915	0.019076	1.41498	1.39177	1.42486	1.49626	1.53204	1.58843	1.57069	1.5781	1.52734	1.50593	1.42633	1.45468	1.38396	1.49585	1.41091
21901.8	0.018414	0.019241	0.019137	1.40864	1.37146	1.41984	1.5058	1.54362	1.54395	1.5653	1.55408	1.53974	1.46892	1.41244	1.45512	1.40872	1.45535	1.40285
22051.8	0.01828	0.019636	0.0199	1.4106	1.38744	1.4071	1.5104	1.56175	1.5614	1.58716	1.57286	1.52793	1.50359	1.41056	1.4511	1.40681	1.48204	1.39997
22201.8	0.018386	0.018906	0.019207	1.42921	1.39677	1.42137	1.50824	1.53387	1.54763	1.5817	1.58131	1.55084	1.47242	1.43277	1.46377	1.42012	1.48018	1.40792
22351.9	0.018699	0.018797	0.019703	1.4166	1.38719	1.40159	1.51493	1.54947	1.57944	1.5783	1.56466	1.53503	1.49642	1.42163	1.43254	1.42673	1.47591	1.41095
22501.9	0.018584	0.018726	0.019088	1.38868	1.38281	1.40337	1.5217	1.52873	1.56897	1.57863	1.57513	1.52724	1.47958	1.4316	1.42668	1.42497	1.4573	1.38483
22651.9	0.01872	0.019134	0.019621	1.36902	1.37493	1.4141	1.54032	1.55833	1.5784	1.60706	1.58212	1.55016	1.49583	1.4	1.4554	1.43896	1.45785	1.41405
22801.9	0.018411	0.019467	0.018783	1.38508	1.36412	1.39421	1.51372	1.54132	1.58884	1.59	1.57812	1.53778	1.49266	1.41736	1.42535	1.40191	1.47925	1.41573
22951.9	0.018897	0.018796	0.019518	1.39124	1.36249	1.37926	1.50362	1.54033	1.59458	1.57965	1.58289	1.52913	1.47137	1.40162	1.41741	1.43661	1.4613	1.38936
23101.9	0.01857	0.019208	0.019162	1.38844	1.34675	1.38542	1.52789	1.56871	1.57191	1.5695	1.57528	1.5385	1.4631	1.40153	1.4079	1.43265	1.45508	1.42216
23251.9	0.018284	0.01896	0.01998	1.37206	1.34611	1.37637	1.54547	1.54179	1.56733	1.57385	1.57732	1.5526	1.46683	1.37403	1.40884	1.42565	1.46263	1.3826
23402	0.019296	0.019205	0.019745	1.36307	1.33951	1.40028	1.53979	1.53532	1.57276	1.55022	1.55659	1.55175	1.46853	1.40253	1.39631	1.43722	1.44913	1.39467
23552	0.018944	0.018769	0.019737	1.35452	1.32787	1.37408	1.54058	1.54858	1.56306	1.55096	1.56074	1.55969	1.47781	1.37777	1.41016	1.44361	1.43308	1.37848
23702	0.019038	0.020024	0.019455	1.35597	1.34717	1.38221	1.54304	1.5289	1.56901	1.58433	1.55013	1.55852	1.46219	1.37236	1.4287	1.44582	1.47057	1.40499
23852	0.018542	0.019479	0.019735	1.36817	1.32234	1.37573	1.54641	1.55189	1.58298	1.56109	1.53631	1.54243	1.45028	1.37941	1.40854	1.44837	1.44233	1.39481

## Sheet: Fig3F
	BODIPY C11 Emission (520/590nm)
time [s]	NADH+CoQ			NADH+CoQ+FSP1			NADH+CoQ+FSP1(E156A)
0	0.016031	0.017705	0.018676	0.016466	0.016203	0.017562	0.017152	0.016911	0.017358
150.009	0.016547	0.019147	0.020665	0.016763	0.017004	0.018139	0.018936	0.018065	0.019039
300.016	0.018849	0.021154	0.022919	0.017771	0.016749	0.019069	0.020567	0.020722	0.021478
450.031	0.020912	0.024536	0.026379	0.01925	0.018458	0.019767	0.023003	0.022662	0.023745
600.037	0.023943	0.028696	0.031486	0.020367	0.019689	0.021511	0.026456	0.024901	0.027832
750.051	0.027984	0.03324	0.037425	0.021747	0.021229	0.02333	0.030409	0.029713	0.032738
900.058	0.031793	0.039811	0.044489	0.023585	0.022566	0.025041	0.034847	0.034501	0.037198
1050.07	0.036361	0.045801	0.051601	0.025774	0.024368	0.026673	0.039489	0.039528	0.04329
1200.1	0.041396	0.053439	0.059776	0.027385	0.025628	0.028372	0.045602	0.044367	0.049111
1350.12	0.046819	0.060219	0.069182	0.028887	0.027648	0.030734	0.050844	0.04935	0.05601
1500.13	0.053044	0.06903	0.077531	0.031036	0.0293	0.032416	0.056772	0.056688	0.06336
1650.14	0.05783	0.07628	0.087261	0.033777	0.031444	0.034674	0.063456	0.063922	0.071861
1800.15	0.063439	0.085065	0.097412	0.035241	0.033912	0.03679	0.072194	0.069842	0.079382
1950.16	0.07085	0.094238	0.108369	0.037679	0.036078	0.039261	0.078482	0.077152	0.089721
2100.17	0.078037	0.103929	0.119695	0.040148	0.037474	0.041188	0.087753	0.085618	0.099177
2250.19	0.084385	0.114945	0.130913	0.042976	0.040208	0.043882	0.095225	0.09374	0.109571
2400.19	0.091995	0.124341	0.143259	0.044868	0.042595	0.045864	0.104213	0.10332	0.117454
2550.21	0.100365	0.134843	0.158679	0.046008	0.044792	0.048554	0.112138	0.110203	0.130981
2700.22	0.108127	0.146228	0.169376	0.048209	0.045658	0.051803	0.12128	0.120538	0.14283
2850.24	0.113662	0.156456	0.180784	0.051308	0.047789	0.054006	0.132367	0.130631	0.153401
3000.25	0.122819	0.168577	0.194814	0.05291	0.050127	0.054909	0.142362	0.141673	0.165184
3150.27	0.132479	0.18219	0.209545	0.055423	0.051826	0.058983	0.152009	0.152545	0.178055
3300.28	0.139499	0.194786	0.224781	0.058189	0.054371	0.060868	0.162018	0.162826	0.190445
3450.3	0.148144	0.207412	0.241484	0.059846	0.055854	0.063689	0.174409	0.174768	0.204713
3600.32	0.158231	0.218919	0.257627	0.062171	0.058446	0.066063	0.185823	0.187363	0.222889
3750.34	0.169364	0.234882	0.2742	0.065816	0.061903	0.06848	0.198799	0.196763	0.233355
3900.35	0.178954	0.251842	0.294216	0.067403	0.062995	0.071105	0.20877	0.212179	0.252352
4050.37	0.187899	0.265849	0.309159	0.070081	0.066098	0.07444	0.224192	0.22249	0.267214
4200.39	0.197805	0.279731	0.329513	0.072697	0.068398	0.07557	0.235491	0.237964	0.28086
4350.39	0.208907	0.29548	0.347778	0.075448	0.070753	0.079277	0.249543	0.252948	0.297164
4500.4	0.219106	0.315374	0.369238	0.077699	0.072864	0.080889	0.262201	0.265448	0.319019
4650.42	0.230402	0.326934	0.389585	0.081519	0.074589	0.082918	0.280868	0.282987	0.337036
4800.44	0.24452	0.347871	0.409215	0.083085	0.077626	0.08703	0.29107	0.295836	0.35611
4950.45	0.252904	0.365282	0.432159	0.085718	0.079699	0.089396	0.308691	0.312123	0.376583
5100.47	0.265483	0.381733	0.447944	0.088748	0.081671	0.093274	0.324898	0.329351	0.397599
5250.49	0.277628	0.403649	0.471417	0.090632	0.084295	0.094845	0.339535	0.342974	0.41483
5400.51	0.288884	0.425024	0.497107	0.093102	0.087754	0.09825	0.359339	0.361923	0.437852
5550.52	0.302576	0.439072	0.519815	0.096646	0.088745	0.099553	0.376473	0.385341	0.463456
5700.54	0.315689	0.45847	0.541376	0.099474	0.091347	0.10378	0.395544	0.398699	0.485298
5850.56	0.324098	0.478039	0.560869	0.10319	0.094362	0.105799	0.412294	0.417243	0.506357
6000.58	0.342238	0.501426	0.586657	0.106797	0.097593	0.108736	0.431196	0.435138	0.53106
6150.58	0.354666	0.521557	0.610292	0.10735	0.099413	0.112139	0.451298	0.455249	0.552723
6300.6	0.368655	0.543194	0.632395	0.111044	0.101403	0.112685	0.467908	0.476065	0.576635
6450.63	0.381192	0.562737	0.662957	0.11319	0.105301	0.117613	0.487346	0.495005	0.597651
6600.65	0.397711	0.581194	0.68558	0.116738	0.107129	0.118992	0.509272	0.52008	0.622475
6750.66	0.415123	0.609353	0.712996	0.118732	0.110698	0.12204	0.530129	0.538658	0.654531
6900.68	0.428331	0.628219	0.735057	0.122825	0.113402	0.125508	0.549037	0.55874	0.674534
7050.7	0.442684	0.648368	0.761314	0.12551	0.114993	0.130685	0.566613	0.575237	0.704052
7200.72	0.45803	0.675441	0.787595	0.128713	0.119288	0.131915	0.58817	0.605025	0.726997
7350.73	0.474376	0.698028	0.798513	0.131886	0.120936	0.135162	0.612126	0.62589	0.753798
7500.74	0.494727	0.71569	0.839242	0.137229	0.123682	0.137705	0.631778	0.646604	0.779275
7650.76	0.504496	0.737956	0.868833	0.138001	0.127005	0.142402	0.661453	0.669061	0.799614
7800.77	0.517328	0.758514	0.894005	0.141141	0.128773	0.144349	0.672232	0.695469	0.828118
7950.79	0.536398	0.791386	0.911304	0.14489	0.131388	0.148908	0.69332	0.712688	0.857969
8100.8	0.550827	0.821074	0.940302	0.14772	0.135513	0.150526	0.722197	0.73568	0.879763
8250.82	0.572391	0.834464	0.954001	0.151752	0.138205	0.154493	0.742741	0.761922	0.906195
8400.83	0.580558	0.856638	0.98535	0.15408	0.141463	0.157968	0.758149	0.785642	0.929235
8550.84	0.610771	0.876008	1.00672	0.159394	0.143827	0.162361	0.788172	0.809112	0.963645
8700.86	0.620573	0.899789	1.04045	0.162468	0.146073	0.164459	0.803141	0.82575	0.979852
8850.87	0.635724	0.92232	1.06335	0.162854	0.148466	0.166855	0.837882	0.852943	1.00475
9000.88	0.655629	0.946863	1.08309	0.167904	0.152829	0.173128	0.866912	0.872298	1.03789
9150.9	0.667526	0.962698	1.10208	0.173628	0.155815	0.174731	0.879001	0.898551	1.05965
9300.91	0.691995	0.986454	1.1177	0.177536	0.158202	0.179327	0.894665	0.919496	1.09093
9450.92	0.708672	1.00442	1.13927	0.178679	0.164138	0.183846	0.922377	0.943326	1.10853
9600.94	0.722351	1.0423	1.16048	0.185997	0.164268	0.184322	0.944994	0.965252	1.12761
9750.95	0.738711	1.06023	1.18853	0.187021	0.169308	0.189412	0.971959	0.987108	1.14759
9900.96	0.757984	1.08098	1.21767	0.189993	0.171673	0.192856	0.977937	1.00856	1.17002
10051	0.779157	1.10188	1.22574	0.195984	0.174049	0.198824	1.0092	1.03286	1.20784
10201	0.793994	1.11961	1.24274	0.201687	0.178123	0.203312	1.03375	1.04967	1.21439
10351	0.818748	1.14225	1.26544	0.203652	0.181748	0.206924	1.04469	1.07344	1.23267
10501	0.830997	1.15695	1.28591	0.208134	0.18618	0.210974	1.08068	1.09656	1.26682
10651	0.840425	1.1804	1.31273	0.211962	0.189681	0.213652	1.08368	1.12096	1.28465
10801	0.859868	1.19859	1.32357	0.216679	0.190663	0.223757	1.11738	1.13735	1.30967
10951	0.876023	1.21637	1.33761	0.22024	0.197862	0.237751	1.12623	1.1583	1.3169
11101.1	0.896433	1.22449	1.35529	0.225723	0.200928	0.251968	1.14546	1.17765	1.34817
11251.1	0.919527	1.25268	1.3678	0.22895	0.201312	0.265185	1.16644	1.20684	1.35304
11401.1	0.921917	1.26782	1.3796	0.236352	0.208593	0.285104	1.18393	1.21426	1.36026
11551.1	0.947277	1.29118	1.39616	0.240801	0.214729	0.306625	1.2222	1.24261	1.39759
11701.1	0.961169	1.29561	1.41485	0.245615	0.223381	0.326033	1.22577	1.25214	1.39703
11851.1	0.978414	1.33129	1.42648	0.251802	0.235076	0.347937	1.25616	1.27599	1.43112
12001.1	0.997217	1.34618	1.44281	0.260167	0.248962	0.37468	1.26239	1.2855	1.43457
12151.2	1.01317	1.34284	1.45013	0.280822	0.263988	0.396938	1.27596	1.30804	1.44985
12301.2	1.0263	1.35672	1.46256	0.297431	0.27833	0.419448	1.28227	1.32653	1.45291
12451.2	1.03844	1.38661	1.4778	0.313781	0.298084	0.447431	1.29434	1.34695	1.49384
12601.2	1.05807	1.38264	1.48193	0.328641	0.319259	0.474269	1.30245	1.35526	1.50227
12751.2	1.06889	1.4075	1.49891	0.350901	0.335478	0.499823	1.34105	1.36994	1.50594
12901.2	1.08974	1.43334	1.49717	0.373096	0.361244	0.530606	1.33604	1.38542	1.52058
13051.2	1.11015	1.43594	1.51729	0.39221	0.378078	0.558556	1.3699	1.40002	1.53868
13201.3	1.11361	1.43997	1.52571	0.414649	0.40615	0.584922	1.38019	1.40207	1.54464
13351.3	1.13316	1.45785	1.534	0.439448	0.427005	0.616017	1.39236	1.41601	1.55381
13501.3	1.14683	1.46616	1.53738	0.458871	0.451517	0.64419	1.39659	1.43252	1.55825
13651.3	1.14525	1.47885	1.55952	0.4913	0.478204	0.678262	1.41472	1.45503	1.5704
13801.3	1.18246	1.49257	1.55354	0.511441	0.508012	0.709561	1.42929	1.46087	1.59198
13951.3	1.19462	1.49317	1.56555	0.539478	0.536051	0.741269	1.44212	1.46519	1.57263
14101.3	1.2007	1.49926	1.57704	0.566635	0.555472	0.769676	1.42297	1.47033	1.59482
14251.4	1.21285	1.52378	1.57482	0.595686	0.582032	0.804002	1.46433	1.49309	1.60313
14401.4	1.22655	1.52911	1.58777	0.623928	0.611585	0.839333	1.47054	1.50797	1.59905
14551.4	1.23833	1.55207	1.58907	0.651207	0.644885	0.866035	1.4578	1.50642	1.6153
14701.4	1.25536	1.5375	1.58683	0.675092	0.678646	0.907488	1.48465	1.52454	1.60796
14851.4	1.26602	1.56325	1.60264	0.705115	0.698924	0.928584	1.49011	1.53124	1.63028
15001.4	1.26371	1.56722	1.61747	0.730063	0.72974	0.963644	1.49345	1.53702	1.63251
15151.4	1.2789	1.57371	1.60164	0.768998	0.766821	0.992735	1.50595	1.54092	1.63633
15301.5	1.2973	1.57074	1.6008	0.789807	0.791384	1.01869	1.51782	1.56522	1.64344
15451.5	1.31266	1.5849	1.61106	0.822055	0.822623	1.04348	1.51321	1.57303	1.65841
15601.5	1.31501	1.59176	1.61602	0.857502	0.855221	1.0821	1.53363	1.57551	1.65315
15751.5	1.34062	1.59734	1.61621	0.88058	0.8778	1.10973	1.52675	1.56454	1.65629
15901.5	1.34536	1.60846	1.6255	0.90581	0.912339	1.13772	1.5317	1.58375	1.66132
16051.5	1.34598	1.59296	1.61145	0.932023	0.93103	1.16627	1.55105	1.60511	1.66659
16201.5	1.33888	1.6239	1.59276	0.969922	0.958443	1.17545	1.53357	1.58533	1.66784
16351.6	1.35834	1.61569	1.62053	0.986558	0.991718	1.2023	1.56606	1.60634	1.66837
16501.6	1.36466	1.6197	1.62835	1.01705	1.02239	1.22072	1.5525	1.61674	1.66544
16651.6	1.38195	1.61372	1.64855	1.04603	1.04215	1.2622	1.5623	1.62289	1.66824
16801.6	1.38939	1.62783	1.62339	1.06451	1.067	1.27309	1.56736	1.62357	1.67642
16951.6	1.39068	1.63001	1.62953	1.0934	1.09933	1.30746	1.59266	1.6227	1.66765
17101.6	1.39909	1.63545	1.60421	1.11175	1.11573	1.31709	1.594	1.63822	1.66911
17251.6	1.4062	1.62578	1.61254	1.13497	1.14812	1.35667	1.5619	1.63673	1.66789
17401.7	1.43242	1.65556	1.62203	1.16005	1.15835	1.35767	1.56922	1.65428	1.68312
17551.7	1.42587	1.64808	1.61404	1.17855	1.18342	1.3698	1.57679	1.64512	1.68049
17701.7	1.41448	1.64531	1.62079	1.19827	1.21884	1.38919	1.58274	1.62969	1.69731
17851.7	1.44966	1.63536	1.60997	1.21801	1.23745	1.43622	1.57976	1.63904	1.68735
18001.7	1.42741	1.64563	1.62512	1.23716	1.25399	1.44168	1.57666	1.65851	1.67578
18151.7	1.44433	1.64847	1.6367	1.25728	1.26564	1.4416	1.5888	1.64876	1.67341
18301.7	1.45732	1.65934	1.62873	1.26734	1.28142	1.44351	1.57266	1.65193	1.67944
18451.7	1.45811	1.62077	1.62466	1.28096	1.3025	1.47512	1.59481	1.66198	1.67263
18601.7	1.47836	1.65913	1.62184	1.30341	1.33119	1.49205	1.58553	1.65125	1.67255
18751.8	1.46116	1.63543	1.62421	1.30844	1.32355	1.47927	1.59233	1.64465	1.6717
18901.8	1.46775	1.67091	1.61136	1.33633	1.35758	1.4968	1.59678	1.64562	1.69576
19051.8	1.47282	1.64125	1.62136	1.35571	1.37028	1.53567	1.60163	1.64107	1.68685
19201.8	1.48203	1.6603	1.58736	1.35758	1.37917	1.52719	1.57604	1.6654	1.68903
19351.8	1.49258	1.64787	1.59752	1.35802	1.39025	1.51639	1.57823	1.66252	1.70861
19501.8	1.49208	1.68107	1.60003	1.37953	1.3924	1.52001	1.61169	1.66097	1.68301
19651.8	1.50866	1.67433	1.6162	1.39059	1.41885	1.53857	1.57868	1.6727	1.6725
19801.8	1.50926	1.64934	1.60061	1.39692	1.41901	1.54151	1.5949	1.66503	1.66513
19951.8	1.49226	1.64878	1.58671	1.41319	1.43391	1.57197	1.59384	1.64372	1.67539
20101.8	1.5018	1.648	1.57821	1.39705	1.44565	1.54807	1.57145	1.662	1.68261
20251.9	1.49952	1.63955	1.57171	1.42272	1.45017	1.55935	1.59234	1.66424	1.67883
20401.9	1.48686	1.64256	1.56825	1.43072	1.44984	1.55779	1.57388	1.67149	1.66931
20551.9	1.5129	1.64253	1.56843	1.4353	1.47978	1.57404	1.59831	1.66391	1.65608
20701.9	1.50188	1.6131	1.54386	1.4436	1.47501	1.57135	1.58843	1.66922	1.64007
20851.9	1.50684	1.62584	1.55823	1.45057	1.4664	1.57983	1.59956	1.65681	1.64525
21001.9	1.50147	1.62812	1.55346	1.4471	1.49396	1.59907	1.57855	1.66056	1.66833
21151.9	1.52379	1.65325	1.54689	1.44687	1.50528	1.58679	1.56176	1.66429	1.68222
21301.9	1.5185	1.66617	1.54807	1.45639	1.50891	1.59019	1.55528	1.65302	1.64806
21452	1.51958	1.64218	1.53658	1.45783	1.50402	1.6073	1.55544	1.66588	1.63054
21602	1.51752	1.64801	1.53386	1.4627	1.51063	1.59439	1.57615	1.65817	1.67063
21752	1.50479	1.62857	1.53819	1.46943	1.4883	1.60463	1.55471	1.65731	1.63813
21902	1.51452	1.62943	1.51934	1.47001	1.51656	1.60112	1.54551	1.66135	1.65126
22052	1.51411	1.63207	1.52091	1.47186	1.49467	1.59323	1.54441	1.66449	1.65143
22202	1.51594	1.62983	1.49852	1.47396	1.51166	1.60621	1.54608	1.66445	1.65242
22352	1.51832	1.60489	1.513	1.47803	1.52058	1.61005	1.57365	1.66544	1.63116
22502	1.50842	1.65057	1.50278	1.46619	1.53234	1.60511	1.56186	1.64169	1.63018
22652.1	1.50614	1.61618	1.49871	1.46975	1.51492	1.62314	1.56037	1.67024	1.64715
22802.1	1.52301	1.62315	1.49916	1.47672	1.5207	1.60888	1.54767	1.66002	1.65211
22952.1	1.51933	1.60376	1.47406	1.48346	1.52694	1.59194	1.55013	1.65365	1.62803
23102.1	1.51626	1.61641	1.4788	1.47642	1.52389	1.60255	1.54443	1.6606	1.61896
23252.1	1.50601	1.59748	1.45477	1.45045	1.5292	1.62329	1.56617	1.65318	1.61469
23402.1	1.52924	1.58467	1.44666	1.47738	1.52117	1.60709	1.55662	1.64124	1.61263
23552.1	1.51401	1.58983	1.45028	1.47133	1.52194	1.60291	1.51975	1.63695	1.63467
23702.2	1.50728	1.60912	1.44962	1.47132	1.51625	1.58473	1.5185	1.64071	1.62183
23852.2	1.49422	1.59274	1.42873	1.47507	1.51598	1.58304	1.5075	1.63613	1.61991

## Sheet: Fig3G
	BODIPY C11 Emission (520/590nm)																				NADH fluorescence intensity [a.u.]
time [s]	0 uM			5 uM			10 uM			25 uM			50 uM			75 uM				time [s]	0 uM			5 uM			10 uM			25 uM			50 uM			75 uM
0	0.022056	0.019467	0.02118	0.015255	0.015469	0.016788	0.014767	0.015496	0.016074	0.013909	0.013371	0.014655	0.01471	0.014356	0.014416	0.013085	0.013154	0.012946		0	505	492	520	840	843	809	1181	1232	1207	2272	2322	2182	3859	3682	3942	5004	5376	5493
150.008	0.026346	0.022536	0.024234	0.01599	0.016339	0.016478	0.015169	0.015459	0.01678	0.01453	0.013324	0.015075	0.01526	0.014689	0.014887	0.013765	0.013127	0.013497		150.008	498	505	518	804	822	811	1140	1191	1189	2205	2209	2139	3798	3611	3811	4827	5159	5133
300.027	0.031716	0.027519	0.029511	0.01745	0.017541	0.018106	0.016585	0.016783	0.018633	0.015526	0.015157	0.016558	0.01633	0.015553	0.015651	0.014541	0.013762	0.014501		300.027	504	496	520	770	790	782	1110	1165	1172	2133	2169	2100	3665	3543	3703	4664	5006	4991
450.04	0.039497	0.033694	0.036568	0.019168	0.019333	0.019867	0.017679	0.01793	0.019496	0.016794	0.016091	0.017202	0.01732	0.016615	0.016778	0.015185	0.014838	0.015289		450.04	499	509	522	746	767	746	1086	1117	1123	2088	2086	2004	3564	3440	3620	4556	4878	4861
600.059	0.050838	0.042472	0.046368	0.02096	0.020761	0.021751	0.019383	0.019815	0.021313	0.017901	0.017683	0.01864	0.018711	0.018202	0.018384	0.016414	0.015888	0.016673		600.059	518	516	531	744	752	735	1043	1110	1118	2034	2053	1982	3503	3367	3534	4433	4739	4789
750.066	0.062924	0.053137	0.05715	0.022477	0.023014	0.024328	0.021352	0.021355	0.023937	0.01917	0.018654	0.020665	0.020725	0.019404	0.019587	0.018128	0.016748	0.018163		750.066	537	520	541	704	729	707	1031	1081	1095	2005	1999	1941	3349	3315	3465	4314	4681	4653
900.079	0.077738	0.063786	0.069299	0.02515	0.025647	0.025365	0.023386	0.023821	0.025729	0.021192	0.020405	0.022288	0.023234	0.021267	0.021532	0.01955	0.018974	0.019523		900.079	537	532	543	697	718	701	1005	1048	1045	1983	1980	1913	3292	3264	3432	4300	4620	4610
1050.09	0.095397	0.078359	0.083848	0.028004	0.028104	0.028081	0.025573	0.026717	0.028293	0.023043	0.022017	0.024404	0.024696	0.022957	0.023743	0.021567	0.020259	0.020597		1050.09	546	532	554	671	702	685	978	1019	1032	1944	1933	1859	3240	3217	3403	4221	4576	4527
1200.1	0.114298	0.093454	0.09896	0.030169	0.031455	0.031291	0.028168	0.027961	0.031098	0.025348	0.023797	0.02643	0.026677	0.024858	0.024698	0.022671	0.022036	0.022926		1200.1	552	544	558	669	679	671	947	989	1014	1925	1900	1825	3207	3165	3349	4168	4468	4533
1350.1	0.135672	0.109579	0.117518	0.03352	0.034235	0.034364	0.030744	0.030991	0.034529	0.027618	0.025431	0.029013	0.029063	0.026673	0.027013	0.024391	0.023433	0.024118		1350.1	566	549	564	650	650	656	934	967	999	1878	1880	1794	3146	3147	3314	4136	4438	4289
1500.11	0.157204	0.126951	0.134733	0.036151	0.03713	0.036557	0.033537	0.03413	0.036996	0.029767	0.028514	0.031266	0.030654	0.029327	0.028583	0.026437	0.025626	0.026209		1500.11	570	556	575	631	630	649	925	943	975	1849	1886	1793	3131	3136	3263	4092	4441	4626
1650.39	0.180679	0.145676	0.154519	0.039799	0.040507	0.040691	0.036521	0.03691	0.04044	0.032077	0.029686	0.034035	0.033442	0.031165	0.031292	0.028972	0.027254	0.028496		1650.39	584	567	584	616	626	625	903	923	961	1828	1849	1756	3123	3084	3266	4062	4387	4419
1800.4	0.207293	0.165809	0.176684	0.042795	0.043968	0.044898	0.03944	0.039571	0.044313	0.034609	0.032386	0.036485	0.034851	0.032638	0.033621	0.030862	0.029569	0.029943		1800.4	588	575	587	597	615	607	888	907	938	1806	1839	1742	3079	3035	3227	4021	4314	4346
1950.43	0.236604	0.187831	0.199534	0.046305	0.047573	0.047948	0.042241	0.042142	0.046756	0.037093	0.034283	0.03883	0.038033	0.034462	0.03522	0.03248	0.031363	0.031407		1950.43	595	594	591	585	598	593	867	890	928	1791	1795	1729	3076	2997	3195	3994	4248	4091
2100.44	0.265887	0.20814	0.222963	0.048647	0.050605	0.05105	0.045544	0.046098	0.04993	0.038975	0.036899	0.042744	0.041116	0.037466	0.037819	0.035269	0.033169	0.03392		2100.44	598	593	595	573	586	586	858	884	915	1772	1803	1695	3017	2979	3194	3946	4234	4328
2250.46	0.295748	0.230166	0.250228	0.053392	0.054534	0.054957	0.049423	0.049188	0.054524	0.04213	0.03879	0.043944	0.043029	0.040057	0.040307	0.036343	0.034691	0.036481		2250.46	601	587	597	554	566	576	832	864	907	1775	1770	1688	3030	2972	3186	3933	4218	4137
2400.48	0.332327	0.256202	0.275285	0.057192	0.057958	0.058254	0.052336	0.053565	0.057267	0.043797	0.0414	0.047118	0.046059	0.04222	0.042621	0.039908	0.03665	0.037757		2400.48	608	598	610	529	555	555	818	851	876	1750	1749	1667	3014	2952	3173	3921	4200	3988
2550.49	0.368044	0.285791	0.307245	0.061569	0.061493	0.062062	0.055338	0.05594	0.061177	0.046834	0.043798	0.050016	0.048846	0.045567	0.045966	0.042636	0.038895	0.041028		2550.49	618	605	617	530	535	537	809	830	873	1711	1735	1631	2987	2924	3156	3859	4189	4070
2700.5	0.402434	0.312556	0.337214	0.070445	0.06774	0.066597	0.059251	0.058661	0.065567	0.049418	0.046113	0.053036	0.051089	0.047324	0.047305	0.042837	0.040862	0.042679		2700.5	625	612	622	532	537	538	781	830	852	1704	1718	1635	2954	2896	3102	3843	4136	3944
2850.51	0.439132	0.342769	0.365064	0.081211	0.079137	0.075646	0.063303	0.061876	0.069819	0.051653	0.048288	0.05597	0.054021	0.049872	0.049047	0.046415	0.042438	0.045007		2850.51	611	608	612	535	542	531	786	795	850	1693	1706	1612	2912	2872	3104	3860	4104	4411
3000.52	0.483315	0.371995	0.398863	0.095967	0.092348	0.087416	0.066624	0.066109	0.073905	0.054228	0.05065	0.05885	0.055704	0.052657	0.052316	0.047845	0.044445	0.046518		3000.52	626	628	624	550	541	546	759	788	819	1676	1671	1597	2923	2864	3076	3799	4100	4140
3150.53	0.522182	0.401605	0.437132	0.111777	0.109189	0.101994	0.069731	0.069662	0.077944	0.056897	0.053915	0.062025	0.059537	0.055035	0.054621	0.050765	0.047581	0.048564		3150.53	627	615	626	550	558	557	754	762	790	1649	1686	1570	2877	2840	3074	3812	4044	4347
3300.54	0.560261	0.434405	0.471081	0.126799	0.12458	0.117929	0.074102	0.074395	0.083223	0.060181	0.056211	0.065482	0.061605	0.057787	0.056646	0.052745	0.049362	0.051246		3300.54	611	629	619	564	555	560	748	765	800	1652	1661	1562	2873	2808	3080	3765	4018	4274
3450.54	0.609635	0.470257	0.509067	0.146273	0.141417	0.135421	0.077197	0.077514	0.086301	0.062333	0.058969	0.068201	0.06488	0.060124	0.060942	0.054349	0.051157	0.053529		3450.54	616	619	620	564	563	563	723	745	788	1620	1636	1532	2857	2807	3030	3757	3964	4118
3600.56	0.644238	0.509012	0.542803	0.161537	0.160375	0.150458	0.08208	0.08135	0.092139	0.065446	0.061985	0.07139	0.067988	0.063433	0.062642	0.057288	0.053719	0.055099		3600.56	620	630	637	583	571	570	713	728	774	1616	1643	1527	2832	2787	2990	3717	3987	3961
3750.57	0.687244	0.536747	0.583968	0.18102	0.17822	0.171989	0.084909	0.086076	0.094553	0.068226	0.065154	0.074667	0.071078	0.065436	0.066651	0.060311	0.055642	0.058411		3750.57	625	620	618	576	577	571	696	719	761	1601	1605	1518	2816	2759	2974	3693	3935	3811
3900.59	0.732489	0.57202	0.61864	0.202324	0.198763	0.191105	0.089244	0.089758	0.099115	0.072436	0.066926	0.079706	0.074767	0.068322	0.067366	0.062979	0.057977	0.060314		3900.59	613	627	631	575	573	576	692	697	745	1584	1580	1507	2791	2733	2945	3679	3962	4050
4050.6	0.769519	0.611139	0.656054	0.226042	0.220449	0.211931	0.093106	0.095052	0.104678	0.073716	0.07016	0.08121	0.078131	0.070878	0.07032	0.065044	0.060538	0.06175		4050.6	621	617	624	587	594	589	684	695	738	1543	1585	1478	2759	2720	2962	3659	3946	4584
4200.61	0.818417	0.648454	0.697182	0.247677	0.242134	0.23682	0.098613	0.098935	0.110261	0.07703	0.072411	0.085983	0.080408	0.07473	0.073535	0.066245	0.062417	0.06517		4200.61	616	628	618	580	601	588	664	678	730	1569	1569	1467	2752	2690	2958	3638	3875	4344
4350.61	0.858923	0.681308	0.733611	0.267927	0.265616	0.257356	0.101732	0.10295	0.114945	0.080719	0.075485	0.089696	0.083392	0.076548	0.075899	0.06965	0.064404	0.067789		4350.61	613	626	625	595	604	598	649	665	705	1542	1545	1467	2729	2681	2921	3609	3885	3712
4500.62	0.89821	0.72179	0.771204	0.296938	0.288955	0.28325	0.106473	0.10732	0.120927	0.082412	0.078249	0.093806	0.086832	0.080674	0.078827	0.072243	0.067995	0.069833		4500.62	614	620	624	597	604	596	633	647	710	1519	1533	1440	2716	2669	2898	3595	3839	4247
4650.63	0.937471	0.757658	0.806913	0.324966	0.31426	0.308379	0.111267	0.11143	0.126727	0.085926	0.081316	0.09781	0.089304	0.083063	0.08184	0.074124	0.069824	0.071997		4650.63	613	618	619	603	606	599	634	638	687	1495	1528	1427	2706	2649	2908	3597	3852	4450
4800.65	0.97225	0.790869	0.842549	0.348565	0.340915	0.336076	0.116267	0.1171	0.131063	0.088707	0.084151	0.101328	0.090981	0.084519	0.082376	0.076395	0.072802	0.073337		4800.65	622	619	622	604	618	606	624	632	680	1481	1514	1418	2707	2619	2886	3581	3787	3824
4950.66	1.01368	0.82627	0.885154	0.37692	0.369963	0.361121	0.121325	0.120087	0.139387	0.092738	0.086723	0.104115	0.096127	0.089266	0.085971	0.07842	0.074252	0.076539		4950.66	607	629	623	604	613	602	613	616	659	1483	1504	1385	2690	2591	2862	3551	3768	3698
5100.68	1.05528	0.867956	0.911183	0.397483	0.398485	0.390445	0.124546	0.126304	0.143814	0.09491	0.089091	0.107299	0.098072	0.09086	0.089562	0.082481	0.075304	0.078614		5100.68	608	619	611	608	620	598	603	609	662	1460	1492	1381	2685	2611	2828	3565	3799	3672
5250.69	1.07932	0.898753	0.94571	0.436179	0.427628	0.422252	0.130661	0.130782	0.149703	0.099733	0.091682	0.110415	0.103605	0.094321	0.092359	0.083966	0.078858	0.081575		5250.69	604	610	610	609	613	598	589	592	649	1456	1470	1379	2646	2589	2818	3505	3736	3607
5400.7	1.11485	0.926812	0.984457	0.471032	0.457115	0.449589	0.13554	0.137544	0.15652	0.103651	0.095775	0.116182	0.106039	0.097542	0.095932	0.087671	0.080631	0.085338		5400.7	609	622	610	605	612	599	577	589	637	1425	1456	1358	2640	2567	2794	3526	3725	3601
5550.71	1.14918	0.967177	1.01578	0.497521	0.4876	0.481965	0.142016	0.143204	0.163972	0.106117	0.09988	0.119419	0.109643	0.102057	0.097948	0.090031	0.083101	0.086649		5550.71	604	614	613	606	613	602	577	585	645	1441	1460	1356	2634	2546	2783	3483	3699	4231
5700.72	1.17825	0.996586	1.05049	0.529747	0.518215	0.512317	0.149669	0.160748	0.169693	0.109475	0.101809	0.123303	0.112653	0.102988	0.101927	0.092524	0.086543	0.089002		5700.72	614	614	619	614	614	603	566	582	628	1426	1441	1334	2605	2551	2766	3451	3694	3580
5850.73	1.20645	1.02937	1.08109	0.562771	0.557666	0.545666	0.162701	0.176243	0.189294	0.11417	0.103934	0.126667	0.116527	0.10655	0.103195	0.095746	0.088169	0.091662		5850.73	606	616	612	613	628	601	572	586	602	1403	1417	1316	2580	2502	2758	3455	3682	3583
6000.73	1.23368	1.04547	1.10315	0.599486	0.58827	0.575423	0.178141	0.193955	0.20758	0.11576	0.108055	0.134439	0.12009	0.109666	0.107646	0.100325	0.090881	0.095631		6000.73	596	619	615	610	624	606	577	594	630	1369	1419	1313	2574	2507	2738	3416	3650	3516
6150.74	1.26012	1.09083	1.13457	0.632931	0.614636	0.611158	0.194497	0.215997	0.226059	0.120082	0.113327	0.136208	0.12256	0.114379	0.10956	0.099475	0.093259	0.098981		6150.74	600	621	611	621	615	612	584	596	631	1385	1394	1282	2552	2480	2747	3431	3620	4076
6300.76	1.29965	1.12923	1.16135	0.66224	0.653026	0.64574	0.212966	0.235371	0.248432	0.123875	0.113003	0.140864	0.126524	0.116686	0.112159	0.104004	0.097563	0.100237		6300.76	599	602	616	600	621	610	590	592	629	1359	1379	1263	2538	2453	2709	3395	3592	3605
6450.77	1.29539	1.14876	1.19084	0.703082	0.689552	0.681436	0.235017	0.256394	0.27295	0.128006	0.117071	0.145891	0.129594	0.118901	0.116309	0.106332	0.098185	0.102544		6450.77	609	615	622	607	621	611	580	599	646	1363	1377	1262	2530	2473	2689	3374	3600	4008
6600.78	1.31804	1.18644	1.21057	0.732024	0.71303	0.71141	0.257107	0.279384	0.294516	0.129871	0.120703	0.149946	0.134314	0.124291	0.12021	0.109533	0.100834	0.107137		6600.78	602	607	592	609	621	603	586	593	640	1334	1378	1248	2504	2412	2682	3377	3605	3471
6750.79	1.35502	1.18563	1.24111	0.760523	0.755449	0.736895	0.277659	0.307043	0.318395	0.134662	0.12417	0.15563	0.137317	0.127804	0.12288	0.112611	0.103011	0.108093		6750.79	597	609	602	611	624	616	588	611	647	1342	1349	1223	2470	2418	2664	3352	3591	3517
6900.81	1.37894	1.23319	1.2625	0.79855	0.787793	0.776653	0.300497	0.333231	0.346758	0.139659	0.130306	0.159095	0.139974	0.132364	0.12704	0.115116	0.105973	0.111391		6900.81	601	601	604	610	615	615	589	617	644	1324	1345	1224	2475	2408	2654	3320	3559	3494
7050.82	1.39456	1.24669	1.29072	0.830231	0.816571	0.808274	0.324815	0.360319	0.369274	0.142591	0.133227	0.164274	0.144227	0.133782	0.13098	0.116896	0.107357	0.112754		7050.82	591	607	593	610	626	600	601	611	654	1289	1327	1222	2454	2362	2637	3310	3519	3738
7200.83	1.40903	1.27475	1.31189	0.859251	0.849816	0.838371	0.349272	0.380529	0.39971	0.145227	0.135868	0.169748	0.15085	0.135948	0.133238	0.124605	0.111036	0.116013		7200.83	595	602	601	604	616	604	595	607	663	1297	1319	1189	2453	2370	2634	3296	3533	3522
7350.85	1.43088	1.29026	1.32502	0.893709	0.882124	0.878343	0.374924	0.40571	0.431541	0.150777	0.138849	0.173894	0.154205	0.141205	0.136431	0.122864	0.113194	0.119304		7350.85	596	599	603	603	614	600	604	613	648	1270	1303	1201	2430	2368	2618	3268	3503	3989
7500.87	1.44544	1.31855	1.3425	0.922054	0.920185	0.91932	0.401624	0.441128	0.459792	0.156685	0.144266	0.179565	0.156875	0.144343	0.138399	0.127163	0.116601	0.122808		7500.87	590	610	608	602	620	601	612	611	648	1275	1297	1165	2405	2318	2587	3259	3475	3426
7650.88	1.43479	1.32128	1.36047	0.95529	0.939344	0.936639	0.426876	0.471404	0.491307	0.158601	0.146375	0.183916	0.160699	0.147412	0.143332	0.129067	0.118687	0.123276		7650.88	602	612	604	614	610	607	606	625	660	1252	1302	1157	2399	2313	2577	3264	3468	3401
7800.89	1.44171	1.34728	1.3653	0.975799	0.981895	0.95789	0.452167	0.504638	0.522334	0.160736	0.151942	0.187482	0.167232	0.154108	0.145612	0.131664	0.121056	0.127983		7800.89	592	613	607	600	622	601	609	608	654	1246	1262	1155	2397	2330	2565	3246	3475	3382
7950.9	1.45642	1.35987	1.39499	1.01491	0.994337	0.9954	0.483162	0.536019	0.554059	0.166518	0.153954	0.194322	0.171254	0.155964	0.150789	0.134343	0.125831	0.130671		7950.9	606	611	608	599	613	595	598	616	646	1237	1257	1126	2374	2305	2561	3214	3448	3339
8100.91	1.46237	1.36104	1.3858	1.03973	1.03497	1.02141	0.516253	0.564674	0.584566	0.170941	0.157159	0.200891	0.175941	0.161155	0.155646	0.136562	0.126811	0.13346		8100.91	591	618	611	604	618	596	603	624	655	1227	1267	1116	2339	2272	2523	3178	3425	3339
8250.93	1.4761	1.40154	1.39379	1.07884	1.07765	1.0477	0.545529	0.59856	0.617465	0.176102	0.164104	0.20665	0.178906	0.160876	0.158098	0.141701	0.129703	0.137544		8250.93	594	603	594	603	612	605	604	616	653	1199	1241	1114	2330	2257	2523	3154	3439	3414
8400.94	1.48673	1.40541	1.40944	1.09941	1.10371	1.08234	0.575799	0.626579	0.647025	0.182254	0.166662	0.211058	0.183802	0.166899	0.161421	0.144504	0.134062	0.139084		8400.94	597	606	601	600	602	608	603	619	653	1188	1237	1099	2314	2232	2511	3174	3406	3345
8550.96	1.49584	1.41887	1.43114	1.12225	1.10953	1.11769	0.605843	0.663352	0.67886	0.183898	0.170454	0.218387	0.186913	0.170829	0.165066	0.148026	0.135685	0.142334		8550.96	607	611	596	601	612	596	604	617	672	1185	1211	1118	2294	2238	2485	3165	3386	3920
8700.97	1.49375	1.42875	1.42479	1.14208	1.13712	1.12922	0.634128	0.697223	0.716001	0.190557	0.172905	0.221818	0.192227	0.175756	0.16902	0.152305	0.1382	0.144518		8700.97	591	606	603	598	603	596	601	623	652	1173	1196	1077	2313	2220	2459	3108	3372	3326
8850.98	1.52056	1.44317	1.45185	1.17909	1.17123	1.15623	0.670114	0.72564	0.7525	0.195395	0.180135	0.229065	0.196022	0.18024	0.170813	0.155753	0.140505	0.151244		8850.98	611	614	613	616	602	600	600	620	651	1143	1182	1062	2248	2205	2434	3121	3350	3326
9000.99	1.51407	1.46834	1.4637	1.20169	1.19558	1.18256	0.699583	0.758265	0.785689	0.19983	0.18186	0.236196	0.201678	0.185412	0.175472	0.157802	0.144463	0.152126		9000.99	591	601	600	597	606	597	603	609	644	1145	1182	1054	2252	2189	2457	3124	3328	3294
9151	1.52721	1.44689	1.47204	1.22783	1.22673	1.20229	0.726902	0.7921	0.817797	0.205765	0.18791	0.244593	0.203109	0.187785	0.179177	0.161952	0.147861	0.156517		9151	599	612	590	593	593	589	606	607	618	1126	1152	1032	2226	2170	2438	3074	3294	3820
9301.02	1.52075	1.46412	1.4504	1.23218	1.23317	1.21972	0.763526	0.819038	0.84632	0.208566	0.192564	0.251739	0.212323	0.190057	0.18322	0.162397	0.149412	0.158232		9301.02	599	601	596	602	610	599	594	611	646	1131	1158	1011	2226	2151	2416	3049	3336	3969
9451.04	1.50906	1.47632	1.47399	1.2596	1.25542	1.24275	0.783691	0.852211	0.880782	0.214078	0.19656	0.255779	0.2152	0.195837	0.1873	0.166662	0.152964	0.162507		9451.04	596	601	596	602	603	597	596	625	644	1113	1140	1011	2229	2125	2413	3084	3311	3196
9601.05	1.52698	1.48041	1.48674	1.28818	1.27659	1.26208	0.820348	0.885366	0.916977	0.218336	0.201535	0.260411	0.219577	0.201956	0.191627	0.171946	0.156219	0.16397		9601.05	597	604	610	596	602	601	604	629	651	1109	1140	999	2200	2127	2380	3043	3278	3191
9751.07	1.53396	1.50585	1.48945	1.29046	1.27989	1.27404	0.84354	0.911897	0.933644	0.223308	0.204934	0.270854	0.226707	0.206187	0.196304	0.174883	0.158863	0.169597		9751.07	604	603	591	591	597	585	601	605	651	1096	1110	986	2207	2119	2402	3023	3261	3516
9901.08	1.52274	1.5062	1.49271	1.30193	1.31009	1.29818	0.870206	0.943589	0.966201	0.228006	0.213219	0.280202	0.230509	0.211583	0.199067	0.176433	0.161274	0.171005		9901.08	595	606	599	593	599	597	601	605	647	1083	1095	976	2171	2087	2369	2982	3218	3228
10051.1	1.55748	1.51324	1.51324	1.32041	1.32159	1.32282	0.902744	0.975146	0.992604	0.235964	0.215638	0.284133	0.235103	0.214812	0.20351	0.18208	0.166746	0.173077		10051.1	595	614	597	589	604	587	598	618	648	1061	1099	964	2154	2100	2333	2996	3247	3534
10201.1	1.52866	1.4999	1.51678	1.34193	1.34131	1.30488	0.933757	0.997753	1.02583	0.24017	0.220767	0.292763	0.24135	0.219848	0.207714	0.187215	0.166802	0.177976		10201.1	613	597	600	591	596	593	597	600	655	1056	1090	953	2154	2072	2346	2962	3199	3098
10351.1	1.5415	1.52433	1.50252	1.34424	1.36351	1.34069	0.965366	1.03373	1.04369	0.247076	0.22518	0.299603	0.246833	0.225792	0.211944	0.188825	0.168592	0.183411		10351.1	605	596	604	594	602	584	593	606	658	1062	1085	945	2135	2069	2322	2942	3197	3144
10501.1	1.54725	1.53597	1.51586	1.36482	1.37918	1.37172	0.992986	1.05906	1.07106	0.254946	0.22899	0.309204	0.255013	0.229333	0.217242	0.191929	0.173787	0.183579		10501.1	599	609	599	589	607	591	599	610	636	1050	1068	937	2110	2045	2287	2952	3181	3680
10651.1	1.5585	1.52733	1.50995	1.38962	1.40657	1.36175	1.00736	1.0907	1.09968	0.258339	0.236372	0.315227	0.253836	0.233218	0.220233	0.195665	0.174491	0.188862		10651.1	590	608	600	600	601	594	593	604	639	1039	1050	913	2110	2038	2286	2949	3175	3130
10801.1	1.57098	1.52692	1.51154	1.40842	1.37936	1.39095	1.03593	1.10352	1.12444	0.265752	0.240984	0.325011	0.261587	0.237988	0.223874	0.199834	0.181118	0.190942		10801.1	606	620	585	596	591	593	597	610	637	1019	1040	903	2095	2021	2243	2915	3155	3145
10951.2	1.54851	1.52508	1.5193	1.39812	1.40501	1.38699	1.06133	1.1354	1.13826	0.270877	0.245371	0.329274	0.267006	0.244113	0.230737	0.202264	0.182551	0.195776		10951.2	603	613	589	593	600	592	591	599	637	1003	1037	906	2082	1990	2271	2917	3135	3037
11101.2	1.55138	1.52705	1.51603	1.41555	1.40647	1.4037	1.08587	1.15751	1.16049	0.277901	0.249992	0.337223	0.274101	0.248788	0.232617	0.209385	0.187161	0.198242		11101.2	606	610	590	596	593	601	591	596	607	1010	1023	880	2043	1974	2237	2881	3111	3684
11251.2	1.55425	1.53277	1.49699	1.4329	1.42396	1.40313	1.11482	1.1786	1.20439	0.284463	0.256217	0.345389	0.280078	0.253929	0.238404	0.212118	0.191959	0.202626		11251.2	603	621	599	597	592	590	594	599	625	983	1017	872	2037	1952	2224	2875	3114	3039
11401.2	1.55582	1.53071	1.51343	1.44805	1.43289	1.41712	1.13424	1.19389	1.19942	0.288061	0.265076	0.356735	0.287166	0.25874	0.242118	0.214883	0.190796	0.206304		11401.2	601	612	612	593	595	587	605	607	638	980	1005	863	2018	1954	2213	2859	3124	3077
11551.2	1.53996	1.53753	1.52351	1.45418	1.44921	1.43183	1.14777	1.20928	1.21985	0.296211	0.268363	0.364475	0.29228	0.263112	0.247726	0.21887	0.198539	0.209588		11551.2	603	614	595	596	584	597	594	601	632	950	990	847	2022	1935	2210	2843	3080	3613
11701.2	1.53723	1.53545	1.5269	1.46892	1.44912	1.4362	1.1737	1.24397	1.24061	0.301482	0.274742	0.373675	0.2976	0.271274	0.253324	0.223202	0.199352	0.21323		11701.2	607	606	598	592	590	586	595	601	637	951	979	846	2015	1929	2191	2858	3076	2945
11851.2	1.56828	1.56024	1.52917	1.45579	1.45406	1.4133	1.19111	1.26186	1.27171	0.310416	0.280664	0.382128	0.300166	0.271988	0.255885	0.224853	0.202303	0.216414		11851.2	615	594	589	596	584	592	599	599	609	948	956	832	1990	1913	2171	2832	3035	2976
12001.2	1.54774	1.53579	1.52257	1.4765	1.46415	1.44779	1.21681	1.27221	1.27139	0.313248	0.288236	0.391999	0.311128	0.277841	0.26132	0.23018	0.203655	0.217882		12001.2	600	592	602	579	606	598	583	599	621	933	964	823	1972	1912	2148	2793	3045	3253
12151.3	1.54217	1.55974	1.51692	1.48194	1.47245	1.44928	1.224	1.287	1.30496	0.323128	0.292053	0.404264	0.316115	0.286386	0.265496	0.234668	0.21016	0.223677		12151.3	611	612	595	593	585	595	596	596	642	927	959	817	1969	1889	2159	2811	3054	3443
12301.3	1.53377	1.54772	1.50855	1.47615	1.46587	1.45594	1.25764	1.30591	1.32196	0.332475	0.298126	0.41162	0.319205	0.293521	0.270208	0.236189	0.211401	0.231213		12301.3	598	610	599	588	595	589	597	596	593	910	954	808	1928	1871	2145	2760	3003	3304
12451.3	1.54819	1.5467	1.5215	1.47859	1.48041	1.4623	1.26489	1.31852	1.32161	0.3397	0.305164	0.421128	0.32958	0.294715	0.275741	0.241636	0.216511	0.230557		12451.3	611	612	601	585	585	593	592	594	635	891	928	801	1916	1851	2127	2763	3002	2986
12601.3	1.53963	1.54722	1.5091	1.49371	1.48084	1.46196	1.27107	1.30405	1.33877	0.345527	0.31276	0.427211	0.337492	0.304415	0.279753	0.245802	0.219138	0.236212		12601.3	621	612	606	595	595	584	590	596	623	895	908	792	1922	1830	2122	2749	2958	2924
12751.3	1.52514	1.55448	1.49005	1.48336	1.48419	1.45957	1.29499	1.34772	1.35589	0.348724	0.315275	0.447291	0.341235	0.31117	0.285435	0.247854	0.221541	0.241004		12751.3	598	615	588	590	609	590	588	594	603	875	901	777	1897	1844	2101	2728	2945	2883
12901.3	1.52926	1.55174	1.51859	1.49492	1.48501	1.48654	1.31165	1.35832	1.36207	0.360282	0.323611	0.458396	0.347989	0.31469	0.28858	0.254173	0.225871	0.245546		12901.3	599	624	604	599	600	595	591	599	597	872	904	762	1901	1824	2086	2716	2949	2852
13051.4	1.52027	1.55208	1.51074	1.51566	1.48712	1.46406	1.32244	1.36252	1.37213	0.368267	0.332933	0.465918	0.353051	0.320411	0.295112	0.2585	0.229218	0.248412		13051.4	609	618	592	596	596	598	582	607	671	870	881	749	1885	1820	2070	2695	2954	3079
13201.4	1.51844	1.5469	1.50884	1.51499	1.49328	1.48724	1.3358	1.37877	1.37891	0.374746	0.337889	0.478033	0.362246	0.326537	0.300668	0.263131	0.233418	0.253124		13201.4	607	624	608	604	595	584	588	592	596	860	888	735	1866	1789	2067	2676	2914	3018
13351.4	1.5106	1.55288	1.5166	1.51105	1.4864	1.46467	1.34371	1.38786	1.39374	0.379486	0.349005	0.484231	0.371116	0.338019	0.309782	0.264622	0.23936	0.256547		13351.4	614	624	599	594	593	592	593	603	608	822	856	738	1860	1774	2051	2695	2905	3271
13501.4	1.53502	1.55439	1.5147	1.51478	1.51559	1.47481	1.3545	1.39415	1.41025	0.389391	0.351748	0.497347	0.374494	0.340444	0.316389	0.269148	0.239649	0.260948		13501.4	618	614	598	586	582	601	580	611	633	813	866	726	1853	1764	2032	2646	2899	3080
13651.4	1.51878	1.53533	1.50995	1.50303	1.5038	1.47176	1.35726	1.40788	1.40737	0.40454	0.357146	0.509505	0.383492	0.344654	0.319197	0.276537	0.244822	0.265457		13651.4	613	616	631	597	598	599	589	595	633	823	848	710	1827	1761	2013	2667	2872	2830
13801.4	1.50903	1.54137	1.50968	1.54992	1.52987	1.44762	1.37489	1.43359	1.40998	0.407532	0.368522	0.521844	0.387852	0.355971	0.321244	0.277946	0.248356	0.26952		13801.4	613	625	594	610	595	584	586	594	630	810	845	707	1819	1748	2004	2634	2857	3437
13951.5	1.53202	1.54292	1.49188	1.51789	1.5356	1.45585	1.3699	1.42668	1.44332	0.416457	0.375647	0.531165	0.401333	0.356494	0.330935	0.283738	0.25262	0.275077		13951.5	616	623	600	596	596	594	588	593	635	787	849	686	1812	1740	1988	2611	2846	3060
14101.5	1.50238	1.51868	1.49967	1.53492	1.50914	1.47426	1.39273	1.42708	1.43148	0.425078	0.381678	0.547185	0.403198	0.368482	0.332701	0.292322	0.253073	0.279267		14101.5	609	620	595	597	612	586	585	609	622	777	826	684	1782	1734	1993	2578	2844	2805
14251.5	1.50489	1.5355	1.49389	1.52229	1.50269	1.48558	1.40541	1.42901	1.43798	0.435627	0.390962	0.556031	0.409408	0.373965	0.338148	0.290499	0.259617	0.283958		14251.5	617	630	610	590	596	597	583	598	615	764	823	676	1764	1705	1966	2583	2803	3098
14401.5	1.53658	1.54034	1.48868	1.53155	1.49518	1.48051	1.41409	1.4465	1.45066	0.443158	0.399536	0.576907	0.419169	0.382691	0.345698	0.295046	0.263679	0.286964		14401.5	623	625	600	587	586	599	586	606	640	755	799	668	1765	1693	1957	2557	2805	3416
14551.5	1.52575	1.54313	1.48643	1.53185	1.51781	1.47889	1.41231	1.47385	1.45781	0.453427	0.409288	0.586072	0.428641	0.392018	0.35449	0.301033	0.263707	0.289838		14551.5	612	625	602	596	588	601	586	602	626	757	791	652	1725	1687	1947	2571	2782	2699
14701.5	1.48029	1.50868	1.48543	1.54685	1.49054	1.48157	1.41701	1.45534	1.46769	0.465259	0.414299	0.605123	0.433967	0.392768	0.357562	0.313646	0.267607	0.293183		14701.5	614	627	610	603	588	599	577	601	615	743	786	649	1731	1645	1921	2526	2770	2956
14851.5	1.52002	1.52833	1.49181	1.51812	1.50154	1.45556	1.4163	1.45855	1.47148	0.474847	0.428512	0.620246	0.441055	0.400325	0.363804	0.311045	0.275531	0.301664		14851.5	615	628	602	595	589	591	594	582	638	732	781	638	1712	1662	1921	2512	2758	2697
15001.6	1.51542	1.53393	1.47304	1.53007	1.51727	1.46406	1.43298	1.47204	1.4654	0.48184	0.433093	0.647039	0.453883	0.40579	0.369903	0.315268	0.277607	0.301547		15001.6	625	624	620	601	599	604	585	600	640	716	766	642	1711	1625	1903	2505	2752	2684
15151.6	1.49022	1.50228	1.46308	1.52116	1.52832	1.45881	1.42363	1.47267	1.47332	0.492818	0.441548	0.673862	0.464326	0.416567	0.371808	0.318397	0.28339	0.309051		15151.6	629	634	616	595	587	595	592	593	595	706	765	637	1698	1643	1892	2483	2737	2972
15301.6	1.49344	1.53175	1.47609	1.52237	1.52806	1.46638	1.43892	1.48082	1.45514	0.500321	0.450757	0.700387	0.466888	0.42228	0.382359	0.320034	0.285481	0.312622		15301.6	626	621	611	605	600	585	593	595	614	704	751	641	1685	1618	1871	2476	2753	2954
15451.6	1.49993	1.51543	1.47161	1.53302	1.50606	1.46696	1.45093	1.48756	1.47048	0.512546	0.456422	0.72548	0.476819	0.433777	0.387056	0.328884	0.288016	0.318492		15451.6	615	629	608	603	600	593	588	596	600	699	735	628	1652	1611	1851	2476	2705	3100
15601.6	1.49208	1.51691	1.48309	1.52295	1.52152	1.47183	1.44701	1.4767	1.48017	0.525063	0.467454	0.746835	0.482987	0.437052	0.397818	0.331495	0.293448	0.322504		15601.6	620	625	605	604	612	594	587	604	605	694	735	641	1656	1588	1856	2453	2699	3263
15751.6	1.4788	1.52178	1.4684	1.52096	1.51115	1.46102	1.43946	1.49024	1.48021	0.536853	0.479524	0.781999	0.491041	0.444819	0.400882	0.338786	0.297929	0.323821		15751.6	619	629	620	610	608	595	587	589	618	678	726	632	1633	1560	1822	2445	2689	2964
15901.6	1.47961	1.51463	1.4538	1.50945	1.47746	1.48095	1.44308	1.50135	1.48226	0.551986	0.490992	0.804831	0.50037	0.455259	0.405628	0.342586	0.299661	0.335074		15901.6	624	632	642	603	602	591	592	599	601	675	706	640	1631	1565	1820	2431	2688	2712
16051.6	1.47641	1.52187	1.44652	1.52258	1.50083	1.4666	1.47062	1.51441	1.48575	0.57698	0.498564	0.826394	0.506638	0.460502	0.414834	0.347561	0.302882	0.334801		16051.6	637	625	607	611	607	599	588	595	602	677	697	634	1613	1553	1799	2414	2670	2531
16201.6	1.4581	1.49326	1.45535	1.54381	1.49354	1.46559	1.4632	1.47548	1.48943	0.599982	0.508817	0.851602	0.517671	0.466624	0.422959	0.356013	0.310008	0.341961		16201.6	634	627	613	588	607	607	602	597	623	668	699	636	1601	1526	1782	2402	2664	3039
16351.6	1.46463	1.49428	1.4709	1.51681	1.51104	1.44799	1.45159	1.50159	1.49139	0.622568	0.514932	0.881667	0.529165	0.48048	0.427726	0.357373	0.314945	0.345152		16351.6	646	637	628	608	611	595	592	601	606	672	692	627	1594	1529	1786	2373	2662	2692
16501.7	1.46376	1.51209	1.44931	1.53516	1.4786	1.45222	1.46299	1.49002	1.48596	0.649677	0.529423	0.896019	0.536203	0.491349	0.431147	0.364549	0.318845	0.347302		16501.7	629	634	621	609	601	591	597	601	634	661	669	624	1570	1517	1780	2391	2649	2622
16651.7	1.44777	1.48839	1.43653	1.52321	1.49619	1.45237	1.45448	1.49592	1.45576	0.674677	0.530155	0.915096	0.549978	0.493395	0.43925	0.363443	0.318952	0.356823		16651.7	645	647	626	610	605	601	597	601	639	666	676	625	1572	1499	1773	2353	2624	2513
16801.7	1.45152	1.50146	1.45667	1.5262	1.50698	1.42132	1.44572	1.47624	1.49378	0.703151	0.545051	0.949078	0.553761	0.498085	0.446225	0.3726	0.322894	0.363081		16801.7	636	632	614	605	606	594	595	598	609	672	654	629	1539	1505	1758	2356	2595	2581
16951.7	1.4456	1.50694	1.43857	1.52124	1.48407	1.43432	1.46222	1.48249	1.46725	0.716919	0.568486	0.960627	0.563669	0.511836	0.452971	0.376124	0.331939	0.369066		16951.7	635	626	615	602	593	602	591	603	639	668	655	626	1529	1483	1728	2317	2580	2550
17101.7	1.42803	1.4762	1.41401	1.49583	1.47976	1.42312	1.46348	1.48197	1.49683	0.749028	0.588433	0.992665	0.57245	0.520247	0.461476	0.383516	0.334141	0.367303		17101.7	640	633	627	614	596	606	608	612	605	658	658	623	1518	1455	1709	2328	2592	2454
17251.7	1.43269	1.49425	1.44216	1.51266	1.48176	1.43754	1.45471	1.49609	1.4707	0.776291	0.608993	1.01088	0.584959	0.52618	0.464385	0.387686	0.337243	0.377376		17251.7	639	635	627	606	600	601	590	611	639	667	650	613	1514	1460	1719	2293	2569	2553
17401.8	1.44015	1.47506	1.407	1.48689	1.47804	1.43238	1.45831	1.49541	1.47541	0.796857	0.635793	1.03104	0.59573	0.533357	0.480442	0.388405	0.341668	0.378844		17401.8	647	637	625	606	605	597	593	604	610	661	661	622	1502	1466	1717	2317	2561	2477
17551.8	1.41119	1.47841	1.4089	1.50324	1.4574	1.45388	1.4697	1.49421	1.47983	0.815223	0.658614	1.04859	0.597981	0.543914	0.484075	0.400095	0.346598	0.386818		17551.8	654	647	622	617	609	600	587	614	652	664	650	624	1482	1433	1689	2276	2566	2540
17701.8	1.42978	1.46735	1.39556	1.48825	1.46657	1.40579	1.46537	1.49682	1.47061	0.842764	0.673035	1.07419	0.608219	0.547824	0.490007	0.398562	0.351076	0.392959		17701.8	644	647	621	609	598	612	598	607	645	659	659	612	1487	1422	1704	2278	2527	2862
17851.8	1.41095	1.45166	1.4152	1.49842	1.4876	1.44025	1.46591	1.50344	1.4914	0.863192	0.697287	1.08374	0.61578	0.563463	0.488772	0.408073	0.35831	0.393913		17851.8	640	643	628	619	610	609	591	610	636	653	642	616	1463	1411	1684	2244	2523	2557
18001.8	1.41925	1.48054	1.41311	1.50187	1.48493	1.42827	1.45601	1.51476	1.47018	0.894448	0.724993	1.11521	0.626816	0.569189	0.503794	0.411739	0.359992	0.39888		18001.8	652	636	635	613	603	611	596	611	629	657	649	628	1442	1406	1650	2243	2533	2396
18151.8	1.41667	1.46752	1.42005	1.49051	1.45345	1.40799	1.46047	1.49454	1.47637	0.914185	0.741332	1.12724	0.641788	0.577449	0.505211	0.417227	0.366461	0.400515		18151.8	656	646	626	615	626	601	598	624	638	652	644	633	1422	1397	1645	2243	2483	2569
18301.8	1.41419	1.43458	1.42031	1.49351	1.46547	1.42429	1.46932	1.48249	1.48233	0.931559	0.763557	1.13998	0.649432	0.591676	0.520574	0.426585	0.36804	0.412698		18301.8	647	648	641	608	603	609	596	610	621	653	654	611	1418	1390	1617	2194	2484	2345
18451.8	1.41315	1.45336	1.40613	1.49224	1.45728	1.41377	1.47023	1.49701	1.47284	0.957595	0.786456	1.1402	0.65769	0.595226	0.527665	0.429097	0.373952	0.41372		18451.8	653	641	631	631	620	595	603	609	630	645	651	603	1400	1367	1605	2212	2455	2659
18601.8	1.43034	1.43539	1.39308	1.4837	1.45076	1.42112	1.45408	1.47294	1.45731	0.983328	0.809292	1.16632	0.665708	0.610057	0.53621	0.429097	0.374796	0.42258		18601.8	653	662	634	611	608	620	599	615	630	652	638	624	1382	1362	1587	2180	2449	2650
18751.9	1.40132	1.44184	1.4004	1.49399	1.46047	1.41919	1.44545	1.48131	1.47657	0.9968	0.827939	1.18646	0.675282	0.616969	0.538731	0.434625	0.382165	0.430059		18751.9	655	642	627	620	609	602	602	609	648	655	653	612	1381	1342	1587	2193	2459	2623
18901.9	1.40082	1.43718	1.38965	1.47226	1.43796	1.40738	1.46429	1.51472	1.48209	1.01893	0.857676	1.17546	0.690333	0.619151	0.547076	0.445409	0.391048	0.432813		18901.9	656	641	632	615	614	612	609	605	635	646	645	611	1362	1337	1571	2172	2442	2624
19051.9	1.39157	1.43494	1.39658	1.49798	1.44558	1.38084	1.46114	1.47501	1.47228	1.05089	0.869831	1.20623	0.693957	0.627062	0.555324	0.448834	0.391821	0.432944		19051.9	642	654	639	622	611	617	615	615	650	650	628	623	1350	1314	1566	2150	2421	2292
19201.9	1.4177	1.43287	1.39628	1.48044	1.43671	1.39404	1.45777	1.48769	1.47807	1.05211	0.897128	1.22436	0.706086	0.636306	0.565962	0.450003	0.398933	0.440241		19201.9	658	656	640	626	613	600	599	617	612	656	646	603	1324	1303	1555	2138	2411	2363
19351.9	1.38259	1.4404	1.37307	1.46479	1.42545	1.41409	1.45747	1.48466	1.45606	1.06275	0.910738	1.21623	0.712652	0.649081	0.571821	0.459308	0.400862	0.445612		19351.9	660	650	642	624	618	612	595	611	625	652	643	603	1330	1300	1533	2118	2407	2666
19501.9	1.38759	1.43874	1.37803	1.45788	1.44418	1.40254	1.46452	1.49112	1.44388	1.08469	0.925244	1.22926	0.723153	0.653492	0.576892	0.465302	0.405865	0.451876		19501.9	663	653	629	619	615	604	610	612	605	652	635	624	1320	1288	1540	2096	2388	2307
19651.9	1.40489	1.43833	1.36645	1.45139	1.4367	1.39131	1.44606	1.47471	1.46835	1.10365	0.957555	1.2459	0.741929	0.664384	0.586283	0.468322	0.410746	0.456485		19651.9	657	648	631	629	612	600	601	618	644	645	628	613	1297	1274	1512	2078	2394	2522
19801.9	1.38872	1.42253	1.38338	1.46199	1.42207	1.37604	1.46117	1.47827	1.4612	1.12464	0.979534	1.24892	0.747419	0.675706	0.597037	0.477133	0.414928	0.459204		19801.9	669	655	624	629	614	633	611	617	648	635	629	613	1277	1260	1522	2096	2341	2828
19952	1.38087	1.42008	1.37283	1.46563	1.40491	1.36256	1.4473	1.458	1.45959	1.13428	0.987771	1.26258	0.754668	0.685652	0.605845	0.477306	0.420906	0.470161		19952	677	653	630	623	615	615	607	615	632	641	633	623	1278	1258	1495	2061	2357	2846
20102	1.36499	1.40786	1.36045	1.45482	1.44502	1.36506	1.43679	1.4733	1.47078	1.15705	1.00337	1.26323	0.759563	0.694644	0.60694	0.485344	0.429087	0.471642		20102	666	647	632	630	611	617	605	609	614	633	640	607	1267	1239	1481	2063	2363	2371
20252	1.3776	1.40986	1.35233	1.45982	1.41859	1.3546	1.43755	1.48931	1.46142	1.16444	1.01018	1.2781	0.776934	0.699882	0.616313	0.486239	0.431885	0.481633		20252	658	655	656	634	625	616	608	615	621	650	635	628	1244	1235	1470	2066	2315	2696
20402	1.35688	1.38969	1.35149	1.43114	1.39214	1.35	1.43362	1.47191	1.45963	1.17044	1.04033	1.26781	0.78527	0.712099	0.627307	0.491809	0.436971	0.488166		20402	666	654	657	631	611	609	612	619	646	639	635	605	1255	1212	1458	2021	2316	2220
20552	1.37308	1.39105	1.37125	1.44478	1.40936	1.33394	1.44953	1.47952	1.44188	1.18379	1.047	1.28023	0.796393	0.722918	0.634659	0.496099	0.438375	0.483904		20552	675	653	633	632	627	604	610	616	630	642	635	605	1238	1216	1445	2041	2291	2280
20702	1.36696	1.39364	1.35443	1.46696	1.39855	1.34303	1.41731	1.47904	1.43597	1.19403	1.06927	1.26998	0.809892	0.731974	0.645927	0.497309	0.443995	0.489857		20702	678	651	659	623	621	619	606	609	628	637	638	606	1220	1205	1435	2003	2272	2220
20852	1.35996	1.39335	1.36387	1.44808	1.41345	1.35902	1.42379	1.46342	1.43093	1.21197	1.07921	1.28655	0.81924	0.73676	0.654353	0.507116	0.448219	0.503625		20852	677	657	646	634	618	620	604	621	616	645	621	610	1196	1189	1419	1989	2269	2591
21002	1.34638	1.39007	1.32222	1.47344	1.41374	1.35679	1.41897	1.45308	1.44883	1.23369	1.09954	1.28547	0.82387	0.745864	0.663722	0.514613	0.454675	0.501536		21002	664	665	636	628	627	612	615	612	625	644	633	612	1186	1176	1418	1989	2260	2434
21152	1.34805	1.39159	1.32831	1.44778	1.40227	1.34214	1.42547	1.45281	1.44349	1.22367	1.11686	1.306	0.834428	0.750514	0.669901	0.51784	0.459617	0.509561		21152	673	665	647	635	619	629	616	608	629	638	636	613	1173	1164	1394	1975	2255	2583
21302	1.34133	1.39672	1.34333	1.4328	1.39724	1.32235	1.42006	1.43847	1.43225	1.24654	1.12336	1.30371	0.838077	0.756231	0.678042	0.518849	0.46531	0.515933		21302	666	664	656	638	618	610	612	617	620	642	631	608	1163	1143	1396	1956	2229	2245
21452.1	1.34435	1.36893	1.30972	1.4435	1.37565	1.34397	1.42524	1.45993	1.40786	1.26384	1.12179	1.29344	0.860012	0.765459	0.690607	0.526436	0.472112	0.525923		21452.1	690	667	639	637	620	615	608	626	622	646	630	609	1154	1144	1368	1946	2208	2529
21602.1	1.33554	1.39681	1.31664	1.4476	1.39097	1.33249	1.40864	1.45411	1.42494	1.27079	1.14837	1.30526	0.861712	0.781414	0.697483	0.528219	0.473376	0.524334		21602.1	679	660	653	642	620	622	608	628	634	633	624	611	1155	1137	1359	1931	2217	2146
21752.1	1.34165	1.35181	1.30839	1.45045	1.36925	1.32637	1.41122	1.46594	1.43415	1.27371	1.15396	1.30899	0.87845	0.78943	0.705388	0.536009	0.474844	0.540569		21752.1	672	671	646	639	623	615	612	625	639	638	632	612	1128	1121	1363	1916	2168	2162
21902.1	1.30753	1.36687	1.30917	1.42681	1.35206	1.30497	1.38809	1.4577	1.41246	1.29148	1.17803	1.29241	0.884075	0.797114	0.713171	0.535881	0.476232	0.545154		21902.1	678	668	665	649	619	627	624	620	627	647	631	615	1106	1111	1338	1932	2166	2637
22052.1	1.32504	1.35473	1.29411	1.43016	1.36125	1.30526	1.40164	1.41802	1.41904	1.29161	1.17189	1.30506	0.899364	0.803556	0.72327	0.540594	0.48941	0.543793		22052.1	681	675	652	649	647	617	615	624	628	640	636	610	1115	1119	1333	1874	2151	2054
22202.1	1.29102	1.3287	1.27722	1.41374	1.3697	1.2998	1.39024	1.44388	1.4124	1.29321	1.19677	1.31221	0.901305	0.818984	0.719422	0.551348	0.492331	0.544761		22202.1	680	669	656	648	636	624	620	629	625	635	640	609	1109	1109	1328	1881	2155	2058
22352.1	1.27632	1.34272	1.30219	1.42365	1.3449	1.27693	1.38167	1.45423	1.40987	1.29178	1.20242	1.31116	0.908739	0.824893	0.736299	0.553721	0.497151	0.552527		22352.1	687	674	664	643	639	624	618	624	641	641	621	615	1078	1101	1312	1879	2127	2046
22502.2	1.29135	1.3612	1.28755	1.43553	1.35501	1.27405	1.38865	1.43773	1.41732	1.30382	1.20373	1.30838	0.926071	0.823731	0.741388	0.562558	0.500734	0.557096		22502.2	682	679	666	654	638	631	621	625	624	645	640	609	1066	1076	1287	1865	2147	2037
22652.2	1.27663	1.33867	1.28541	1.40147	1.35865	1.29523	1.387	1.43443	1.37769	1.30467	1.21072	1.3045	0.931528	0.837637	0.757804	0.559338	0.510086	0.563054		22652.2	693	688	672	647	644	626	621	642	631	646	629	613	1069	1074	1284	1846	2109	2157
22802.2	1.28208	1.34421	1.28202	1.41338	1.35668	1.24853	1.39543	1.43732	1.38521	1.30764	1.22188	1.324	0.939075	0.847797	0.765561	0.566508	0.507598	0.568939		22802.2	677	674	664	655	635	631	624	620	631	653	640	607	1054	1048	1285	1831	2127	2025
22952.2	1.28448	1.33033	1.27751	1.40924	1.32674	1.27652	1.37362	1.4204	1.38722	1.32612	1.23351	1.30745	0.940976	0.856476	0.76668	0.57175	0.519661	0.573255		22952.2	696	676	656	641	636	620	618	630	638	654	626	620	1045	1053	1242	1834	2092	2009
23102.2	1.28181	1.32402	1.25245	1.38885	1.34705	1.26058	1.37536	1.42729	1.386	1.32111	1.23054	1.3291	0.954696	0.853436	0.778833	0.5791	0.522122	0.581073		23102.2	693	674	655	642	643	633	628	633	641	655	623	617	1032	1047	1241	1810	2076	2224
23252.2	1.26982	1.3111	1.26325	1.3983	1.33822	1.25171	1.38091	1.42919	1.38589	1.34081	1.24165	1.29892	0.967718	0.875843	0.790807	0.577936	0.527563	0.579852		23252.2	686	678	665	649	632	619	632	617	631	632	633	614	1023	1017	1224	1805	2044	1986
23402.2	1.25339	1.31441	1.25804	1.3919	1.32345	1.23462	1.39424	1.39332	1.3877	1.32667	1.23761	1.30685	0.972168	0.87799	0.792857	0.583316	0.524038	0.588307		23402.2	695	676	659	651	637	633	625	637	638	650	627	614	1000	1014	1218	1783	2038	1971
23552.2	1.24949	1.32103	1.25516	1.40977	1.31539	1.25456	1.36962	1.41147	1.36549	1.34231	1.2434	1.30997	0.984501	0.885566	0.807653	0.590405	0.534453	0.594811		23552.2	687	679	666	656	620	622	619	633	641	646	641	603	990	1017	1212	1767	2029	2010
23702.2	1.25822	1.32021	1.24086	1.38363	1.29	1.23365	1.35219	1.40989	1.37088	1.32859	1.25116	1.30896	0.992492	0.89534	0.817865	0.594113	0.53755	0.599221		23702.2	681	686	666	659	641	633	618	633	667	648	622	616	982	1007	1185	1741	2027	1924
23852.3	1.26748	1.27782	1.24052	1.37924	1.29194	1.23562	1.34545	1.42509	1.38199	1.35275	1.2541	1.31287	1.00697	0.901588	0.821218	0.593652	0.543151	0.614517		23852.3	703	677	659	657	633	628	627	627	648	650	629	614	976	994	1190	1757	2025	1924

## Sheet: Fig3H
	BODIPY C11 Emission (520/590nm)
time [s]	NADH			NADH + CoQ (10 uM)			NADH + FSP1 + CoQ (1 uM)			NADH + FSP1 + CoQ (5 uM)			NADH + FSP1 + CoQ (10 uM)			NADH + FSP1 + CoQ (20 uM)
0	0.023481	0.021932	0.022019	0.017857	0.019625	0.020904	0.019686	0.018372	0.019586	0.0203	0.018439	0.018487	0.018812	0.017103	0.018199	0.018752	0.017187	0.017223
150.016	0.025604	0.023867	0.02284	0.018692	0.020911	0.021571	0.020065	0.018975	0.020229	0.021126	0.018387	0.018623	0.018597	0.017414	0.019013	0.018592	0.017267	0.017198
300.035	0.027928	0.02593	0.024573	0.02119	0.022437	0.02356	0.020673	0.019869	0.021044	0.021654	0.019188	0.019477	0.01966	0.018496	0.018774	0.019472	0.017965	0.017986
450.043	0.032175	0.028904	0.027028	0.022865	0.025762	0.027096	0.021891	0.021274	0.022341	0.022052	0.019882	0.020266	0.020831	0.019158	0.019891	0.020396	0.018345	0.018554
600.057	0.037265	0.033181	0.030773	0.025904	0.028547	0.030838	0.023434	0.02241	0.023637	0.023498	0.020864	0.021616	0.021471	0.020313	0.020509	0.021258	0.019215	0.01923
750.076	0.043223	0.038198	0.03476	0.029193	0.033611	0.034453	0.02485	0.023818	0.024615	0.025425	0.021652	0.022975	0.022768	0.021275	0.021781	0.021883	0.020153	0.01996
900.082	0.05009	0.043222	0.039627	0.033418	0.038108	0.04002	0.026558	0.025337	0.026216	0.027235	0.023218	0.024804	0.024515	0.022682	0.022968	0.022968	0.021288	0.021494
1050.1	0.056701	0.048735	0.045525	0.038002	0.043746	0.044883	0.028254	0.02706	0.028452	0.029331	0.023963	0.02558	0.025795	0.023342	0.024054	0.024451	0.022157	0.021835
1200.11	0.064893	0.05577	0.050917	0.042794	0.049066	0.052291	0.030464	0.028944	0.030471	0.030866	0.026301	0.027222	0.027678	0.024927	0.025397	0.026088	0.023286	0.024145
1350.13	0.073794	0.064488	0.057378	0.047414	0.054535	0.057884	0.031896	0.031081	0.032977	0.032446	0.027348	0.028499	0.02934	0.026102	0.027359	0.027545	0.024617	0.025107
1500.14	0.081907	0.069964	0.062683	0.052942	0.060751	0.064609	0.034864	0.032657	0.034638	0.034825	0.028728	0.030307	0.03043	0.027677	0.028902	0.029189	0.025763	0.025806
1650.15	0.091921	0.078579	0.070566	0.058094	0.068426	0.072972	0.036552	0.034877	0.037433	0.037268	0.029984	0.032333	0.032506	0.029347	0.029519	0.031104	0.026389	0.026802
1800.17	0.101191	0.087341	0.078232	0.064295	0.075198	0.07953	0.038534	0.036534	0.039309	0.03869	0.03129	0.033746	0.033227	0.03067	0.031742	0.030989	0.027868	0.028194
1950.17	0.109632	0.097625	0.084268	0.070492	0.081164	0.086551	0.041256	0.039076	0.041419	0.041114	0.033006	0.035024	0.036033	0.03209	0.033125	0.032715	0.029049	0.029582
2100.18	0.120994	0.10465	0.093228	0.077244	0.090347	0.094187	0.043824	0.041137	0.043947	0.043681	0.034062	0.036185	0.03742	0.033331	0.034096	0.034637	0.030797	0.031633
2250.2	0.132057	0.114993	0.099996	0.08229	0.097868	0.103187	0.046822	0.042763	0.046122	0.04536	0.035764	0.037953	0.039205	0.035143	0.036092	0.036681	0.031684	0.032063
2400.21	0.142609	0.124868	0.109575	0.090485	0.105692	0.11178	0.047871	0.045173	0.048743	0.048285	0.038598	0.040388	0.040956	0.036758	0.036877	0.03727	0.031861	0.033736
2550.22	0.15427	0.134689	0.117816	0.096426	0.113959	0.121197	0.049941	0.047937	0.051036	0.050242	0.039854	0.041892	0.041993	0.03887	0.038235	0.03952	0.033315	0.034659
2700.24	0.167368	0.144275	0.126405	0.103497	0.121874	0.129297	0.053516	0.049974	0.053485	0.052086	0.041056	0.043478	0.043645	0.039819	0.040053	0.040584	0.035449	0.035209
2850.26	0.180439	0.155442	0.135675	0.112247	0.131194	0.141437	0.055016	0.05267	0.056708	0.055692	0.043219	0.045647	0.045815	0.041053	0.042035	0.042618	0.036068	0.037009
3000.27	0.192589	0.165658	0.146173	0.117862	0.141141	0.148931	0.057821	0.054742	0.057774	0.057148	0.043956	0.048444	0.048456	0.042301	0.042654	0.043622	0.03729	0.038175
3150.28	0.204201	0.177906	0.155693	0.125128	0.149809	0.158425	0.059631	0.055764	0.061306	0.059993	0.04656	0.049146	0.049853	0.044579	0.044851	0.045333	0.038542	0.039166
3300.29	0.220339	0.189528	0.165087	0.133517	0.159436	0.169646	0.06203	0.059461	0.06313	0.062322	0.048773	0.051598	0.050997	0.046206	0.045495	0.047459	0.039357	0.041309
3450.3	0.23612	0.200914	0.17458	0.140813	0.16795	0.178573	0.064535	0.0607	0.065226	0.065299	0.05008	0.053921	0.053375	0.047744	0.047318	0.047931	0.040795	0.041879
3600.32	0.252107	0.213294	0.185543	0.149488	0.179316	0.191964	0.06753	0.062939	0.068632	0.067874	0.051354	0.055572	0.055419	0.049826	0.048729	0.049481	0.042359	0.043636
3750.34	0.264997	0.225577	0.19524	0.159012	0.191387	0.20253	0.069152	0.065621	0.071003	0.068343	0.053119	0.056599	0.056277	0.051067	0.051163	0.051436	0.044029	0.045019
3900.35	0.279021	0.239147	0.209793	0.166394	0.199191	0.214212	0.072377	0.068492	0.07276	0.071468	0.054492	0.05894	0.059008	0.052608	0.052047	0.051923	0.044354	0.046545
4050.36	0.29602	0.254957	0.22001	0.176212	0.212307	0.226629	0.074306	0.070538	0.075979	0.073838	0.05659	0.06021	0.060656	0.054277	0.054561	0.055325	0.045507	0.046997
4200.38	0.309483	0.267858	0.230142	0.183851	0.223078	0.240683	0.078213	0.072696	0.078947	0.076393	0.057769	0.062336	0.062647	0.055237	0.055503	0.056038	0.046219	0.048667
4350.39	0.333253	0.280122	0.241816	0.194347	0.234107	0.251543	0.079586	0.074407	0.081514	0.080695	0.059946	0.065015	0.064036	0.056692	0.057161	0.057684	0.046829	0.049991
4500.39	0.34459	0.296363	0.254864	0.205009	0.247605	0.263518	0.081943	0.077055	0.08523	0.082043	0.060829	0.066338	0.064939	0.059321	0.058539	0.059623	0.048834	0.051467
4650.41	0.364894	0.312462	0.266088	0.213267	0.258189	0.277747	0.085713	0.08076	0.088827	0.0842	0.063066	0.068614	0.068632	0.061512	0.059981	0.061269	0.050359	0.052824
4800.42	0.386695	0.327736	0.283359	0.226998	0.272998	0.293125	0.088682	0.083335	0.09082	0.087936	0.064241	0.071262	0.069516	0.062691	0.062017	0.062497	0.051273	0.053418
4950.44	0.403935	0.344174	0.29491	0.234511	0.285494	0.30687	0.090926	0.085325	0.094137	0.090935	0.066784	0.07306	0.070976	0.06316	0.06378	0.064114	0.053112	0.054935
5100.45	0.42228	0.363976	0.310372	0.244246	0.298288	0.3194	0.093113	0.088376	0.095349	0.093063	0.068485	0.074014	0.073938	0.066074	0.064832	0.065454	0.053854	0.056059
5250.46	0.439472	0.374684	0.325027	0.258258	0.313396	0.334488	0.097808	0.091522	0.100294	0.096947	0.071054	0.076942	0.075352	0.067314	0.067094	0.067299	0.055359	0.057603
5400.48	0.461208	0.394964	0.338011	0.264745	0.325127	0.349087	0.100452	0.094269	0.103477	0.099083	0.072339	0.079725	0.077103	0.069785	0.068513	0.069858	0.056786	0.059154
5550.51	0.483376	0.412685	0.352696	0.27702	0.339302	0.364186	0.102554	0.097299	0.104303	0.102194	0.074516	0.081234	0.078398	0.070487	0.069613	0.070045	0.05832	0.059469
5700.51	0.498246	0.428125	0.367912	0.290233	0.355582	0.376466	0.106326	0.099168	0.107916	0.103772	0.075907	0.082203	0.080865	0.073819	0.071266	0.071803	0.058396	0.061872
5850.52	0.525218	0.449153	0.382104	0.299365	0.371555	0.392368	0.109326	0.102431	0.112181	0.106889	0.077742	0.084651	0.083933	0.07468	0.073561	0.073045	0.060078	0.063364
6000.53	0.540864	0.461858	0.398484	0.313379	0.388202	0.408969	0.112657	0.103938	0.114734	0.111237	0.08053	0.086897	0.086784	0.077349	0.075899	0.07465	0.061058	0.06474
6150.55	0.56302	0.486017	0.415146	0.321609	0.399312	0.42747	0.115937	0.105999	0.117504	0.113755	0.08155	0.089216	0.087816	0.079663	0.076385	0.077318	0.063034	0.065323
6300.55	0.582903	0.501825	0.427585	0.333857	0.416111	0.440165	0.117836	0.111395	0.120118	0.117721	0.083868	0.091735	0.089039	0.081773	0.079169	0.079359	0.063809	0.066699
6450.56	0.599797	0.521356	0.446824	0.346605	0.432735	0.461575	0.121085	0.113234	0.125733	0.118196	0.085783	0.094488	0.092144	0.08241	0.079196	0.079536	0.065316	0.069217
6600.57	0.625084	0.546188	0.463289	0.361395	0.444974	0.482325	0.124508	0.115869	0.126808	0.123373	0.088078	0.09613	0.09309	0.083737	0.08136	0.081541	0.066314	0.069281
6750.59	0.647426	0.563029	0.478736	0.372812	0.463895	0.492492	0.129209	0.119843	0.130321	0.125831	0.089824	0.098343	0.095299	0.08569	0.083094	0.082534	0.066589	0.070527
6900.6	0.669413	0.576678	0.494122	0.388545	0.478085	0.510773	0.13073	0.122091	0.136199	0.129479	0.091633	0.099958	0.098014	0.087311	0.084689	0.084823	0.06885	0.072632
7050.61	0.69776	0.595548	0.509792	0.396057	0.494377	0.535319	0.133139	0.124876	0.138205	0.13294	0.092859	0.102746	0.100569	0.090121	0.086318	0.086254	0.069051	0.072218
7200.63	0.715104	0.617251	0.53118	0.413868	0.512613	0.548436	0.137558	0.125833	0.140284	0.136789	0.095574	0.105237	0.102215	0.091647	0.087063	0.090025	0.070041	0.076085
7350.64	0.732399	0.63299	0.546907	0.425367	0.527976	0.562014	0.14172	0.132176	0.142905	0.136174	0.096502	0.106006	0.104986	0.092863	0.089824	0.091268	0.072601	0.075733
7500.65	0.758237	0.653567	0.563065	0.440677	0.540792	0.583865	0.143978	0.134694	0.14915	0.142401	0.098792	0.109254	0.105439	0.095559	0.091455	0.091669	0.073373	0.077031
7650.66	0.775718	0.6785	0.579287	0.453051	0.560931	0.602124	0.146664	0.13616	0.151867	0.145977	0.100872	0.112026	0.109119	0.097611	0.09301	0.095545	0.074357	0.078811
7800.68	0.800148	0.693225	0.599125	0.469793	0.584042	0.622164	0.151725	0.14021	0.155262	0.14764	0.10321	0.1124	0.109154	0.099022	0.09332	0.095858	0.075387	0.08002
7950.69	0.827607	0.714202	0.618522	0.481749	0.595453	0.63984	0.154787	0.143069	0.159417	0.15253	0.105426	0.116589	0.1126	0.100358	0.096762	0.097097	0.077343	0.081112
8100.71	0.835596	0.740112	0.634243	0.495333	0.614	0.656835	0.158441	0.145893	0.165292	0.156258	0.106029	0.119137	0.113076	0.103883	0.097874	0.09891	0.078298	0.082624
8250.74	0.862823	0.754167	0.652883	0.515405	0.63418	0.672669	0.161354	0.149405	0.168215	0.158977	0.109563	0.12133	0.115753	0.104326	0.097878	0.099571	0.078813	0.084674
8400.75	0.886567	0.776569	0.663886	0.519815	0.651076	0.69184	0.165955	0.153894	0.172949	0.16275	0.111866	0.123913	0.118243	0.107488	0.101426	0.103178	0.081658	0.085855
8550.77	0.900126	0.795324	0.689125	0.543352	0.665359	0.717055	0.168887	0.156711	0.172584	0.166308	0.112672	0.125683	0.120485	0.108388	0.103753	0.105227	0.081537	0.087128
8700.79	0.928771	0.815884	0.702577	0.555781	0.687792	0.727453	0.171708	0.159773	0.176425	0.170538	0.114406	0.128844	0.121627	0.110289	0.105452	0.105203	0.086121	0.088302
8850.8	0.948599	0.838326	0.724592	0.566684	0.701598	0.744534	0.178277	0.164244	0.183883	0.174992	0.116446	0.1305	0.125994	0.113809	0.106522	0.107793	0.085873	0.089484
9000.81	0.961868	0.851964	0.73891	0.585977	0.71923	0.771621	0.181739	0.166379	0.18806	0.180349	0.120034	0.132862	0.129674	0.116316	0.107044	0.109735	0.090282	0.090377
9150.82	0.996199	0.875617	0.762217	0.601511	0.742132	0.787837	0.185939	0.171538	0.191204	0.18366	0.121872	0.134952	0.129821	0.116921	0.111625	0.11135	0.093563	0.093213
9300.83	1.01003	0.897748	0.78023	0.615379	0.761587	0.808209	0.190155	0.173551	0.195715	0.186313	0.123415	0.138264	0.134067	0.118689	0.111097	0.113233	0.098029	0.094793
9450.84	1.02282	0.912737	0.797574	0.62629	0.782177	0.822904	0.195482	0.178408	0.201262	0.188808	0.126132	0.142388	0.135263	0.120256	0.113701	0.115883	0.102246	0.095963
9600.85	1.04707	0.92874	0.815361	0.641301	0.79239	0.848862	0.198461	0.181885	0.206383	0.194895	0.129432	0.141546	0.136501	0.1234	0.114066	0.118178	0.105399	0.096466
9750.87	1.07444	0.960443	0.834172	0.656775	0.816379	0.857163	0.202253	0.183455	0.207718	0.197986	0.129481	0.146112	0.140452	0.126	0.116217	0.118826	0.110817	0.098498
9900.89	1.0841	0.973289	0.849934	0.672471	0.828274	0.870934	0.205577	0.188962	0.211525	0.203479	0.132162	0.147636	0.14215	0.126614	0.119363	0.121831	0.117745	0.099602
10050.9	1.09859	0.987301	0.869147	0.690838	0.848534	0.894722	0.213072	0.194199	0.218574	0.207903	0.135708	0.151469	0.145331	0.128914	0.120342	0.12366	0.121455	0.101098
10200.9	1.12257	1.00521	0.8878	0.707659	0.859033	0.913702	0.214199	0.195872	0.221668	0.211435	0.135551	0.154529	0.146775	0.132417	0.122368	0.127179	0.128383	0.102183
10350.9	1.15502	1.02301	0.90661	0.715747	0.87661	0.932237	0.219793	0.200376	0.227286	0.214115	0.138795	0.157995	0.149541	0.133539	0.12375	0.128159	0.13502	0.104061
10500.9	1.14779	1.0346	0.919418	0.73767	0.898579	0.946922	0.22497	0.203582	0.232956	0.216195	0.141263	0.159302	0.151321	0.13492	0.124971	0.128604	0.1414	0.105304
10651	1.16314	1.04942	0.932919	0.752693	0.918856	0.974047	0.229959	0.210765	0.240095	0.225949	0.145285	0.162498	0.154243	0.137457	0.130181	0.133217	0.147969	0.106867
10801	1.18472	1.06561	0.944398	0.769596	0.932008	0.984478	0.232469	0.21223	0.244073	0.227768	0.146793	0.166632	0.15557	0.140276	0.129747	0.138001	0.154697	0.108299
10951	1.19606	1.09179	0.972487	0.774722	0.955543	1.00548	0.238543	0.214749	0.249503	0.232356	0.150106	0.168366	0.159909	0.142358	0.132888	0.14418	0.162482	0.1105
11101	1.21358	1.11214	0.98145	0.787731	0.968418	1.01133	0.242529	0.221238	0.252788	0.238355	0.15166	0.171219	0.162239	0.143161	0.134801	0.150546	0.171023	0.110753
11251	1.22315	1.11702	0.997137	0.806947	0.986685	1.03373	0.249445	0.227658	0.25877	0.24343	0.151633	0.17295	0.163554	0.148468	0.135707	0.157651	0.178205	0.115674
11401	1.25248	1.12682	1.01633	0.829187	0.99868	1.04788	0.252507	0.231174	0.26464	0.249716	0.154852	0.176909	0.166293	0.150365	0.135127	0.16765	0.186125	0.117367
11551.1	1.2618	1.15307	1.0388	0.839711	1.01394	1.0724	0.259379	0.236541	0.267908	0.251408	0.157446	0.180077	0.168709	0.151666	0.140074	0.177764	0.197149	0.124615
11701.1	1.27469	1.15536	1.05849	0.860342	1.03108	1.07867	0.262803	0.239178	0.272034	0.257172	0.160098	0.18284	0.172003	0.152942	0.140864	0.188178	0.203372	0.126713
11851.1	1.2863	1.16058	1.06043	0.865382	1.04082	1.09897	0.268472	0.244083	0.280282	0.261113	0.162254	0.185283	0.177491	0.155777	0.144603	0.199043	0.214101	0.132664
12001.1	1.28928	1.18934	1.07317	0.884116	1.06846	1.11281	0.275084	0.247117	0.287197	0.267339	0.166885	0.187978	0.186118	0.158791	0.146345	0.212195	0.224504	0.14076
12151.1	1.29702	1.19095	1.09292	0.892759	1.07003	1.12241	0.281993	0.251777	0.293457	0.275046	0.165178	0.192756	0.192491	0.160524	0.148621	0.223088	0.236863	0.147128
12301.1	1.3203	1.21038	1.10725	0.903682	1.09018	1.12842	0.283654	0.257512	0.300749	0.278671	0.172166	0.194648	0.207106	0.164008	0.150131	0.237074	0.247755	0.156028
12451.1	1.33233	1.23368	1.11225	0.918865	1.10864	1.16668	0.289365	0.262076	0.305859	0.286343	0.171761	0.198125	0.218122	0.16797	0.151819	0.250302	0.256949	0.163208
12601.2	1.34257	1.2483	1.13856	0.926051	1.12108	1.16871	0.296511	0.266575	0.309406	0.29044	0.176019	0.201005	0.233696	0.166822	0.15367	0.264336	0.270096	0.172951
12751.2	1.3578	1.25832	1.14897	0.950742	1.13263	1.18814	0.301731	0.275276	0.312466	0.299934	0.179234	0.204834	0.250189	0.172303	0.155608	0.273924	0.278572	0.182497
12901.2	1.35982	1.26904	1.16547	0.965921	1.13863	1.19664	0.310867	0.278376	0.323028	0.299262	0.180228	0.207396	0.266464	0.17602	0.159844	0.29028	0.296046	0.190095
13051.2	1.36895	1.27554	1.17132	0.96682	1.15787	1.21109	0.313063	0.280286	0.330023	0.308242	0.183485	0.213527	0.284268	0.177934	0.158935	0.305251	0.310127	0.200437
13201.2	1.37609	1.30028	1.18229	0.987404	1.16358	1.23662	0.322488	0.287459	0.33552	0.314596	0.185825	0.217655	0.299113	0.179187	0.161043	0.32432	0.321349	0.21146
13351.2	1.37583	1.28766	1.20139	1.00528	1.1799	1.24853	0.327868	0.293741	0.346492	0.319903	0.190469	0.227163	0.317406	0.186712	0.164795	0.341131	0.332189	0.227398
13501.2	1.40021	1.31134	1.20602	1.01818	1.20072	1.25113	0.331625	0.301008	0.349589	0.33173	0.191192	0.242208	0.335475	0.193565	0.170267	0.356576	0.347609	0.237534
13651.2	1.41532	1.3034	1.22417	1.0221	1.21005	1.26828	0.337965	0.305339	0.354041	0.348443	0.195915	0.252102	0.358879	0.202551	0.174748	0.37771	0.365515	0.248157
13801.3	1.41321	1.33124	1.22867	1.03851	1.2201	1.27218	0.34842	0.312292	0.363717	0.361891	0.197835	0.263487	0.37778	0.215492	0.181691	0.397349	0.379697	0.26343
13951.3	1.40164	1.32578	1.23111	1.06046	1.23588	1.28528	0.353349	0.31513	0.369276	0.382824	0.203175	0.279027	0.401816	0.222443	0.191987	0.412463	0.390003	0.274381
14101.3	1.43114	1.34381	1.25295	1.07179	1.23866	1.28594	0.357779	0.321814	0.380101	0.405454	0.208616	0.295649	0.420681	0.235155	0.199584	0.440913	0.409881	0.29254
14251.3	1.42213	1.33941	1.25842	1.07908	1.254	1.31494	0.367611	0.329295	0.385298	0.424564	0.219948	0.311106	0.449809	0.248828	0.214228	0.456621	0.423085	0.302207
14401.3	1.4228	1.36554	1.26553	1.0849	1.26087	1.31892	0.375284	0.334939	0.391357	0.447922	0.230124	0.331271	0.468452	0.262869	0.224486	0.478425	0.439518	0.321162
14551.4	1.42829	1.35694	1.28182	1.08637	1.26747	1.33412	0.383581	0.340951	0.403612	0.467056	0.238476	0.344837	0.490062	0.277365	0.23868	0.495276	0.459249	0.33566
14701.4	1.44163	1.3673	1.28904	1.10767	1.27931	1.31793	0.388588	0.350573	0.410921	0.489257	0.251663	0.364225	0.515299	0.290073	0.253917	0.51825	0.469975	0.350872
14851.4	1.45461	1.36656	1.30414	1.11728	1.28698	1.35042	0.397245	0.356289	0.417783	0.516612	0.264314	0.383764	0.545168	0.307751	0.266426	0.535538	0.493789	0.364307
15001.4	1.46098	1.37666	1.30466	1.13346	1.30223	1.34391	0.408098	0.365266	0.427437	0.542347	0.278193	0.402082	0.562983	0.326808	0.280337	0.559038	0.511644	0.383398
15151.4	1.45088	1.39612	1.31162	1.15248	1.30544	1.35639	0.415516	0.37222	0.441139	0.567435	0.292026	0.424605	0.58884	0.33911	0.295571	0.584148	0.52822	0.39875
15301.4	1.4533	1.39273	1.32245	1.14985	1.33383	1.36967	0.419192	0.391182	0.448216	0.591227	0.311277	0.445353	0.618062	0.356498	0.315791	0.599343	0.540661	0.417862
15451.4	1.46993	1.41058	1.32162	1.16569	1.32304	1.38314	0.426715	0.412143	0.463047	0.617239	0.327102	0.465316	0.634201	0.372609	0.33095	0.632648	0.564105	0.431645
15601.4	1.48568	1.40678	1.33409	1.16588	1.33266	1.38196	0.439053	0.436583	0.490309	0.64558	0.344382	0.487331	0.670415	0.396513	0.348177	0.653948	0.579272	0.459238
15751.4	1.47988	1.40768	1.35731	1.17445	1.34324	1.39662	0.453146	0.452303	0.510302	0.663918	0.358756	0.50674	0.695283	0.411085	0.367135	0.66906	0.60381	0.47389
15901.5	1.46767	1.42618	1.34781	1.19419	1.33922	1.40252	0.471001	0.4717	0.532391	0.688198	0.37699	0.533191	0.715884	0.432451	0.387203	0.688683	0.615688	0.4942
16051.5	1.47594	1.40222	1.35462	1.19319	1.34315	1.41984	0.492131	0.49645	0.55765	0.718798	0.396633	0.558408	0.742804	0.451806	0.403064	0.717661	0.636943	0.512968
16201.5	1.47873	1.44673	1.36701	1.21096	1.35853	1.42027	0.511433	0.51739	0.582925	0.743937	0.415872	0.578054	0.770578	0.467112	0.425428	0.74026	0.658987	0.533953
16351.5	1.47724	1.41005	1.36563	1.20969	1.37979	1.42997	0.533173	0.547803	0.607364	0.767111	0.435857	0.606493	0.800778	0.49139	0.445701	0.757692	0.678366	0.556312
16501.5	1.47364	1.41695	1.36131	1.21525	1.3765	1.4173	0.55565	0.566226	0.626422	0.799239	0.458128	0.629712	0.827779	0.512815	0.465291	0.778083	0.698633	0.571992
16651.5	1.48658	1.43647	1.37369	1.22595	1.36967	1.43422	0.58007	0.598889	0.650403	0.821411	0.483891	0.658665	0.850729	0.528629	0.481739	0.811097	0.721559	0.594512
16801.5	1.46554	1.42778	1.37788	1.226	1.38496	1.44741	0.605843	0.614704	0.680259	0.839649	0.500922	0.67636	0.881431	0.561492	0.514939	0.813927	0.732902	0.619774
16951.5	1.46064	1.4342	1.3886	1.23678	1.39973	1.44526	0.626641	0.642547	0.700634	0.867721	0.521559	0.702432	0.898153	0.583118	0.527579	0.839985	0.754487	0.629711
17101.6	1.48538	1.45083	1.39423	1.24661	1.4033	1.44324	0.65532	0.667266	0.732217	0.88153	0.541861	0.730788	0.92518	0.604811	0.549862	0.866192	0.772797	0.655013
17251.6	1.46665	1.43022	1.38851	1.25774	1.38754	1.45596	0.673828	0.691298	0.753393	0.898061	0.56339	0.753357	0.935585	0.621171	0.570993	0.882408	0.795073	0.678852
17401.6	1.49159	1.44678	1.41654	1.26385	1.40175	1.45662	0.694512	0.721317	0.786732	0.926245	0.58618	0.777902	0.972504	0.645946	0.599842	0.894762	0.807183	0.700343
17551.6	1.47966	1.44138	1.40042	1.28042	1.4141	1.46799	0.722282	0.736218	0.81044	0.949814	0.609962	0.804399	0.995601	0.660998	0.623323	0.92087	0.832369	0.724548
17701.6	1.49216	1.43087	1.40874	1.26886	1.40857	1.48684	0.735529	0.757059	0.839836	0.962544	0.634406	0.822665	1.00992	0.694603	0.639659	0.940957	0.844833	0.745774
17851.6	1.47844	1.44331	1.39456	1.28024	1.4243	1.47256	0.768172	0.789167	0.845426	0.987337	0.657373	0.847958	1.03343	0.712567	0.658199	0.956096	0.862087	0.761595
18001.6	1.49177	1.44909	1.40376	1.28624	1.44148	1.48751	0.787557	0.813262	0.871668	1.01101	0.687364	0.859899	1.05872	0.733152	0.685105	0.97464	0.884374	0.784999
18151.7	1.48074	1.44082	1.40539	1.29954	1.41971	1.47439	0.807854	0.832949	0.906702	1.02369	0.70405	0.891704	1.07954	0.753615	0.714201	0.983785	0.906109	0.795322
18301.7	1.47586	1.43734	1.40299	1.29737	1.43353	1.49974	0.837129	0.862928	0.927539	1.0415	0.722638	0.919839	1.09242	0.774082	0.734605	1.00807	0.919281	0.82233
18451.7	1.47802	1.44503	1.41673	1.31039	1.42915	1.50083	0.856502	0.880158	0.948169	1.06384	0.749417	0.93525	1.12841	0.800508	0.765555	1.01693	0.935889	0.84646
18601.7	1.47334	1.44155	1.42361	1.30617	1.44471	1.49059	0.88508	0.90607	0.967089	1.06468	0.770604	0.951075	1.12596	0.829003	0.777045	1.02307	0.955786	0.858948
18751.7	1.46633	1.44632	1.4138	1.31313	1.45033	1.49933	0.894536	0.919798	0.986734	1.08088	0.799338	0.983045	1.14586	0.848889	0.801365	1.03868	0.968364	0.889126
18901.7	1.48361	1.43779	1.40748	1.3129	1.43763	1.49924	0.912474	0.942679	1.00478	1.10483	0.816227	1.00352	1.15932	0.870705	0.829286	1.04989	0.983022	0.909332
19051.8	1.46245	1.44395	1.4111	1.31212	1.44335	1.49672	0.934314	0.968403	1.03434	1.1135	0.837824	1.02554	1.18828	0.884107	0.843243	1.066	1.00165	0.918265
19201.8	1.468	1.46087	1.39921	1.31698	1.44223	1.48796	0.946077	0.989885	1.04914	1.10948	0.870492	1.04964	1.20561	0.905561	0.871703	1.08184	1.01888	0.94037
19351.8	1.46565	1.45369	1.41532	1.31942	1.44002	1.49955	0.966751	0.999861	1.06752	1.13739	0.88761	1.06111	1.21065	0.934904	0.896677	1.08328	1.03149	0.947464
19501.8	1.46678	1.44745	1.42049	1.33317	1.459	1.51333	0.993763	1.02499	1.07559	1.14813	0.902972	1.07386	1.21638	0.955556	0.912663	1.10854	1.04391	0.96731
19651.8	1.48403	1.45278	1.41633	1.33009	1.45494	1.49052	0.997844	1.0391	1.09458	1.16806	0.936538	1.10617	1.24595	0.969836	0.939757	1.10507	1.07014	0.993898
19801.8	1.44462	1.43361	1.43804	1.33893	1.44497	1.508	1.01685	1.06872	1.12404	1.15213	0.945596	1.11873	1.2638	0.99439	0.950537	1.11078	1.06871	0.997802
19951.8	1.45457	1.4388	1.42754	1.34377	1.44266	1.49479	1.04187	1.07859	1.12415	1.17564	0.964134	1.13785	1.27677	1.01533	0.969869	1.13221	1.09776	1.01467
20101.9	1.467	1.4504	1.42877	1.34294	1.47452	1.49748	1.04287	1.09325	1.12681	1.16781	0.996048	1.15767	1.27551	1.03246	0.990701	1.1262	1.10656	1.0457
20251.9	1.45689	1.43306	1.42324	1.34264	1.45916	1.49481	1.07102	1.10886	1.15909	1.17588	1.01114	1.16969	1.29606	1.04234	1.00429	1.14438	1.13325	1.0457
20401.9	1.4296	1.43211	1.4166	1.35633	1.45299	1.50509	1.08019	1.11611	1.16997	1.17347	1.02815	1.18999	1.30458	1.06446	1.02468	1.13589	1.13412	1.0618
20551.9	1.4505	1.43715	1.42822	1.3431	1.47327	1.50285	1.09056	1.12437	1.1829	1.2186	1.04229	1.19615	1.31159	1.09667	1.04684	1.16512	1.15259	1.07721
20701.9	1.45342	1.45229	1.42332	1.36267	1.46685	1.49748	1.09309	1.15067	1.19787	1.2047	1.06466	1.21824	1.30147	1.09132	1.06286	1.15787	1.16572	1.10111
20852	1.44745	1.43278	1.41927	1.34445	1.46275	1.51272	1.10863	1.14715	1.21225	1.20039	1.07252	1.22934	1.33365	1.11643	1.07875	1.15103	1.16714	1.10475
21002	1.45285	1.4188	1.41376	1.35384	1.45941	1.47747	1.1256	1.1698	1.20712	1.2134	1.09648	1.24112	1.35237	1.12843	1.09469	1.16002	1.18271	1.11847
21152	1.41589	1.43253	1.40145	1.36758	1.44561	1.49343	1.12499	1.16408	1.23728	1.21911	1.13182	1.25618	1.3381	1.14589	1.10443	1.15595	1.19096	1.12735
21302	1.41936	1.43291	1.412	1.35514	1.44389	1.49099	1.14631	1.20814	1.22032	1.21115	1.13063	1.25201	1.35991	1.15411	1.12569	1.15177	1.21354	1.13893
21452	1.41932	1.4284	1.40822	1.35053	1.44635	1.50563	1.15178	1.20418	1.23148	1.2204	1.13138	1.26797	1.36023	1.16589	1.13788	1.17573	1.20172	1.14921
21602	1.43174	1.41613	1.4106	1.35735	1.46573	1.48045	1.15269	1.20485	1.25007	1.21933	1.14922	1.2815	1.38087	1.19236	1.15706	1.16724	1.20285	1.1527
21752	1.40541	1.41071	1.39665	1.37139	1.44384	1.49408	1.1553	1.20957	1.24183	1.21511	1.17132	1.29072	1.3695	1.19621	1.17897	1.16264	1.23905	1.17599
21902	1.40951	1.41138	1.42022	1.34616	1.44971	1.48469	1.1686	1.23569	1.27239	1.23752	1.18474	1.31091	1.39271	1.20664	1.17535	1.18089	1.23723	1.17956
22052.1	1.39163	1.41602	1.40903	1.36154	1.45179	1.48478	1.17196	1.2312	1.26215	1.21773	1.19783	1.31722	1.38021	1.22471	1.2003	1.178	1.24646	1.1797
22202.1	1.37989	1.38258	1.39044	1.35346	1.45069	1.49703	1.16609	1.25421	1.25905	1.21202	1.21431	1.31884	1.40133	1.22503	1.20968	1.17793	1.25538	1.18392
22352.1	1.38942	1.37545	1.39449	1.35164	1.4551	1.49293	1.18551	1.25707	1.269	1.21095	1.2221	1.30798	1.39291	1.2416	1.22278	1.18882	1.25319	1.21062
22502.1	1.38366	1.40238	1.41264	1.35299	1.46579	1.48649	1.1867	1.25451	1.26878	1.21361	1.23194	1.3282	1.39018	1.25263	1.23948	1.15217	1.26359	1.21101
22652.1	1.3704	1.38366	1.41097	1.35625	1.44961	1.47108	1.1828	1.26098	1.27995	1.21439	1.24197	1.34672	1.41555	1.26232	1.24383	1.15258	1.27079	1.19404
22802.1	1.35846	1.38449	1.38427	1.35468	1.42958	1.48347	1.18792	1.24834	1.26036	1.20349	1.26021	1.33814	1.40626	1.27112	1.26181	1.17302	1.26553	1.23336
22952.1	1.3393	1.38422	1.38028	1.33896	1.44111	1.47441	1.18172	1.26564	1.27076	1.21058	1.25414	1.35135	1.41395	1.29264	1.26063	1.16171	1.27996	1.22423
23102.2	1.35604	1.37572	1.38914	1.34535	1.44558	1.46914	1.18437	1.26063	1.27699	1.19115	1.26803	1.36132	1.41448	1.29719	1.28934	1.15047	1.27313	1.23283
23252.2	1.3399	1.36782	1.39369	1.3449	1.41998	1.47561	1.19964	1.2675	1.28744	1.18848	1.28387	1.35094	1.40558	1.29605	1.2894	1.14082	1.26843	1.23378
23402.2	1.34108	1.37776	1.38297	1.35055	1.42472	1.47747	1.19327	1.26341	1.28768	1.18168	1.27311	1.36332	1.41308	1.31155	1.29064	1.13401	1.27974	1.23426
23552.2	1.34045	1.36125	1.36864	1.34439	1.43816	1.45237	1.20131	1.28022	1.28211	1.17919	1.28854	1.36625	1.40751	1.32443	1.30816	1.14806	1.28669	1.23646
23702.2	1.30346	1.34394	1.36977	1.35916	1.41806	1.44948	1.18901	1.27299	1.27388	1.1874	1.30597	1.38357	1.40872	1.31368	1.31099	1.14641	1.29775	1.21963
23852.2	1.32214	1.34769	1.35938	1.32762	1.40667	1.45876	1.18394	1.27374	1.28532	1.1843	1.2917	1.38189	1.41647	1.33772	1.3205	1.1366	1.30323	1.23213

## Sheet: Fig3I
	BODIPY C11 Emission (520/590nm)
time [s]	NADH			NADH + aTOC (10 uM)			NADH + FSP1 + aTOC (1 uM)			NADH + FSP1 + aTOC (5 uM)			NADH + FSP1 + aTOC (10 uM)			NADH + FSP1 + aTOC (20 uM)
0	0.023481	0.021932	0.022019	0.006623	0.006508	0.00681	0.007603	0.00822	0.008332	0.006967	0.007151	0.007184	0.006676	0.007123	0.007166	0.006608	0.006996	0.007211
150.016	0.025604	0.023867	0.02284	0.006788	0.006411	0.006527	0.008008	0.008048	0.008315	0.006916	0.007535	0.007075	0.006803	0.007172	0.006619	0.006726	0.007306	0.006979
300.035	0.027928	0.02593	0.024573	0.006761	0.006589	0.006698	0.008397	0.008313	0.00861	0.007058	0.007263	0.007384	0.00681	0.006825	0.006967	0.006624	0.007249	0.006887
450.043	0.032175	0.028904	0.027028	0.006787	0.00716	0.007031	0.008872	0.008953	0.009135	0.007478	0.007759	0.00755	0.006959	0.007313	0.007099	0.007001	0.007163	0.007245
600.057	0.037265	0.033181	0.030773	0.007021	0.006814	0.006738	0.009377	0.00909	0.009622	0.007433	0.007681	0.007385	0.007039	0.007233	0.007254	0.007241	0.006909	0.007084
750.076	0.043223	0.038198	0.03476	0.007398	0.006894	0.006787	0.010079	0.009807	0.01031	0.007788	0.007805	0.007846	0.007656	0.007467	0.007333	0.007037	0.00726	0.007298
900.082	0.05009	0.043222	0.039627	0.007175	0.006927	0.007099	0.010074	0.010111	0.010813	0.007709	0.007952	0.007617	0.007684	0.007684	0.0073	0.00715	0.007211	0.007315
1050.1	0.056701	0.048735	0.045525	0.007789	0.007047	0.007355	0.011079	0.010752	0.011162	0.008215	0.00813	0.007614	0.007381	0.007588	0.007535	0.00713	0.007746	0.00746
1200.11	0.064893	0.05577	0.050917	0.007774	0.007341	0.007319	0.012052	0.011699	0.01207	0.008058	0.008712	0.008435	0.007678	0.008063	0.007639	0.00728	0.007607	0.007081
1350.13	0.073794	0.064488	0.057378	0.008245	0.007447	0.007458	0.012395	0.012726	0.012549	0.0083	0.008852	0.008621	0.007666	0.008386	0.008045	0.007498	0.007749	0.007903
1500.14	0.081907	0.069964	0.062683	0.008146	0.008006	0.007832	0.013511	0.01299	0.013596	0.008972	0.008608	0.008346	0.007903	0.008144	0.008544	0.007671	0.007963	0.007804
1650.15	0.091921	0.078579	0.070566	0.008717	0.008126	0.007558	0.013691	0.013882	0.01449	0.009132	0.00962	0.008689	0.008405	0.008226	0.008121	0.007383	0.007957	0.007782
1800.17	0.101191	0.087341	0.078232	0.008389	0.008746	0.007997	0.014743	0.014038	0.01452	0.009257	0.009577	0.009128	0.008234	0.00862	0.00807	0.007782	0.007942	0.008287
1950.17	0.109632	0.097625	0.084268	0.009229	0.008656	0.008807	0.014977	0.015074	0.015448	0.009791	0.009415	0.009344	0.008543	0.008704	0.008687	0.007945	0.008249	0.008014
2100.18	0.120994	0.10465	0.093228	0.009366	0.008877	0.008554	0.016494	0.015425	0.016383	0.009763	0.009982	0.009502	0.008612	0.009036	0.008844	0.008062	0.008672	0.008453
2250.2	0.132057	0.114993	0.099996	0.009525	0.009341	0.008931	0.016741	0.017053	0.01717	0.010147	0.010049	0.010111	0.008632	0.009006	0.008797	0.008393	0.008984	0.008298
2400.21	0.142609	0.124868	0.109575	0.009869	0.009528	0.008882	0.017582	0.017392	0.01771	0.010238	0.010652	0.009922	0.009206	0.00902	0.009365	0.00856	0.00893	0.008625
2550.22	0.15427	0.134689	0.117816	0.010275	0.01007	0.0091	0.018188	0.017814	0.018588	0.010518	0.010864	0.010566	0.009507	0.009764	0.009282	0.008661	0.008988	0.00899
2700.24	0.167368	0.144275	0.126405	0.010489	0.009617	0.009279	0.019262	0.01912	0.01955	0.011075	0.01091	0.010323	0.009898	0.009721	0.00944	0.009024	0.009161	0.008802
2850.26	0.180439	0.155442	0.135675	0.010646	0.010319	0.009898	0.019752	0.019311	0.020879	0.011444	0.011451	0.010684	0.009741	0.009855	0.00986	0.008978	0.008972	0.008643
3000.27	0.192589	0.165658	0.146173	0.010933	0.010767	0.010095	0.020832	0.019886	0.021385	0.011724	0.011709	0.011007	0.010045	0.009879	0.009277	0.008893	0.009959	0.009411
3150.28	0.204201	0.177906	0.155693	0.011628	0.011183	0.010516	0.021716	0.021071	0.021876	0.01179	0.012046	0.011627	0.01028	0.010066	0.010237	0.009044	0.009747	0.009607
3300.29	0.220339	0.189528	0.165087	0.011588	0.011127	0.010642	0.022325	0.021639	0.022782	0.011989	0.012723	0.011343	0.010638	0.010461	0.010189	0.009677	0.010287	0.00974
3450.3	0.23612	0.200914	0.17458	0.012047	0.011162	0.011049	0.022614	0.022363	0.023309	0.012893	0.012799	0.012237	0.010712	0.010362	0.010457	0.009343	0.010255	0.009899
3600.32	0.252107	0.213294	0.185543	0.011659	0.011511	0.011048	0.024105	0.023348	0.024451	0.013086	0.012569	0.012097	0.01135	0.010584	0.010744	0.009447	0.010186	0.01
3750.34	0.264997	0.225577	0.19524	0.012522	0.011828	0.011581	0.025104	0.023771	0.024858	0.013698	0.013025	0.012288	0.011156	0.010729	0.010898	0.009889	0.010386	0.010185
3900.35	0.279021	0.239147	0.209793	0.013071	0.012626	0.012065	0.024744	0.024343	0.026313	0.013306	0.013501	0.012538	0.011661	0.011174	0.011334	0.009969	0.011108	0.010332
4050.36	0.29602	0.254957	0.22001	0.013328	0.012129	0.01205	0.02624	0.02585	0.026562	0.013472	0.013294	0.012869	0.012062	0.011476	0.011636	0.01007	0.010753	0.010898
4200.38	0.309483	0.267858	0.230142	0.013603	0.012593	0.012102	0.026712	0.026189	0.02689	0.014207	0.013701	0.012492	0.012353	0.011468	0.01162	0.010144	0.011385	0.010741
4350.39	0.333253	0.280122	0.241816	0.014046	0.013027	0.012685	0.027534	0.026329	0.028506	0.014371	0.014203	0.013425	0.012351	0.011512	0.011725	0.010488	0.011861	0.011065
4500.39	0.34459	0.296363	0.254864	0.014574	0.013535	0.012733	0.029175	0.027699	0.029392	0.014749	0.014271	0.013194	0.012511	0.012136	0.011829	0.010486	0.011853	0.01094
4650.41	0.364894	0.312462	0.266088	0.014098	0.012984	0.013119	0.029042	0.028277	0.030711	0.014896	0.014341	0.013136	0.012777	0.012231	0.01248	0.011336	0.011831	0.011239
4800.42	0.386695	0.327736	0.283359	0.014774	0.013925	0.013844	0.031056	0.029282	0.031286	0.015663	0.015069	0.013658	0.013162	0.012615	0.012775	0.010445	0.012491	0.011416
4950.44	0.403935	0.344174	0.29491	0.015447	0.013863	0.013696	0.030802	0.029941	0.032524	0.015438	0.014986	0.013958	0.012907	0.012736	0.012877	0.010883	0.012032	0.010971
5100.45	0.42228	0.363976	0.310372	0.015363	0.01405	0.014239	0.032145	0.030778	0.032707	0.015634	0.015581	0.01402	0.013769	0.012898	0.01295	0.011183	0.012236	0.011533
5250.46	0.439472	0.374684	0.325027	0.016238	0.01513	0.014218	0.033426	0.03084	0.033874	0.015955	0.015674	0.014542	0.013809	0.01309	0.013315	0.011079	0.012953	0.012276
5400.48	0.461208	0.394964	0.338011	0.016364	0.015593	0.014407	0.033789	0.032271	0.035003	0.016518	0.016252	0.015491	0.013753	0.013414	0.013915	0.011502	0.012558	0.012455
5550.51	0.483376	0.412685	0.352696	0.016616	0.015452	0.015121	0.034522	0.033018	0.036191	0.016944	0.016518	0.015435	0.014033	0.013311	0.013516	0.011482	0.013601	0.012122
5700.51	0.498246	0.428125	0.367912	0.016907	0.015522	0.014711	0.035423	0.033739	0.036546	0.016931	0.016967	0.01535	0.014405	0.013768	0.013962	0.011709	0.013403	0.012197
5850.52	0.525218	0.449153	0.382104	0.017638	0.015746	0.015052	0.0362	0.034565	0.038258	0.017547	0.017104	0.015772	0.014423	0.014074	0.014047	0.012046	0.013424	0.012608
6000.53	0.540864	0.461858	0.398484	0.017524	0.016423	0.015839	0.036906	0.035154	0.038243	0.017565	0.016639	0.015836	0.014803	0.014378	0.014476	0.011916	0.013889	0.012528
6150.55	0.56302	0.486017	0.415146	0.017743	0.017163	0.015627	0.038603	0.03625	0.039328	0.017639	0.016963	0.016246	0.015454	0.014062	0.014945	0.012325	0.013962	0.0126
6300.55	0.582903	0.501825	0.427585	0.01828	0.016698	0.015409	0.039235	0.037227	0.040703	0.018118	0.018053	0.016443	0.0154	0.01481	0.014619	0.012526	0.014559	0.012869
6450.56	0.599797	0.521356	0.446824	0.01921	0.016889	0.016534	0.039919	0.037621	0.041118	0.01837	0.017976	0.016635	0.015854	0.014628	0.014502	0.012319	0.014431	0.012996
6600.57	0.625084	0.546188	0.463289	0.019114	0.018107	0.017317	0.040372	0.03799	0.042306	0.018633	0.018031	0.017365	0.015759	0.015356	0.015046	0.012604	0.01435	0.013153
6750.59	0.647426	0.563029	0.478736	0.019569	0.017014	0.016792	0.041853	0.039028	0.043328	0.019239	0.017801	0.01665	0.015921	0.015869	0.015252	0.012526	0.014757	0.013923
6900.6	0.669413	0.576678	0.494122	0.019904	0.01816	0.017117	0.042595	0.039845	0.044252	0.018985	0.018678	0.01719	0.016166	0.015495	0.015421	0.012499	0.015065	0.013449
7050.61	0.69776	0.595548	0.509792	0.019809	0.018601	0.017376	0.043353	0.040848	0.044823	0.019622	0.018682	0.017287	0.016867	0.015769	0.015428	0.013285	0.014787	0.013998
7200.63	0.715104	0.617251	0.53118	0.020188	0.018803	0.017898	0.044795	0.041619	0.045884	0.020403	0.019252	0.017882	0.016843	0.015321	0.015999	0.013053	0.01502	0.013893
7350.64	0.732399	0.63299	0.546907	0.02073	0.018782	0.017738	0.045698	0.04292	0.047037	0.020049	0.019995	0.018398	0.016302	0.016467	0.016079	0.013352	0.015045	0.014338
7500.65	0.758237	0.653567	0.563065	0.021318	0.019351	0.018103	0.046117	0.043088	0.047531	0.019989	0.019751	0.018829	0.016871	0.016588	0.016406	0.013535	0.01554	0.01447
7650.66	0.775718	0.6785	0.579287	0.021098	0.019306	0.018559	0.047931	0.0446	0.048435	0.020918	0.019811	0.018669	0.017392	0.016062	0.016465	0.013957	0.015495	0.014319
7800.68	0.800148	0.693225	0.599125	0.022186	0.020046	0.018534	0.048892	0.04647	0.049115	0.020701	0.020703	0.019236	0.017435	0.016649	0.016805	0.01388	0.015765	0.014511
7950.69	0.827607	0.714202	0.618522	0.021753	0.020041	0.019318	0.049689	0.046131	0.051399	0.021234	0.02126	0.019131	0.017431	0.017278	0.017213	0.013823	0.016176	0.014691
8100.71	0.835596	0.740112	0.634243	0.022778	0.02054	0.019022	0.049635	0.046742	0.051825	0.021348	0.020777	0.019338	0.017892	0.017453	0.016425	0.014189	0.015895	0.014792
8250.74	0.862823	0.754167	0.652883	0.023559	0.020671	0.019804	0.052104	0.047619	0.053136	0.02162	0.020817	0.019735	0.018421	0.017081	0.017299	0.013972	0.016354	0.014894
8400.75	0.886567	0.776569	0.663886	0.02292	0.020761	0.019947	0.052013	0.048325	0.05257	0.022321	0.020948	0.02004	0.018411	0.017089	0.017735	0.014836	0.016341	0.015205
8550.77	0.900126	0.795324	0.689125	0.024006	0.021858	0.020753	0.052958	0.049887	0.054635	0.02233	0.02148	0.020368	0.018469	0.017413	0.01753	0.014571	0.016866	0.014802
8700.79	0.928771	0.815884	0.702577	0.024608	0.021146	0.020174	0.055	0.051233	0.056168	0.022408	0.021611	0.020082	0.018739	0.01738	0.017564	0.014051	0.016258	0.015389
8850.8	0.948599	0.838326	0.724592	0.024167	0.021778	0.020483	0.055022	0.051902	0.057498	0.02339	0.022166	0.02098	0.018864	0.018089	0.018073	0.014666	0.017309	0.015463
9000.81	0.961868	0.851964	0.73891	0.024688	0.022432	0.020195	0.0562	0.050999	0.058244	0.022931	0.022097	0.021164	0.019404	0.018277	0.018836	0.014662	0.017315	0.015694
9150.82	0.996199	0.875617	0.762217	0.025396	0.022156	0.020789	0.057424	0.053223	0.0592	0.023698	0.021632	0.020898	0.019729	0.018708	0.018236	0.015175	0.016555	0.015638
9300.83	1.01003	0.897748	0.78023	0.02576	0.021889	0.020781	0.059483	0.053215	0.060224	0.023586	0.022898	0.021083	0.019893	0.01895	0.018449	0.014919	0.017391	0.015757
9450.84	1.02282	0.912737	0.797574	0.026331	0.023834	0.02177	0.060456	0.053794	0.061668	0.023927	0.022839	0.021688	0.02012	0.01937	0.017982	0.015447	0.017426	0.016423
9600.85	1.04707	0.92874	0.815361	0.026466	0.023234	0.022082	0.060689	0.055825	0.061744	0.024544	0.022639	0.021592	0.019857	0.019429	0.019017	0.015856	0.017682	0.016238
9750.87	1.07444	0.960443	0.834172	0.027136	0.022204	0.021395	0.062413	0.055615	0.063249	0.024498	0.023468	0.021608	0.020029	0.019693	0.018627	0.01491	0.018223	0.016576
9900.89	1.0841	0.973289	0.849934	0.027521	0.024238	0.022765	0.062246	0.057501	0.065102	0.024739	0.023525	0.022231	0.019995	0.019128	0.01921	0.015945	0.018251	0.015989
10050.9	1.09859	0.987301	0.869147	0.027567	0.023982	0.02332	0.064578	0.059019	0.066573	0.024856	0.022897	0.022451	0.020925	0.019274	0.018901	0.016066	0.018712	0.017171
10200.9	1.12257	1.00521	0.8878	0.028198	0.02442	0.022816	0.065813	0.059387	0.067721	0.025065	0.024102	0.023018	0.020827	0.020058	0.019088	0.015535	0.018228	0.016466
10350.9	1.15502	1.02301	0.90661	0.028144	0.024692	0.023761	0.066528	0.058924	0.068012	0.025963	0.023652	0.023102	0.021076	0.019821	0.019483	0.01593	0.018819	0.017279
10500.9	1.14779	1.0346	0.919418	0.028877	0.025074	0.023867	0.06783	0.061244	0.071137	0.025349	0.02437	0.023174	0.020679	0.019238	0.020177	0.016547	0.018883	0.016733
10651	1.16314	1.04942	0.932919	0.028748	0.0252	0.024272	0.069195	0.062216	0.071831	0.026252	0.024794	0.022917	0.021016	0.020288	0.019823	0.016449	0.019123	0.016906
10801	1.18472	1.06561	0.944398	0.028695	0.025229	0.023561	0.070687	0.062216	0.072158	0.026459	0.024599	0.023615	0.021565	0.02007	0.020805	0.016324	0.018263	0.017382
10951	1.19606	1.09179	0.972487	0.029424	0.025546	0.024341	0.072501	0.064601	0.073868	0.026403	0.025625	0.023837	0.022138	0.020286	0.020281	0.016776	0.018791	0.017535
11101	1.21358	1.11214	0.98145	0.028698	0.0259	0.024637	0.072592	0.065406	0.075813	0.026571	0.025355	0.023206	0.021916	0.020328	0.020764	0.016874	0.01938	0.017796
11251	1.22315	1.11702	0.997137	0.029717	0.02568	0.024256	0.074947	0.06645	0.076931	0.02799	0.025266	0.024326	0.021524	0.020497	0.020232	0.01715	0.019727	0.017819
11401	1.25248	1.12682	1.01633	0.030829	0.026867	0.025362	0.076816	0.067614	0.078619	0.027159	0.025298	0.024992	0.021995	0.020632	0.021086	0.01733	0.019052	0.017907
11551.1	1.2618	1.15307	1.0388	0.030415	0.026808	0.025079	0.078058	0.068626	0.0798	0.027879	0.025526	0.024533	0.022589	0.021317	0.020777	0.017833	0.02029	0.017956
11701.1	1.27469	1.15536	1.05849	0.031289	0.027268	0.025246	0.079218	0.069024	0.082155	0.027218	0.026333	0.024353	0.022451	0.021299	0.02116	0.017544	0.019922	0.017672
11851.1	1.2863	1.16058	1.06043	0.031299	0.027593	0.02599	0.080742	0.07006	0.082211	0.028149	0.027093	0.025428	0.022508	0.021998	0.021115	0.018182	0.020251	0.017939
12001.1	1.28928	1.18934	1.07317	0.031953	0.027443	0.026837	0.081295	0.071794	0.085277	0.028533	0.026236	0.025427	0.023169	0.022311	0.021397	0.017525	0.019844	0.018404
12151.1	1.29702	1.19095	1.09292	0.032548	0.027872	0.026307	0.083781	0.07268	0.086074	0.028532	0.026949	0.025222	0.022941	0.021867	0.021455	0.017983	0.021005	0.01829
12301.1	1.3203	1.21038	1.10725	0.031952	0.028276	0.026683	0.085706	0.073618	0.088874	0.028972	0.026462	0.026065	0.023496	0.022302	0.021729	0.017794	0.020513	0.018106
12451.1	1.33233	1.23368	1.11225	0.032591	0.0286	0.026824	0.086879	0.073671	0.089702	0.028951	0.02759	0.025801	0.022936	0.022506	0.022038	0.018043	0.020942	0.018443
12601.2	1.34257	1.2483	1.13856	0.033205	0.028636	0.026816	0.089003	0.074989	0.091866	0.029478	0.028017	0.025972	0.023548	0.022274	0.021661	0.019018	0.020166	0.018971
12751.2	1.3578	1.25832	1.14897	0.032986	0.028443	0.027061	0.091388	0.077666	0.092656	0.030092	0.027589	0.025825	0.023898	0.021715	0.022038	0.019567	0.021627	0.019035
12901.2	1.35982	1.26904	1.16547	0.034012	0.02904	0.027067	0.092525	0.078569	0.096352	0.029458	0.027544	0.025633	0.023952	0.022591	0.022533	0.018486	0.021116	0.019307
13051.2	1.36895	1.27554	1.17132	0.034285	0.02977	0.027726	0.09479	0.07783	0.097556	0.030187	0.027874	0.026831	0.02436	0.022682	0.021958	0.018844	0.0215	0.018685
13201.2	1.37609	1.30028	1.18229	0.034331	0.029977	0.027963	0.097394	0.080044	0.098983	0.029435	0.0289	0.026735	0.024534	0.023287	0.023127	0.01841	0.021356	0.019649
13351.2	1.37583	1.28766	1.20139	0.03522	0.029929	0.028152	0.100408	0.083398	0.102228	0.030284	0.028273	0.027022	0.024375	0.023019	0.023034	0.019383	0.021756	0.019611
13501.2	1.40021	1.31134	1.20602	0.035266	0.030355	0.028764	0.103404	0.083142	0.103673	0.029559	0.028475	0.02751	0.024876	0.023614	0.022815	0.019409	0.021936	0.019882
13651.2	1.41532	1.3034	1.22417	0.036324	0.031071	0.028632	0.105763	0.083834	0.108276	0.030767	0.028315	0.027103	0.025365	0.023326	0.022903	0.019524	0.021632	0.019143
13801.3	1.41321	1.33124	1.22867	0.03526	0.031411	0.029224	0.110711	0.084459	0.109841	0.031199	0.028355	0.027565	0.025378	0.024602	0.023243	0.019932	0.021984	0.019888
13951.3	1.40164	1.32578	1.23111	0.036811	0.030346	0.029415	0.114256	0.086695	0.111623	0.031789	0.02945	0.027904	0.025304	0.02413	0.023633	0.019569	0.022006	0.020156
14101.3	1.43114	1.34381	1.25295	0.036536	0.031206	0.028753	0.116831	0.08897	0.116064	0.030961	0.029388	0.027718	0.025361	0.024317	0.023242	0.019568	0.022479	0.020484
14251.3	1.42213	1.33941	1.25842	0.037086	0.031399	0.030156	0.12247	0.091319	0.1201	0.03116	0.029382	0.027267	0.026021	0.02423	0.023576	0.019838	0.022546	0.020222
14401.3	1.4228	1.36554	1.26553	0.03713	0.031848	0.029699	0.129281	0.091262	0.12394	0.032142	0.02996	0.02832	0.025263	0.024404	0.024162	0.020056	0.022076	0.01957
14551.4	1.42829	1.35694	1.28182	0.038015	0.032282	0.030073	0.140081	0.092436	0.130397	0.032759	0.029609	0.029225	0.025743	0.02455	0.024163	0.020099	0.023406	0.020125
14701.4	1.44163	1.3673	1.28904	0.039027	0.032468	0.030681	0.149167	0.094214	0.139698	0.032581	0.030471	0.028823	0.025969	0.024928	0.023661	0.020224	0.022865	0.021115
14851.4	1.45461	1.36656	1.30414	0.038045	0.033005	0.030391	0.162053	0.095482	0.152343	0.032105	0.029484	0.029239	0.026256	0.024495	0.024907	0.021112	0.022885	0.020959
15001.4	1.46098	1.37666	1.30466	0.038658	0.032789	0.029945	0.175184	0.095715	0.165676	0.033185	0.03081	0.029566	0.026505	0.025006	0.024556	0.020085	0.022773	0.020888
15151.4	1.45088	1.39612	1.31162	0.03914	0.033057	0.030718	0.189509	0.099735	0.179714	0.033237	0.030575	0.02966	0.026464	0.024792	0.024297	0.021194	0.024192	0.021241
15301.4	1.4533	1.39273	1.32245	0.038677	0.033542	0.031277	0.206082	0.100134	0.194019	0.032942	0.031036	0.030166	0.026741	0.026116	0.025078	0.021548	0.022842	0.020941
15451.4	1.46993	1.41058	1.32162	0.039729	0.03279	0.030711	0.220335	0.10384	0.210023	0.0341	0.031256	0.029538	0.02699	0.02585	0.024175	0.021025	0.02366	0.020534
15601.4	1.48568	1.40678	1.33409	0.040305	0.033769	0.03199	0.241493	0.110526	0.229647	0.03442	0.031396	0.029311	0.027273	0.026574	0.024855	0.02146	0.024323	0.021554
15751.4	1.47988	1.40768	1.35731	0.041321	0.034289	0.03196	0.254142	0.117536	0.247446	0.034376	0.03204	0.02956	0.027702	0.02609	0.025445	0.021345	0.023432	0.02248
15901.5	1.46767	1.42618	1.34781	0.041783	0.034316	0.032079	0.276838	0.125198	0.265895	0.033905	0.031629	0.030214	0.027306	0.026332	0.025419	0.021758	0.024268	0.021454
16051.5	1.47594	1.40222	1.35462	0.040813	0.033893	0.032621	0.298624	0.135761	0.284501	0.034931	0.031626	0.030665	0.027539	0.026302	0.024945	0.020716	0.024155	0.021465
16201.5	1.47873	1.44673	1.36701	0.040942	0.034235	0.032533	0.319083	0.146699	0.304395	0.034353	0.032073	0.030336	0.027809	0.027154	0.026013	0.021739	0.024472	0.021847
16351.5	1.47724	1.41005	1.36563	0.041583	0.035563	0.032342	0.340479	0.157649	0.329076	0.036112	0.032032	0.030882	0.02865	0.026602	0.025863	0.021854	0.024654	0.021452
16501.5	1.47364	1.41695	1.36131	0.042142	0.035652	0.032835	0.36382	0.171853	0.350249	0.036139	0.032273	0.031473	0.028291	0.027001	0.026215	0.021984	0.025366	0.02238
16651.5	1.48658	1.43647	1.37369	0.04263	0.034555	0.033431	0.384111	0.183576	0.37755	0.035914	0.032109	0.031648	0.028915	0.02648	0.026327	0.022311	0.024746	0.022603
16801.5	1.46554	1.42778	1.37788	0.042329	0.034736	0.033066	0.408868	0.199794	0.39921	0.036134	0.033088	0.032185	0.028401	0.027239	0.0261	0.022892	0.025549	0.022524
16951.5	1.46064	1.4342	1.3886	0.043728	0.036034	0.033772	0.429768	0.21371	0.427008	0.036555	0.033871	0.032019	0.028969	0.027432	0.026162	0.022232	0.024921	0.022465
17101.6	1.48538	1.45083	1.39423	0.043806	0.035113	0.034416	0.455853	0.229739	0.453602	0.035983	0.03324	0.031704	0.029331	0.028051	0.026836	0.022747	0.025457	0.022719
17251.6	1.46665	1.43022	1.38851	0.044428	0.035974	0.03405	0.484675	0.245722	0.478539	0.037814	0.033714	0.032653	0.029358	0.028292	0.026926	0.022928	0.025603	0.023009
17401.6	1.49159	1.44678	1.41654	0.045221	0.036932	0.034369	0.507498	0.263717	0.503787	0.036961	0.034228	0.032365	0.029605	0.028203	0.027049	0.023178	0.025698	0.022831
17551.6	1.47966	1.44138	1.40042	0.045181	0.036167	0.033914	0.537356	0.283848	0.531521	0.037689	0.034101	0.033042	0.030163	0.028439	0.027804	0.023482	0.02653	0.022246
17701.6	1.49216	1.43087	1.40874	0.045589	0.036538	0.034659	0.561674	0.299647	0.552885	0.03811	0.034434	0.03298	0.03009	0.029394	0.026926	0.023443	0.02589	0.022437
17851.6	1.47844	1.44331	1.39456	0.045877	0.03769	0.034647	0.590326	0.320493	0.590144	0.039118	0.034315	0.034157	0.030414	0.028916	0.027952	0.023202	0.025748	0.023825
18001.6	1.49177	1.44909	1.40376	0.046765	0.037706	0.035567	0.60894	0.339609	0.611191	0.038553	0.035581	0.034425	0.030409	0.028406	0.027173	0.023552	0.026249	0.024303
18151.7	1.48074	1.44082	1.40539	0.046459	0.036882	0.035089	0.639846	0.363345	0.644763	0.039464	0.034337	0.034341	0.030555	0.029808	0.027821	0.023764	0.02672	0.02367
18301.7	1.47586	1.43734	1.40299	0.046778	0.037723	0.035109	0.664449	0.381209	0.671293	0.039241	0.035139	0.034082	0.031543	0.028668	0.028253	0.024144	0.026465	0.023975
18451.7	1.47802	1.44503	1.41673	0.048565	0.038034	0.035296	0.694093	0.402495	0.700252	0.039447	0.034853	0.034367	0.031726	0.029483	0.028272	0.024479	0.02637	0.024449
18601.7	1.47334	1.44155	1.42361	0.04881	0.037715	0.035977	0.719629	0.426783	0.727675	0.039245	0.036314	0.035292	0.031445	0.029604	0.027659	0.024872	0.027258	0.02359
18751.7	1.46633	1.44632	1.4138	0.049606	0.038747	0.034731	0.739512	0.446864	0.751667	0.040129	0.036558	0.03513	0.031522	0.029807	0.028363	0.024426	0.026833	0.023837
18901.7	1.48361	1.43779	1.40748	0.05022	0.037938	0.036606	0.773266	0.46641	0.783518	0.039835	0.036189	0.035406	0.032217	0.030174	0.028205	0.024846	0.026847	0.023652
19051.8	1.46245	1.44395	1.4111	0.050039	0.038833	0.036087	0.796263	0.493953	0.803202	0.039833	0.036663	0.035262	0.03193	0.029708	0.029077	0.024859	0.027887	0.024156
19201.8	1.468	1.46087	1.39921	0.051859	0.03857	0.036061	0.82349	0.51675	0.832343	0.040543	0.036701	0.034838	0.031777	0.030215	0.028686	0.024432	0.027538	0.024776
19351.8	1.46565	1.45369	1.41532	0.052802	0.038733	0.036196	0.827645	0.539577	0.857762	0.041408	0.035815	0.035365	0.031995	0.030992	0.029096	0.025427	0.028403	0.024301
19501.8	1.46678	1.44745	1.42049	0.053314	0.039312	0.036778	0.868951	0.557306	0.888678	0.041226	0.037303	0.035578	0.032573	0.030205	0.030554	0.025323	0.028178	0.024989
19651.8	1.48403	1.45278	1.41633	0.054322	0.039268	0.03667	0.890825	0.581477	0.90384	0.041633	0.037798	0.036104	0.033074	0.031341	0.029576	0.024919	0.029009	0.025079
19801.8	1.44462	1.43361	1.43804	0.056098	0.039408	0.036961	0.905873	0.605897	0.925685	0.042163	0.038042	0.036326	0.033453	0.03047	0.029456	0.026576	0.028191	0.024822
19951.8	1.45457	1.4388	1.42754	0.055496	0.040032	0.037202	0.932668	0.635306	0.959279	0.042108	0.039369	0.036996	0.033518	0.031545	0.030041	0.026366	0.028098	0.025242
20101.9	1.467	1.4504	1.42877	0.057315	0.039898	0.036928	0.952816	0.657116	0.975052	0.041484	0.03849	0.037193	0.033364	0.031539	0.029607	0.025299	0.028396	0.025363
20251.9	1.45689	1.43306	1.42324	0.058208	0.040002	0.037426	0.981619	0.67658	1.00524	0.043174	0.038521	0.037621	0.033361	0.03197	0.030474	0.026091	0.02936	0.02569
20401.9	1.4296	1.43211	1.4166	0.060805	0.039866	0.037709	0.989446	0.703547	1.02528	0.042877	0.039327	0.037114	0.034458	0.03164	0.030715	0.026398	0.028807	0.02608
20551.9	1.4505	1.43715	1.42822	0.061636	0.041031	0.037743	1.01134	0.726445	1.05263	0.04378	0.038652	0.037975	0.033857	0.032316	0.030241	0.026965	0.028842	0.02543
20701.9	1.45342	1.45229	1.42332	0.063527	0.040709	0.038199	1.02883	0.748015	1.06649	0.042745	0.039402	0.037068	0.033988	0.032159	0.031517	0.026237	0.028655	0.02648
20852	1.44745	1.43278	1.41927	0.065381	0.040411	0.037449	1.05442	0.774013	1.07161	0.043744	0.039443	0.037314	0.034811	0.031782	0.030576	0.026565	0.029906	0.025963
21002	1.45285	1.4188	1.41376	0.066648	0.040763	0.038198	1.07108	0.787982	1.09585	0.044475	0.039207	0.038224	0.035071	0.032514	0.030469	0.026645	0.029092	0.025926
21152	1.41589	1.43253	1.40145	0.06752	0.040035	0.038152	1.07737	0.8091	1.11394	0.045501	0.040731	0.038069	0.034185	0.032524	0.031578	0.027498	0.029132	0.026167
21302	1.41936	1.43291	1.412	0.070398	0.041846	0.037978	1.09761	0.842152	1.12865	0.045433	0.040437	0.038761	0.034504	0.033056	0.031107	0.027092	0.029904	0.026324
21452	1.41932	1.4284	1.40822	0.07262	0.041222	0.039858	1.10788	0.860993	1.14222	0.046015	0.040329	0.037788	0.035342	0.032512	0.031645	0.027553	0.029491	0.025892
21602	1.43174	1.41613	1.4106	0.075239	0.041565	0.039121	1.13347	0.889561	1.14832	0.045739	0.040994	0.03946	0.035806	0.033704	0.030929	0.027153	0.029539	0.027141
21752	1.40541	1.41071	1.39665	0.079066	0.041498	0.039054	1.14068	0.896867	1.15751	0.046203	0.042363	0.039453	0.035744	0.033184	0.03189	0.028	0.030739	0.027429
21902	1.40951	1.41138	1.42022	0.079725	0.04211	0.039348	1.14554	0.917984	1.17611	0.047077	0.04053	0.040016	0.035863	0.03383	0.031913	0.028013	0.030148	0.026518
22052.1	1.39163	1.41602	1.40903	0.082856	0.041602	0.038462	1.16354	0.945969	1.18051	0.046476	0.041979	0.040403	0.03585	0.033464	0.03125	0.028453	0.030166	0.027629
22202.1	1.37989	1.38258	1.39044	0.087623	0.042026	0.039184	1.18925	0.965316	1.18375	0.048016	0.042171	0.040275	0.035873	0.03419	0.032089	0.027993	0.030616	0.026391
22352.1	1.38942	1.37545	1.39449	0.090151	0.042055	0.039491	1.18182	0.981104	1.20082	0.048032	0.042606	0.041482	0.036021	0.033619	0.03176	0.027999	0.030281	0.027124
22502.1	1.38366	1.40238	1.41264	0.09483	0.041462	0.039037	1.19342	1.00244	1.21334	0.048457	0.04378	0.041691	0.035667	0.033677	0.032799	0.028353	0.030381	0.027436
22652.1	1.3704	1.38366	1.41097	0.099051	0.041833	0.040022	1.19767	1.0105	1.20875	0.049052	0.044082	0.042054	0.036192	0.033565	0.032258	0.028062	0.031217	0.027467
22802.1	1.35846	1.38449	1.38427	0.103686	0.042023	0.03989	1.20311	1.04229	1.22201	0.049275	0.044966	0.04182	0.036897	0.034085	0.032017	0.02966	0.030605	0.027534
22952.1	1.3393	1.38422	1.38028	0.1087	0.042687	0.039967	1.19304	1.03659	1.20404	0.050963	0.046263	0.041945	0.036223	0.034714	0.032542	0.028668	0.030936	0.02748
23102.2	1.35604	1.37572	1.38914	0.115592	0.042156	0.040206	1.21458	1.06793	1.23294	0.050071	0.046051	0.043222	0.037244	0.035139	0.032835	0.028904	0.030493	0.027949
23252.2	1.3399	1.36782	1.39369	0.11926	0.042816	0.040142	1.22996	1.07317	1.21444	0.051841	0.047651	0.043772	0.037454	0.035293	0.03385	0.028701	0.030583	0.027579
23402.2	1.34108	1.37776	1.38297	0.125149	0.042608	0.03925	1.22356	1.08584	1.22994	0.052537	0.048975	0.04432	0.036852	0.034686	0.033536	0.029032	0.032183	0.027991
23552.2	1.34045	1.36125	1.36864	0.132611	0.042607	0.040566	1.2407	1.10909	1.23361	0.054137	0.051205	0.045323	0.037804	0.035591	0.033313	0.029859	0.031622	0.027884
23702.2	1.30346	1.34394	1.36977	0.138509	0.043427	0.040015	1.23553	1.11659	1.22702	0.054987	0.05223	0.045934	0.03699	0.035005	0.032707	0.029522	0.032357	0.027768
23852.2	1.32214	1.34769	1.35938	0.145204	0.042739	0.039599	1.23633	1.11459	1.23119	0.057265	0.055376	0.04708	0.038495	0.034863	0.033209	0.029184	0.032019	0.027176

## Sheet: Fig3J
	AUC PRM transition
time [s]	NADH			FSP1+NADH			FSP1+CoQ10+NADH
0	4117	21928	40096	39505	12658	4831	0	5727	28524
5000	435443	298029	235871	57778	69297	110749	59641	80450	51332
10000	549248	575509	556995	234499	158860	197259	131019	80393	110095
17500	720093	781425	710525	535851	660323	718392	518999	503762	639557
22500	628599	885987	718346	727282	750051	662998	725401	612206	805372

## Sheet: Fig3K
	AUC PRM transition
time [s]	NADH			FSP1+NADH			FSP1+CoQ10+NADH
0	2561481	3212644	3445644	2902914	2708972	2787921	2686273	2862809	2885842
5000	5894245	5649821	4516112	3195236	3415426	3486420	2918914	3218977	3004857
10000	9079992	8461214	8416408	4596789	4365349	4923678	4102110	3391372	4049664
17500	11992366	11007913	12861936	5933115	7951006	10858140	7654700	8574608	10311344
22500	14725905	15091524	14212486	13676035	13121338	14367533	10415967	12586087	15982018
