# Supplementary material for: FSP1-mediated lipid droplet quality control prevents neutral lipid peroxidation and ferroptosis
Source: Nat Cell Biol. 2025 Oct 29;27(11):1902–13. doi: 10.1038/s41556-025-01790-y (PMC12611765; doi:10.1038/s41556-025-01790-y)
Supplement: Supplementary file 6 — Source data for each presented plot. [file 41556_2025_1790_MOESM6_ESM.xlsx]

## Sheet: Fig4A
metabolite	correlation (metabolite abundance/gene essentiality)	- log10 p	QValue
C38:4 PC	-0.22148	7.88	2.95e-06
C56:6 TAG	-0.1936	6.14	3.72e-05
C58:8 TAG	-0.1933	6.12	3.72e-05
C56:5 TAG	-0.19303	6.11	3.72e-05
creatinine	0.191735	6.03	3.72e-05
dCMP	-0.19125	6	3.72e-05
C58:6 TAG	-0.1886	5.85	4.52e-05
C56:8 TAG	-0.18694	5.76	4.91e-05
C58:7 TAG	-0.18507	5.65	5.55e-05
C56:7 TAG	-0.18045	5.4	8.98e-05
leucine	0.178936	5.32	9.86e-05
methionine	0.177199	5.22	0.000104
alpha-hydroxybutyrate	-0.17718	5.22	0.000104
C36:4 PC-B	-0.17458	5.09	0.000132
C18:1 CE	0.173754	5.04	0.000136
tyrosine	0.172863	5	0.000142
C16:0 CE	0.170271	4.86	0.000182
C20:5 CE	0.169482	4.82	0.000189
C56:4 TAG	-0.16738	4.71	0.000224
C38:5 PC	-0.16666	4.68	0.000224
histidine	0.166411	4.67	0.000224
phenylalanine	0.166268	4.66	0.000224
xanthine	0.165091	4.6	0.000246
isoleucine	0.163879	4.54	0.000266
creatine	0.163664	4.53	0.000266
NMMA	0.162366	4.47	0.000288
C16:1 CE	0.162304	4.46	0.000288
C40:6 PC	-0.15851	4.28	0.000423
oxalate	-0.1569	4.2	0.000473
C22:6 CE	0.156853	4.2	0.000473
lysine	0.156577	4.19	0.000473
C20:4 CE	0.15546	4.13	0.000517
C18:3 CE	0.152817	4.01	0.000661
C54:5 TAG	-0.1526	4	0.000661
C18:0 CE	0.152304	3.99	0.000663
phosphocreatine	0.150705	3.91	0.000735
C54:7 TAG	-0.15067	3.91	0.000735
CMP	-0.15054	3.91	0.000735
carnosine	0.150119	3.89	0.000749
arachidonyl_carnitine	-0.14903	3.84	0.000818
C20:3 CE	0.147237	3.76	0.000961
SDMA/ADMA	0.146242	3.71	0.001038
AMP	-0.14217	3.53	0.00153
UMP	-0.13959	3.42	0.001892
C18:2 CE	0.139549	3.42	0.001892
C54:6 TAG	-0.13868	3.38	0.001993
betaine	0.138486	3.38	0.001993
valine	0.138358	3.37	0.001993
adenine	-0.13802	3.36	0.002017
kynurenic acid	0.136497	3.29	0.002289
lactate	0.13303	3.15	0.003117
1-methylnicotinamide	0.132794	3.14	0.003125
dimethylglycine	0.130179	3.04	0.003907
C54:4 TAG	-0.12957	3.01	0.004055
C52:5 TAG	-0.12513	2.84	0.005938
uracil	0.120891	2.68	0.008441
methionine sulfoxide	0.120496	2.66	0.008579
thiamine	0.120048	2.65	0.00876
xanthosine	0.11927	2.62	0.009202
glucuronate	0.116429	2.51	0.011389
alpha-glycerophosphate	-0.11634	2.51	0.011389
C14:0 LPC	-0.11543	2.48	0.01208
citrulline	0.114998	2.46	0.012316
GMP	-0.11457	2.45	0.012551
threonine	0.114387	2.44	0.012551
C20:4 LPE	-0.11411	2.43	0.012646
carnitine	0.113568	2.41	0.013018
C56:3 TAG	-0.11331	2.4	0.013097
C36:4 PC-A	-0.11271	2.38	0.01355
anserine	0.112126	2.36	0.014003
heptanoylcarnitine	-0.11156	2.34	0.014447
C22:1 SM	-0.11105	2.32	0.014844
tryptophan	0.110832	2.32	0.014893
sorbitol	0.109382	2.27	0.016482
C38:6 PC	-0.10842	2.23	0.017539
hippurate	0.10592	2.15	0.020735
allantoin	0.105916	2.15	0.020735
guanosine	0.10373	2.08	0.024169
pyroglutamic acid	0.100116	1.96	0.031203
hexoses (HILIC neg)	0.09892	1.92	0.033314
thyroxine	0.098873	1.92	0.033314
2-aminoadipate	0.098484	1.91	0.033846
cytidine	-0.09563	1.82	0.040978
C52:4 TAG	-0.09544	1.81	0.041036
3-phosphoglycerate	0.094015	1.77	0.04467
DHAP/glyceraldehyde 3P	0.093888	1.77	0.04467
glycodeoxycholate/glycochenodeoxycholate	0.093515	1.76	0.045313
succinate/methylmalonate	0.091451	1.7	0.051604
acetylcholine	-0.09015	1.66	0.055691
cotinine	-0.08918	1.63	0.058797
hypoxanthine	-0.08895	1.62	0.059028
malonylcarnitine	0.087667	1.59	0.063024
ribose-5-P/ribulose5-P	0.087629	1.58	0.063024
3-methyladipate/pimelate	-0.08722	1.57	0.063539
valerylcarnitine/isovalerylcarnitine/2-methylbutyroylcarnitine	0.08718	1.57	0.063539
C24:0 SM	0.086456	1.55	0.065915
C36:3 PC	-0.08597	1.54	0.067339
C14:0 CE	0.085677	1.53	0.067905
propionylcarnitine	0.084172	1.49	0.073683
C34:1 PC	-0.08409	1.48	0.073683
C18:2 LPC	-0.08371	1.47	0.074735
hexoses (HILIC pos)	0.083437	1.47	0.075269
trimethylamine-N-oxide	-0.08213	1.43	0.080895
acetylglycine	-0.08013	1.38	0.090655
acetylcarnitine	0.079459	1.36	0.09357
C56:2 TAG	-0.07894	1.35	0.095636
C18:1 LPE	-0.07804	1.32	0.100047
butyrobetaine	0.075403	1.25	0.115871
C36:1 DAG	-0.07511	1.25	0.116808
adenosine	0.073744	1.21	0.125257
taurine	-0.07124	1.15	0.143079
C22:6 LPE	-0.06992	1.12	0.152649
alanine	0.069125	1.1	0.158071
C54:3 TAG	-0.06864	1.09	0.160885
glutathione reduced	0.068164	1.08	0.163696
C16:1 SM	0.067437	1.06	0.168795
lactose	0.065088	1.01	0.189659
C22:0 SM	-0.06471	0.997	0.191799
asparagine	-0.06451	0.993	0.192188
C54:2 TAG	-0.06282	0.955	0.207171
C20:3 LPC	-0.06274	0.953	0.207171
choline	-0.06208	0.938	0.212526
N-carbamoyl-beta-alanine	0.061493	0.925	0.215545
C48:3 TAG	-0.06148	0.925	0.215545
inositol	-0.06112	0.917	0.217797
serotonin	-0.05983	0.889	0.23046
C54:1 TAG	-0.05885	0.868	0.239986
glutathione oxidized	0.058652	0.864	0.240396
C18:0 LPC	-0.05764	0.843	0.250647
C16:0 LPE	-0.0573	0.836	0.252762
5-HIAA	-0.05708	0.831	0.253544
adipate	-0.05603	0.809	0.264581
taurocholate	0.055633	0.801	0.267583
C14:0 SM	0.055179	0.792	0.271333
C24:1 SM	0.054039	0.768	0.284088
arginine	0.053847	0.765	0.284522
ornithine	0.052177	0.731	0.304945
C34:4 PC	-0.05108	0.71	0.317901
putrescine	-0.05093	0.707	0.317901
proline	0.049468	0.679	0.336854
cAMP	-0.04917	0.673	0.337774
niacinamide	0.049083	0.671	0.337774
C32:2 PC	0.048708	0.664	0.33971
C34:2 DAG	-0.04848	0.66	0.33971
C50:3 TAG	-0.04847	0.66	0.33971
C52:3 TAG	-0.04829	0.656	0.340122
C46:2 TAG	-0.04746	0.641	0.350134
F1P/F6P/G1P/G6P	0.046777	0.628	0.355955
sucrose	0.046754	0.628	0.355955
thymidine	0.045787	0.61	0.368345
NADP	0.044568	0.588	0.384982
C36:1 PC	-0.0437	0.572	0.3964
C36:2 PC	-0.04332	0.566	0.399854
NAD	0.041596	0.535	0.425905
C52:2 TAG	-0.04072	0.52	0.438033
pantothenate	0.038847	0.489	0.463269
thymine	-0.03884	0.489	0.463269
C34:1 DAG	-0.03879	0.488	0.463269
4-pyridoxate	-0.03838	0.481	0.467554
inosine	0.038154	0.477	0.468711
cis/trans-hydroxyproline	-0.03734	0.464	0.480397
C20:4 LPC	-0.037	0.458	0.481662
aspartate	-0.03694	0.457	0.481662
C50:0 TAG	-0.03651	0.45	0.486526
C36:2 DAG	-0.03507	0.427	0.509852
C52:1 TAG	-0.03474	0.422	0.51165
C48:2 TAG	-0.03464	0.42	0.51165
C46:1 TAG	-0.03419	0.413	0.517033
C32:0 PC	-0.03337	0.401	0.529268
uridine	-0.0331	0.397	0.531114
sarcosine	0.032736	0.391	0.534921
aconitate	0.031224	0.368	0.558851
citrate	0.031028	0.365	0.558851
glutamate	-0.03098	0.364	0.558851
C50:2 TAG	-0.03034	0.355	0.567959
GABA	-0.03013	0.352	0.568787
anthranilic acid	0.029064	0.336	0.586278
C46:0 TAG	-0.0285	0.328	0.592765
C18:1 LPC	0.02815	0.323	0.592765
kynurenine	-0.02807	0.322	0.592765
C18:0 LPE	-0.02806	0.322	0.592765
C18:0 SM	-0.02788	0.319	0.592913
5-adenosylhomocysteine	-0.02572	0.289	0.632326
C18:1 SM	-0.02529	0.283	0.636666
alpha-ketoglutarate	0.025166	0.281	0.636666
oleylcarnitine	0.024803	0.276	0.640513
C16:1 LPC	-0.02439	0.27	0.645428
C48:1 TAG	-0.02393	0.264	0.651141
glutamine	0.023329	0.256	0.65981
butyrylcarnitine/isobutyrylcarnitine	-0.02302	0.252	0.662491
C16:0 SM	0.022038	0.239	0.678993
urate	0.020986	0.226	0.696941
C16:0 LPC	-0.02018	0.215	0.709848
beta-alanine	0.019641	0.209	0.717404
alpha-glycerophosphocholine	-0.01932	0.205	0.720373
isocitrate	0.018707	0.197	0.729351
C50:1 TAG	-0.01812	0.19	0.737731
UDP-galactose/UDP-glucose	0.017598	0.183	0.744915
2-hydroxyglutarate	0.015482	0.158	0.785485
glycine	-0.01506	0.153	0.790436
homocysteine	0.014336	0.145	0.801827
stearoylcarnitine	-0.01388	0.14	0.804366
6-phosphogluconate	0.01384	0.139	0.804366
malate	0.013535	0.136	0.806823
C34:2 PC	0.012121	0.12	0.829305
serine	0.012089	0.12	0.829305
fumarate/maleate/alpha-ketoisovalerate	-0.01067	0.104	0.855174
2-deoxycytidine	0.010035	0.0973	0.864525
C32:1 PC	-0.00942	0.0909	0.869117
2-deoxyadenosine	0.009286	0.0894	0.869117
C38:2 PC	-0.00923	0.0888	0.869117
hexanoylcarnitine	-0.00888	0.0852	0.872359
myristoylcarnitine	0.006303	0.059	0.922247
C34:3 PC	-0.00566	0.0526	0.931456
pipecolic acid	-0.00466	0.0429	0.948031
lauroylcarnitine	-0.00403	0.0368	0.953776
C18:2 SM	0.003969	0.0363	0.953776
cystathionine	0.003508	0.0319	0.954158
PEP	0.00325	0.0295	0.954158
C48:0 TAG	-0.00318	0.0288	0.954158
erythrose-4-phosphate	-0.00311	0.0282	0.954158
palmitoylcarnitine	-0.00159	0.0142	0.980829
malondialdehyde	-0.00101	0.00897	0.984382
C22:6 LPC	0.000989	0.00877	0.984382
taurodeoxycholate/taurochenodeoxycholate	-0.00056	0.00497	0.98861

## Sheet: Fig4B
model	Cell Line 0me	AIFM2 Gene Effect (Chronos) CRISPR (DepMap Public 24Q2+Score, Chronos)	C56:6 TAG metabolite abundance [a.u.]
ACH-000169	RD	0.535165	265231
ACH-000435	EFE184	0.464199	424740
ACH-000338	SR786	0.452885	437652
ACH-000296	OUMS23	0.39701	355416
ACH-000498	KO52	0.380782	1586240
ACH-000459	TUHR10TKB	0.343836	2369071
ACH-000662	CORL23	0.305931	953299
ACH-000970	SNUC5	0.298992	298813
ACH-000329	CCFSTTG1	0.282704	1118364
ACH-000722	SNUC1	0.277005	1189214
ACH-000152	M059K	0.274832	631872
ACH-000182	SNU869	0.262001	234756
ACH-000370	SNU626	0.257298	756838
ACH-000577	JHH2	0.254984	1814283
ACH-000631	KS1	0.250811	316370
ACH-000605	TE6	0.250491	278734
ACH-000504	SNB75	0.249229	426889
ACH-000334	DB	0.249069	1834206
ACH-000801	HS936T	0.245476	142146
ACH-000648	NCIH28	0.24076	2892957
ACH-000052	A673	0.239401	767483
ACH-000776	ONS76	0.236569	207697
ACH-000596	LCLC97TM1	0.234222	298673
ACH-000921	NCIH157DM	0.232396	3267247
ACH-000320	PSN1	0.231194	721235
ACH-000879	MFE296	0.230969	380300
ACH-000971	HCT116	0.227252	253306
ACH-000671	HUH6	0.22339	910190
ACH-000239	HUG1N	0.222931	3327009
ACH-000945	NCIH650	0.218535	456471
ACH-000561	TDOTT	0.217138	312240
ACH-000732	PECAPJ41CLONED2	0.216355	1140778
ACH-000450	MELHO	0.213141	173068
ACH-000395	NCIH520	0.210557	195724
ACH-000210	CADOES1	0.209499	3139041
ACH-000724	HT1376	0.207434	637304
ACH-000580	C32	0.202429	2356829
ACH-000234	CAKI2	0.201674	221286
ACH-000019	MCF7	0.196603	597563
ACH-000376	SF295	0.196547	317676
ACH-000704	OAW42	0.19353	418836
ACH-000231	KALS1	0.191845	458203
ACH-000253	COLO201	0.188336	562205
ACH-000249	CL11	0.187476	944613
ACH-001129	MONOMAC1	0.185989	3619737
ACH-000559	NCIH1836	0.184183	730991
ACH-000802	BFTC905	0.184005	320846
ACH-000785	NCIH2126	0.181002	536810
ACH-000725	HCC202	0.179645	1273667
ACH-000325	SNU620	0.178853	533753
ACH-000040	U118MG	0.178164	912523
ACH-000137	8MGBA	0.176522	210964
ACH-000820	SW403	0.176246	809592
ACH-000189	RCC10RGB	0.175052	900076
ACH-000645	JL1	0.17262	1021509
ACH-000304	WM115	0.171455	1806172
ACH-000706	EKVX	0.169643	483693
ACH-000916	NCIH1573	0.168071	198870
ACH-000863	DBTRG05MG	0.162186	765646
ACH-000956	22RV1	0.162144	435858
ACH-000541	KMS34	0.160712	857541
ACH-000244	DKMG	0.159915	288034
ACH-000544	OE21	0.159861	689426
ACH-000277	HCC1419	0.159332	628611
ACH-000094	HPAFII	0.159011	552703
ACH-000920	CMLT1	0.158364	655502
ACH-000805	COLO679	0.158306	612249
ACH-000653	JJN3	0.157839	728236
ACH-000209	SNU1079	0.157439	2325782
ACH-000486	KU1919	0.156181	332215
ACH-000668	HCC70	0.155148	483849
ACH-000247	OCUM1	0.154614	1025140
ACH-000839	SCABER	0.152869	285216
ACH-000571	T98G	0.152334	532711
ACH-000972	HEC151	0.152189	207881
ACH-000461	SNU1196	0.151619	422227
ACH-000965	RL952	0.151394	613772
ACH-000655	SF268	0.151269	381702
ACH-000511	CALU1	0.150894	2764751
ACH-000212	CAL120	0.150849	422942
ACH-000790	SHP77	0.150142	1058298
ACH-000848	JHH7	0.149132	561549
ACH-000075	U87MG	0.14909	541358
ACH-000607	KYM1	0.144844	1267567
ACH-000178	HS766T	0.143881	995392
ACH-000699	HCC1395	0.143595	3905782
ACH-000444	LU99	0.143417	275508
ACH-000120	CHP212	0.143366	420120
ACH-000416	NCIH838	0.142584	187920
ACH-000401	COLO800	0.14239	310097
ACH-000746	GSS	0.142265	1180900
ACH-000756	GI1	0.142082	1233931
ACH-000765	WM983B	0.142076	234508
ACH-000326	JURLMK1	0.141803	856125
ACH-000609	SF126	0.141799	432331
ACH-000624	HCC1806	0.141485	325869
ACH-000211	DAOY	0.141372	429653
ACH-000378	NCIH647	0.141332	1287532
ACH-000111	HCC1187	0.140485	7036181
ACH-000546	HSC4	0.139948	464835
ACH-000898	SNU719	0.139932	348549
ACH-000988	MFE319	0.139055	205119
ACH-000858	KNS62	0.138375	476194
ACH-000475	HUH1	0.133888	393963
ACH-000833	RH30	0.1335	284383
ACH-000581	SNU16	0.133158	507385
ACH-000515	HCC33	0.132776	5616400
ACH-000114	SU8686	0.13264	336110
ACH-000344	SNU668	0.132175	278186
ACH-000935	MDST8	0.132153	271874
ACH-000291	OV90	0.131556	396467
ACH-000792	BFTC909	0.130527	244114
ACH-000489	SW1116	0.130471	2388097
ACH-000505	RKN	0.129545	239212
ACH-000477	MALME3M	0.128953	2456258
ACH-000022	PATU8988S	0.127074	1390766
ACH-000532	SNU61	0.127044	259074
ACH-000018	T24	0.126507	420694
ACH-000599	PATU8902	0.126506	361204
ACH-000811	SKOV3	0.124813	337268
ACH-000348	RPMI7951	0.124744	246038
ACH-000491	NCIH716	0.124369	1637842
ACH-001239	WM2664	0.123305	360750
ACH-000161	CORL105	0.123056	396388
ACH-000248	AU565	0.12153	644304
ACH-000146	THP1	0.120862	1961277
ACH-000221	SNU398	0.120833	1747761
ACH-000901	HCC1359	0.120658	1035452
ACH-000787	LXF289	0.119567	719278
ACH-000417	PANC0813	0.119356	882362
ACH-001190	SKMEL2	0.118965	941161
ACH-000739	HEPG2	0.118653	611529
ACH-000595	LN229	0.118256	261851
ACH-000469	YH13	0.117392	1080132
ACH-000118	HUPT3	0.115726	680121
ACH-000507	KE39	0.115008	1970489
ACH-000517	SNU410	0.114491	2072397
ACH-000939	SKUT1	0.113735	555265
ACH-000383	OE33	0.113465	331910
ACH-000077	MJ	0.112505	5243267
ACH-000476	JHH4	0.111654	318877
ACH-000788	A2058	0.110327	458884
ACH-000176	LOUNH91	0.110192	954236
ACH-000735	PECAPJ49	0.109881	740312
ACH-000273	SF539	0.109789	525630
ACH-000266	SNU213	0.1097	291509
ACH-000906	ES2	0.109568	257053
ACH-000012	HCC827	0.108837	889115
ACH-000096	G401	0.108317	748207
ACH-000082	G292CLONEA141B1	0.107875	489886
ACH-000856	CAL51	0.107393	692083
ACH-000009	C2BBE1	0.106989	965364
ACH-000310	IMR32	0.106523	419307
ACH-000592	TM31	0.106225	497341
ACH-000997	HCT15	0.105928	230743
ACH-000627	LCLC103H	0.105773	225011
ACH-000004	HEL	0.104146	716548
ACH-000406	U937	0.103218	1565521
ACH-000633	FU97	0.103123	481541
ACH-000847	HGC27	0.102837	625128
ACH-000784	KYSE70	0.102413	502894
ACH-000911	NUGC3	0.102168	568810
ACH-000039	SKNMC	0.102138	1544863
ACH-000919	IM95	0.102087	381187
ACH-000524	KURAMOCHI	0.101356	1331782
ACH-000070	697	0.100484	4819966
ACH-000098	GAMG	0.099663	236762
ACH-000288	BT549	0.099468	1928981
ACH-000979	DU145	0.099453	616582
ACH-000709	KMRC2	0.099396	1198169
ACH-000941	HEC1B	0.098666	277790
ACH-000243	DANG	0.097978	435155
ACH-000420	SNU449	0.097898	467990
ACH-000569	ISTMES1	0.097799	758115
ACH-000834	UMUC1	0.096563	3276212
ACH-000770	P31FUJ	0.096549	2019082
ACH-000390	LUDLU1	0.096276	1021534
ACH-000878	HCC15	0.095208	285675
ACH-000053	KARPAS299	0.095093	3594165
ACH-000441	SH4	0.093535	336442
ACH-000822	SKMEL24	0.093314	3721945
ACH-000471	LI7	0.09317	976167
ACH-000738	GB1	0.092738	781792
ACH-001306	8305C	0.09227	2250091
ACH-000074	KU812	0.091803	7698126
ACH-000639	NCIH211	0.090692	685485
ACH-000368	SNU1105	0.090579	1568101
ACH-000771	BICR56	0.090063	1256794
ACH-000431	NCIH1694	0.089153	688621
ACH-000232	U251MG	0.088383	517512
ACH-000374	HCC1143	0.08827	1050640
ACH-001151	OVCAR5	0.088179	561666
ACH-000203	NH6	0.087098	1618155
ACH-000198	EOL1	0.085063	837271
ACH-000867	CHAGOK1	0.084187	634749
ACH-000324	JHOC5	0.084139	894586
ACH-000501	LS123	0.083989	214127
ACH-000167	KE97	0.083889	1683368
ACH-000835	GCT	0.083631	2386250
ACH-000350	COLO678	0.083119	228295
ACH-000938	0LM6	0.082745	1296946
ACH-000855	KYSE150	0.082728	259405
ACH-000622	KNS42	0.08217	666968
ACH-000013	ONCODG1	0.081053	1091393
ACH-000168	NOMO1	0.080964	2124447
ACH-000823	KYSE140	0.080512	862520
ACH-000762	YD38	0.080043	123030
ACH-000798	CL40	0.079042	1548809
ACH-001036	CMK115	0.07877	2222036
ACH-000235	PANC0403	0.078456	352319
ACH-000500	SNU46	0.078322	1873700
ACH-000804	NB1	0.078234	706054
ACH-000693	KYSE180	0.078059	401107
ACH-000363	SKMM2	0.077675	5656477
ACH-000542	HEYA8	0.077671	287886
ACH-000037	S117	0.076949	765554
ACH-000587	NCIH1975	0.076619	433183
ACH-000637	KYSE520	0.076414	653347
ACH-000548	BHY	0.076172	1029577
ACH-000410	SAOS2	0.075992	458329
ACH-001318	PLCPRF5	0.075895	656494
ACH-000460	SNU8	0.075347	323769
ACH-000305	ECGI10	0.074401	253878
ACH-000396	J82	0.073915	262909
ACH-000618	SNU1041	0.073334	436406
ACH-000593	BC3C	0.073293	587098
ACH-000405	MEC1	0.073241	629235
ACH-000183	L363	0.072766	1594586
ACH-000292	NCIH841	0.072639	302190
ACH-000516	CAL78	0.072066	601930
ACH-000796	MCAS	0.071958	256233
ACH-000886	NCIH2009	0.071695	710546
ACH-000713	CAOV3	0.071223	437662
ACH-000164	PANC1	0.071079	401302
ACH-000740	A253	0.071035	442813
ACH-000480	HUH7	0.070339	2409600
ACH-000562	HCC78	0.070152	2020594
ACH-000614	RVH421	0.069995	149417
ACH-000859	HCC1954	0.069903	348755
ACH-000522	UMUC3	0.06988	1989482
ACH-000907	SNU349	0.06982	1521928
ACH-000864	COLO684	0.069544	402715
ACH-000849	MDAMB468	0.069341	1321591
ACH-000702	L1236	0.068502	1861787
ACH-000694	TE9	0.0683	209761
ACH-000302	SNU1077	0.067903	1811073
ACH-000768	MDAMB231	0.06782	1213408
ACH-000028	KPL1	0.067796	223526
ACH-000087	SKES1	0.067664	1803977
ACH-000377	SNU478	0.066873	295453
ACH-000308	EFO21	0.065978	1621739
ACH-000589	NCIH1437	0.064927	1213965
ACH-000317	TUHR14TKB	0.064713	2401989
ACH-000260	SK0S	0.064369	2859249
ACH-000576	KMS27	0.064332	6852026
ACH-000882	IGR1	0.063979	110814
ACH-000763	MM1S	0.063842	715291
ACH-000510	NCIH1299	0.063259	186576
ACH-000078	MHHNB11	0.063223	1409123
ACH-000488	TE11	0.060902	193929
ACH-000632	HS944T	0.060762	703163
ACH-000330	EFM19	0.060113	2770225
ACH-000528	ABC1	0.06008	1226849
ACH-000404	K029AX	0.060052	452980
ACH-000411	769P	0.059333	129380
ACH-000846	FADU	0.059134	448346
ACH-000994	HEC59	0.058175	313137
ACH-000652	SUIT2	0.057913	231614
ACH-000549	SNU1076	0.057481	409692
ACH-000873	KYSE270	0.057444	254022
ACH-000720	TCCSUP	0.056663	896731
ACH-000537	SNU761	0.056358	463171
ACH-000265	KP4	0.056294	216162
ACH-000721	HMC18	0.055849	5524704
ACH-000996	HEC251	0.05458	437586
ACH-000896	647V	0.054518	1448262
ACH-000017	SKBR3	0.054206	572232
ACH-000407	SNU685	0.053601	1140612
ACH-000985	LS411N	0.05332	410255
ACH-000274	HS852T	0.053183	2230073
ACH-000888	NCIH1793	0.052905	269022
ACH-000434	NCIH1915	0.052652	1798105
ACH-000223	HCC1937	0.052542	724074
ACH-000843	HARA	0.052542	581225
ACH-000794	BICR22	0.05232	903483
ACH-000616	HS746T	0.052266	1595504
ACH-000318	TE10	0.051493	374978
ACH-000445	KNS60	0.051231	273402
ACH-000809	KYSE410	0.050488	350314
ACH-000354	CAPAN1	0.049818	1492176
ACH-000695	CORL47	0.049468	1706585
ACH-000620	JHH1	0.049308	609857
ACH-000915	IPC298	0.049005	229313
ACH-000181	SCC9	0.047505	969181
ACH-000711	JIMT1	0.047409	186859
ACH-000601	MIAPACA2	0.047013	216384
ACH-001145	OC316	0.046948	480178
ACH-000312	SKNBE2	0.046815	2522609
ACH-000841	NCIH2087	0.046671	898252
ACH-000672	IALM	0.045679	2491076
ACH-000900	NCIH23	0.045514	554241
ACH-000142	CAL29	0.044674	677982
ACH-000621	MDAMB157	0.044519	2249329
ACH-000677	SW1573	0.044043	532477
ACH-000238	SCC4	0.043964	459533
ACH-000048	TOV112D	0.043672	469337
ACH-000132	JHOS2	0.04303	1011109
ACH-000495	TUHR4TKB	0.042796	459646
ACH-000219	A375	0.04279	357331
ACH-000365	SUDHL4	0.042773	4823763
ACH-000047	GCIY	0.042139	462915
ACH-000924	NCIH2172	0.04205	523511
ACH-000155	SW1990	0.041903	355991
ACH-000397	TEN	0.041743	3294094
ACH-000153	NCIH2052	0.041311	412324
ACH-000341	SKNFI	0.041074	384024
ACH-000885	TOV21G	0.040345	2321026
ACH-000138	CFPAC1	0.040212	1673732
ACH-000889	KMM1	0.040054	1568390
ACH-000307	PK1	0.039848	541083
ACH-000963	CCK81	0.038747	1847766
ACH-000202	COLO320	0.037417	1399317
ACH-000222	ASPC1	0.037011	1232852
ACH-000174	CAL62	0.03564	573902
ACH-000753	JMSU1	0.035084	731289
ACH-000438	LU65	0.035058	744201
ACH-000427	NCIN87	0.033985	310761
ACH-000791	RERFLCAD1	0.033961	2816735
ACH-000116	OAW28	0.033907	3772029
ACH-000001	NIHOVCAR3	0.033681	1503166
ACH-000584	JHOS4	0.033678	1468581
ACH-000973	639V	0.032931	395382
ACH-000514	NCIH1092	0.032299	2305850
ACH-000503	BICR16	0.032193	919738
ACH-000060	PANC1005	0.032179	760044
ACH-000362	MOLM13	0.032061	1526536
ACH-000944	0MALWA	0.031453	5777048
ACH-000276	HCC38	0.031244	1158335
ACH-000290	NCIH209	0.031098	3676664
ACH-000926	HT55	0.030769	665718
ACH-000367	NCIH226	0.030023	197916
ACH-000479	KNS81	0.029887	539491
ACH-000264	CALU6	0.02974	1017881
ACH-000113	OCIAML2	0.029739	8353472
ACH-000831	HEC50B	0.029706	1175027
ACH-000819	LN18	0.029534	3062965
ACH-000840	HCC366	0.029264	3278710
ACH-001016	BECKER	0.029261	508141
ACH-000468	PK45H	0.028529	392956
ACH-000442	RERFLCSQ1	0.028474	1611922
ACH-000067	HS683	0.028315	361430
ACH-000824	KYSE510	0.028117	133607
ACH-000464	CAS1	0.02698	2207761
ACH-000322	HT144	0.026938	205828
ACH-000983	KCL22	0.026386	751715
ACH-000403	NCIH747	0.026198	2726936
ACH-000995	JURKAT	0.025888	232532
ACH-000149	SKNSH	0.025632	1173305
ACH-000698	DMS53	0.024883	1233358
ACH-000905	5637	0.024757	427642
ACH-000734	JHH5	0.024419	1212573
ACH-000191	BHT101	0.024022	1557830
ACH-000817	RPMI8226	0.024	2029084
ACH-000313	KMRC3	0.023762	631139
ACH-000950	LOVO	0.023389	383706
ACH-000268	SNU245	0.023232	1338912
ACH-000437	SW1088	0.023136	437401
ACH-000527	OVISE	0.02228	441138
ACH-000929	NCIH2110	0.022117	540436
ACH-000237	JHOM1	0.021128	1435192
ACH-000141	SNU308	0.020968	303393
ACH-000200	NMCG1	0.019296	698186
ACH-000758	MKN74	0.018982	278681
ACH-000487	F36P	0.018927	9189587
ACH-000421	SW837	0.018532	1295391
ACH-000545	VMCUB1	0.018379	285399
ACH-000331	ISTMES2	0.017965	638186
ACH-000866	NCIH1048	0.017535	355577
ACH-000452	TE8	0.017266	641378
ACH-000910	MDAMB453	0.016896	257927
ACH-000685	L33	0.016616	475887
ACH-000092	NCIH2452	0.016497	221328
ACH-000769	LK2	0.016446	295035
ACH-000943	RKO	0.014284	259156
ACH-000151	JM1	0.01367	1350082
ACH-000097	ZR751	0.013446	540881
ACH-000552	HT29	0.013316	1156546
ACH-000466	SNU216	0.01293	617857
ACH-000473	RT112	0.012911	300914
ACH-000014	HS294T	0.011332	212837
ACH-000871	NCIH510	0.011235	1755295
ACH-000793	KATOIII	0.011073	1614563
ACH-000086	ACCMESO1	0.010901	755670
ACH-000649	786O	0.010771	590744
ACH-000259	KELLY	0.010443	1093073
ACH-000250	KMRC20	0.01022	641948
ACH-000502	TCCPAN2	0.009386	488660
ACH-000547	HT1197	0.009383	781531
ACH-000667	HCC44	0.00925	431751
ACH-000217	JHH6	0.008695	777327
ACH-000280	SNU840	0.008153	845653
ACH-000665	SKMES1	0.007636	1188426
ACH-000716	TT2609C02	0.007389	3510104
ACH-000865	KYSE450	0.00707	449578
ACH-000467	HCC56	0.006891	447165
ACH-000045	MV411	0.006739	1939773
ACH-000163	SW579	0.006731	669393
ACH-000159	OSRC2	0.006432	402463
ACH-000520	59M	0.006351	778538
ACH-000387	TF1	0.005432	315513
ACH-000959	SNUC4	0.004456	496789
ACH-000832	CAL27	0.004026	247127
ACH-000827	WM793	0.003506	1392041
ACH-000472	HSC2	0.003385	402899
ACH-000936	EFO27	0.003356	1001482
ACH-000147	T47D	0.002876	350652
ACH-000884	MDAMB435S	0.002661	512392
ACH-000696	OVCAR8	0.002419	264431
ACH-000903	FTC133	0.002381	502965
ACH-000777	KYSE30	0.0013	394924
ACH-000962	OC314	0.001268	470290
ACH-000090	PC3	0.001173	1454568
ACH-000518	CAL33	0.000776	480273
ACH-000425	UACC62	0.000104	926450
ACH-000020	MHHCALL2	0	13691499
ACH-000874	RS411	0	11157400
ACH-000065	OCIAML5	0	9078143
ACH-000715	SNU1214	0	9016044
ACH-000964	MOLT3	0	8724429
ACH-000197	TALL1	0	8394484
ACH-000728	KASUMI2	0	7995673
ACH-000105	ALLSIL	0	7936463
ACH-000002	HL60	0	7471022
ACH-000492	MUTZ5	0	7071752
ACH-000196	HCC1599	0	7003611
ACH-000056	DOHH2	0	6540425
ACH-000186	NCIH2444	0	6427839
ACH-000156	MHHCALL4	0	6404231
ACH-000761	NUGC2	0	6382723
ACH-000357	JEKO1	0	6229799
ACH-000162	GA10	0	6198591
ACH-000321	MOLM6	0	6066888
ACH-000710	NCIH854	0	5899253
ACH-000636	RPMI8402	0	5886905
ACH-000038	EHEB	0	5817307
ACH-000439	ME1	0	5708066
ACH-000598	KMS21BM	0	5591264
ACH-000877	EB1	0	5525925
ACH-000073	GRANTA519	0	5427152
ACH-000081	GDM1	0	5366152
ACH-000220	MINO	0	5318131
ACH-000345	KPNRTBM1	0	5302418
ACH-000032	MHHCALL3	0	5257194
ACH-000519	PEER	0	4916250
ACH-000166	KASUMI6	0	4851857
ACH-000509	HUT78	0	4746680
ACH-000084	MUTZ3	0	4652132
ACH-000981	DND41	0	4548362
ACH-000158	OCILY3	0	4356693
ACH-000908	SNU520	0	4345332
ACH-001106	KOPN8	0	4275156
ACH-000241	JK1	0	4262535
ACH-000513	SNU1272	0	4226238
ACH-000218	PL21	0	4204806
ACH-000795	MOLT13	0	4187049
ACH-000998	CW2	0	4169951
ACH-000380	KMS12BM	0	4093408
ACH-000429	A704	0	3871097
ACH-000104	LOUCY	0	3831607
ACH-000806	L540	0	3828212
ACH-000373	SKM1	0	3721603
ACH-000611	SUDHL6	0	3533223
ACH-000708	SNU283	0	3495844
ACH-000400	SKCO1	0	3363055
ACH-000952	MDAPCA2B	0	3305986
ACH-000059	SUPB15	0	3300373
ACH-000089	NCIH684	0	3263931
ACH-000419	KMS28BM	0	3238836
ACH-000992	BICR18	0	3112834
ACH-000844	DMS454	0	3004229
ACH-000382	CORL24	0	3001311
ACH-000157	A4FUK	0	2892884
ACH-000942	HPBALL	0	2881967
ACH-000309	SKLU1	0	2827047
ACH-000314	HCC2108	0	2794589
ACH-000909	JHUEM2	0	2747243
ACH-000930	HCC1569	0	2712776
ACH-000447	NCIH2228	0	2700903
ACH-000786	DAUDI	0	2691293
ACH-000703	DMS79	0	2690457
ACH-000358	NCIH69	0	2565405
ACH-000333	JHOM2B	0	2530166
ACH-000875	NCIH2347	0	2516298
ACH-000940	AN3CA	0	2515504
ACH-000815	KMH2	0	2505988
ACH-000951	NCIH2342	0	2472834
ACH-000733	NCIH1838	0	2469335
ACH-000745	MOLP8	0	2402050
ACH-000392	CALU3	0	2386855
ACH-000465	SKMEL1	0	2385706
ACH-000555	A498	0	2358115
ACH-000287	NUDUL1	0	2255065
ACH-000526	HS821T	0	2207969
ACH-000675	NCIH1734	0	2188265
ACH-000999	SNU1040	0	2177299
ACH-000641	CMK	0	2139400
ACH-000171	VMRCRCZ	0	2132544
ACH-000193	KARPAS620	0	2106372
ACH-000006	MONOMAC6	0	2104951
ACH-001130	MOTN1	0	2051294
ACH-000267	HDLM2	0	2012426
ACH-000687	CI1	0	2006619
ACH-000285	TOLEDO	0	1983120
ACH-000453	MOLP2	0	1962005
ACH-000707	P3HR1	0	1914754
ACH-000031	PANC0213	0	1899897
ACH-000061	HH	0	1897711
ACH-000122	SUPT11	0	1886761
ACH-000540	HS606T	0	1885632
ACH-000173	JHUEM3	0	1867480
ACH-000813	T3M10	0	1848272
ACH-000131	HS229T	0	1843325
ACH-000254	SCC15	0	1823614
ACH-000892	NCIH1563	0	1815591
ACH-000825	HOP92	0	1773152
ACH-000201	A204	0	1767209
ACH-000342	CL14	0	1752274
ACH-000686	SNU878	0	1750826
ACH-000194	HS934T	0	1721738
ACH-000852	NCIH1435	0	1717438
ACH-000568	UACC812	0	1717098
ACH-000119	HS863T	0	1697704
ACH-001024	CHL1	0	1684737
ACH-000369	MOLM16	0	1679825
ACH-000669	SW900	0	1625605
ACH-000780	NCIH1105	0	1623832
ACH-000068	REC1	0	1621732
ACH-000586	NCIH1876	0	1612505
ACH-000628	NCIH596	0	1590065
ACH-000574	FUOV1	0	1563767
ACH-000150	HCC2935	0	1550326
ACH-000626	U266B1	0	1548421
ACH-000112	SIGM5	0	1537146
ACH-000327	NCIH1395	0	1537061
ACH-000902	CAL148	0	1509990
ACH-000808	HUH28	0	1486028
ACH-000462	0LM1	0	1476070
ACH-000640	SKMEL31	0	1447611
ACH-000058	ML1	0	1438997
ACH-000432	BV173	0	1398759
ACH-000066	HCC4006	0	1376962
ACH-000069	HS611T	0	1361228
ACH-000529	T173	0	1340346
ACH-000282	NCIH1755	0	1329508
ACH-000564	KHM1B	0	1325782
ACH-000109	NCIH3255	0	1323192
ACH-000737	NCIH1385	0	1320867
ACH-000729	NCIH1963	0	1287250
ACH-000883	SW1783	0	1283648
ACH-000136	CHP126	0	1246600
ACH-000388	NUDHL1	0	1239344
ACH-000236	SW1417	0	1229354
ACH-000553	SQ1	0	1206924
ACH-000379	NCIH1781	0	1206741
ACH-000125	TO175T	0	1206266
ACH-000594	DMS153	0	1202049
ACH-000289	SNU466	0	1166976
ACH-000743	CORL95	0	1152482
ACH-000797	HLFA	0	1143220
ACH-000102	GMS10	0	1140250
ACH-001042	COLO704	0	1140040
ACH-000818	BT483	0	1107672
ACH-000386	KG1	0	1101902
ACH-001321	TT	0	1098717
ACH-000830	NCIH1436	0	1095335
ACH-000409	OVSAHO	0	1079133
ACH-000659	SCLC21H	0	1074860
ACH-000051	TE617T	0	1065860
ACH-000046	ACHN	0	1063918
ACH-000508	CORL88	0	1043362
ACH-000443	OVKATE	0	1036528
ACH-000050	NCIH929	0	1021501
ACH-000044	MDAMB134VI	0	1008366
ACH-001138	NCIH2141	0	1004070
ACH-000772	TE441T	0	983354
ACH-000723	YD10B	0	978063
ACH-000755	HCC2218	0	975302
ACH-000394	NCIH2081	0	953628
ACH-000635	SNU119	0	929600
ACH-000062	RERFLCMS	0	897342
ACH-000759	MDAMB175VII	0	881270
ACH-000560	ECC10	0	870785
ACH-000072	MEG01	0	857899
ACH-000744	NCIH1623	0	850764
ACH-000949	TGBC11TKB	0	848364
ACH-000923	BCP1	0	845191
ACH-000904	NCIH2106	0	844059
ACH-000610	NCIH2227	0	830286
ACH-000590	NCIH2073	0	828844
ACH-000918	MOLT16	0	825766
ACH-000967	SNUC2A	0	817378
ACH-000180	HS839T	0	810586
ACH-000534	WSUDLCL2	0	809411
ACH-000726	TE14	0	806260
ACH-000705	LC1F	0	788573
ACH-000927	BT474	0	772007
ACH-000129	NCIH1341	0	765554
ACH-000530	DMS114	0	765554
ACH-001150	OUMS27	0	743492
ACH-000644	COLO829	0	738550
ACH-001023	CGTHW1	0	724576
ACH-000752	NCIH196	0	724117
ACH-000578	HCC1171	0	720935
ACH-000297	NCIH889	0	719412
ACH-000680	SW948	0	719210
ACH-000449	MESSA	0	674873
ACH-000110	NCCSTCK140	0	671882
ACH-000674	NUGC4	0	665995
ACH-000870	NCIH1930	0	663404
ACH-000440	CA46	0	663175
ACH-000989	SNU175	0	656197
ACH-000893	NCIH1651	0	651876
ACH-000539	HS618T	0	642392
ACH-000857	CAL851	0	639010
ACH-000080	BDCM	0	637893
ACH-000828	ZR7530	0	637042
ACH-000925	DV90	0	624973
ACH-000670	SBC5	0	624409
ACH-000177	NCIH660	0	621156
ACH-000347	QGP1	0	617395
ACH-000079	TE125T	0	602222
ACH-000868	HCC1195	0	597437
ACH-000603	BEN	0	583995
ACH-000179	NCIH1618	0	580083
ACH-000523	NCIH1184	0	576748
ACH-000692	SNU899	0	569445
ACH-000117	EFM192A	0	564646
ACH-000955	SNU407	0	561427
ACH-000816	NCIH524	0	561412
ACH-000850	HS698T	0	557332
ACH-000643	HDQP1	0	556719
ACH-000225	ECC12	0	556347
ACH-000506	NCIH146	0	550379
ACH-000126	KG1C	0	538176
ACH-000536	BT20	0	537026
ACH-000803	COLO668	0	535773
ACH-000812	COLO783	0	530393
ACH-000140	PFEIFFER	0	527015
ACH-000897	FTC238	0	515997
ACH-000091	OV56	0	511822
ACH-000372	P12ICHIKAWA	0	506828
ACH-000566	SW1710	0	500809
ACH-000399	NCIH2196	0	498609
ACH-000727	NCIH2066	0	490070
ACH-000678	MKN7	0	485676
ACH-000689	RH18	0	475072
ACH-000895	CL34	0	474162
ACH-000931	HMCB	0	464194
ACH-000789	NCIH810	0	458771
ACH-000451	NCIH2085	0	449534
ACH-000245	BL41	0	446514
ACH-000750	LOXIMVI	0	443137
ACH-000340	HS870T	0	436667
ACH-000360	NCIH508	0	431411
ACH-000349	HCC1500	0	425682
ACH-000543	SNU489	0	424923
ACH-000990	HEC108	0	424183
ACH-000457	CAL54	0	420441
ACH-000731	HCC2279	0	417856
ACH-000205	PK59	0	415152
ACH-000582	COLO741	0	407543
ACH-001144	OC315	0	407136
ACH-000107	CAPAN2	0	401575
ACH-000121	NCIH2405	0	394861
ACH-000982	GP2D	0	389669
ACH-000270	HPAC	0	387001
ACH-000891	HCC1438	0	379214
ACH-000301	LAMA84	0	368409
ACH-000418	SW1353	0	361815
ACH-000384	SW780	0	336590
ACH-000751	OCIM1	0	334120
ACH-000613	HOS	0	321464
ACH-000712	HCC1833	0	320240
ACH-000814	HS939T	0	312404
ACH-000353	TE15	0	299301
ACH-000306	HS688AT	0	298375
ACH-000298	NCIH2029	0	295004
ACH-000730	SKMEL5	0	289374
ACH-000987	MEWO	0	283181
ACH-000933	SNU324	0	275140
ACH-000615	SKMEL28	0	270304
ACH-000572	G361	0	258041
ACH-000027	GOS3	0	255838
ACH-000617	OVCAR4	0	251974
ACH-000482	RERFLCKJ	0	238981
ACH-001208	TK10	0	233173
ACH-000954	HEC1A	0	232109
ACH-000679	OE19	0	225420
ACH-000423	SKMEL3	0	224177
ACH-000446	KPNSI9S	0	220572
ACH-000842	SW480	0	204534
ACH-000351	MKN1	0	203174
ACH-000428	UO31	0	194389
ACH-000650	IGR37	0	191049
ACH-000625	HEP3B217	0	172759
ACH-000008	A101D	0	168637
ACH-000619	PECAPJ15	-0.00071	6223.3
ACH-000011	253J	-0.00107	304546
ACH-000336	OCIAML3	-0.00166	10001267
ACH-000961	ISHIKAWAHERAKLIO02ER	-0.00233	269294
ACH-000454	HCC95	-0.00242	985891
ACH-000567	ST486	-0.00246	4715253
ACH-000042	PANC0203	-0.00313	1874843
ACH-000719	RMGI	-0.00323	441778
ACH-000861	HOP62	-0.00463	515581
ACH-000295	EM2	-0.00485	4351079
ACH-000928	JHUEM1	-0.00491	802389
ACH-000565	RCM1	-0.00553	1127268
ACH-000623	SNU201	-0.00608	1665666
ACH-000323	42MGBA	-0.00676	198466
ACH-000664	SUDHL1	-0.00763	812108
ACH-000228	BICR31	-0.00818	640047
ACH-000108	KP3	-0.0082	474570
ACH-000663	OVTOKO	-0.00832	1618289
ACH-000917	TE4	-0.0086	1163491
ACH-000718	NCIH2291	-0.00939	6531531
ACH-000391	MHHES1	-0.00998	142915
ACH-000980	NCIH1155	-0.01045	396406
ACH-000433	CAKI1	-0.01138	562830
ACH-000448	NCIH1666	-0.01237	169754
ACH-000483	SNU182	-0.01265	558546
ACH-000359	MG63	-0.01292	264921
ACH-000876	MDAMB415	-0.01348	281605
ACH-000781	NCIH2023	-0.0136	388717
ACH-000389	H4	-0.01477	227318
ACH-000913	ESS1	-0.01625	1265948
ACH-000932	SNU1	-0.01655	1086758
ACH-000356	MKN45	-0.01761	263651
ACH-000352	HCC1428	-0.01785	234547
ACH-001075	NCIH292	-0.01795	451777
ACH-000651	SW620	-0.01852	307578
ACH-000226	SUPM2	-0.01927	4466784
ACH-000054	HT1080	-0.01956	863515
ACH-000821	EJM	-0.01962	1467277
ACH-000766	NCIH1648	-0.02113	498959
ACH-000862	KMBC2	-0.02114	1245194
ACH-000393	HLF	-0.02134	705684
ACH-000853	NCIH661	-0.02157	597433
ACH-000860	NCIH358	-0.02167	716818
ACH-000837	NCIH322	-0.02261	651930
ACH-000647	TE1	-0.02356	409450
ACH-000005	HEL9217	-0.02555	795454
ACH-000557	AML193	-0.02574	4509537
ACH-000484	VMRCRCW	-0.0259	1732108
ACH-000851	MORCPR	-0.02685	477811
ACH-000947	OVK18	-0.02702	3041305
ACH-000550	IGR39	-0.02743	606174
ACH-000207	DETROIT562	-0.02821	536016
ACH-000123	COV434	-0.02879	345216
ACH-000958	SW48	-0.02909	4684648
ACH-000800	NCIH446	-0.02917	1727257
ACH-000937	PF382	-0.0307	2014735
ACH-000481	NCIH2170	-0.0308	552646
ACH-000683	SNU503	-0.0308	442611
ACH-000881	MELJUSO	-0.03166	593957
ACH-000799	HS695T	-0.03235	939652
ACH-000188	SCC25	-0.03267	713890
ACH-000024	OPM2	-0.03366	2668953
ACH-000293	KLE	-0.03499	428605
ACH-000133	HS729	-0.03568	580009
ACH-000424	TC71	-0.03666	302620
ACH-000585	EPLC272H	-0.03672	1503100
ACH-000263	KASUMI1	-0.03689	6421936
ACH-000747	NCIH1703	-0.03705	663004
ACH-000364	U2OS	-0.03713	884655
ACH-000493	SNU423	-0.039	875645
ACH-000496	NCIH1792	-0.039	565622
ACH-000023	PATU8988T	-0.03979	163598
ACH-000783	CAMA1	-0.04051	729977
ACH-000255	LMSU	-0.04065	2855354
ACH-000969	KM12	-0.04094	173753
ACH-000774	RERFLCAD2	-0.04145	2107187
ACH-000204	LP1	-0.04167	1199204
ACH-000880	AGS	-0.04168	423326
ACH-000144	RERFGC1B	-0.04218	2896230
ACH-000899	WM88	-0.04264	350086
ACH-000148	HS578T	-0.04354	1027302
ACH-000993	JHUEM7	-0.04368	1207408
ACH-000606	PECAPJ34CLONEC12	-0.04405	326368
ACH-000192	MFE280	-0.04421	834154
ACH-000960	REH	-0.0443	1207828
ACH-000470	SW1463	-0.0451	871628
ACH-000682	SNU1066	-0.04521	315728
ACH-000558	A172	-0.04521	173199
ACH-000602	M07E	-0.04525	645577
ACH-000748	SJSA1	-0.04695	331212
ACH-000456	BCPAP	-0.04906	407316
ACH-000095	D341Med	-0.04916	1354768
ACH-000579	UACC257	-0.04999	300977
ACH-000810	SKMEL30	-0.05025	478345
ACH-000261	RERFLCAI	-0.05162	2324877
ACH-000099	SIMA	-0.0528	335602
ACH-000030	PC14	-0.05292	176440
ACH-000563	EBC1	-0.05503	2797203
ACH-001188	SHSY5Y	-0.05504	3770509
ACH-000535	BXPC3	-0.05536	322396
ACH-000332	YAPC	-0.05647	482194
ACH-000007	LS513	-0.05692	275330
ACH-000977	LNCAPCLONEFGC	-0.05758	571906
ACH-000381	T84	-0.05782	359384
ACH-000646	OVMA0	-0.05819	463382
ACH-000604	KYO1	-0.05895	416404
ACH-000953	SUPT1	-0.05953	5338927
ACH-000957	LS180	-0.06103	263619
ACH-000775	NCIH727	-0.06219	1565932
ACH-000213	HUPT4	-0.06554	2907488
ACH-000415	BICR6	-0.06649	494230
ACH-000195	SET2	-0.0679	2710298
ACH-000525	NCIH2171	-0.06898	399837
ACH-000258	DU4475	-0.07035	1515772
ACH-000458	CJM	-0.07118	1971778
ACH-000714	KMS11	-0.07189	2595554
ACH-000986	HT115	-0.07403	8651034
ACH-000478	SNU387	-0.07465	3305248
ACH-000630	YD8	-0.0747	527986
ACH-000657	A2780	-0.07484	530134
ACH-000303	SNU5	-0.07504	766443
ACH-001063	DOV13	-0.07624	249372
ACH-000736	SNU601	-0.07691	309429
ACH-000190	HDMYZ	-0.07768	310917
ACH-000281	KP2	-0.07782	344228
ACH-000608	COV644	-0.07957	564472
ACH-000869	NCIH1568	-0.08032	694996
ACH-000463	NCIH460	-0.08059	910748
ACH-000256	COV318	-0.08085	307394
ACH-000278	COV362	-0.08389	1974586
ACH-000717	COLO680N	-0.08491	451833
ACH-000252	LS1034	-0.08645	1954808
ACH-000570	YKG1	-0.08655	209332
ACH-000015	NCIH1581	-0.08666	2517468
ACH-000681	A549	-0.08714	1039903
ACH-000269	AM38	-0.08733	2422936
ACH-000688	OV7	-0.08781	434792
ACH-000035	NCIH1650	-0.08806	519184
ACH-000026	253JBV	-0.09061	506250
ACH-000946	HEC265	-0.09072	498477
ACH-000311	NCIH2122	-0.09103	446819
ACH-000661	WM1799	-0.09214	522544
ACH-000554	UACC893	-0.09232	5273367
ACH-000139	PANC0327	-0.09245	613601
ACH-000187	CORL311	-0.09295	1079319
ACH-000890	SW1271	-0.09447	1909071
ACH-000934	MDAMB361	-0.09498	1712222
ACH-000085	T3M4	-0.09608	376021
ACH-000286	SNU1033	-0.0962	863434
ACH-000430	TYKNU	-0.09626	613537
ACH-000984	HEC6	-0.09645	1309752
ACH-000355	NCIH82	-0.09793	1009639
ACH-000974	SNGM	-0.09937	578561
ACH-000838	AMO1	-0.101	1916664
ACH-001307	8505C	-0.10242	661721
ACH-000422	SNU475	-0.10349	458919
ACH-000638	NCIH441	-0.1057	637303
ACH-000836	YD15	-0.10632	551273
ACH-000654	RAJI	-0.10899	2772592
ACH-000912	NCIH2286	-0.11061	887648
ACH-000551	K562	-0.11078	543763
ACH-000361	SKHEP1	-0.11101	342815
ACH-000093	PANC0504	-0.11237	1714909
ACH-000684	KMRC1	-0.11242	298357
ACH-000335	MSTO211H	-0.12103	215609
ACH-000343	NCIH522	-0.12152	381920
ACH-000316	SNU886	-0.1255	272401
ACH-000666	NCIH1355	-0.12603	468098
ACH-000991	SNU81	-0.12634	635432
ACH-000741	UBLC1	-0.1265	3400275
ACH-000829	HUNS1	-0.12669	2816631
ACH-000521	NCIH2030	-0.1275	908506
ACH-000106	JVM2	-0.12995	567976
ACH-000100	RH41	-0.1403	598093
ACH-000294	NB4	-0.14433	1324464
ACH-000948	2313287	-0.14625	295328
ACH-000375	G402	-0.14641	1486185
ACH-000976	HUCCT1	-0.14817	244493
ACH-000115	VCAP	-0.1506	679789
ACH-000807	SNU738	-0.15077	1855945
ACH-000764	SH10TC	-0.15186	1210877
ACH-000656	SUDHL8	-0.15229	2707260
ACH-000055	D283MED	-0.15243	3517110
ACH-000701	RMUGS	-0.15316	577839
ACH-000826	CAL12T	-0.15372	239342
ACH-000697	A3KAW	-0.15587	347361
ACH-000426	KMS20	-0.15901	859954
ACH-000754	L428	-0.16041	4134224
ACH-000257	CORL279	-0.16856	3386406
ACH-000583	MC116	-0.16913	7341216
ACH-000271	SUDHL10	-0.17324	587997
ACH-000346	JVM3	-0.17514	893314
ACH-000101	KE37	-0.17618	2888850
ACH-000968	COLO792	-0.17642	501390
ACH-000227	KPNYN	-0.17955	1559204
ACH-000767	NCIH526	-0.17984	876714
ACH-000402	BL70	-0.18012	1077008
ACH-000398	RI1	-0.19567	827199
ACH-000233	DEL	-0.19641	3231543
ACH-000845	NCIH1373	-0.19678	297660
ACH-000408	TE5	-0.19678	266300
ACH-000782	SEM	-0.20288	1470967
ACH-000749	DMS273	-0.20394	244980
ACH-000894	NCIH1869	-0.21395	1616389
ACH-000978	EN	-0.21731	730959
ACH-000041	RDES	-0.23912	4486028
ACH-000914	HT	-0.25553	3436007
ACH-000021	NCIH1693	-0.26285	509359
ACH-000242	RT4	-0.27526	312520
ACH-000414	NCIH1944	-0.31655	425998
ACH-000773	KIJK	-0.36918	11868040
ACH-000966	IGROV1	-0.37584	711761
ACH-000076	NCO2	-0.3795	1417741
ACH-000485	GSU	-0.42521	504456
ACH-000124	OCILY19	-0.46853	10045695
ACH-000371	RL	-0.48076	6689490
ACH-000315	KARPAS422	-0.51223	14882744
ACH-000366	SKNDZ	-0.51761	2493142
ACH-000588	KMS26	-0.62315	3211264
ACH-000660	SUDHL5	-0.76463	4852248
ACH-000922	RCHACV	-0.90699	1569864

## Sheet: Fig4C
Gene	Correlation TG56:6 with gene essentiality	- log10 p
GCLC	-0.325233	16.6301
MBNL1	-0.323693	16.4722
MYB	-0.291447	13.3681
GSS	-0.280729	12.4197
NAMPT	-0.27396	11.8415
ATP1B3	-0.272897	11.7522
CBFB	-0.27224	11.6972
SEPHS2	-0.271796	11.6601
LDLRAP1	-0.269386	11.4599
IKZF1	-0.267617	11.3141
BCL2	-0.26633	11.2089
NMNAT1	-0.261567	10.8239
POU2AF1	-0.260925	10.7727
PAX5	-0.259183	10.6342
SH3GL1	-0.256682	10.4372
GCLM	-0.243259	9.4154
METAP1	0.239574	9.14532
EZH2	-0.234387	8.77256
PYROXD1	0.234353	8.77015
AK2	-0.234154	8.75604
LRP8	-0.230469	8.49682
TCF3	-0.230192	8.4775
DAB2IP	-0.229429	8.42442
SCD	0.229352	8.41908
CHD7	-0.227759	8.30894
GPX4	-0.226828	8.24491
EP300	-0.226753	8.23976
ARHGAP45	-0.226529	8.22446
C19orf53	0.224955	8.11705
SDHB	-0.223692	8.03143
SCAP	0.222642	7.96062
IRF4	-0.221665	7.89506
SREBF1	0.221035	7.85291
SDHC	-0.220376	7.80901
STK11	-0.220275	7.80227
CCND3	-0.219116	7.72542
MBTPS1	0.218585	7.69037
EPHA2	-0.218502	7.6849
PLEKHB2	0.218472	7.68287
UROS	-0.21727	7.60383
METAP2	0.217101	7.59276
DENND4A	-0.216226	7.53556
WWTR1	0.21582	7.50911
PEDS1	-0.215703	7.50148
SLC20A1	-0.214528	7.42526
NDRG3	-0.213898	7.38458
CD81	-0.211492	7.23025
MTA2	-0.210616	7.1745
NCKAP1	0.21029	7.15387
WASL	0.209536	7.10614
ILK	0.208912	7.06683
PPCS	-0.208274	7.02672
SDHA	-0.207842	6.99965
PKN2	0.20651	6.91647
AK6	0.206407	6.91005
CRKL	0.2063	6.90345
ZC3H4	-0.206251	6.90039
AGPS	-0.205528	6.85558
MBD2	-0.204563	6.79596
CCDC47	-0.203786	6.7482
ITSN2	-0.203044	6.70273
KCNQ5	-0.203009	6.70061
PDCD10	-0.202605	6.67592
IPPK	-0.202178	6.64992
GFI1	-0.201461	6.60634
EEFSEC	-0.201422	6.60396
TUBA1C	0.209445	6.58678
PPCDC	-0.199403	6.48216
SOD1	0.199272	6.4743
SUPT7L	-0.198871	6.45028
ADSS2	-0.19803	6.40006
ZSWIM6	-0.196398	6.30317
SEC14L1	-0.195567	6.25414
HIKESHI	0.195395	6.24406
EBF1	-0.194805	6.20941
EED	-0.194659	6.20086
GLS	-0.194578	6.19608
CAB39	-0.194547	6.1943
TLN1	0.194304	6.18009
ZNHIT3	0.194081	6.16705
RPP38	0.193846	6.15331
PXN	0.193819	6.15174
AIFM2	-0.193602	6.13909
OR13F1	-0.199837	6.04931
RUNX1	-0.191995	6.04589
TEAD3	0.191843	6.03712
KRR1	0.190285	5.94755
CYB561A3	-0.19	5.93123
MCL1	-0.18956	5.90609
DOT1L	-0.188994	5.87386
PTMA	-0.188893	5.86811
DOCK2	-0.188732	5.85899
PFAS	-0.188226	5.83031
TARDBP	-0.187758	5.8038
CPOX	-0.186981	5.76
AHCY	-0.186762	5.74768
PIK3C3	0.186598	5.7385
DMXL1	-0.186236	5.7182
TEAD1	0.186154	5.71361
UMPS	-0.186052	5.70789
C1D	0.185976	5.70364
RAC1	0.185571	5.681
PIM2	-0.185554	5.68006
SMARCD1	-0.185536	5.67904
PDCL3	0.184303	5.61042
MTF1	-0.184256	5.60781
DLST	-0.184119	5.60021
PPAT	-0.184102	5.5993
AFF1	-0.183983	5.59269
SLC16A1	-0.183735	5.57899
ADIPOR2	-0.18364	5.57375
COPS7B	-0.183012	5.53908
DCLRE1A	-0.183007	5.53884
MYO10	0.182977	5.53719
PSMB7	0.181148	5.43699
FPGS	-0.181017	5.42982
WDR20	-0.181012	5.42955
PRKD1	0.180853	5.42092
DNAJC13	0.180466	5.39983
XYLT2	0.180289	5.39026
CTNNA1	0.180189	5.38485
CALCOCO2	0.179491	5.34707
EPHB2	-0.179219	5.33237
SPDYE1	-0.179291	5.32886
CEBPA	-0.178674	5.30299
PDCD11	0.178188	5.27689
FASN	0.178106	5.27249
BPNT1	0.177597	5.24528
TGIF1	0.177219	5.2251
CDIN1	-0.177104	5.21895
ICE2	0.176775	5.20145
ERCC1	-0.176764	5.20085
EXOSC1	0.17669	5.19689
BOP1	0.176685	5.19663
SLC6A18	-0.176547	5.1893
PIGH	0.17627	5.17456
FDFT1	-0.175987	5.15959
CTNND1	0.175807	5.15004
RHOA	-0.175561	5.13702
WAS	-0.17556	5.13699
BRPF1	-0.175529	5.13537
CAPZA3	0.175436	5.13044
COA5	-0.175318	5.12423
POLR2K	-0.182112	5.10727
PPP1R12A	0.174617	5.08727
BATF3	-0.174301	5.07065
RRP15	0.174124	5.06138
AFG2A	0.174047	5.05735
CTBP1	-0.173842	5.0466
CITED2	-0.173706	5.03952
PAPLN	-0.173691	5.03871
RFWD3	-0.173625	5.03526
TUT7	0.17346	5.02663
RFK	-0.173451	5.02618
UBR4	0.17337	5.02193
LAMP3	-0.173281	5.01731
WDR43	0.173027	5.00404
CCND1	0.173013	5.00331
HSPA13	0.172976	5.0014
ZNF510	0.172881	4.99645
ALAD	-0.172671	4.98551
SCAF8	-0.172432	4.97309
FIGNL1	-0.172324	4.96747
BMI1	-0.172165	4.95922
ALAS1	-0.172066	4.9541
WDR3	0.172	4.9507
MEF2C	-0.171959	4.94856
KDM5C	-0.171736	4.93703
TFRC	-0.171697	4.93503
SLC35G3	-0.171551	4.92745
NR2C2AP	0.171385	4.91889
MNT	-0.171284	4.91367
NOP56	0.170733	4.88531
UBP1	0.170731	4.88518
RPS6KA1	-0.170696	4.88341
MMADHC	0.170636	4.88031
BRD9	-0.170477	4.87216
OR52N4	-0.177414	4.87213
UBE2J2	-0.170467	4.87161
FAR1	-0.169989	4.84712
EIF4G2	-0.169701	4.83236
MICU1	-0.169538	4.82402
RAB5IF	-0.16951	4.8226
ORC2	-0.169242	4.80893
RNF186	-0.169185	4.806
CDS2	-0.169011	4.79718
PEX26	0.168926	4.79282
SIK3	-0.168882	4.7906
PPIL1	-0.168752	4.78399
PTPN4	0.168433	4.76776
HOXB9	0.168219	4.75692
DNM2	-0.167854	4.73845
CCDC198	0.167746	4.73298
LDB1	-0.167623	4.72674
POLR3H	0.167551	4.72313
CDK6	-0.167396	4.71528
NKAPD1	0.167364	4.71367
PIGT	0.167301	4.71047
PAQR4	0.167283	4.70959
BCDIN3D	0.166785	4.68449
GCSH	-0.166721	4.68127
TAOK1	-0.166664	4.67845
SNUPN	0.166504	4.67039
WWC2	-0.165872	4.63876
CACNA1C	-0.16577	4.63362
XIRP1	-0.165597	4.62497
DDX6	-0.165502	4.62022
SUZ12	-0.165458	4.61806
BRIP1	-0.165427	4.61652
CRK	0.165362	4.61328
SASS6	0.165308	4.61057
TPK1	-0.165298	4.61007
GSTA4	0.165228	4.60656
IRF8	-0.165223	4.60633
SLC52A2	-0.165118	4.60109
PIK3CD	-0.165105	4.60043
ABCC3	-0.165033	4.59688
ZNF232	0.165024	4.59641
IPMK	-0.164793	4.58492
DYNLRB1	0.16466	4.57834
GFPT1	-0.164468	4.56882
TRIM45	0.164336	4.56226
AP2M1	-0.164241	4.55753
SEPSECS	-0.163872	4.5393
RSL1D1	0.163862	4.53882
ZFP42	-0.163817	4.53659
TCF12	-0.163783	4.53488
MARK2	0.163768	4.53416
TENT5C	0.163549	4.52336
REEP4	-0.163297	4.51093
FANCI	-0.163291	4.51064
TRPM7	-0.163191	4.50567
PISD	-0.162967	4.49467
SSR3	0.162896	4.49119
RC3H2	0.16289	4.4909
DHODH	-0.162359	4.46484
CAD	-0.162347	4.46424
ISCU	-0.162131	4.45368
SUPT4H1	-0.161898	4.44226
NQO2	-0.16159	4.42723
CLCN3	-0.161585	4.427
YBX1	-0.161425	4.41919
RER1	-0.16121	4.40873
SLC9A3	-0.161138	4.40521
HIF1AN	-0.161135	4.40508
MIOS	-0.161121	4.40439
TCF4	-0.161038	4.40035
TADA2B	-0.161021	4.39956
AP2S1	-0.161004	4.39873
ATP1B1	0.160913	4.39428
PMPCB	0.160765	4.3871
UBE2T	-0.16076	4.38686
CFAP299	0.160715	4.38468
SMARCD2	-0.160501	4.37429
MARCHF5	-0.166769	4.36147
KTI12	0.1601	4.35492
SSR2	0.160076	4.35374
TOP2A	0.160049	4.35244
RAD23A	0.159935	4.34693
SND1	-0.159888	4.34466
DLG5	0.159876	4.34408
TLCD5	-0.159842	4.34245
ERRFI1	-0.15984	4.34232
VRK1	0.159441	4.32311
RRP1	0.159374	4.31989
PHLDA3	-0.159219	4.31243
MLPH	-0.159145	4.30889
STN1	-0.159067	4.30512
SCLY	-0.158948	4.29939
FANCD2	-0.158794	4.29201
PFDN1	0.158668	4.286
BTBD3	0.158653	4.28524
AMER3	0.158627	4.28401
NUP188	-0.158608	4.28308
SAMM50	0.158593	4.28237
EXOSC10	0.158439	4.27499
FBXO9	0.158151	4.26124
PSMB2	-0.158042	4.25602
MEX3C	-0.157756	4.24237
HNMT	0.157734	4.24133
TMBIM1	-0.157706	4.24001
LAMA5	-0.157654	4.23755
UNK	-0.157606	4.23523
FDPS	-0.157555	4.23282
LTB	-0.157521	4.23119
TMEM165	0.157274	4.21944
VAPB	0.157049	4.20876
NXPE2	-0.156855	4.19955
TAFAZZIN	-0.156723	4.19331
OR10A4	-0.163037	4.18969
PINX1	0.156589	4.18697
RPP14	0.156483	4.18193
ADD1	-0.156471	4.18138
CFL1	-0.156322	4.17432
VBP1	0.1562	4.16857
MAEA	0.156143	4.16588
SMPD4	0.156114	4.16451
NTN1	-0.155763	4.14798
COX14	-0.155714	4.14565
NCDN	-0.155559	4.13838
PRKAA1	-0.15532	4.12715
NOP16	0.15531	4.12668
PLCD4	-0.155211	4.12201
GALR1	-0.155188	4.12096
PRDM1	-0.15506	4.11492
NCLN	-0.155017	4.11291
ELP2	0.154983	4.11131
GZF1	0.154855	4.10532
CCM2	-0.154634	4.09498
PARN	0.154634	4.09497
HYPK	0.154629	4.09478
CTPS1	-0.154571	4.09203
CNN3	0.154545	4.09084
ADGRB2	-0.154181	4.07385
UTP18	0.154132	4.07156
TMEM161B	-0.154054	4.06791
CA6	-0.154014	4.06604
STMN1	-0.154004	4.06558
THOC5	-0.153896	4.06058
BAX	0.153796	4.05591
ZNF217	-0.153605	4.04704
IFTAP	0.153544	4.04417
PHF3	0.153535	4.04379
CD19	-0.15308	4.02265
LCOR	-0.152953	4.01677
EXOC6	-0.152914	4.01498
UTRN	-0.152713	4.00569
IFITM2	-0.152507	3.99618
S100A10	0.152369	3.9898
COX5B	-0.152303	3.98674
SACM1L	0.15229	3.98616
PHIP	-0.152281	3.98573
MTHFD1	-0.152208	3.9824
PAQR6	0.152176	3.98091
IKZF3	-0.152112	3.97797
MAT2B	0.151985	3.97211
AGAP1	-0.151903	3.96835
SPI1	-0.151814	3.96426
CCDC102A	0.151798	3.96351
WDR37	-0.151718	3.95983
CRTC2	0.151656	3.95701
RNF152	-0.151492	3.94948
AGA	-0.151492	3.94947
GPBP1	0.151419	3.94613
IPO5	0.151396	3.94505
FBXO7	-0.151329	3.942
PRAMEF20	-0.157198	3.92835
GPR137	-0.150991	3.92654
SEL1L	-0.150772	3.91652
INO80C	0.150574	3.90747
ROCK2	-0.150569	3.90726
DPAGT1	0.150442	3.90147
MEF2B	-0.150427	3.90081
DIXDC1	-0.150271	3.89369
AGPAT1	-0.150198	3.89038
SPATA3	-0.150198	3.89036
TPRKB	0.149864	3.87518
TMEM106A	0.149763	3.87061
DCTN6	0.149721	3.86867
STAP1	0.149516	3.8594
KRTAP10-11	-0.149398	3.85407
REP15	0.14921	3.84556
LIAS	-0.148935	3.83312
ATP6V0B	-0.148765	3.82545
UNC93A	-0.148746	3.82459
IHH	-0.14871	3.823
SARS1	0.148684	3.82179
ARF4	0.148638	3.81971
ANLN	0.148568	3.81658
USP28	-0.148532	3.81497
CCDC32	-0.148343	3.80646
SIGIRR	-0.148325	3.80564
UQCRC1	-0.148081	3.7947
ABCA4	0.147915	3.78722
UEVLD	0.147895	3.78634
RPP30	0.147869	3.78515
RDM1	0.14781	3.78253
HUWE1	-0.147747	3.7797
PRMT8	-0.147735	3.77918
MYOM2	-0.147733	3.77908
DYNAP	-0.14772	3.77849
CDKN3	0.147595	3.77291
DCAF15	-0.14759	3.77269
IRF2BP2	-0.14742	3.76506
C2orf15	0.147412	3.76471
ARHGEF7	0.147079	3.74983
ETS1	-0.147076	3.7497
TTC24	0.146885	3.74117
OGDH	-0.146865	3.74029
MOV10	0.146828	3.73864
MAF1	-0.146783	3.73663
BLK	-0.146698	3.73286
GARS1	0.146686	3.73232
MKKS	0.146557	3.72661
MDN1	0.146552	3.72635
FOSL1	0.146542	3.72591
H2AZ1	-0.146326	3.71634
RAD54L	0.146292	3.7148
GUF1	0.146281	3.71432
OR1M1	0.152085	3.70692
OPCML	-0.146071	3.70503
PLEKHH3	-0.146053	3.70422
SMAD7	-0.145911	3.69795
DYNC1LI2	0.145887	3.69684
ROCK1	-0.145831	3.6944
RSAD1	0.145759	3.69121
PAK1IP1	0.145725	3.68968
TADA1	-0.145697	3.68845
GJB3	-0.145599	3.68414
COQ10B	-0.145539	3.68149
ITGAV	0.14552	3.68066
URB2	0.14535	3.67313
RANBP1	-0.145326	3.67207
MED24	-0.145165	3.66499
APIP	0.145049	3.65985
F13A1	-0.145037	3.65935
SKP1	-0.145035	3.65925
POLR3B	0.14498	3.65683
MLLT1	-0.144849	3.65105
P2RY11	0.144726	3.64567
SRFBP1	0.144687	3.64394
RPP40	0.144667	3.64307
NAE1	0.144582	3.63932
DNAJC9	-0.144533	3.63717
YIF1A	0.144504	3.63591
ACSL4	-0.144444	3.63329
ACP6	0.144318	3.62777
OR51A7	-0.150206	3.62725
DDIAS	-0.144259	3.62516
REC8	0.144148	3.6203
RALA	-0.144114	3.61881
VPS33B	-0.144009	3.61421
FBXW11	-0.143907	3.60977
CAMSAP2	0.143821	3.60601
FLVCR1	-0.143816	3.60579
ALKAL1	0.143797	3.60497
GART	-0.143753	3.60302
ZNF593	0.143291	3.5829
MANEAL	-0.143286	3.58266
ST6GALNAC4	-0.143241	3.58069
ELF1	-0.143238	3.58059
SSB	0.143211	3.57938
PSME3	0.143038	3.5719
HDAC8	-0.142954	3.56823
TNKS1BP1	-0.142903	3.56601
TINF2	-0.14265	3.55505
TMCO6	0.142547	3.55056
C1orf87	0.142411	3.54468
SLC38A5	-0.14227	3.53857
MAS1	-0.14227	3.53857
PFDN6	0.142158	3.53374
GAPVD1	-0.142104	3.53141
CTC1	-0.142055	3.52927
LIN7C	0.141978	3.52598
CASQ2	0.141958	3.5251
ELP5	0.141956	3.525
KIAA1586	0.141929	3.52385
GNG7	-0.141926	3.52374
BRD1	0.141887	3.52203
ZNF511	0.141878	3.52165
C1orf210	-0.141809	3.51866
NOC4L	0.141726	3.5151
ANKMY2	0.141505	3.50558
AARSD1	0.141459	3.5036
MAK16	0.141411	3.50153
TP63	0.141386	3.50046
YY1	-0.141317	3.49749
POP4	0.141269	3.49544
EN1	0.141261	3.4951
ATG2A	0.141189	3.49199
DCTD	-0.141171	3.4912
DOCK7	0.14114	3.48991
HEBP1	0.141121	3.48909
NSL1	-0.141061	3.48648
BRCA1	0.140977	3.48287
NCKAP1L	-0.140961	3.48219
PLAGL2	-0.140885	3.47896
GTF2H5	-0.140821	3.47621
GRB14	0.140745	3.47297
HRNR	0.140744	3.47289
DDX21	0.140655	3.4691
ERI1	0.140632	3.46811
SRM	-0.140572	3.46554
POU2F2	-0.140558	3.46497
SLC7A11	-0.140554	3.46477
HEATR1	0.140483	3.46172
SMARCE1	-0.140358	3.45639
DNAH12	0.140348	3.45595
NOLC1	0.140318	3.45468
MAPKAPK5	-0.140251	3.45181
ITPK1	-0.140204	3.44982
HOOK1	0.140174	3.44854
HSPA8	-0.140042	3.44292
EXT2	0.139957	3.43927
PTK2	0.139904	3.43704
SUFU	-0.139857	3.43502
ATIC	-0.139852	3.43484
PDXK	-0.139813	3.43315
SLC6A8	-0.139811	3.43307
C21orf91	0.13978	3.43174
CPLX3	-0.139775	3.43153
UROD	-0.139738	3.42996
BRAT1	0.139447	3.41762
MPHOSPH10	0.139366	3.41414
SUPT20H	-0.139344	3.41322
ALG3	-0.139073	3.40172
TENT4B	0.139046	3.40061
C14orf28	0.139036	3.40017
RNFT2	-0.138893	3.39414
RTP2	-0.138851	3.39236
PYURF	0.13872	3.38683
TAF5L	-0.138719	3.38678
SLC35G6	-0.138703	3.38158
MARK3	0.138557	3.37994
CSF3	-0.138523	3.3785
PSMB6	0.138492	3.3772
SLC25A17	0.138351	3.37124
CTU2	0.138314	3.36968
ENC1	-0.138223	3.36586
SDHD	-0.138116	3.36133
KAT5	-0.13809	3.36023
ZNF438	-0.138048	3.35846
CHST3	-0.137882	3.35152
STX3	0.137835	3.34951
POTEF	-0.143496	3.34554
CD79A	-0.137721	3.34472
CLCNKA	-0.137712	3.34436
CTTN	0.137629	3.34088
IGLL1	-0.137608	3.33999
ARMC9	-0.137594	3.3394
CFAP65	-0.13758	3.3388
ATP2B1	-0.13754	3.33713
FAM53C	0.137469	3.33416
SMS	-0.137435	3.33276
PAMR1	0.137389	3.33081
BLNK	-0.137365	3.3298
MPHOSPH8	0.13732	3.32792
SLC19A1	-0.137299	3.32703
KLHL18	-0.137237	3.32445
NBEAL2	-0.137157	3.3211
ZMYND8	-0.137016	3.3152
SSH3	0.136956	3.31273
KCNIP3	0.136946	3.31228
UVRAG	0.136856	3.30853
PSTK	-0.136703	3.30216
CENPJ	0.136691	3.30163
ATP6V0A2	-0.136618	3.29861
MLIP	0.136457	3.29189
KPNA2	-0.136357	3.28775
LY6E	-0.136309	3.28573
SLC38A1	-0.136061	3.27545
LPP	-0.136056	3.27523
CDHR4	-0.136044	3.27474
POLR3D	0.136033	3.27428
FBL	0.135978	3.272
TTC7A	-0.135899	3.26871
LRP10	-0.13587	3.26751
IGSF9B	-0.135831	3.26592
NUP37	-0.135715	3.2611
STC2	-0.135676	3.25946
ANAPC7	-0.135647	3.2583
TBC1D4	0.13564	3.25801
MTREX	0.135637	3.25785
ELL3	0.135605	3.25655
GNG5	-0.141185	3.25303
KRTAP5-1	-0.13556	3.25038
PPM1J	0.135364	3.24658
SNURF	0.135346	3.24584
GLRA2	0.135273	3.24281
DNAJC21	0.13526	3.24227
SSR1	0.135251	3.24191
NOL4L	-0.135087	3.23515
C18orf21	0.135085	3.23506
SLK	0.134994	3.23132
KCTD5	-0.134793	3.22304
SLC39A7	0.13479	3.22291
MYO6	0.134621	3.21598
IL17RC	-0.134499	3.21094
NOP2	0.134474	3.20991
CDH20	-0.134405	3.2071
DNTTIP1	0.134353	3.20496
KDM1A	-0.134326	3.20384
KCTD14	-0.134324	3.20377
KCNJ4	-0.134324	3.20377
CACNA2D1	0.134288	3.20228
CYB5R4	0.134286	3.20218
SDC1	-0.134244	3.20049
AASDHPPT	0.134202	3.19874
CCDC66	0.134157	3.19693
OR2M7	-0.139554	3.19313
FH	-0.134006	3.19074
LYPLA2	-0.133971	3.18928
ADCY3	-0.133867	3.18503
IL18RAP	0.133863	3.18489
SURF6	0.133786	3.18174
BECN1	0.133774	3.18124
PBX2	-0.133729	3.17938
ARHGAP39	-0.133728	3.17935
FNIP1	-0.133692	3.17788
ATXN10	0.133598	3.17404
C1orf131	0.133569	3.17286
CEP135	0.133555	3.17228
H2BC8	-0.133524	3.17104
KMT2A	-0.133523	3.17098
MANF	-0.133505	3.17027
OTUD4	0.133454	3.16816
DIS3	0.133449	3.16795
APPL1	0.133409	3.16633
UBE2J1	-0.133385	3.16535
ADSL	-0.133093	3.15346
BID	0.133089	3.15329
DIP2A	-0.133056	3.15197
IL20	0.132897	3.14551
SKA1	0.13289	3.14523
SLC35F5	0.132787	3.14104
ARL8B	-0.132756	3.13979
SLC66A1	-0.132676	3.13653
SIPA1L2	-0.132664	3.13605
FEM1A	-0.132643	3.1352
EXT1	0.132636	3.13491
TPH2	0.132602	3.13353
HLA-G	-0.13259	3.13306
PPP1R12C	0.13256	3.13183
MORF4L1	-0.132531	3.13063
DDX23	0.132416	3.12597
GIGYF2	-0.132387	3.12483
IL12RB1	0.13234	3.12292
CCND2	-0.132296	3.12112
LIPT1	-0.132279	3.12042
ACTR3B	-0.13227	3.12009
VANGL1	0.132212	3.11772
WDR81	-0.132206	3.11749
UBE2H	0.132203	3.11735
WDR75	0.132188	3.11676
TMEM177	0.132161	3.11568
DACH2	0.132099	3.11314
FGFRL1	-0.132021	3.11001
MIER2	-0.131998	3.10906
PAICS	-0.131992	3.10885
WDR59	-0.131897	3.105
CDK5	-0.131892	3.10481
DHX33	0.131865	3.10372
KNSTRN	-0.131865	3.1037
CEP295	0.131833	3.10244
ARF6	-0.131789	3.10066
MSN	0.131785	3.10047
CNOT4	-0.131581	3.09225
CHURC1	0.131579	3.09218
BCOR	-0.131541	3.09064
TNIK	-0.131506	3.08923
ZNF783	-0.131482	3.08827
SLX4	-0.13138	3.08418
UTP4	0.131365	3.0836
FECH	-0.131232	3.07825
SLC39A10	0.131192	3.07662
SNX32	0.13103	3.07013
ZNF213	0.130918	3.06564
PIK3R4	0.130908	3.06523
RRP7A	0.130899	3.06486
CCDC88B	0.130828	3.06202
MED13L	-0.130798	3.06084
PPP1CA	0.130795	3.06072
NDUFA4L2	0.130775	3.0599
TCTN2	-0.130751	3.05896
ERC1	-0.130736	3.05835
SLC35B1	0.1307	3.05691
TM6SF1	0.130605	3.05312
GMFB	0.130552	3.05097
ARID2	-0.130512	3.0494
MAML3	-0.130383	3.04424
ZMYM5	0.130381	3.04417
RFC4	-0.130332	3.04219
MYBBP1A	0.130271	3.03978
LIG1	-0.130225	3.03791
PCDHA9	-0.130319	3.03765
CTDSP1	-0.130166	3.03557
SRSF11	-0.130148	3.03486
CYB5B	0.130096	3.03279
UBA52	0.130048	3.03086
STAC3	0.130021	3.0298
SDHAF2	-0.12993	3.02619
SMG5	-0.12991	3.02539
CNTRL	0.129908	3.02529
ZDHHC20	0.129895	3.02476
C14orf180	-0.129878	3.02409
ACACA	0.129739	3.01858
TMPRSS11B	0.129601	3.01309
C11orf24	0.129599	3.01299
QSER1	0.129511	3.0095
PACRGL	0.129481	3.00832
UBE2G2	-0.129475	3.00807
SLC25A36	-0.129473	3.00803
USP19	0.129473	3.008
SLC29A1	-0.129455	3.00728
NOXA1	-0.12945	3.00708
CHST7	0.129436	3.00654
OR2W3	-0.133363	2.9543
LCE2C	-0.215529	2.898
PRB2	-0.130437	2.84483
OR4C6	-0.129912	2.82541
LCE1F	-0.183441	2.27067
SMTNL1	-0.652919	1.94479
TRIM48	-0.618422	1.73519
DBX1	0.615711	1.7197
KLHDC7B	-0.151911	1.66817
LIMS1	0.147009	1.5392
ST13	0.141308	1.48726
NOBOX	0.569946	1.47695
NBDY	0.566856	1.46173
KIZ	0.553132	1.39579
FIGNL2	0.550566	1.38375
RRN3	0.133903	1.36721
FAT3	-0.543032	1.3489
P3H3	-0.131568	1.33041
SUMO2	-0.133256	1.32
ANKRD36B	0.533605	1.30634
ETDC	0.527896	1.28109
MEIKIN	-0.520999	1.25114
UGT1A6	0.504701	1.18255
CCDC192	-0.498272	1.15632
CYFIP2	-0.494496	1.14113
CSAG2	-0.480577	1.08641
DPP6	-0.476705	1.07155
PRAC2	0.47434	1.06254
OR6J1	-0.471572	1.05207
TRIM66	-0.469212	1.04321
MAP3K15	-0.466169	1.03185
SPATA1	-0.461894	1.01606
MMP12	-0.454803	0.990235
UBXN8	0.448321	0.96704
ZNF718	-0.441825	0.944177
ANKUB1	0.441435	0.942815
ZSWIM9	0.433276	0.91466
NCBP2L	-0.425916	0.889754
LYPD8	0.422257	0.877542
EDDM13	-0.414806	0.853022
RECQL4	0.41468	0.852612
CEACAM20	-0.408929	0.833998
MAGEL2	0.403405	0.816372
USO1	0.402031	0.812025
SMIM33	0.402003	0.811936
SCAMP1	-0.398821	0.801927
OPLAH	0.395963	0.793002
TEX28	-0.393369	0.784958
OBP2B	-0.393312	0.784781
PAGE3	-0.40745	0.77729
MLXIP	-0.389203	0.772142
ADGRD2	-0.383291	0.754183
C13orf42	0.381312	0.748229
NCBP2AS2	0.379956	0.744165
LHFPL3	-0.379383	0.742453
ZNF738	0.374943	0.729259
CFAP97D2	-0.374782	0.728786
ASDURF	0.373927	0.726261
DUXB	-0.37202	0.720653
SMIM40	0.369422	0.713056
MAL2	0.367933	0.70872
SVOP	-0.364658	0.699246
UQCRHL	0.363643	0.696325
OR4E1	-0.361804	0.69105
PIK3R6	0.360956	0.688624
GNG14	-0.35981	0.685355
LBHD2	-0.358774	0.68241
TEX53	0.357399	0.678508
RASSF10	0.356986	0.677341
LY6L	-0.356207	0.67514
NEFL	-0.35473	0.670975
TTLL8	0.353738	0.668189
HIPK2	0.352968	0.666031
ADH1C	-0.350801	0.659975
ZBED1	-0.35057	0.659331
SMIM10L1	0.347308	0.650282
TTC6	-0.347121	0.649764
SHLD3	-0.346878	0.649094
NUTM2D	0.346721	0.648661
PRR20G	-0.343322	0.63932
CAPN8	-0.342528	0.637147
CCNQ	-0.34114	0.633365
GOLGA6L2	0.339137	0.627924
DERPC	-0.338	0.624847
PHACTR1	-0.337391	0.623202
HAPSTR2	0.337065	0.622322
C20orf203	-0.33567	0.618568
SRGAP2	-0.333692	0.613265
SLC22A24	-0.333258	0.612105
CLEC20A	-0.329731	0.602724
TCAF2	-0.326206	0.593426
SPATA31C2	-0.325409	0.591334
ODAD4	-0.324	0.587647
NUDT4	-0.322502	0.583741
CDRT4	-0.322252	0.58309
UBTFL1	0.322086	0.582657
ANKRD18B	-0.321913	0.582209
UBE2L5	-0.321504	0.581144
GRIFIN	0.33383	0.576806
TMEM272	0.318932	0.574486
HECTD4	-0.317026	0.569577
PIGBOS1	0.310347	0.552552
EXOC1L	-0.310006	0.551691
PGAM1	-0.309289	0.549879
ZNF888	-0.307952	0.546513
UMAD1	-0.306418	0.542663
IZUMO1R	-0.306113	0.541898
ZCCHC8	-0.305363	0.540023
OR2J1	0.30416	0.537022
FAM228B	-0.302504	0.532903
GRK1	-0.30198	0.531604
OTOGL	-0.301785	0.531121
C11orf97	-0.299565	0.525634
P2RY8	0.298504	0.523021
C1orf232	0.298274	0.522457
DCP1A	-0.29767	0.520975
NKX1-1	0.296635	0.518439
ANKRD40CL	0.296143	0.517235
COL6A5	-0.295702	0.516157
PTPRQ	-0.294231	0.512571
OR52E5	-0.290328	0.503116
SPPL2B	0.288349	0.498358
SEMA3B	-0.286567	0.494091
FTCDNL1	0.286379	0.493641
ZNF487	-0.285121	0.490641
KRTAP7-1	0.284815	0.489914
DNAH17	-0.282503	0.484427
NT5DC4	-0.282471	0.48435
ZSCAN5C	-0.282259	0.483849
GOLGA6L7	-0.28184	0.482859
ALDH3B1	0.280245	0.479097
ZDHHC11B	-0.277857	0.473493
TVP23C	0.285189	0.462272
ECSCR	-0.27184	0.459509
TRPC5OS	0.269349	0.453781
PCDHB9	0.268793	0.452505
MUC5AC	0.267068	0.448562
MINDY4B	-0.266208	0.446602
MYORG	0.264875	0.443572
KIAA2012	0.263971	0.441525
EMG1	-0.263799	0.441134
FER1L5	-0.261733	0.43647
SMIM23	0.260617	0.433959
POLDIP2	-0.259485	0.431419
ERFL	-0.257019	0.425911
REELD1	-0.268048	0.424908
TEX51	-0.255833	0.423272
PLET1	0.253939	0.419076
C2orf74	-0.25166	0.414051
C4orf54	0.251544	0.413796
PYDC5	-0.249176	0.408604
ZAN	-0.248173	0.406413
OR10D3	0.248048	0.406141
LRCOL1	0.247648	0.405268
C17orf113	-0.245934	0.401543
FBRS	-0.245226	0.40001
RFX7	-0.243265	0.395771
KCNJ12	0.241544	0.392069
OR8G1	0.239743	0.388212
HMCN2	-0.239598	0.387901
SERTM2	-0.238924	0.386462
PPP2R2D	0.238721	0.386029
GRIP2	-0.238272	0.385071
GLYATL1B	-0.236824	0.381993
OR4C5	-0.236568	0.381448
TMEM269	-0.235192	0.378534
CCDC196	-0.235152	0.378449
CCDC18	-0.233752	0.375494
PROSER3	-0.233537	0.375042
KRTAP5-8	0.232701	0.373283
PPP1R2C	0.231902	0.371604
SELENOF	-0.231019	0.369753
ENO4	-0.230644	0.368969
BTNL2	-0.230515	0.368699
C17orf100	0.23005	0.367727
IL3RA	-0.226213	0.359749
SLC25A6	0.226022	0.359353
MALRD1	0.225539	0.358355
ZFTA	0.224029	0.35524
RHBG	-0.222638	0.352378
ZNF525	0.22244	0.351974
SH3RF3	-0.221758	0.350576
SLC38A3	-0.21855	0.34403
TEX13A	-0.218368	0.34366
SMIM10L2B	0.217541	0.341981
IQCM	-0.217178	0.341247
KRTAP1-3	0.21699	0.340865
ZNF678	0.216744	0.340368
MDFIC2	-0.216667	0.34021
KRBOX4	-0.21406	0.334954
SRSF8	-0.212976	0.332777
DPEP2NB	0.211348	0.329516
H2BK1	0.21124	0.329301
NHSL2	0.211083	0.328988
TRIL	-0.210901	0.328624
OR56A4	0.206061	0.319021
CD207	-0.205227	0.317377
ZC3H12D	-0.205116	0.317159
ZNF385C	-0.201959	0.310967
CCDC57	-0.20164	0.310345
CCDC163	-0.200733	0.308576
CRYBG3	0.199578	0.30633
C14orf132	-0.199445	0.306071
THSD7B	-0.198438	0.304117
SPEM3	0.197557	0.302414
APOL4	0.19721	0.301742
PKD1L3	0.196393	0.300166
CEBPZOS	-0.19454	0.296602
SMIM38	0.194171	0.295894
NUDT18	0.193793	0.29517
WDR97	-0.192132	0.291994
SMIM31	-0.190653	0.289177
EI24	0.190652	0.289175
KRT17	-0.189975	0.28789
GVQW3	0.189734	0.287431
MSANTD5	-0.189292	0.286594
SLC35G4	-0.188957	0.28596
MAP3K14	-0.188342	0.284795
IQANK1	-0.187769	0.283713
LTBP4	-0.187061	0.282378
PERM1	0.186673	0.281646
FAM187A	-0.186543	0.281401
TLE7	-0.185926	0.280242
GPHB5	-0.184078	0.276775
HTD2	-0.184055	0.276731
CFAP74	0.183697	0.276062
OR51F1	0.183501	0.275695
SERPINB11	-0.182323	0.273496
EIF2S3B	0.182168	0.273207
SBK3	0.181774	0.272474
CECR2	-0.181636	0.272217
PCDH11Y	0.181003	0.271041
ZNF595	0.179341	0.26796
NPIPB11	-0.178768	0.266899
MAPK8IP2	-0.177473	0.26451
SARM1	0.177356	0.264294
MYO15B	-0.17732	0.264229
FBLL1	0.177288	0.26417
TEX50	0.17545	0.260793
NLRP2B	-0.175304	0.260526
SMIM41	0.174401	0.258873
ZNF275	-0.173	0.256316
ZNF431	-0.17114	0.252934
PRIM2	-0.169805	0.250516
LRRC53	0.169655	0.250245
C8orf89	-0.16915	0.249332
NFILZ	-0.169006	0.249073
PRR36	0.167392	0.246165
SPMIP1	-0.166072	0.243797
CD24	-0.164796	0.241513
DCDC2C	-0.164792	0.241506
XNDC1N	-0.163488	0.23918
ERVH48-1	-0.161449	0.235558
CCDC154	0.161331	0.235348
TMEM265	-0.160865	0.234524
RYK	-0.160844	0.234487
SHISA8	0.160059	0.233099
USP17L7	-0.159854	0.232736
JRK	0.159251	0.231674
KLF18	-0.158995	0.231222
ZFTRAF1	0.158262	0.229931
SYN2	0.158179	0.229786
PAPOLB	0.157191	0.228051
CSNKA2IP	-0.156988	0.227694
MILR1	0.156712	0.227211
C20orf204	0.156564	0.226952
TUBA4B	-0.156388	0.226644
LACTBL1	0.155806	0.225627
OOSP3	-0.155603	0.22527
GSTT4	0.155298	0.224738
TREH	0.154895	0.224036
C1orf167	-0.154379	0.223136
MUC13	-0.15409	0.222633
GSG1L2	-0.153191	0.22107
ZNF724	-0.152853	0.220483
SMIM27	0.150972	0.217225
PRAMEF17	-0.150732	0.216811
ZNF274	0.150362	0.216172
ZNF735	0.150178	0.215856
SLC46A1	-0.149834	0.215262
CCDC197	-0.149293	0.214332
PLCXD1	0.155057	0.212547
SLC35F4	-0.148161	0.212386
C2orf81	-0.14814	0.21235
MARCOL	0.147905	0.211947
VSIG10L2	-0.147451	0.211169
PTTG1IP2	0.145143	0.207227
FOXL3	-0.144602	0.206305
KIF5C	-0.144277	0.205753
NAIP	-0.144216	0.205649
ASXL2	-0.144193	0.20561
FAM227A	-0.143042	0.203657
CCDC187	-0.136463	0.192598
DCAF13	0.135634	0.191217
CTXND1	0.134815	0.189856
KIAA0040	-0.134619	0.18953
PABPC4L	-0.134327	0.189047
PRSS41	-0.13375	0.188089
MRLN	0.133746	0.188084
SMIM32	-0.132122	0.185399
APELA	0.131278	0.184006
UNC93B1	-0.130787	0.183199
CLDN34	0.130365	0.182506
MYMX	0.129615	0.181276

## Sheet: Fig4E
total LD area [um2] per cell
ctrl	FA18:1 (200 uM)	FA18:1 (200 uM) +DGATi	FA20:4 (200 uM)	FA20:4 (200 uM) + DGATi
414	2979	0	2295	0
118	2187	0	4142	0
217	742	21	2990	3
78	2519	0	2917	3
415	2900	4	1870	0
224	3675	0	1424	0
385	1880	0	1546	0
602	2848	0	394	0
455	4142	0	3874	0
453	1629	0	493	0
0	653	0	1283	0
32	3095	0	1420	0
229	1969	3	2513	0
35	2249	63	1358	0
132	5994	0	2113	0
84	5989	4	1793	0
0	1691	0	1257	0
0	680	0	1456	0
185	3076	0	1752	0
19	1676	0	1290	0
22	1598	0	1266	0
31	2977	0	1404	0
639	2753	0	733	0
288	946	0	3002	0
1902	2309	0	1640	0
185	1172	0	1411	0
365	2056	0	1766	0
85	1306	0	1878	0
605	3275	0	2131	0
89	999	0	2310	0
184	3014	0	1454	0
335	2831	0	1635	4
0	2337	0	1553	4
23	4630	0	1473	4
13	567	27	2307	0
139	1356	0	1790	0
21	3697	0	2067	0
45	5256	3	858	0
1317	914	0	1400	0
216	1846	0	904	3
405	2732	16	979	0
373	3507	3	895	0
467	5925	0	1127	0
324	2697	4	1215	0
0	3866	0	1058	0
629	905	133	3924	0
836	1872	0	543	0
820	4146	0	915	0
87	1494	0	1789	0
1195	1494	0	1736	0
0	1464	0	225	0
135	1520	0	1383	0
694	3356	4	439	0
207	1158	67	1154	15
535	1313	0	1169	3
492	670	0	1699	0
156	1349	0	360	0
30	1872	0	896	0
140	1269	3	2421	0
0	926	20	976	0
253	655	0	675	0
43	1562	0	1329	0
219	1599	0	2480	0
286	2721	0	728	0
589	758	21	1092	0
31	2178	0	1389	0
154	3942	0	771	0
314	1019	0	1839	30
161	1901	0	2151	0
16	2398	0	935	0
592	1651	0	1503	3
117	1930	0	1556	0
87	1981	0	1095	0
957	1627	73	691	0
1325	2928	0	1895	0
690	3625	0	1417	0
385	3143	64	445	0
213	537	3	893	0
991	2409	4	675	0
392	2126	0	1142	0
206	1184	0	669	0
380	568	0	1593	0
30	2480	3	1685	0
30	900	0	875	0
104	1281	20	2211	0
17	2158	0	260	0
80	1641	0	564	0
0	2578	0	1755	0
1711	2439	0	877	0
35	1729	86	1764	3
554	19	0	667	0
93	2016	0	923	0
591	372	0	2087	0
73	2702	0	2130	0
0	1099	0	3052	0
138	675	0	460	0
127	2782	0	1394	6
474	915	0	1189	0
1569	759	3	892	0
19	202	0	1279	0
303	2441	0	1581	0
426	253	0	1075	0
4	2404	0	698	0
122	1947	0	1008	0
69	1964	0	673	0
49	1721	0	311	0
595	3229	0	785	0
1489	2009	0	622	0
32	1391	0	1202	3
0	1294	0	1444	0
375	876	21	1734	0
101	3544	0	3176	0
19	2241	0	459	0
232	1750	0	882	0
43	742	0	1775	0
57	855	0	1983	0
9	1207	3	790	3
1331	1280	0	482	4
3153	2705	0	2317	3
106	1810	0	915	0
927	382	0	813	0
149	3058	0	571	4
1372	1423	0	1437	0
326	684	2	1019	0
1297	1784	0	1731	0
311	2065	0	1824	0
1779	1088	0	748	0
184	924	0	3005	0
975	2283	0	1093	0
515	2172	0	634	0
267	582	0	347	0
51	1670	0	566	0
366	2018	0	1266	3
175	923	0	110	0
101	1148	0	483	0
87	2145	0	1193	0
523	1062	0	1265	0
31	1364	4	2805	0
152	1546	0	232	0
18	817	0	1248	0
190	2038	0	651	0
253	1291	0	1616	0
1489	2029	0	1535	0
25	1971	0	397	0
294	2482	0	577	0
129	2229	0	1940	0
14	2513	0	1227	0
31	1566	52	1220	0
13	4327	0	543	0
216	733	0	1178	0
88	4672	0	1579	0
0	2114	0	1063	0
292	1319	0	870	0
66	586	0	1171	0
38	2124	0	533	0
207	510	0	832	0
52	578	0	2260	0
131	1099	0	531	0
984	1560	0	1198	3
1156	1687	0	389	0
398	3469	0	1022	0
33	1336	0	1401	0
69	686	0	1348	0
0	2382	0	131	0
0	1478	0	646	0
141	2408	11	1063	0
23	2090	0	592	0
147	1642	4	1026	0
16	1853	0	1397	18
224	894	0	982	0
415	1724	0	772	0
13	998	0	678	4
3	1196	0	724	0
48	2264	0	402	0
76	728	0	956	0
78	479	0	771	0
365	1174	0	1200	0
610	573	20	1188	0
0	275	30	943	0
77	1204	0	1263	0
119	621	0	576	3
23	1369	0	437	0
384	1079	0	1139	0
232	2079	0	321	0
86	2380	0	1116	0
23	360	0	234	0
31	1571	0	1706	0
0	1605	0	841	0
1371	771	0	1321	0
73	1405	0	929	0
73	1233	0	603	0
1192	2509	19	1513	0
0	1974	0	748	0
0	1155	0	1654	0
1538	1831	0	988	0
42	1628	24	962	0
327	1250	0	1061	0
405	2390	0	931	27
258	978	0	882	0
517	1331	0	621	0
151	532	28	1063	0
0	2592	0	1164	0
52	1124	0	672	0
275	1712	0	363	4
0	249	0	822	0
439	252	0	749	0
99	929	0	788	0
3802	2576	0	1697	0
362	797	0	1293	14
92	2411	14	1611	0
0	326	0	1341	0
865	1601	0	1675	3
265	1088	0	746	0
0	1394	0	776	0
888	1253	0	813	0
0	1429	0	343	0
814	2043	0	165	0
577	1698	0	131	0
893	1560	112	1607	4
39	671	0	1414	0
1443	1461	85	558	4
0	1116	0	1862	0
64	1277	0	636	0
1391	783	0	1355	0
220	354	0	395	16
1330	652	0	1780	0
1170	904	0	662	0
346	414	4	110	0
1163	402	0	1476	0
1696	1354	0	1991	0
1008	1177	0	1334	0
26	636	0	637	0
117	957	0	378	0
162	1712	33	2001	0
85	1242	0	500	0
89	1226	0	432	0
98	1232	31	81	0
308	927	0	611	0
26	985	13	737	0
723	1135	0	927	0
94	2025	0	1070	0
249	1729	0	1154	0
210	1348	0	696	0
447	1021	0	1159	0
481	1188	0	1173	0
0	1168	0	1140	0
490	101	0	193	0
356	1387	0	281	0
0	1425	0	572	12
72	902	12	1243	0
101	176	0	631	0
42	707	0	1497	0
861	1918	0	928	0
54	2370	0	922	0
57	2234	0	1847	0
66	1164	0	861	0
63	2014	0	877	0
0	3079	0	1321	0
1314	3649	0	487	143
60	1527	0	1743	0
12	382	0	628	0
2277	1885	0	962	0
224	158	0	548	62
1215	3284	0	471	0
73	723	0	645	0
0	717	0	764	20
57	1423	0	573	0
365	1755	0	518	0
64	438	0	488	0
34	843	0	1274	19
17	252	0	454	0
113	1969	0	1244	0
192	1974	0	390	0
34	1491	0	154	0
179	478	0	262	0
126	1294	0	934	3
33	684	0	1649	0
227	34	0	1867	0
1654	1683	0	662	13
150	1947	0	294	0
273	2025	0	1165	0
49	1290	126	189	0
401	1154	0	1525	0
35	1379	4	555	0
202	715	0	858	0
31	1653	0	1300	0
0	1009	2	310	0
365	1611	0	1248	0
56	977	0	531	4
161	1813	0	347	0
736	615	0	129	0
147	1128	0	1084	0
468	1076	0	97	0
105	379	0	887	0
380	893	0	260	0
19	377	0	402	0
569	1291	0	968	0
211	1189	0	403	0
100	1511	0	89	0
62	716	0	330	0
970	145	0	1824	4
860	370	0	736	0
416	546	0	419	0
673	1494	0	0	0
73	1713	0	135	0
24	779	0	544	22
17	1301	80	747	0
131	986	0	494	0
38	1429	0	1511	0
863	1270	0	601	64
53	249	0	1200	0
14	1246	0	1053	0
207	1397	0	1007	0
0	1066	0	408	0
334	1446	0	279	4
40	686	0	1135	0
146	791	0	136	0
113	1200	26	580	0
29	1306	0	925	0
325	917	0	1853	0
355	1400	0	1294	0
0	827	0	197	0
0	811	0	872	0
24	1041	0	1255	0
0	82	0	1545	0
175	600	0	1382	0
115	398	0	567	0
38	354	0	98	0
157	928	0	822	0
42	206	0	1095	0
205	1106	0	501	0
709	868	0	545	0
118	507	0	222	0
160	712	0	98	0
239	933	0	699	0
1274	449	80	815	0
38	425	0	1404	0
792	443	31	1327	0
864	1043	0	622	0
104	158	0	947	0
147	1008	0	617	0
561	707	0	971	0
274	333	0	109	18
0	669	0	466	0
89	809	0	1666	0
0	1601	0	858	0
1209	954	0	826	0
164	950	0	881	0
0	657	0	1154	0
14	297	0	418	0
690	506	0	1070	0
259	477	0	1664	0
0	500	0	87	0
0	601	0	683	0
68	594	0	62	0
606	470	0	514	0
0	1104	0	673	0
36	634	0	525	0
926	413	0	76	0
0	647	0	616	0
123	800	0	1290	0
987	648	0	568	0
557	72	0	606	0
4	217	0	796	3
32	172	0	590	0
0	599	0	1459	16
13	388	0	789	0
652	255	0	701	0
24	361	0	925	0
790	269	0	3020	0
39	53	4	1482	0
170	339	0	344	0
88	0	0	951	0
500	346	0	1031	0
115	150	0	1152	0
132	2683	0	1027	0
0	599	0	298	0
363	2984	259	712	0
0	340	0	0	0
516	6001	0	396	0
173	1986	0	454	0
56	998	0	921	0
771	2675	0	937	0
536	2679	0	432	0
0	1406	0	1464	0
84	4896	0	386	0
184	1155	30	489	0
8	369	0	756	0
0	3444	0	177	0
104	1908	0	1330	0
0	3746	0	500	0
0	1933	0	1013	0
428	2869	0	986	0
17	2506	0	120	0
58	2778	0	891	0
434	3216	0	402	0
2235	2875	0	1273	0
542	2804	0	255	0
474	2263	45	437	0
577	2997	0	1541	0
98	2831	10	1143	0
360	195	0	363	0
413	1645	0	105	0
0	2408	0	185	0
359	1769	0	617	0
218	1754	263	0	22
143	3309	0	1719	0
246	1470	0	551	0
0	536	4	414	0
0	1268	0	844	0
0	4683	0	267	0
232	1850	0	820	0
1044	2203	0	64	0
0	2785	0	902	0
70	2215	3	541	0
145	1507	0	459	0
75	476	0	1168	0
1616	1283	0	238	0
244	2277	0	411	0
1439	568	20	495	0
0	2458	0	1871	0
622	902	0	1050	0
0	1282	0	645	0
127	2610	0	516	0
0	2797	0	400	0
1271	2891	0	452	0
164	1984	14	637	0
1449	742	114	206	0
0	1638	0	899	0
36	1438	0	107	0
98	591	0	356	0
0	2988	0	51	0
845	1958	0	162	0
19	1518	19	756	0
185	1355	0	74	0
60	2334	0	429	0
235	1560	0	992	0
249	2533	0	412	0
384	534	0	784	148
455	2303	0	397	0
987	979	0	651	0
51	1747	0	177	0
12	4637	0	270	0
174	1593	16	1631	0
519	2612	0	0	0
879	1020	0	613	0
505	3106	0	0	0
0	2886	0	552	0
0	738	0	1867	0
214	1125	0	230	0
90	1947	0	323	0
0	2547	4	376	0
0	1130	0	132	0
489	3139	0	470	3
31	812	0	122	0
17	3467	0	264	0
0	1972	0	446	0
194	719	0	205	0
0	3514	0	222	23
0	1543	0	490	65
65	1528	0	228	0
23	969	0	332	0
0	3034	0	0	0
8	2710	0	142	0
0	1126	0	68	0
0	1960	0	706	0
9	2675	0	574	0
32	683	0	570	0
423	1424	0	744	0
49	2912	0	13	4
185	1629	0	360	0
104	1413	0	198	0
0	314	0	87	0
213	1705	0	108	0
0	1880	0	213	3
0	3693	0	0	0
115	889	0	90	0
25	4006	0	0	0
0	1936	0	268	0
246	323	0	0	0
63	1426	0	37	0
9	4813	0	53	0
0	1639	0	31	3
40	4479	0	83	0
0	2408	0	2397	0
57	1525	0	3013	0
0	4772	0	1139	0
0	975	0	1388	0
135	1458	0	1636	0
0	2503	0	3796	0
0	2388	0	2837	0
47	2505	0	826	0
82	954	0	1705	0
293	1897	0	1203	0
9	2993	0	1260	0
0	819	0	1032	0
0	951	0	502	0
217	1491	0	1850	0
40	1624	4	605	0
124	1368	0	1070	0
39	527	45	2129	0
79	2935	0	571	0
21	1991	0	1102	0
109	1561	27	2458	0
13	919	0	1694	4
33	1051	0	828	0
0	2999	19	1253	0
0	1317	0	1044	0
92	769	0	2275	0
3	1115	0	1705	0
66	2619	0	1155	0
0	1914	4	1707	0
20	3902	0	913	0
0	721	0	2059	0
0	6494	3	2239	4
0	617	0	1340	0
11	945	0	363	0
15	1448	0	95	0
10	1931	0	2508	0
41	1175	15	1693	0
0	2274	4	505	0
0	3863	4	2978	0
70	1425	0	1605	0
0	1244	29	344	0
10	2390	0	1170	0
0	1689	0	849	0
0	1168	0	1185	33
203	1527	0	2182	4
48	4046	0	1931	4
0	949	0	1645	0
38	1035	0	697	0
0	73	85	1395	0
46	1845	0	1897	0
46	5975	0	1442	0
86	490	0	443	11
75	1005	4	1308	0
40	1101	0	753	0
4	537	0	808	0
26	1391	0	812	4
0	2335	0	1462	0
0	903	0	268	0
0	223	0	966	3
39	2562	0	1809	84
127	881	4	637	0
84	610	0	2009	0
0	613	0	948	16
47	887	3	3232	0
0	2355	0	1834	0
65	1144	4	569	0
0	1203	0	686	0
33	1166	0	1622	0
0	1716	0	1502	0
21	636	16	1267	0
0	1646	0	1818	0
14	2027	3	487	0
54	1085	0	507	0
11	1320	0	1925	0
110	1078	0	1275	0
0	1414	0	1369	0
0	1298	0	1247	0
0	2252	4	1762	0
22	608	0	880	0
0	622	0	1013	0
117	911	4	1824	0
20	1521	0	1584	0
16	448	0	427	0
13	1502	0	825	0
0	818	0	449	4
0	1578	0	409	0
0	5478	0	1166	0
167	1118	4	619	0
3	212	0	589	0
3	454	0	705	0
13	695	0	864	4
50	2072	0	1311	0
9	859	0	523	0
0	1715	0	2205	0
0	602	0	985	0
0	749	0	1399	0
209	779	0	917	0
17	2950	0	777	0
25	456	0	1079	0
4	840	0	644	0
14	1282	0	1488	4
0	481	0	360	0
0	648	46	1554	0
0	3040	123	1798	0
0	1510	0	659	0
0	333	104	673	0
64	819	4	621	0
13	705	15	1547	115
0	940	0	964	0
12	623	0	435	0
0	501	0	701	0
0	1584	15	1401	0
22	2005	0	385	0
49	1983	0	824	0
75	1415	42	250	0
0	1383	0	1653	0
0	1426	3	951	0
0	410	0	836	0
0	666	0	616	0
136	845	0	388	0
0	1289	0	864	0
74	742	0	1709	0
0	1800	0	1186	0
29	1028	0	1396	102
367	716	0	784	0
78	2019	0	1446	0
0	718	0	969	0
0	1358	0	983	0
0	1795	0	526	0
0	462	0	1372	0
0	1225	0	713	0
0	1038	0	1278	0
36	302	0	556	0
0	167	0	1349	0
189	1552	0	2277	0
0	726	0	1374	0
0	1303	0	1824	4
9	1391	0	597	0
0	761	0	1465	0
0	384	0	447	3
0	467	0	2314	0
13	2198	0	244	4
31	1011	0	1029	0
30	1528	0	2125	0
20	1388	0	1662	0
0	2399	0	280	0
41	621	0	786	0
0	1232	30	628	0
0	747	0	1809	0
15	296	0	1942	0
0	161	0	992	0
0	34	0	927	0
0	525	0	991	0
0	759	28	1637	0
0	987	0	1804	0
0	1212	0	2099	0
4	555	0	693	4
0	978	0	1043	0
0	694	0	973	0
107	915	0	927	0
11	753	0	697	0
0	1004	0	609	0
12	1311	0	1703	0
0	1127	0	86	0
0	1417	0	1305	0
0	595	0	190	0
0	110	0	1176	0
0	1199	3	592	0
0	475	4	448	0
4	1464	0	325	0
332	499	0	802	0
0	778	0	741	0
85	554	0	993	0
0	1193	28	877	0
49	1310	0	911	0
0	3404	0	794	0
0	1138	0	1783	0
0	857	0	1757	0
29	1362	0	779	0
13	1465	0	538	0
0	722	0	290	0
0	1294	0	466	0
45	245	0	473	0
34	1521	0	689	0
0	513	0	932	12
0	1052	0	1210	0
0	1423	0	1856	0
0	503	0	986	0
0	985	13	906	0
0	588	0	1341	0
0	823	30	653	0
0	1356	0	1667	0
27	880	0	745	0
17	1860	0	417	0
12	614	0	854	3
16	1646	0	719	0
38	1365	0	354	0
0	2796	0	2263	0
0	1151	0	1159	0
19	866	0	750	0
0	1702	47	786	0
0	623	0	372	0
0	508	0	603	0
0	407	32	878	0
0	1152	0	447	0
0	738	0	192	0
0	1064	0	172	0
3	271	0	814	0
0	922	0	299	0
17	883	0	880	0
0	605	0	1359	0
0	1271	0	491	0
0	1859	0	538	0
0	579	0	1160	0
0	955	0	918	0
3	714	0	1244	0
0	212	0	941	0
0	1162	0	45	0
171	430	0	96	0
153	578	0	1126	0
0	800	0	317	0
3	1112	0	1455	0
116	700	0	1898	0
42	898	16	1529	0
0	659	0	2064	0
0	94	0	530	0
0	809	0	238	0
0	1423	0	1366	0
0	447	0	340	0
8	690	0	378	0
0	465	16	664	0
0	1138	0	2503	0
0	496	3	913	0
81	840	0	662	3
41	610	0	780	0
0	1093	0	1905	0
87	530	0	1110	0
0	661	0	263	0
183	709	0	1072	0
0	768	0	1679	0
0	968	0	1065	0
0	871	0	715	0
3	251	0	1231	0
27	462	0	1089	0
35	1248	0	1228	0
0	88	0	1013	0
0	1099	0	859	0
0	1103	0	806	0
0	166	95	2216	0
0	92	0	1161	4
118	290	0	1759	0
46	685	0	985	4
30	71	0	1096	0
86	246	0	424	0
0	182	0	831	0
29	849	0	415	0
0	297	182	546	0
0	103	0	645	0
0	539	33	477	0
35	386	80	877	41
350	216	0	974	0
0	583	0	719	0
27	1179	0	787	0
0	597	0	497	0
0	208	0	1137	0
50	708	0	1853	0
0	159	0	477	0
24	600	0	489	0
50	98	0	1120	0
0	243	0	964	0
4	178	0	107	0
33	259	0	1022	0
41	301	0	543	0
4	371	0	2478	0
14	251	0	2658	0
55	1410	0	758	0
0	769	0	190	0
177	791	0	537	0
0	1740	0	1159	40
0	920	0	1005	0
0	1274	3	678	0
0	1263	41	652	0
0	666	0	560	0
0	4582	0	817	0
5	1607	0	1120	0
0	3249	0	859	0
0	1635	0	703	0
27	1635	0	771	0
30	1015	0	653	0
0	338	0	519	0
0	853	0	1402	0
9	1521	0	344	0
0	740	13	1121	0
17	1749	0	780	0
49	900	0	282	0
61	899	0	931	0
39	2178	0	836	0
0	4030	0	853	0
14	1021	0	414	0
28	1841	0	681	0
0	435	0	1018	0
0	2231	0	2790	0
0	906	0	1515	0
19	1959	0	1119	0
0	1098	0	395	0
0	445	0	936	0
54	898	0	1317	0
22	991	0	959	0
40	671	0	660	0
0	1341	0	970	0
0	329	0	1011	0
0	1537	0	102	0
0	1223	4	218	0
0	449	0	719	0
0	1229	0	447	0
19	1508	0	1988	0
0	131	0	1102	0
14	957	2	191	0
0	796	0	271	0
13	1637	0	814	0
24	2526	0	934	0
44	1043	0	785	0
49	1144	0	1578	0
0	1433	0	707	0
0	2059	0	901	0
0	573	0	310	0
46	1569	0	591	0
0	1184	0	420	0
0	496	64	1411	0
0	1724	0	282	0
22	2929	0	42	0
68	1204	0	1446	0
0	269	3	390	0
0	734	0	419	0
15	2163	0	893	0
11	1482	12	528	0
21	1033	0	701	0
0	305	0	300	0
0	1867	0	539	0
0	3736	0	765	0
0	1234	0	725	0
67	2852	0	1199	0
15	4053	0	142	0
0	2195	0	1458	0
23	672	74	1083	0
0	834	0	294	0
54	282	0	210	0
0	1284	0	1108	0
68	625	0	598	0
25	611	0	473	0
0	1859	40	270	0
17	713	0	651	0
114	1261	0	274	0
0	1182	0	273	0
55	772	0	370	0
0	191	0	1048	0
10	867	0	376	0
9	1019	0	315	0
24	2072	0	235	0
0	177	0	1310	0
56	1840	0	751	0
20	586	31	628	0
0	1744	0	1065	0
0	614	0	1559	0
10	1897	0	508	0
8	1123	0	1012	33
0	308	0	573	0
860	3304	0	453	0
68	682	0	911	0
0	1042	0	1005	167
33	1613	0	496	0
0	1518	0	553	0
0	802	4	616	0
738	1044	0	736	0
0	777	0	1192	0
24	1582	0	99	0
27	1106	0	790	0
40	892	0	461	0
0	1095	0	783	0
0	1387	0	264	69
4	913	0	480	0
37	602	0	722	4
33	1454	0	804	4
0	689	0	1060	0
33	121	0	7	0
0	2076	0	1200	4
0	1184	0	398	4
0	1759	0	1675	0
0	3076	0	595	0
0	300	0	252	0
0	648	0	998	0
85	193	0	941	0
60	1267	0	600	0
73	974	0	1122	0
0	1700	13	784	0
0	702	0	247	0
33	815	101	1254	0
232	1423	0	1383	0
0	442	0	552	0
0	539	0	641	0
27	268	0	421	0
65	2321	0	618	0
42	1206	0	316	0
0	529	0	875	0
0	1544	0	877	0
0	894	0	966	0
0	713	0	434	0
0	1296	0	131	0
91	1731	0	1077	0
0	634	0	547	4
5	1690	0	64	0
218	1943	0	317	0
0	2229	0	165	0
0	1806	0	314	0
0	1855	0	538	0
0	1489	0	728	0
0	1709	0	0	0
4	450	0	270	0
0	298	0	305	0
0	1538	0	357	0
26	1197	0	316	0
0	1046	0	73	0
0	1523	0	435	0
0	1848	0	448	3
0	2549	0	216	0
0	392	0	439	0
0	673	0	291	0
0	1052	0	280	0
0	966	0	970	0
16	1804	0	863	0
26	1905	0	639	0
123	667	0	55	0
0	639	0	290	0
44	628	0	488	0
58	1409	0	1362	4
32	1596	0	290	0
13	1179	0	380	0
19	881	0	43	0
64	484	0	277	0
262	2364	0	1110	0
50	463	0	713	0
0	207	0	420	0
0	1203	0	73	0
23	414	21	196	15
19	889	0	59	0
33	402	0	567	0
15	2033	0	336	0
52	2632	0	1152	0
0	514	0	1127	0
156	1327	0	428	0
48	1414	27	17	0
0	1421	0	338	0
104	1264	46	175	0
0	528	0	374	0
113	320	5	382	0
11	2427	0	368	0
237	962	0	812	4
0	687	14	111	0
266	1208	3	499	0
45	1102	0	261	0
31	954	0	118	0
0	1569	0	209	0
37	1132	0	292	0
49	569	0	320	0
60	738	0	668	0
50	2516	0	244	0
45	2157	0	208	0
0	1798	0	984	0
5	701	0	396	34
34	397	0	593	0
25	516	0	0	0
18	1677	20	170	0
50	686	0	400	0
25	1437	0	147	0
0	2357	0	311	0
100	1407	4	299	0
146	298	12	583	0
130	438	0	616	0
0	680	0	538	0
14	1192	0	172	0
0	548	0	80	0
12	858	0	477	21
0	947	0	869	0
10	1448	0	95	0
0	731	0	102	0
9	164	0	459	0
74	1495	0	260	0
64	1695	0	591	0
38	497	0	70	0
124	1033	0	558	0
0	856	0	43	0
47	1957	3	225	0
0	756	0	125	0
0	1092	0	31	4
41	1297	0	42	0
0	424	0	380	0
67	346	0	194	4
0	872	0	16	0
0	857	0	172	0
130	523	0	110	0
0	602	0	15	0
17	1787	0	384	0
40	1042	0	186	0
33	2069	0	58	0
17	2090	0	85	4
108	628	0	0	0
73	537	0	1056	0
0	151	0	826	0
0	1076	0	1711	3
39	254	0	1574	4
89	366	0	2154	0
84	1968	0	742	0
32	896	0	726	0
31	563	0	273	0
235	1413	0	899	0
102	785	67	2164	0
299	664	0	1682	0
205	864	0	1228	0
14	682	0	1749	0
21	73	0	1427	3
47	1207	0	608	0
0	834	19	575	0
0	1000	30	2192	0
28	382	0	985	0
42	1320	0	154	0
0	1224	117	668	0
54	1046	0	1367	0
53	478	0	406	0
107	641	0	1028	0
32	602	0	293	0
29	1361	0	752	0
27	571	4	553	0
0	818	183	442	0
38	441	44	2448	0
0	703	0	1812	0
10	507	0	1018	0
116	1383	2	2623	0
0	677	0	401	0
71	1072	0	321	0
91	1180	0	1256	4
54	334	0	714	0
51	392	0	478	0
0	833	0	878	0
213	928	0	1327	0
0	1035	0	161	0
54	351	0	441	19
0	820	0	84	0
0	292	0	1424	0
0	1067	0	1135	0
0	730	0	3369	73
20	1513	0	490	0
52	1276	0	603	0
63	610	0	184	0
0	735	0	1498	15
17	1050	0	1269	0
0	856	0	2243	0
82	97	0	3683	0
13	1094	0	917	0
0	207	0	1309	0
10	348	0	440	0
8	1093	0	483	0
12	96	0	1626	0
0	396	0	2288	0
24	1392	0	497	0
50	303	24	737	0
79	546	4	219	0
0	1283	0	1429	0
0	299	0	543	0
0	141	0	428	0
0	849	0	1125	0
14	996	0	1475	0
4	514	0	476	0
0	261	0	212	0
25	1221	0	1141	0
15	891	0	3226	0
0	928	0	644	0
21	767	37	921	0
28	1175	4	889	0
0	731	0	1710	0
65	1116	0	334	0
205	1316	0	1542	0
27	1044	0	1150	0
0	538	0	603	0
144	1168	0	449	4
44	507	0	264	0
19	140	0	1179	0
229	917	0	788	0
50	0	0	1083	0
0	769	0	1143	0
0	2500	0	564	0
166	595	0	617	0
12	926	0	2715	0
59	801	44	1126	0
0	926	0	1482	0
14	497	0	570	0
0	528	0	676	0
71	404	0	194	0
0	878	0	1183	0
129	558	0	1626	0
37	1083	3	2487	0
15	719	4	1266	0
0	442	0	1154	0
0	1564	0	512	0
0	571	0	1211	0
171	495	0	157	0
45	357	0	448	0
20	349	0	1017	0
109	1660	0	288	0
3	825	0	377	4
0	1321	0	194	0
0	311	0	700	0
0	547	0	852	0
93	253	0	1681	0
48	322	0	197	4
0	361	0	1717	0
50	490	0	1158	0
69	614	22	1263	0
0	1147	0	963	0
54	795	0	434	3
0	110	4	13	0
12	540	0	1916	0
23	649	0	1113	4
18	583	0	498	0
32	334	0	14	0
0	64	3	702	3
15	318	0	2073	0
76	364	0	732	0
0	108	0	758	0
26	449	3	86	0
0	429	0	968	0
164	764	0	104	0
13	849	0	1174	88
21	128	0	501	0
0	789	0	848	0
119	466	0	715	0
63	293	4	1260	0
99	14	0	1228	0
13	171	0	496	0
0	449	0	1335	0
0	347	17	1047	0
24	367	30	909	0
0	346	0	78	0
19	434	0	668	0
0	485	0	966	0
59	322	0	1818	0
19	50	0	0	0
0	627	0	589	0
9	0	0	968	0
9	53	4	1441	0
38	0	0	1849	0
0	271	0	1379	0
23	285	0	640	0
13	162	0	1412	0
50	310	0	563	0
0	237	0	407	0
387	18	0	644	0
15	46	0	0	0
0	43	0	452	0
0	237	0	557	0
0	0	0	566	0
92	386	0	1061	4
0	0	0	46	0
0	0	0	844	0
0		0	1203	0
19		0	344	0
0		0	1397	0
0		0	17	4
26		0	754	0
158		0	838	0
0		0	382	0
55		0	514	0
0		0	678	0
93		0	1689	0
15		0	485	0
0		0	925	0
0		0	227	0
0		0	1090	0
8		22	958	0
28		0	776	0
23		0	498	0
56		0	1394	0
21		0	432	0
0		0	734	0
12		0	756	0
0		0	416	0
156		0	1227	0
27		0	898	0
37		0	464	0
0		0	1002	0
0		0	785	0
0		0	1081	0
0		0	1136	0
12		0	779	0
0		0	511	0
13		4	822	0
14		0	1395	0
0		0	170	0
40		0	354	0
53		0	529	0
121		0	677	0
0		0	593	0
0		0	572	0
0		0	1005	0
0		0	878	0
0		0	1566	0
0		0	144	0
0		0	803	0
43		12	1764	0
18		0	1091	0
151		0	1297	0
0		0	137	0
226		0	695	0
149		0	354	0
29		0	1457	0
11		0	464	0
17		0	1834	0
17		0	812	0
9		0	554	0
0		0	726	0
0		0	1141	0
53		0	0	0
0		0	644	0
56		0	393	0
162		0	1140	0
0		0	1548	0
76		0	1234	0
16		0	958	0
0		0	584	13
2		0	166	0
107		0	908	0
0		0	785	0
0		0	1739	0
42		0	437	0
65		0	721	0
0		0	465	0
189		23	596	0
0		0	535	0
22		0	160	0
0		36	771	0
0		0	1521	0
292		0	818	0
133		0	937	0
0		0	957	0
0		0	293	0
63		0	1015	0
0		0	416	0
19		0	331	0
0		0	1313	0
0		0	912	0
23		0	50	0
198		0	456	0
43		0	310	0
131		0	958	0
0		0	1084	0
11		0	529	0
25		0	47	0
0		0	443	0
96		0	54	0
32		0	857	0
0		0	30	0
50		0	902	0
36		0	369	0
0		5	196	0
53		0	1326	0
0		0	100	0
14		0	242	0
74		0	628	0
11		0	1031	0
106		0	1644	0
0		0	328	0
0		0	1231	0
0		0	1818	0
62		0	393	0
0		0	670	0
17		0	893	0
34		0	0	0
0		0	88	0
32		3	451	0
169		0	430	0
0		0	227	0
124		0	450	0
0		0	38	0
334		0	1650	0
225		0	122	0
70		4	627	0
0		0	449	0
35		0	781	0
0		20	401	0
36		0	412	0
34		0	498	0
0		0	858	0
0		0	480	0
0		0	130	0
0		4	246	0
0		0	716	0
49		0	713	0
62		0	477	0
465		0	210	0
16		0	548	0
12		0	531	0
25		0	154	0
0		0	659	0
369		0	1343	0
0		0	389	0
126		0	664	0
68		0	1332
0		0	467
318		0	1230
34		0	651
0		0	454
0		0	142
0		0	1909
10		0	1621
27		0	427
0		0	88
21		0	1158
0		0	450
70		0	415
0		0	1244
47		12	295
0		0	995
0		0	622
442		0	228
0		0	575
228		0	1321
79		39	170
82		0	188
24		0	145
0		0	274
56		0	415
53		0	1000
0		0	185
16		0	562
0		0	225
0		0	504
0		0	130
0		0	653
42		0	127
25		36	808
0		0	284
16		0	454
0		0	1405
0		0	583
0		0	391
0		0	535
38		0	515
33		0	311
65		0	87
0		0	191
0		0	1109
0		0	906
69		0	311
0		0	242
0		0	319
0		0	465
0		0	1624
0		0	0
91		0	694
83		0	409
0		0	313
0		0	985
43		0	521
0		0	810
0		0	618
0		0	1077
15		0	302
12		0	924
0		0	590
0		0	135
32		0	287
0		0	555
0		0	107
0		0	121
132		0	452
10		0	190
0		0	1080
0		0	1001
0		0	364
0		29	373
0			257
0			327
0			158
27			364
0			90
0			631
0			764
0			688
21			716
0			625
0			786
0			136
0			694
			317
			529
			224
			291
			588
			392
			339
			616
			128
			391
			805
			181
			236
			82
			17
			515
			484
			404
			88
			286
			301
			371
			1097
			851
			935
			0
			51
			357
			193
			94
			377
			134
			562
			94
			142
			530
			481
			276
			222
			114
			740
			61
			397
			142
			569
			122
			445
			141
			211
			178
			347
			105
			553
			353
			101
			162
			0
			95
			180
			0
			59
			39
			73
			237
			40
			98
			103

## Sheet: Fig4F
	ctrl			FA 18:1			FA 18:1+DGAT1/2 i			FA 20:4			FA 20:4+DGAT1/2 i
TG [nmol]	2.00749	0	0	26.3514	30.5288	23.5272	0	0	0	21.7509	21.9495	19.3444	0.6409	0	1.46334

## Sheet: Fig4H
	FC(ctrl/FA20:4)	log2(FC(ctrl/FA20:4))	p value	- log10 p
CE 16:0	0.59417	-0.75106	0.001418	2.8484
CE 16:1	0.71058	-0.49293	0.005225	2.282
CE 17:1	0.87981	-0.18473	0.027089	1.5672
CE 18:0	0.58316	-0.77805	0.003022	2.5196
CE 18:1	0.72934	-0.45533	0.002583	2.5879
CE 18:2	0.60095	-0.73468	0.00198	2.7033
CE 18:2.1	0.57301	-0.80337	0.000798	3.0979
CE 18:3	0.57806	-0.7907	0.000945	3.0247
CE 20:1	1.3608	0.44442	0.019984	1.6993
CE 20:2	2.0212	1.0152	0.000779	3.1085
CE 20:2.1	1.4842	0.56972	0.074971	1.1251
CE 20:3	0.55723	-0.84365	0.00098	3.0087
CE 20:4	0.06932	-3.8506	4.46e-05	4.3506
CE 20:5	1.1737	0.23106	0.047912	1.3196
CE 20:5.1	0.071935	-3.7972	0.000115	3.9386
CE 21:3	1.8079	0.85429	0.003288	2.4831
CE 21:4	0.16432	-2.6054	0.000362	3.4408
CE 22:1	2.9835	1.577	0.000772	3.1125
CE 22:2	3.1171	1.6402	9.45e-05	4.0244
CE 22:2.1	2.6729	1.4184	0.002683	2.5715
CE 22:3	1.5339	0.61723	0.006158	2.2106
CE 22:3.1	4.6048	2.2031	7.21e-05	4.142
CE 22:4	0.05666	-4.1415	3.61e-05	4.443
CE 22:5	1.1894	0.25018	0.059842	1.223
CE 22:5.1	1.5802	0.66007	0.001716	2.7654
CE 22:6	1.8239	0.86701	0.001272	2.8955
CE 23:3	2.4822	1.3116	0.002587	2.5872
CE 24:2	5.131	2.3592	0.000382	3.4175
CE 24:2.1	6.3191	2.6597	0.001007	2.9969
CE 24:3	1.8233	0.86653	0.001261	2.8993
CE 24:3.1	2.0553	1.0394	0.023211	1.6343
CE 24:4	0.039387	-4.6662	7.42e-05	4.1297
CE 24:5	0.065997	-3.9215	0.058183	1.2352
CE 24:6	1.5803	0.66021	0.002646	2.5774
CE 26:2	14.244	3.8323	4.06e-05	4.3913
CE 26:3	3.6526	1.8689	0.000261	3.5841
CE 26:4	0.11294	-3.1464	0.000164	3.7863
Cer d16:1_24:1	0.40835	-1.2921	0.000657	3.1827
Cer d17:1_16:0	0.34736	-1.5255	0.003445	2.4628
Cer d17:1_18:0	0.28502	-1.8109	0.000225	3.6476
Cer d17:1_24:1	0.42535	-1.2333	0.001826	2.7384
Cer d18:0_20:0	0.35674	-1.487	0.001839	2.7354
Cer d18:0_22:0	0.53761	-0.89537	0.001274	2.895
Cer d18:0_24:0	1.3189	0.39936	0.017693	1.7522
Cer d18:1_14:0	0.34599	-1.5312	0.001839	2.7354
Cer d18:1_16:0	0.30092	-1.7325	0.000644	3.1908
Cer d18:1_18:0	0.18633	-2.424	8.6e-05	4.0655
Cer d18:1_20:0	0.28073	-1.8327	0.000334	3.4767
Cer d18:1_20:0.1	0.30716	-1.7029	0.000345	3.4622
Cer d18:1_22:0	0.43424	-1.2034	0.000594	3.2262
Cer d18:1_23:0	0.52858	-0.91981	0.001403	2.853
Cer d18:1_24:0	1.0457	0.064423	0.55047	0.25926
Cer d18:1_24:1	0.71564	-0.4827	0.008806	2.0552
Cer d18:1_24:4	0.025684	-5.283	3.61e-05	4.443
Cer d18:1_26:0	1.3643	0.44821	0.008806	2.0552
Cer d18:1_26:1	1.3525	0.43565	0.005605	2.2515
Cer d18:1_26:4	0.037231	-4.7474	3.69e-05	4.4326
Cer d18:2_14:0	1.2731	0.34834	0.05743	1.2409
Cer d18:2_16:0	0.37919	-1.399	0.001229	2.9105
Cer d18:2_18:0	0.12957	-2.9482	8.48e-05	4.0717
Cer d18:2_20:0	0.32342	-1.6285	0.000136	3.8674
Cer d18:2_22:0	0.39434	-1.3425	0.00068	3.1676
Cer d18:2_22:1	0.4113	-1.2817	0.000737	3.1326
Cer d18:2_23:0	0.60103	-0.7345	0.002576	2.589
Cer d18:2_23:1	0.63379	-0.65792	0.005225	2.282
Cer d18:2_24:0	1.235	0.30451	0.052291	1.2816
Cer d18:2_24:1	0.74837	-0.41817	0.017535	1.7561
Cer d18:2_24:2	0.5961	-0.74636	0.00624	2.2048
Cer d18:2_26:0	1.5356	0.61879	0.001149	2.9396
Cer d18:2_26:1	1.4139	0.49963	0.001722	2.764
Cer m18:0_16:0	0.66916	-0.57958	0.010843	1.9649
Cer m18:1_20:0	2.6297	1.3949	0.000591	3.2284
Cer m18:1_22:0	1.7496	0.80702	0.011319	1.9462
Cer m18:1_24:1	1.8881	0.9169	0.004713	2.3267
Cer m18:1_24:1.1	1.6379	0.71186	0.046856	1.3292
DG 14:0_14:0	1.8662	0.90009	0.000426	3.3708
DG 14:0_16:0	3.9733	1.9903	1.4e-05	4.853
DG 14:0_16:1	2.947	1.5592	0.019189	1.717
DG 14:0_20:3	2.3448	1.2294	0.001418	2.8484
DG 14:0_20:4	0.29693	-1.7518	0.000345	3.4622
DG 14:0_22:4	1.6703	0.74009	0.001017	2.9927
DG 14:0_22:6	2.846	1.5089	8.46e-05	4.0728
DG 14:1_20:4	0.85228	-0.2306	0.21421	0.66917
DG 15:0_16:0	2.5293	1.3388	0.000104	3.982
DG 15:0_16:1	5.6813	2.5062	0.001284	2.8914
DG 15:0_18:1	4.9018	2.2933	4.04e-05	4.3937
DG 15:0_20:4	0.25972	-1.945	8.5e-05	4.0708
DG 15:0_22:4	0.63969	-0.64456	0.004075	2.3899
DG 15:0_22:4.1	0.50301	-0.99133	0.00442	2.3546
DG 16:0_16:0	2.1015	1.0714	0.000345	3.4623
DG 16:0_16:0.1	2.9209	1.5464	1.48e-05	4.8295
DG 16:0_16:1	6.3416	2.6648	2.98e-05	4.5259
DG 16:0_16:2	16.78	4.0686	5.44e-05	4.2643
DG 16:0_17:0	3.168	1.6636	3.42e-05	4.4659
DG 16:0_17:0.1	2.7049	1.4356	0.000679	3.1684
DG 16:0_17:0.2	2.3738	1.2472	0.000407	3.3906
DG 16:0_18:0	2.0565	1.0402	0.000101	3.9955
DG 16:0_18:1	5.3216	2.4119	1e-05	5.0001
DG 16:0_18:2	4.6894	2.2294	1.94e-05	4.712
DG 16:0_18:3	2.3306	1.2207	0.000352	3.4539
DG 16:0_19:0	1.9359	0.953	0.000609	3.2156
DG 16:0_20:2	3.4475	1.7856	2.56e-05	4.5918
DG 16:0_20:3	2.9803	1.5755	5.64e-05	4.2485
DG 16:0_20:3.1	2.2972	1.1999	0.000978	3.0097
DG 16:0_20:4	0.25113	-1.9935	1.66e-05	4.7803
DG 16:0_20:5	2.5171	1.3318	0.000121	3.9175
DG 16:0_22:0	1.503	0.58786	0.048764	1.3119
DG 16:0_22:1	4.5525	2.1867	4.97e-06	5.3035
DG 16:0_22:4	0.64213	-0.63907	0.000429	3.3671
DG 16:0_22:5	1.941	0.95683	0.031852	1.4969
DG 16:0_24:0	4.223	2.0783	0.001135	2.945
DG 16:0_24:1	12.196	3.6083	5.94e-05	4.2262
DG 16:0_25:0	6.0118	2.5878	0.006824	2.1659
DG 16:0_26:0	29.991	4.9065	0.000883	3.0541
DG 16:0_26:0.1	19.48	4.2839	0.033683	1.4726
DG 16:0_26:1	78.871	6.3014	3.2e-05	4.4954
DG 16:0_26:1.1	5.3086	2.4083	4.85e-05	4.3143
DG 16:0_28:0	12.692	3.6658	0.029431	1.5312
DG 16:1_17:1	5.137	2.3609	0.001201	2.9204
DG 16:1_17:1.1	9.6583	3.2718	6.4e-05	4.194
DG 16:1_18:1	9.833	3.2976	7.76e-06	5.1102
DG 16:1_18:3	3.7698	1.9145	0.00069	3.1613
DG 16:1_20:3	2.4822	1.3116	8.34e-05	4.0786
DG 16:1_20:4	0.38527	-1.3761	0.000956	3.0197
DG 16:1_22:4	0.95483	-0.06669	0.59413	0.22612
DG 16:1_22:5	2.0965	1.068	0.004917	2.3083
DG 16:1_24:1	7.2301	2.854	0.000102	3.9927
DG 17:0_18:1	9.8709	3.3032	7.42e-05	4.1297
DG 17:0_20:4	0.51954	-0.94469	0.000687	3.1634
DG 17:0_22:4	0.58392	-0.77617	0.006318	2.1994
DG 17:1_18:0	4.0821	2.0293	7.21e-05	4.142
DG 17:1_18:1	8.0289	3.0052	3.64e-05	4.4387
DG 17:1_20:4	0.37595	-1.4114	0.00033	3.4816
DG 17:1_22:4	0.78028	-0.35793	7.34e-05	4.1342
DG 17:1_26:1	5.0613	2.3395	1e-05	5.0001
DG 18:0_18:0	1.1627	0.21749	0.052587	1.2791
DG 18:0_18:1	3.1652	1.6623	2.98e-05	4.5259
DG 18:0_19:3	1.3437	0.42618	0.19035	0.72044
DG 18:0_20:3	6.4226	2.6832	1.16e-05	4.9349
DG 18:0_20:3.1	3.7922	1.923	4.98e-05	4.3031
DG 18:0_20:4	1.1611	0.21555	0.009259	2.0334
DG 18:0_22:3	2.5446	1.3474	0.00069	3.1614
DG 18:0_22:4	0.68494	-0.54594	0.000945	3.0247
DG 18:1_18:1	7.1053	2.8289	1.66e-05	4.7803
DG 18:1_18:2	5.3939	2.4313	6.88e-05	4.1624
DG 18:1_19:1	5.5156	2.4635	3.61e-05	4.443
DG 18:1_20:0	2.8109	1.491	0.000505	3.2965
DG 18:1_20:1	5.5236	2.4656	2.42e-05	4.6169
DG 18:1_20:2	6.9136	2.7894	0.000985	3.0065
DG 18:1_20:4	0.38762	-1.3673	3.69e-05	4.4326
DG 18:1_20:5	1.7729	0.82609	0.003288	2.4831
DG 18:1_20:5.1	0.21571	-2.2129	0.000102	3.9934
DG 18:1_21:3	1.2633	0.33722	0.00967	2.0146
DG 18:1_22:0	2.1975	1.1359	0.004669	2.3308
DG 18:1_22:0.1	23.104	4.5301	0.000772	3.1125
DG 18:1_22:2	8.3711	3.0654	0.000186	3.7296
DG 18:1_22:4	0.53495	-0.90254	0.00029	3.5381
DG 18:1_22:5	1.9997	0.99981	0.012302	1.91
DG 18:1_22:6	3.3669	1.7514	0.000225	3.6484
DG 18:1_24:0	5.3196	2.4113	0.000352	3.4539
DG 18:1_24:1	13.66	3.7719	1.66e-05	4.7803
DG 18:1_26:0	5.3268	2.4133	7.34e-05	4.1342
DG 18:1_26:1	31.1	4.9588	1.66e-05	4.7803
DG 18:2_22:4	3.1342	1.6481	7.84e-05	4.1056
DG 18:2_22:4.1	0.17016	-2.555	1.4e-05	4.853
DG 18:2_22:5	2.1561	1.1084	0.005405	2.2672
DG 18:2_24:1	40.652	5.3452	3.82e-05	4.4178
DG 18:2_24:1.1	29.322	4.8739	0.000374	3.4277
DG 18:3_20:4	0.11538	-3.1156	6.22e-05	4.2061
DG 19:0_20:4	0.87323	-0.19556	0.009843	2.0069
DG 19:0_22:4	0.53392	-0.90531	0.13117	0.88217
DG 19:1_20:4	0.76772	-0.38136	0.028279	1.5485
DG 19:1_22:4	0.41602	-1.2653	0.014827	1.829
DG 20:0_20:4	0.24105	-2.0526	8.67e-05	4.0621
DG 20:0_22:4	0.33822	-1.564	0.003037	2.5175
DG 20:0_22:4.1	0.33822	-1.564	0.003037	2.5175
DG 20:1_22:4	0.71703	-0.47989	0.000618	3.2088
DG 20:1_22:4.1	0.31079	-1.686	0.000149	3.8276
DG 20:3_20:4	0.73039	-0.45326	0.002361	2.6268
DG 20:3_20:4.1	0.059581	-4.069	2.48e-05	4.6063
DG 20:3_22:4	0.12499	-3.0001	3.36e-05	4.4738
DG 20:3_22:4.1	0.61737	-0.69579	0.013775	1.8609
DG 20:3_22:5	0.94284	-0.08492	0.88561	0.052759
DG 20:4_20:4	0.005865	-7.4136	0.00033	3.4816
DG 20:4_20:5	0.1963	-2.3489	0.000892	3.0499
DG 20:4_22:3	0.65893	-0.60181	0.061627	1.2102
DG 20:4_22:4	0.01449	-6.1088	3.64e-05	4.4387
DG 20:4_22:5	0.21204	-2.2376	6.22e-05	4.2061
DG 20:4_22:5.1	0.017738	-5.817	6.37e-05	4.196
DG 20:4_26:0	6.1022	2.6093	0.00967	2.0146
DG 20:4_26:0.1	0.35054	-1.5123	0.049579	1.3047
DG 20:4_26:1	0.61457	-0.70236	0.068933	1.1616
DG 20:4_28:0	0.47413	-1.0767	0.09263	1.0332
DG 22:4_22:4	0.023315	-5.4226	2.79e-05	4.555
DG 22:4_22:5	0.000981	-9.9939	1.77e-06	5.752
DG 22:4_22:5.1	0.19704	-2.3435	0.000409	3.3881
DG 22:4_22:5.2	0.12251	-3.029	0.038061	1.4195
DG 22:4_24:0	3.9238	1.9723	0.12975	0.8869
DG 22:4_24:1	0.68389	-0.54816	0.2216	0.65443
DG 22:4_26:1	4.6987	2.2323	0.000962	3.017
DG 22:4_28:0	1.9422	0.95768	0.08426	1.0744
DG 24:3_18:1	1.5427	0.62544	0.005169	2.2866
DG 24:4_18:0	0.45091	-1.1491	0.000478	3.3204
DG 24:4_22:4	0.008055	-6.9559	0.000186	3.7296
DG 24:5_16:0	0.46648	-1.1001	5.3e-05	4.2759
DG 24:5_18:0	0.32845	-1.6062	0.000663	3.1786
DG 24:5_18:1	0.78564	-0.34806	0.010076	1.9967
DG 24:5_22:4	0.007841	-6.9947	2.56e-05	4.5918
DG 26:2_18:1	5.4333	2.4418	0.000454	3.343
DG 28:1_16:0	16.573	4.0508	0.02942	1.5314
DG 28:1_16:0.1	5.1616	2.3678	1.86e-05	4.7305
DG 28:1_18:1	5.3603	2.4223	0.000341	3.467
DG 28:1_20:4	0.4513	-1.1478	0.08426	1.0744
DG 30:0_16:0	10.348	3.3712	5.34e-05	4.2728
DG 30:0_16:1	11.482	3.5213	0.020711	1.6838
DG 30:0_20:4	1.2118	0.27716	0.028775	1.541
DG 30:0_22:4	5.6332	2.4939	2.99e-05	4.5241
DG 30:0_22:5	17.022	4.0893	5.25e-05	4.2798
DG 30:1_18:1	7.8845	2.979	0.027551	1.5599
DG 30:1_20:4	0.92287	-0.11579	0.82351	0.084333
DG 32:0_16:0	12.109	3.598	3.39e-05	4.4699
DG 32:0_16:1	9.6063	3.264	0.000116	3.9368
DG 32:0_18:0	10.801	3.4331	0.00013	3.886
DG 32:0_18:1	10.946	3.4523	2.29e-05	4.641
DG 32:0_18:2	11.09	3.4712	0.000883	3.0541
DG 32:0_20:0	7.5498	2.9164	0.000368	3.4345
DG 32:0_20:1	9.6228	3.2665	8.79e-05	4.0562
DG 32:0_20:3	10.43	3.3826	5.38e-05	4.2693
DG 32:0_20:4	1.6693	0.73926	0.001154	2.9378
DG 32:0_21:3	12.635	3.6594	6.87e-06	5.1631
DG 32:0_22:0	8.6608	3.1145	0.000734	3.1344
DG 32:0_22:1	7.0657	2.8208	0.002125	2.6726
DG 32:0_22:3	9.9198	3.3103	5.08e-05	4.2942
DG 32:0_22:4	7.6777	2.9407	7.5e-05	4.1247
DG 32:0_22:5	5.0401	2.3335	0.003773	2.4233
DG 32:0_24:1	7.0889	2.8256	7.34e-05	4.1342
DG 33:0_22:4	7.1376	2.8354	4.65e-05	4.3328
DG 33:0_22:4.1	8.7201	3.1243	6.31e-05	4.1998
DG 34:0_16:0	12.575	3.6525	0.000146	3.8344
DG 34:0_18:1	10.635	3.4108	0.000138	3.8607
DG 34:0_18:1.1	6.0505	2.5971	0.001058	2.9755
DG 34:0_20:4	2.1454	1.1013	0.000113	3.9472
DG 35:0_20:4	1.9938	0.99555	0.051873	1.2851
DG 35:0_22:4	11.29	3.4969	0.000164	3.7858
DG 35:0_22:4.1	27.302	4.7709	9.65e-05	4.0156
LPC 14:0	0.47467	-1.075	0.002361	2.6268
LPC 15:0	0.85036	-0.23386	0.089839	1.0465
LPC 16:0	0.74461	-0.42544	0.075893	1.1198
LPC 16:1	1.2164	0.28261	0.33042	0.48093
LPC 17:0	0.80654	-0.31018	0.13655	0.86471
LPC 17:1	1.0277	0.039469	0.89258	0.049352
LPC 18:0	0.9772	-0.03327	0.76866	0.11426
LPC 18:1	1.0178	0.025468	0.92341	0.034607
LPC 20:0	0.82713	-0.27381	0.024847	1.6047
LPC 20:1	0.88268	-0.18003	0.3257	0.48718
LPC 20:1.1	0.93889	-0.09097	0.60652	0.21716
LPC 20:4	0.20947	-2.2552	0.000447	3.3495
LPC 22:1	0.67972	-0.55699	0.004449	2.3518
LPC 22:4	0.2558	-1.9669	0.000152	3.8184
LPC 22:5	1.1711	0.22792	0.36188	0.44144
LPC 24:0	1.0759	0.1055	0.28348	0.54748
LPC 24:1	0.76961	-0.3778	0.031326	1.5041
LPC 24:5	0.16949	-2.5607	0.000772	3.1125
LPC 26:0	2.9581	1.5647	0.034324	1.4644
LPC 26:1	0.91818	-0.12315	0.12135	0.91595
LPC 26:5	0.19002	-2.3958	7.5e-05	4.1247
LPE 16:0	0.3941	-1.3434	0.00196	2.7078
LPE 20:4	0.61924	-0.69142	0.00967	2.0146
LPE 22:5	2.5476	1.3491	0.001796	2.7458
MG 18:1	1.3049	0.38394	0.026703	1.5734
MG 20:4	0.23534	-2.0872	0.00041	3.3871
PC 14:0_14:0	2.3567	1.2367	0.000352	3.4539
PC 14:0_15:0	2.4328	1.2826	0.000124	3.9083
PC 14:0_16:0	1.9625	0.97267	6.54e-05	4.1844
PC 14:0_17:1	3.1836	1.6707	0.00011	3.9603
PC 14:0_18:1	4.8493	2.2778	0.001272	2.8955
PC 14:0_18:2	4.1505	2.0533	4.06e-05	4.3913
PC 14:0_20:3	3.9176	1.97	1.16e-05	4.9349
PC 14:0_20:4	0.28608	-1.8055	8.73e-05	4.059
PC 14:0_22:5	0.56413	-0.82591	0.013453	1.8712
PC 15:0_16:0	1.6726	0.74205	4.4e-05	4.3569
PC 15:0_20:4	0.30332	-1.7211	4.78e-05	4.3206
PC 15:0_22:5	0.75727	-0.40111	0.002356	2.6277
PC 16:0_16:0	0.99102	-0.01301	0.75813	0.12026
PC 16:0_17:1	3.6165	1.8546	1.4e-05	4.853
PC 16:0_18:0	2.1646	1.1141	0.000168	3.7739
PC 16:0_18:1	3.2933	1.7195	1.66e-05	4.7803
PC 16:0_18:2	3.5055	1.8096	9.28e-05	4.0325
PC 16:0_18:3	1.6265	0.70177	0.000101	3.9955
PC 16:0_19:1	4.9299	2.3016	4.65e-05	4.3328
PC 16:0_20:3	2.8004	1.4856	4.78e-05	4.3209
PC 16:0_20:4	0.41428	-1.2713	3.84e-05	4.4154
PC 16:0_22:1	4.5841	2.1966	0.000149	3.8276
PC 16:0_22:2	7.0102	2.8094	4.65e-05	4.3328
PC 16:0_22:3	3.5872	1.8429	3.76e-05	4.4246
PC 16:0_22:4	0.72926	-0.4555	0.056677	1.2466
PC 16:0_22:5	0.86345	-0.21182	0.006205	2.2073
PC 16:0_22:6	2.6631	1.4131	2.9e-05	4.5375
PC 16:0_24:4	0.84474	-0.24343	0.038847	1.4106
PC 16:0_24:4.1	1.0176	0.025115	0.79986	0.096986
PC 16:0_26:4	0.98563	-0.02088	0.80726	0.092984
PC 16:0_26:5	0.62427	-0.67975	0.004895	2.3103
PC 16:0_30:5	0.86562	-0.20819	0.004704	2.3275
PC 16:1_17:1	4.1157	2.0412	6.64e-05	4.1776
PC 16:1_22:5	2.008	1.0058	0.000363	3.4405
PC 17:0_20:4	0.55006	-0.86235	5.21e-05	4.2833
PC 17:0_22:4	0.88515	-0.176	0.11311	0.9465
PC 17:1_18:1	8.2431	3.0432	1.4e-05	4.853
PC 17:1_18:2	5.4394	2.4434	0.000109	3.9634
PC 17:1_22:4	1.1007	0.13848	0.25841	0.58769
PC 18:0_18:0	2.444	1.2893	0.000168	3.7759
PC 18:0_18:1	4.0755	2.027	4.65e-05	4.3328
PC 18:0_20:4	0.81255	-0.29948	0.00272	2.5654
PC 18:0_22:4	0.59273	-0.75455	0.001404	2.8527
PC 18:0_22:5	1.1627	0.21742	0.01995	1.7001
PC 18:1_18:1	6.6145	2.7256	7.76e-06	5.1102
PC 18:1_19:1	6.7126	2.7469	3.36e-05	4.4738
PC 18:1_22:1	4.0357	2.0128	0.000429	3.3671
PC 18:1_22:4	0.63384	-0.6578	0.001712	2.7665
PC 18:1_22:5	4.9486	2.307	0.000346	3.4609
PC 18:1_22:5.1	2.5819	1.3684	0.006362	2.1964
PC 18:1_24:5	0.94141	-0.0871	0.419	0.37778
PC 18:1_26:5	0.61165	-0.70923	0.013713	1.8629
PC 18:2_20:4	0.8651	-0.20906	0.068467	1.1645
PC 18:2_22:5	2.3067	1.2058	0.001691	2.7719
PC 18:2_24:5	0.60583	-0.72302	0.000987	3.0056
PC 19:1_20:4	1.0659	0.092026	0.057142	1.243
PC 20:3_20:4	0.58459	-0.7745	0.0002	3.6985
PC 20:4_20:4	0.13376	-2.9023	8.25e-05	4.0836
PC 20:4_22:1	0.58264	-0.77932	0.000774	3.1112
PC 20:4_22:4	0.090505	-3.4659	3.43e-05	4.4643
PC 20:4_22:5	2.2649	1.1794	5.64e-05	4.2485
PC 20:4_22:5.1	2.2922	1.1967	0.0001	3.9997
PC 20:4_22:6	3.7159	1.8937	2.77e-05	4.5575
PC 20:4_24:1	0.71771	-0.47853	0.002885	2.5399
PC 20:4_24:5	0.078301	-3.6748	4.04e-05	4.3937
PC 20:4_26:2	0.9437	-0.0836	0.40257	0.39515
PC 20:4_26:5	0.048685	-4.3604	0.000108	3.9676
PC 22:4_22:5	1.6675	0.73773	0.000453	3.3436
PC 22:4_24:4	0.042938	-4.5416	4.65e-05	4.3328
PC 22:6_18:1	4.4142	2.1421	5.72e-05	4.2427
PC 24:1_18:1	5.7017	2.5114	4.4e-05	4.3569
PC O-16:0_14:0	3.3506	1.7444	0.000292	3.5349
PC O-16:0_16:0	3.0165	1.5929	3.99e-05	4.3995
PC O-16:0_16:1	3.6268	1.8587	0.000105	3.9775
PC O-16:0_18:1	3.7619	1.9115	3.98e-05	4.4003
PC O-16:0_20:4	1.0024	0.003526	0.91059	0.040676
PC O-16:0_22:1	3.1972	1.6768	0.002611	2.5832
PC O-16:0_22:2	4.1597	2.0565	6.22e-05	4.2061
PC O-16:0_22:3	6.5666	2.7151	0.000152	3.8175
PC O-16:0_22:4	3.6859	1.882	4.01e-05	4.3974
PC O-16:0_22:4.1	2.439	1.2863	0.000314	3.5028
PC O-16:0_24:5	2.9356	1.5536	0.000166	3.7787
PC O-18:0_16:0	3.9657	1.9876	2.77e-05	4.5575
PC O-18:0_18:1	4.1806	2.0637	1.33e-05	4.8748
PC O-18:0_22:4	3.4771	1.7979	0.000106	3.9743
PC O-18:1_18:1	4.2934	2.1021	5e-05	4.3012
PC O-18:1_20:4	1.4878	0.57314	0.000124	3.9083
PC O-18:1_22:4	4.1601	2.0566	5.27e-05	4.2781
PC O-20:0_20:4	1.2356	0.30517	0.016204	1.7904
PC O-22:0_20:4	0.93579	-0.09575	0.098249	1.0077
PC P-16:0_16:0	2.5998	1.3784	8.5e-05	4.0708
PC P-16:0_18:1	3.2601	1.7049	5.78e-05	4.2383
PC P-16:0_20:4	1.076	0.10563	0.055685	1.2543
PC P-16:0_22:3	2.0549	1.0391	0.009259	2.0334
PC P-16:0_22:4	2.419	1.2744	6.54e-05	4.1844
PC P-16:1_20:4	1.3152	0.39527	0.026097	1.5834
PC P-18:0_20:4	1.7953	0.84425	0.000371	3.4311
PC P-18:0_22:4	3.2294	1.6913	7.67e-05	4.115
PC P-18:1_18:1	4.5589	2.1887	4.27e-05	4.3696
PC P-18:1_22:4	3.6052	1.8501	9.08e-05	4.042
PE 14:0_16:0	0.9963	-0.00534	0.95081	0.021908
PE 14:0_18:1	2.6911	1.4282	7.14e-05	4.1463
PE 14:0_20:4	0.34612	-1.5307	0.00048	3.3191
PE 16:0_16:0	0.62001	-0.68963	0.015631	1.806
PE 16:0_16:1	2.4679	1.3033	0.000807	3.0932
PE 16:0_17:1	2.7012	1.4336	8.5e-05	4.0708
PE 16:0_18:1	2.1911	1.1316	5.37e-05	4.2701
PE 16:0_20:3	1.4004	0.48589	0.000383	3.4163
PE 16:0_20:3.1	1.7563	0.81255	0.000108	3.9676
PE 16:0_20:4	0.39193	-1.3513	6.27e-05	4.203
PE 16:1_18:1	12.155	3.6035	3.61e-05	4.443
PE 16:1_20:4	1.6619	0.73282	0.001201	2.9206
PE 17:0_18:1	2.8322	1.5019	3.36e-05	4.4738
PE 17:0_20:4	0.62223	-0.68447	0.001577	2.8021
PE 18:0_18:1	2.7307	1.4493	3.39e-05	4.4699
PE 18:0_20:3	3.8061	1.9283	5.21e-05	4.2833
PE 18:0_20:4	1.1202	0.16382	0.060238	1.2201
PE 18:0_21:4	0.67306	-0.5712	0.005408	2.2669
PE 18:0_22:3	2.8697	1.5209	5.86e-05	4.2324
PE 18:0_22:4	0.57089	-0.80872	0.001586	2.7998
PE 18:1_18:1	3.5625	1.8329	3.61e-05	4.443
PE 18:1_18:1.1	8.0771	3.0138	1.4e-05	4.853
PE 18:1_18:2	6.1231	2.6143	1.4e-05	4.853
PE 18:1_20:1	4.4907	2.1669	4.62e-05	4.3352
PE 18:1_20:4	1.3161	0.39629	0.002271	2.6439
PE 18:1_22:1	5.8031	2.5368	3.47e-05	4.4594
PE 18:1_22:4	0.5974	-0.74323	0.003085	2.5108
PE 18:1_22:5	3.7396	1.9029	4.01e-05	4.3974
PE 18:1_22:6	4.6398	2.214	7.5e-05	4.1247
PE 18:1_24:0	7.0258	2.8127	7.34e-05	4.1342
PE 18:1_24:1	8.1528	3.0273	2.29e-05	4.641
PE 18:1_26:0	28.908	4.8534	6.07e-05	4.2169
PE 18:1_26:1	7.1998	2.8479	0.002423	2.6157
PE 18:2_20:4	0.80118	-0.3198	0.01294	1.8881
PE 20:4_22:0	1.5304	0.61395	0.000891	3.0503
PE 20:4_22:4	0.085315	-3.5511	6.43e-05	4.1916
PE 20:4_22:5	1.5006	0.58552	0.004721	2.3259
PE 20:4_24:0	2.1523	1.1059	0.000193	3.7143
PE 20:4_24:1	1.6132	0.68993	0.000812	3.0906
PE 20:4_24:5	0.19455	-2.3618	1.86e-05	4.7305
PE 20:4_26:1	0.31516	-1.6659	0.008806	2.0552
PE 20:4_26:5	0.17384	-2.5242	0.00069	3.1614
PE O-14:0_24:4	2.1001	1.0705	0.000116	3.9354
PE O-14:0_24:5	2.1012	1.0712	6.22e-05	4.2061
PE O-14:0_26:4	4.0129	2.0046	7.4e-05	4.131
PE P-16:0_16:0	4.8943	2.2911	1.69e-05	4.7726
PE P-16:0_16:1	3.5573	1.8308	1.86e-05	4.7305
PE P-16:0_18:1	3.3782	1.7562	2.09e-05	4.6804
PE P-16:0_18:1.1	3.0083	1.5889	0.004028	2.3949
PE P-16:0_20:1	2.7809	1.4755	0.000343	3.4649
PE P-16:0_20:1.1	2.9661	1.5686	0.005325	2.2737
PE P-16:0_20:3	2.7767	1.4734	0.000173	3.7624
PE P-16:0_20:3.1	3.3861	1.7596	4.65e-05	4.3328
PE P-16:0_20:4	1.398	0.48341	0.00049	3.3099
PE P-16:0_20:4.1	1.8227	0.86611	7.34e-05	4.1342
PE P-16:0_20:5	6.3313	2.6625	4.34e-05	4.3623
PE P-16:0_21:3	3.134	1.648	2.48e-05	4.6063
PE P-16:0_22:1	2.777	1.4735	0.000807	3.0932
PE P-16:0_22:1.1	3.6272	1.8589	0.000371	3.4311
PE P-16:0_22:2	3.2511	1.7009	1.66e-05	4.7803
PE P-16:0_22:3	2.7725	1.4712	3.76e-05	4.4246
PE P-16:0_22:4	2.5229	1.3351	1.86e-05	4.7305
PE P-16:0_22:4.1	2.2141	1.1467	0.057315	1.2417
PE P-16:0_22:5	1.9342	0.95177	7.21e-05	4.142
PE P-16:0_22:5.1	4.2868	2.0999	1e-05	5.0001
PE P-16:0_22:6	15.249	3.9307	1e-05	5.0001
PE P-16:0_24:5	3.9067	1.9659	1.13e-05	4.9478
PE P-16:0_24:5.1	2.146	1.1016	0.000804	3.0945
PE P-16:0_24:6	3.888	1.959	4.9e-05	4.3095
PE P-16:1_22:4	1.3178	0.39817	0.049487	1.3055
PE P-18:0_16:0	6.7732	2.7598	4.06e-05	4.3913
PE P-18:0_20:2	3.3365	1.7383	0.006862	2.1636
PE P-18:0_20:3	3.4496	1.7864	0.000105	3.9775
PE P-18:0_20:4	1.3908	0.47592	0.000945	3.0247
PE P-18:0_21:3	2.2139	1.1466	8.45e-05	4.0731
PE P-18:0_22:1	3.2609	1.7053	6.32e-05	4.199
PE P-18:0_22:2	2.0047	1.0034	0.014506	1.8385
PE P-18:0_22:3	2.6742	1.4191	8.2e-05	4.0864
PE P-18:0_22:3.1	2.4163	1.2728	7.5e-05	4.1247
PE P-18:0_22:4	2.9941	1.5821	5.25e-05	4.2799
PE P-18:0_22:5	5.734	2.5195	5.39e-05	4.2686
PE P-18:0_24:5	2.0915	1.0645	0.000575	3.2404
PE P-18:1_18:1	3.3	1.7225	2.67e-05	4.573
PE P-18:1_18:2	0.81534	-0.29453	0.052587	1.2791
PE P-18:1_22:1	2.7786	1.4744	0.000865	3.063
PE P-18:1_22:4	3.0033	1.5866	5.78e-05	4.2383
PE P-18:1_22:5	4.615	2.2063	5.44e-05	4.2642
PE P-18:1_24:4	1.2041	0.26793	0.081559	1.0885
PE P-18:1_24:5	2.5544	1.353	4.4e-05	4.3569
PE P-20:0_20:4	1.1856	0.24564	0.023188	1.6347
PE P-20:1_22:4	2.5437	1.3469	0.000326	3.487
PE P-22:0_20:4	0.96794	-0.04701	0.24606	0.60897
PG 12:1_26:6	0.97494	-0.03661	0.64919	0.18763
PG 16:0_18:1	3.7387	1.9026	8.51e-05	4.0699
PI 12:0_26:5	0.851	-0.23277	0.20516	0.68791
PI 16:0_18:1	2.2023	1.139	0.006966	2.157
PI 18:0_20:4	2.3266	1.2182	0.001522	2.8176
PS 10:0_22:1	1.8229	0.86624	0.023922	1.6212
PS 10:0_24:2	2.4699	1.3045	0.017898	1.7472
PS 11:0_26:1	10.545	3.3986	0.004929	2.3072
PS 12:0_26:2	10.13	3.3405	0.035891	1.445
PS 16:0_16:0	0.24957	-2.0025	0.10166	0.99284
PS 16:0_18:1	2.1989	1.1368	0.017054	1.7682
PS 16:0_20:4	0.173	-2.5312	0.001433	2.8439
PS 16:0_26:1	9.9398	3.3132	0.026682	1.5738
PS 16:0_26:2	7.3774	2.8831	0.009186	2.0369
PS 16:0_26:4	0.24341	-2.0385	0.1346	0.87097
PS 17:0_18:1	4.7721	2.2546	0.00507	2.295
PS 17:0_20:4	0.41367	-1.2734	0.003558	2.4488
PS 18:0_18:1	4.9993	2.3217	0.008981	2.0467
PS 18:0_18:2	5.3	2.406	0.015174	1.8189
PS 18:0_20:4	0.68362	-0.54873	0.088174	1.0547
PS 18:0_21:4	1.0224	0.031939	0.93066	0.03121
PS 18:0_22:3	28.255	4.8204	0.014972	1.8247
PS 18:0_22:4	1.4472	0.53326	0.15244	0.81691
PS 18:0_22:5	6.7881	2.763	0.00819	2.0867
PS 18:0_22:5.1	7.3719	2.882	0.007658	2.1159
PS 18:0_24:5	1.983	0.98768	0.44134	0.35523
PS 18:1_18:1	7.9593	2.9926	0.002926	2.5337
PS 18:1_20:4	1.056	0.078659	0.75829	0.12017
PS 18:1_22:0	8.6571	3.1139	0.01706	1.768
PS 18:1_22:1	7.6553	2.9365	0.009902	2.0043
PS 18:1_22:4	1.138	0.18648	0.7338	0.13442
SM d14:0_16:1	1.6253	0.70073	0.002384	2.6227
SM d14:0_17:1	1.5585	0.64017	0.000892	3.0499
SM d14:0_18:0	1.1028	0.14119	0.16327	0.7871
SM d14:0_18:1	1.3693	0.45345	0.001614	2.7921
SM d14:0_18:2	1.6646	0.73515	0.001684	2.7737
SM d14:0_19:1	1.4899	0.57521	0.001025	2.9894
SM d14:0_19:2	1.6687	0.73873	0.000729	3.1372
SM d14:0_20:0	1.0319	0.045266	0.58181	0.23522
SM d14:0_20:1	1.3975	0.48287	0.000408	3.3892
SM d14:0_20:2	1.8689	0.90223	7.34e-05	4.1342
SM d14:0_21:1	1.9977	0.99835	0.000136	3.8674
SM d14:0_21:2	1.7609	0.81631	0.001632	2.7873
SM d14:0_22:1	1.4119	0.49765	0.000702	3.1537
SM d14:0_22:2	1.0027	0.003902	0.94375	0.025144
SM d14:0_22:5	2.224	1.1532	0.000158	3.8008
SM d14:0_24:2	1.2794	0.35542	0.00877	2.057
SM d14:0_26:0	1.5853	0.66478	0.000764	3.1172
SM d14:0_26:1	1.7217	0.78386	0.000522	3.2819
SM d14:0_26:2	1.7771	0.82949	0.000702	3.1537
SM d14:0_26:2.1	1.945	0.95974	0.000268	3.5711
SM d15:0_26:1	1.7095	0.77357	0.000408	3.3895
SM d15:0_26:2	1.8348	0.87563	0.000305	3.515
SM d16:0_26:1	3.2717	1.71	0.12447	0.90495
SM d16:0_26:2	2.2251	1.1539	0.000246	3.6096
SM d16:0_26:2.1	2.1744	1.1206	8.46e-05	4.0728
SM d16:0_26:3	2.187	1.129	0.000237	3.6258
SM d17:0_26:1	2.032	1.0229	7.73e-05	4.1121
SM d17:0_26:1.1	2.2904	1.1956	0.000182	3.7411
SM d17:0_26:2	2.0975	1.0687	0.000101	3.9955
SM d17:0_26:2.1	2.0051	1.0037	8.46e-05	4.0728
SM d18:0_26:1	1.6812	0.74952	0.000834	3.0791
SM d18:0_26:3	1.8154	0.86029	0.000975	3.0111
SM d18:0_26:5	2.1983	1.1364	0.000355	3.4497
TG 10:0_10:0_20:4	0.021368	-5.5484	3.69e-05	4.4326
TG 10:0_10:0_8:0	0.85935	-0.21868	0.085874	1.0661
TG 10:0_12:1_22:4	0.014519	-6.1059	1.13e-05	4.9478
TG 10:0_16:0_22:3	21.209	4.4066	0.000122	3.9124
TG 10:0_18:1_20:4	1.4454	0.53145	0.015747	1.8028
TG 10:0_20:4_20:4	0.00634	-7.3014	1.66e-05	4.7803
TG 10:0_21:0_22:6	3.7039	1.8891	0.000659	3.1814
TG 10:0_8:0_8:0	1.002	0.00285	0.96692	0.014611
TG 10:1_14:2_20:4	0.1907	-2.3907	3.61e-05	4.443
TG 11:1_22:2_20:4	1.1009	0.13866	0.61334	0.2123
TG 11:1_24:0_22:0	17.951	4.166	0.000416	3.3808
TG 12:0_12:0_12:0	1.1809	0.23992	0.095734	1.0189
TG 12:0_12:0_8:0	1.0747	0.10389	0.5106	0.29192
TG 12:0_14:0_12:0	1.0827	0.11467	0.38483	0.41473
TG 12:0_14:0_18:1	5.8325	2.5441	0.002781	2.5558
TG 12:0_17:0_12:0	1.3964	0.48167	0.045796	1.3392
TG 12:0_18:2_20:4	1.0118	0.016988	0.90918	0.04135
TG 12:0_20:4_20:4	0.089305	-3.4851	3.82e-05	4.4178
TG 13:0_14:0_16:0	2.4798	1.3102	0.004496	2.3472
TG 14:0_12:0_14:0	1.1778	0.23612	0.068206	1.1662
TG 14:0_12:0_16:0	4.1365	2.0484	0.000314	3.5028
TG 14:0_14:0_16:0	5.2149	2.3826	0.000108	3.9676
TG 14:0_14:0_18:3	14.995	3.9064	0.000125	3.9025
TG 14:0_14:0_20:3	12.242	3.6137	0.002229	2.6518
TG 14:0_14:0_20:4	2.1036	1.0729	0.000458	3.3387
TG 14:0_14:0_22:4	8.5678	3.0989	0.000113	3.9472
TG 14:0_14:0_22:6	2.4248	1.2778	0.000506	3.2962
TG 14:0_15:0_16:0	1.7113	0.77507	0.005129	2.29
TG 14:0_15:0_16:0.1	2.1298	1.0907	0.00141	2.8507
TG 14:0_15:0_16:1	10.847	3.4393	6.22e-05	4.2061
TG 14:0_15:0_20:4	1.1808	0.23977	0.013637	1.8653
TG 14:0_15:0_22:4	2.3087	1.2071	0.000118	3.9286
TG 14:0_16:0_16:0	4.6213	2.2083	4.04e-05	4.3937
TG 14:0_16:0_16:1	17.662	4.1426	0.00013	3.886
TG 14:0_16:0_20:4	0.88683	-0.17327	0.10433	0.98158
TG 14:0_16:0_22:4	4.3361	2.1164	6.3e-05	4.2005
TG 14:0_16:0_22:5	3.3415	1.7405	0.000584	3.2334
TG 14:0_16:0_22:6	5.0064	2.3238	0.000228	3.6412
TG 14:0_16:0_4:0	1.2494	0.32118	0.044363	1.353
TG 14:0_16:0_6:0	1.0198	0.028328	0.52579	0.27919
TG 14:0_16:1_16:1	5.5063	2.4611	0.000171	3.7682
TG 14:0_16:1_18:1	26.439	4.7246	0.00019	3.7208
TG 14:0_16:1_18:3	8.4442	3.078	0.000658	3.1816
TG 14:0_16:1_20:4	1.4622	0.54813	0.005766	2.2392
TG 14:0_16:1_20:4.1	5.6144	2.4891	0.001462	2.835
TG 14:0_16:1_20:5	3.1024	1.6334	0.020563	1.6869
TG 14:0_16:1_22:4	5.425	2.4396	8.5e-05	4.0708
TG 14:0_17:1_20:3	14.123	3.82	1.16e-05	4.9349
TG 14:0_17:1_20:4	0.82156	-0.28357	0.006505	2.1868
TG 14:0_17:1_22:4	1.6478	0.72053	0.001639	2.7855
TG 14:0_18:1_22:6	0.22143	-2.1751	1.92e-05	4.7171
TG 14:0_18:3_20:4	0.28196	-1.8264	0.001731	2.7618
TG 14:0_20:4_20:4	0.04744	-4.3978	3.78e-05	4.4226
TG 14:0_20:4_20:5	0.37791	-1.4039	0.11227	0.94974
TG 14:0_20:4_22:6	0.24115	-2.052	3.78e-05	4.4226
TG 14:0_24:0_16:0	1.5837	0.66333	0.001634	2.7868
TG 14:0_24:0_22:4	6.4954	2.6994	5.08e-05	4.2942
TG 14:1_16:1_18:1	20.506	4.358	2.29e-05	4.6398
TG 14:1_20:4_20:4	0.12768	-2.9694	0.000426	3.3708
TG 14:1_20:4_20:4.1	0.10492	-3.2526	0.013414	1.8725
TG 14:2_20:4_20:4	0.03867	-4.6926	2.09e-05	4.6804
TG 15:0_16:0_16:1	9.6694	3.2734	3.84e-05	4.4154
TG 15:0_16:0_16:1.1	14.373	3.8453	0.000256	3.5917
TG 15:0_16:0_18:1	10.777	3.4298	6.18e-05	4.2087
TG 15:0_16:0_18:1.1	11.694	3.5477	3.86e-05	4.4136
TG 15:0_16:0_20:4	0.46156	-1.1154	0.000107	3.9722
TG 15:0_16:0_22:4	1.2503	0.32231	0.000416	3.3808
TG 15:0_18:1_20:3	4.9281	2.301	2.29e-05	4.641
TG 15:0_20:3_20:4	0.66033	-0.59874	0.001547	2.8106
TG 15:0_20:4_20:4	0.019825	-5.6565	4.64e-05	4.3338
TG 15:0_20:4_20:4.1	0.1221	-3.0339	4.78e-05	4.3209
TG 15:0_24:1_22:4	3.7275	1.8982	3.61e-05	4.443
TG 15:0_26:0_22:4	2.3333	1.2224	0.39111	0.4077
TG 15:1_15:2_20:4	0.18665	-2.4216	0.000121	3.9175
TG 15:1_20:4_20:4	0.07159	-3.8041	0.003427	2.4651
TG 15:1_26:1_20:4	1.3717	0.45592	0.075273	1.1234
TG 15:2_17:1_20:4	0.29913	-1.7412	7.49e-05	4.1257
TG 15:2_21:5_20:4	0.003182	-8.2961	3.99e-05	4.3995
TG 16:0_15:0_16:0	2.0647	1.046	0.001846	2.7339
TG 16:0_15:0_16:0.1	1.974	0.98115	0.001067	2.972
TG 16:0_16:0_16:0	3.9234	1.9721	0.00014	3.8552
TG 16:0_16:0_16:1	14.864	3.8937	2.18e-06	5.6606
TG 16:0_16:0_18:1	11.936	3.5773	4.65e-05	4.3328
TG 16:0_16:0_18:1.1	12.648	3.6608	4.65e-05	4.3328
TG 16:0_16:0_18:3	11.536	3.528	0.000116	3.9348
TG 16:0_16:0_20:3	7.7832	2.9604	4.97e-06	5.3035
TG 16:0_16:0_20:4	0.39399	-1.3438	2.48e-05	4.6063
TG 16:0_16:0_22:4	1.6497	0.72222	0.000621	3.2068
TG 16:0_16:0_4:0	1.0396	0.056049	0.33072	0.48054
TG 16:0_16:1_16:2	13.766	3.7831	3.69e-05	4.4326
TG 16:0_16:1_18:1	19.185	4.2619	1e-05	5.0001
TG 16:0_16:1_18:2	11.219	3.4878	3.92e-06	5.4065
TG 16:0_16:1_20:3	8.7819	3.1345	8.67e-05	4.0621
TG 16:0_16:1_20:4	0.76055	-0.39489	0.004292	2.3673
TG 16:0_16:1_20:5	3.0424	1.6052	0.000119	3.9227
TG 16:0_16:1_22:5	1.2392	0.30938	0.73589	0.13319
TG 16:0_17:0_16:0	2.638	1.3994	0.00069	3.1611
TG 16:0_17:0_16:0.1	2.591	1.3735	0.000708	3.1497
TG 16:0_17:0_18:1	11.883	3.5709	7.84e-05	4.1056
TG 16:0_17:0_18:1.1	12.21	3.61	7.76e-06	5.1102
TG 16:0_17:0_20:4	0.50597	-0.98288	3.68e-05	4.434
TG 16:0_17:0_22:4	1.1133	0.15484	0.049448	1.3059
TG 16:0_17:1_16:1	17.927	4.164	4.06e-05	4.3913
TG 16:0_17:1_18:1	18.592	4.2166	4.85e-05	4.3143
TG 16:0_17:1_20:4	0.55363	-0.853	0.000264	3.5786
TG 16:0_17:1_22:4	1.0716	0.099776	0.17673	0.7527
TG 16:0_17:1_22:6	2.1514	1.1053	0.000413	3.3839
TG 16:0_18:0_16:0	3.8754	1.9544	0.000334	3.4767
TG 16:0_18:0_16:0.1	2.4397	1.2867	0.001414	2.8496
TG 16:0_18:0_18:1	11.366	3.5066	7.67e-05	4.115
TG 16:0_18:0_20:3	6.7166	2.7477	6.07e-05	4.2169
TG 16:0_18:0_22:3	7.992	2.9986	1.13e-05	4.9478
TG 16:0_18:0_22:4	1.2027	0.26631	0.037344	1.4278
TG 16:0_18:1_18:1	18.486	4.2083	4.27e-05	4.3696
TG 16:0_18:1_18:2	14.25	3.8329	6.3e-05	4.2007
TG 16:0_18:1_20:2	8.2999	3.0531	0.00069	3.1614
TG 16:0_18:1_20:4	0.49647	-1.0102	3.43e-05	4.4643
TG 16:0_18:1_20:4.1	2.6437	1.4025	0.000255	3.5939
TG 16:0_18:1_22:4	0.32835	-1.6067	6.24e-05	4.2048
TG 16:0_18:1_22:4.1	1.2039	0.26766	0.023415	1.6305
TG 16:0_18:1_22:5	0.47651	-1.0694	7.4e-05	4.131
TG 16:0_19:1_18:1	17.057	4.0923	6.3e-05	4.2005
TG 16:0_19:1_20:4	0.47308	-1.0798	0.000155	3.81
TG 16:0_20:0_18:1	9.3419	3.2237	3.94e-05	4.4042
TG 16:0_20:3_20:4	0.38928	-1.3611	6.22e-05	4.2061
TG 16:0_20:3_20:4.1	1.9454	0.96006	0.00024	3.6193
TG 16:0_20:4_20:4	0.016805	-5.8949	4.64e-05	4.3338
TG 16:0_20:4_22:4	0.076724	-3.7042	3.36e-05	4.4738
TG 16:0_21:1_16:0	10.216	3.3527	0.000146	3.8344
TG 16:0_21:1_18:1	14.109	3.8185	0.000737	3.1326
TG 16:0_21:3_16:0	9.2981	3.2169	1.86e-05	4.7305
TG 16:0_21:3_18:1	3.8434	1.9424	9.98e-05	4.001
TG 16:0_21:3_22:4	1.0539	0.075799	0.38682	0.41249
TG 16:0_22:1_20:4	0.79092	-0.33839	0.008152	2.0887
TG 16:0_22:1_22:4	1.6709	0.74065	0.008338	2.079
TG 16:0_22:4_22:4	0.12196	-3.0356	7.25e-05	4.1396
TG 16:0_22:4_22:5	0.03628	-4.7847	1.66e-05	4.7803
TG 16:0_22:4_4:0	0.023159	-5.4323	1.77e-06	5.752
TG 16:0_24:0_22:4	16.405	4.036	0.000168	3.7759
TG 16:0_24:1_16:0	18.856	4.237	0.000144	3.8429
TG 16:0_24:1_18:1	28.717	4.8438	4.65e-05	4.3328
TG 16:0_24:1_19:0	5.2801	2.4006	7.5e-05	4.1247
TG 16:0_24:1_20:4	0.94439	-0.08255	0.65105	0.18639
TG 16:0_24:1_22:4	3.9727	1.9901	0.000273	3.5633
TG 16:0_26:0_15:0	1.6019	0.67979	0.19876	0.70167
TG 16:0_26:0_22:4	70.432	6.1382	6.48e-05	4.1886
TG 16:0_26:1_16:0	23.406	4.5488	4.06e-05	4.3913
TG 16:0_26:1_16:0.1	47.358	5.5655	0.001782	2.749
TG 16:0_26:1_18:1	35.777	5.161	9.54e-05	4.0204
TG 16:0_26:1_20:3	63.6	5.991	4.65e-05	4.3328
TG 16:0_26:1_20:4	2.1321	1.0922	0.008139	2.0894
TG 16:0_26:1_22:4	7.3074	2.8694	0.000146	3.8352
TG 16:0_6:0_16:0	1.0562	0.078941	0.23817	0.6231
TG 16:1_16:1_18:1	18.689	4.2241	0.000223	3.6511
TG 16:1_16:1_18:2	12.527	3.647	4.06e-05	4.3913
TG 16:1_16:1_20:4	0.60471	-0.72568	0.031821	1.4973
TG 16:1_16:1_20:5	0.96804	-0.04687	0.40294	0.39476
TG 16:1_17:1_18:1	17.76	4.1506	0.016383	1.7856
TG 16:1_17:1_20:4	0.92095	-0.11881	0.34287	0.46487
TG 16:1_17:1_22:5	0.72389	-0.46616	0.014823	1.8291
TG 16:1_18:1_18:1	8.8281	3.1421	0.000238	3.624
TG 16:1_18:1_20:4	1.0178	0.025499	0.75927	0.1196
TG 16:1_18:1_22:4	0.90536	-0.14344	0.015976	1.7965
TG 16:1_18:1_22:4.1	2.071	1.0503	0.000352	3.4539
TG 16:1_18:1_22:6	0.21404	-2.224	1.21e-05	4.9172
TG 16:1_18:2_20:4	0.45681	-1.1303	7.93e-05	4.1009
TG 16:1_18:2_20:4.1	0.63707	-0.65048	0.009125	2.0398
TG 16:1_18:3_20:4	0.26406	-1.921	2.95e-05	4.5299
TG 16:1_20:4_20:4	0.025861	-5.2731	3.36e-05	4.4738
TG 16:1_20:4_22:4	0.077723	-3.6855	1e-05	5.0001
TG 16:1_20:4_22:5	0.19438	-2.3631	0.000724	3.1402
TG 16:1_20:4_22:6	0.005073	-7.6228	5.38e-05	4.2693
TG 16:1_26:1_18:1	32.108	5.0049	0.000779	3.1085
TG 17:0_16:0_18:0	2.6354	1.398	0.000127	3.8946
TG 17:0_18:1_18:1	17.974	4.1679	4.04e-05	4.3937
TG 17:0_18:1_22:4	1.8144	0.85948	0.000724	3.1402
TG 17:0_20:4_20:4	0.06964	-3.8439	4.27e-05	4.3696
TG 17:0_20:4_22:4	0.063049	-3.9874	4.06e-05	4.3913
TG 17:0_20:4_22:4.1	0.10945	-3.1917	0.003304	2.4809
TG 17:0_22:4_22:4	0.18213	-2.457	0.000147	3.8328
TG 17:0_22:4_22:4.1	0.12336	-3.019	4.06e-05	4.3913
TG 17:0_26:1_22:4	2.3333	1.2224	0.39111	0.4077
TG 17:1_18:1_18:1	19.625	4.2946	4.55e-05	4.3422
TG 17:1_18:1_20:3	2.5381	1.3437	0.000213	3.6715
TG 17:1_18:1_20:4	0.8422	-0.24777	0.027214	1.5652
TG 17:1_18:1_22:4	1.4041	0.48968	0.006249	2.2042
TG 17:1_18:1_22:5	2.0762	1.054	0.002711	2.5669
TG 17:1_18:1_22:5.1	0.51971	-0.94422	0.047004	1.3279
TG 17:1_20:3_20:4	0.20329	-2.2984	6.16e-05	4.2108
TG 17:1_20:3_22:4	0.29667	-1.7531	6.13e-05	4.2125
TG 17:1_20:4_20:4	0.022732	-5.4591	2.95e-05	4.5299
TG 17:1_20:4_22:5	0.32468	-1.6229	0.012818	1.8922
TG 17:1_20:4_22:5.1	0.18154	-2.4616	6.11e-05	4.2136
TG 17:1_22:4_22:4	0.10125	-3.304	0.000217	3.6635
TG 17:1_22:4_22:5	0.30088	-1.7328	0.061283	1.2127
TG 17:1_22:4_22:5.1	0.30634	-1.7068	0.000975	3.0111
TG 17:1_24:1_18:1	195.19	7.6087	5e-05	4.3012
TG 17:1_24:1_18:1.1	5.6578	2.5002	0.00033	3.4816
TG 17:2_20:4_20:4	0.078982	-3.6623	0.000146	3.8354
TG 17:2_20:4_22:6	0.001111	-9.8134	7.85e-05	4.1053
TG 18:0_16:0_18:0	2.333	1.2222	0.005008	2.3004
TG 18:0_18:0_22:4	1.7729	0.8261	0.001036	2.9847
TG 18:0_18:1_18:1	14.531	3.8611	7.21e-05	4.142
TG 18:0_18:1_20:3	4.8806	2.287	0.000257	3.5906
TG 18:0_18:1_22:3	4.8668	2.283	5.42e-05	4.2662
TG 18:0_18:1_22:3.1	15.76	3.9782	0.000581	3.2358
TG 18:0_18:1_22:4	0.68687	-0.54189	0.000865	3.0629
TG 18:0_18:1_22:5	1.5658	0.64692	0.035668	1.4477
TG 18:0_20:3_20:4	2.8808	1.5265	0.000374	3.4277
TG 18:0_20:3_20:4.1	0.1689	-2.5657	0.011319	1.9462
TG 18:0_20:3_22:4	0.55988	-0.83681	0.000429	3.3679
TG 18:0_20:4_22:4	0.031654	-4.9815	4.06e-05	4.3913
TG 18:0_21:1_16:0	18.303	4.194	4.01e-05	4.3974
TG 18:0_21:3_18:1	3.8293	1.9371	1.66e-05	4.7803
TG 18:0_21:3_22:4	0.80345	-0.31572	0.27543	0.55999
TG 18:0_22:4_22:4	0.071313	-3.8097	2.77e-05	4.5575
TG 18:0_26:1_16:0	6.8033	2.7662	0.019189	1.717
TG 18:0_26:1_22:4	6.0818	2.6045	0.008329	2.0794
TG 18:1_18:1_18:1	17.866	4.1592	3.47e-05	4.4594
TG 18:1_18:1_18:2	7.3304	2.8739	6.14e-05	4.2117
TG 18:1_18:1_20:1	16.997	4.0872	4.55e-05	4.3422
TG 18:1_18:1_20:2	24.829	4.634	7.34e-05	4.1342
TG 18:1_18:1_22:3	3.1061	1.6351	0.000237	3.6251
TG 18:1_18:1_22:4	1.1325	0.17957	0.06359	1.1966
TG 18:1_18:2_20:4	0.54842	-0.86665	0.000548	3.2613
TG 18:1_18:2_22:4	0.23685	-2.078	0.001635	2.7864
TG 18:1_19:0_22:4	1.1221	0.16615	0.19235	0.71591
TG 18:1_19:0_22:4.1	3.5413	1.8243	0.000352	3.4539
TG 18:1_19:1_18:1	22.494	4.4915	5.82e-05	4.2354
TG 18:1_19:1_20:2	7.0916	2.8261	0.000827	3.0826
TG 18:1_19:1_20:4	1.1951	0.25712	0.003178	2.4979
TG 18:1_19:1_22:4	1.5304	0.6139	0.003037	2.5175
TG 18:1_20:0_18:1	20.564	4.362	4.65e-05	4.3328
TG 18:1_20:1_22:3	5.4098	2.4356	0.000945	3.0247
TG 18:1_20:1_22:4	0.96153	-0.0566	0.85143	0.069853
TG 18:1_20:1_22:4.1	1.1888	0.24955	0.27655	0.55823
TG 18:1_20:2_20:4	0.82758	-0.27304	0.67009	0.17387
TG 18:1_20:2_22:4	0.72379	-0.46635	0.58178	0.23524
TG 18:1_20:3_20:4	0.23542	-2.0867	3.47e-05	4.4594
TG 18:1_20:4_20:4	0.022944	-5.4458	4.78e-05	4.3209
TG 18:1_20:4_22:4	0.034498	-4.8574	3.61e-05	4.443
TG 18:1_20:4_22:5	0.19922	-2.3276	0.001311	2.8824
TG 18:1_21:0_22:5	1.442	0.52804	0.04355	1.361
TG 18:1_21:2_22:4	1.3262	0.40727	0.010631	1.9734
TG 18:1_22:0_22:5	2.1303	1.091	0.007017	2.1539
TG 18:1_22:1_18:1	23.627	4.5624	3.64e-05	4.4387
TG 18:1_22:1_20:4	0.92377	-0.11439	0.126	0.89964
TG 18:1_22:2_22:4	1.1702	0.22679	0.068143	1.1666
TG 18:1_22:3_22:4	0.32067	-1.6408	0.000142	3.8486
TG 18:1_22:4_22:4	0.052147	-4.2613	5.11e-05	4.2916
TG 18:1_22:4_22:4.1	0.064552	-3.9534	0.000262	3.5824
TG 18:1_24:0_18:1	37.519	5.2296	5.34e-05	4.2726
TG 18:1_24:0_20:4	1.2437	0.31467	0.027002	1.5686
TG 18:1_24:0_22:4	2.8189	1.4951	0.000478	3.3206
TG 18:1_24:0_22:6	2.5449	1.3476	0.001615	2.7919
TG 18:1_24:1_18:2	10.367	3.3739	0.002423	2.6157
TG 18:1_24:1_20:3	9.9335	3.3123	6.14e-05	4.2117
TG 18:1_24:1_20:4	1.5096	0.59413	0.000542	3.2658
TG 18:1_24:1_22:4	3.5492	1.8275	0.000146	3.8344
TG 18:1_24:1_22:6	0.34223	-1.547	0.00742	2.1296
TG 18:1_25:0_18:1	6.1253	2.6148	0.002998	2.5232
TG 18:1_25:0_22:4	2.3333	1.2224	0.39111	0.4077
TG 18:1_26:0_20:3	5.5606	2.4752	0.000385	3.4142
TG 18:1_26:0_20:4	2.5936	1.3749	0.000118	3.9268
TG 18:1_26:0_22:4	10.411	3.3801	7.71e-05	4.1131
TG 18:1_26:1_18:1	40.614	5.3439	5.67e-05	4.2464
TG 18:1_26:1_18:2	24.934	4.64	0.000412	3.385
TG 18:1_26:1_20:3	30.756	4.9428	6.11e-05	4.2136
TG 18:1_26:1_20:4	2.263	1.1782	7.42e-05	4.1297
TG 18:1_26:1_22:4	4.5417	2.1832	0.000237	3.6251
TG 18:1_26:1_22:5	7.1793	2.8438	0.000171	3.7682
TG 18:1_4:0_20:4	0.010293	-6.6022	2.11e-05	4.6762
TG 18:2_20:4_20:4	0.014979	-6.0609	5.08e-05	4.2942
TG 18:2_20:4_22:4	0.027502	-5.1843	5.3e-05	4.2759
TG 18:2_22:4_22:4	0.024687	-5.3401	1.33e-05	4.8752
TG 18:2_24:1_22:4	2.0742	1.0525	0.000276	3.5587
TG 18:2_26:1_22:4	2.4799	1.3103	0.000486	3.3134
TG 18:2_26:1_22:5	0.61185	-0.70876	0.002339	2.631
TG 18:3_18:3_20:4	0.077112	-3.6969	5.8e-05	4.2364
TG 18:4_20:4_20:4	0.02011	-5.6359	2.29e-05	4.641
TG 18:4_20:4_20:4.1	0.070798	-3.8201	7.85e-05	4.1053
TG 19:0_22:4_22:4	0.21217	-2.2367	8.48e-05	4.0717
TG 19:0_22:4_22:4.1	0.048519	-4.3653	0.000233	3.6329
TG 19:0_22:4_22:4.2	0.18156	-2.4615	0.000197	3.7055
TG 19:0_22:4_22:4.3	0.17714	-2.4971	6.31e-05	4.1998
TG 19:1_20:4_20:4	0.03997	-4.6449	2.29e-05	4.641
TG 19:1_20:4_20:4.1	0.060861	-4.0383	7.4e-05	4.131
TG 19:1_20:4_22:4	0.10886	-3.1994	4.06e-05	4.3913
TG 19:1_20:4_22:4.1	0.082242	-3.604	8.75e-05	4.0582
TG 19:1_22:4_22:4	0.11697	-3.0958	0.000725	3.1394
TG 19:1_26:1_22:4	2.3333	1.2224	0.39111	0.4077
TG 19:2_15:0_15:0	1.3852	0.47005	0.003427	2.4651
TG 19:2_16:0_18:1	16.305	4.0272	7.23e-05	4.1411
TG 19:2_18:0_18:1	11.73	3.5521	6.22e-05	4.2061
TG 19:2_18:1_22:4	0.96609	-0.04977	0.78085	0.10743
TG 19:2_22:4_22:4	0.16333	-2.6141	0.004624	2.335
TG 20:1_22:3_22:4	0.25247	-1.9858	7.5e-05	4.1247
TG 20:1_22:4_22:4	0.13908	-2.846	0.000164	3.7863
TG 20:1_22:4_22:4.1	0.074453	-3.7475	0.000124	3.9083
TG 20:1_22:4_22:5	0.19653	-2.3472	1.69e-05	4.7726
TG 20:1_22:5_22:5	0.093917	-3.4125	1.76e-06	5.7539
TG 20:2_20:4_22:4	0.096481	-3.3736	0.000186	3.7296
TG 20:2_22:1_20:4	1.0136	0.019474	0.77852	0.10873
TG 20:2_26:1_20:4	1.1677	0.22371	0.19089	0.71921
TG 20:3_20:4_20:4	0.008746	-6.8371	3.84e-05	4.4154
TG 20:3_20:4_22:4	0.018357	-5.7676	2.4e-05	4.619
TG 20:3_22:4_22:4	0.023188	-5.4305	0.000114	3.9419
TG 20:3_24:1_22:4	0.58834	-0.76529	0.013476	1.8704
TG 20:3_26:1_22:4	0.94011	-0.0891	0.90918	0.04135
TG 20:4_20:4_20:4	0.000804	-10.28	8.95e-05	4.048
TG 20:4_20:4_20:5	0.011909	-6.3918	1.69e-05	4.7726
TG 20:4_20:4_22:4	0.002248	-8.7971	5.44e-05	4.2643
TG 20:4_20:4_22:5	0.007941	-6.9764	5.34e-05	4.2726
TG 20:4_20:4_22:5.1	0.030111	-5.0536	4.55e-05	4.3419
TG 20:4_20:4_22:6	0.006494	-7.2667	1.66e-05	4.7803
TG 20:4_21:1_22:6	0.056757	-4.1391	0.000341	3.467
TG 20:4_21:4_20:4	0.008455	-6.886	9.08e-05	4.0419
TG 20:4_21:4_22:4	0.003826	-8.0299	1.13e-05	4.9478
TG 20:4_22:0_22:4	0.2011	-2.314	4.65e-05	4.3328
TG 20:4_22:1_22:4	0.085873	-3.5417	4.06e-05	4.3913
TG 20:4_22:1_22:5	0.088123	-3.5043	7.19e-05	4.1432
TG 20:4_22:4_22:4	0.002023	-8.9493	3.61e-05	4.443
TG 20:4_22:4_22:5	0.016498	-5.9215	1e-05	5.0001
TG 20:4_22:4_22:5.1	0.018426	-5.7621	0.001495	2.8254
TG 20:4_22:4_22:6	0.023997	-5.381	3.64e-05	4.4387
TG 20:4_22:4_22:6.1	0.03263	-4.9377	0.007379	2.132
TG 20:4_22:4_6:0	0.15568	-2.6833	0.003848	2.4148
TG 20:4_22:5_22:6	6.064	2.6003	0.011232	1.9495
TG 20:4_22:5_22:6.1	0.31916	-1.6476	7.54e-05	4.1229
TG 20:4_24:1_22:4	0.05818	-4.1033	6.81e-05	4.1666
TG 20:4_26:1_20:4	0.034376	-4.8625	3.36e-05	4.4738
TG 20:4_26:1_22:4	0.056683	-4.1409	2.29e-05	4.641
TG 20:4_26:1_22:6	0.022458	-5.4766	6.03e-05	4.2196
TG 20:4_4:0_20:4	0.18911	-2.4027	4.65e-05	4.3328
TG 20:4_6:0_20:4	0.18486	-2.4355	8.33e-05	4.0791
TG 20:5_26:1_22:4	0.15738	-2.6677	0.000844	3.0738
TG 21:2_22:4_22:4	0.17728	-2.4959	0.001662	2.7795
TG 21:3_22:4_22:4	0.030989	-5.0121	0.000487	3.3127
TG 21:6_24:1_22:4	0.10673	-3.228	0.030487	1.5159
TG 22:0_22:5_22:6	0.060559	-4.0455	0.038644	1.4129
TG 22:1_22:4_22:4	0.24777	-2.0129	6.27e-05	4.203
TG 22:2_22:4_22:4	0.11688	-3.0969	0.000136	3.8669
TG 22:3_22:4_22:4	0.019079	-5.7119	0.000152	3.8184
TG 22:4_22:4_22:4	0.003233	-8.2729	4.79e-05	4.3195
TG 22:4_22:4_22:5	0.061246	-4.0293	4.27e-05	4.3696
TG 22:4_22:4_22:5.1	0.002852	-8.4538	0.000883	3.0541
TG 22:4_22:4_22:6	0.006262	-7.3191	0.001725	2.7632
TG 22:4_22:5_22:6	0.99882	-0.0017	0.99644	0.001547
TG 22:4_22:5_22:6.1	0.13987	-2.8378	0.43056	0.36597
TG 22:4_22:6_22:6	5.2364	2.3886	0.18075	0.74291
TG 22:4_24:0_22:4	0.14583	-2.7776	0.004814	2.3175
TG 22:4_24:1_22:4	0.25419	-1.976	0.000407	3.3906
TG 22:4_26:0_22:4	0.42857	-1.2224	0.39111	0.4077
TG 22:4_26:1_22:4	0.095749	-3.3846	0.000609	3.2156
TG 22:4_26:1_22:4.1	0.15792	-2.6628	0.006438	2.1913
TG 22:4_26:1_22:6	0.25984	-1.9443	0.006199	2.2077
TG 23:0_16:0_16:0	0.98612	-0.02017	0.94557	0.024307
TG 23:0_16:2_7:0	27.106	4.7606	2.4e-05	4.6191
TG 23:1_16:0_18:1	36.692	5.1974	4.01e-05	4.3974
TG 23:1_20:4_22:4	0.079412	-3.6545	8.33e-05	4.0791
TG 23:2_16:0_20:4	1.2224	0.2897	0.025385	1.5954
TG 25:1_16:0_16:0	83.341	6.3809	0.000107	3.9714
TG 25:1_16:0_18:1	110.77	6.7914	5.35e-05	4.2716
TG 25:1_16:0_20:4	2.06	1.0427	0.001945	2.7111
TG 25:1_16:0_22:4	15.203	3.9263	0.003324	2.4783
TG 25:1_18:1_18:1	5.2912	2.4036	6.3e-05	4.2005
TG 25:1_18:1_20:3	54.278	5.7623	7.95e-05	4.0994
TG 25:1_18:1_20:4	1.5778	0.65787	0.059321	1.2268
TG 25:1_18:1_22:4	6.7597	2.757	0.00918	2.0371
TG 25:2_21:6_22:4	0.24963	-2.0021	0.13158	0.88081
TG 25:2_21:6_22:4.1	0.004631	-7.7546	2.56e-05	4.5918
TG 25:2_21:6_22:5	0.004965	-7.6541	0.095734	1.0189
TG 25:2_21:6_22:6	0.13785	-2.8588	0.008981	2.0467
TG 26:2_18:1_22:4	3.3145	1.7288	0.000126	3.8982
TG 26:2_18:1_22:6	0.098878	-3.3382	0.000368	3.4345
TG 26:2_20:4_22:4	0.13276	-2.9131	0.000481	3.3182
TG 26:2_22:4_22:4	0.36488	-1.4545	0.032084	1.4937
TG 26:2_22:4_22:4.1	0.15074	-2.7299	0.001252	2.9024
TG 26:2_22:4_22:6	0.17388	-2.5239	0.000497	3.3034
TG 28:1_18:1_22:4	5.6836	2.5068	0.000805	3.0942
TG 28:1_20:4_22:5	0.17154	-2.5434	0.2028	0.69293
TG 28:2_18:1_22:4	1.7384	0.79773	0.015976	1.7965

## Sheet: Fig4I
	FC(ctrl/FA20:4)	log2(FC(ctrl/FA20:4))	p value	- log10 p
TG 14:0_16:1_20:4.1	5.6144	2.4891	0.001462	2.835
TG 16:0_18:1_20:4.1	2.6437	1.4025	0.000255	3.5939
TG 18:0_20:3_20:4.1	0.1689	-2.5657	0.011319	1.9462
TG 14:1_20:4_20:4.1	0.10492	-3.2526	0.013414	1.8725
TG 15:0_20:4_20:4.1	0.1221	-3.0339	4.78e-05	4.3209
TG 18:4_20:4_20:4.1	0.070798	-3.8201	7.85e-05	4.1053
TG 19:1_20:4_20:4.1	0.060861	-4.0383	7.4e-05	4.131
TG 18:1_19:0_22:4.1	3.5413	1.8243	0.000352	3.4539
TG 17:0_20:4_22:4.1	0.10945	-3.1917	0.003304	2.4809
TG 19:1_20:4_22:4.1	0.082242	-3.604	8.75e-05	4.0582
TG 25:2_21:6_22:4.1	0.004631	-7.7546	2.56e-05	4.5918
TG 17:0_22:4_22:4.1	0.12336	-3.019	4.06e-05	4.3913
TG 18:1_22:4_22:4.1	0.064552	-3.9534	0.000262	3.5824
TG 19:0_22:4_22:4.1	0.048519	-4.3653	0.000233	3.6329
TG 20:1_22:4_22:4.1	0.074453	-3.7475	0.000124	3.9083
TG 26:2_22:4_22:4.1	0.15074	-2.7299	0.001252	2.9024
TG 22:4_26:1_22:4.1	0.15792	-2.6628	0.006438	2.1913
TG 19:0_22:4_22:4.2	0.18156	-2.4615	0.000197	3.7055
TG 19:0_22:4_22:4.3	0.17714	-2.4971	6.31e-05	4.1998
TG 17:1_20:4_22:5.1	0.18154	-2.4616	6.11e-05	4.2136
TG 20:4_20:4_22:5.1	0.030111	-5.0536	4.55e-05	4.3419
TG 17:1_22:4_22:5.1	0.30634	-1.7068	0.000975	3.0111
TG 20:4_22:4_22:5.1	0.018426	-5.7621	0.001495	2.8254
TG 22:4_22:4_22:5.1	0.002852	-8.4538	0.000883	3.0541
TG 20:4_22:4_22:6.1	0.03263	-4.9377	0.007379	2.132
TG 20:4_22:5_22:6.1	0.31916	-1.6476	7.54e-05	4.1229
TG 16:0_22:4_4:0	0.023159	-5.4323	1.77e-06	5.752
TG 20:4_22:4_6:0	0.15568	-2.6833	0.003848	2.4148
TG 18:1_4:0_20:4	0.010293	-6.6022	2.11e-05	4.6762
TG 20:4_4:0_20:4	0.18911	-2.4027	4.65e-05	4.3328
TG 20:4_6:0_20:4	0.18486	-2.4355	8.33e-05	4.0791
TG 10:0_10:0_20:4	0.021368	-5.5484	3.69e-05	4.4326
TG 10:1_14:2_20:4	0.1907	-2.3907	3.61e-05	4.443
TG 15:1_15:2_20:4	0.18665	-2.4216	0.000121	3.9175
TG 16:0_16:0_20:4	0.39399	-1.3438	2.48e-05	4.6063
TG 15:2_17:1_20:4	0.29913	-1.7412	7.49e-05	4.1257
TG 14:0_18:3_20:4	0.28196	-1.8264	0.001731	2.7618
TG 16:1_18:3_20:4	0.26406	-1.921	2.95e-05	4.5299
TG 18:3_18:3_20:4	0.077112	-3.6969	5.8e-05	4.2364
TG 16:0_20:3_20:4	0.38928	-1.3611	6.22e-05	4.2061
TG 17:1_20:3_20:4	0.20329	-2.2984	6.16e-05	4.2108
TG 18:0_20:3_20:4	2.8808	1.5265	0.000374	3.4277
TG 18:1_20:3_20:4	0.23542	-2.0867	3.47e-05	4.4594
TG 10:0_20:4_20:4	0.00634	-7.3014	1.66e-05	4.7803
TG 12:0_20:4_20:4	0.089305	-3.4851	3.82e-05	4.4178
TG 14:0_20:4_20:4	0.04744	-4.3978	3.78e-05	4.4226
TG 14:1_20:4_20:4	0.12768	-2.9694	0.000426	3.3708
TG 14:2_20:4_20:4	0.03867	-4.6926	2.09e-05	4.6804
TG 15:0_20:4_20:4	0.019825	-5.6565	4.64e-05	4.3338
TG 15:1_20:4_20:4	0.07159	-3.8041	0.003427	2.4651
TG 16:0_20:4_20:4	0.016805	-5.8949	4.64e-05	4.3338
TG 16:1_20:4_20:4	0.025861	-5.2731	3.36e-05	4.4738
TG 17:0_20:4_20:4	0.06964	-3.8439	4.27e-05	4.3696
TG 17:1_20:4_20:4	0.022732	-5.4591	2.95e-05	4.5299
TG 17:2_20:4_20:4	0.078982	-3.6623	0.000146	3.8354
TG 18:1_20:4_20:4	0.022944	-5.4458	4.78e-05	4.3209
TG 18:2_20:4_20:4	0.014979	-6.0609	5.08e-05	4.2942
TG 18:4_20:4_20:4	0.02011	-5.6359	2.29e-05	4.641
TG 19:1_20:4_20:4	0.03997	-4.6449	2.29e-05	4.641
TG 20:3_20:4_20:4	0.008746	-6.8371	3.84e-05	4.4154
TG 20:4_20:4_20:4	0.000804	-10.28	8.95e-05	4.048
TG 20:4_21:4_20:4	0.008455	-6.886	9.08e-05	4.0419
TG 15:2_21:5_20:4	0.003182	-8.2961	3.99e-05	4.3995
TG 18:1_26:0_20:4	2.5936	1.3749	0.000118	3.9268
TG 20:4_26:1_20:4	0.034376	-4.8625	3.36e-05	4.4738
TG 14:0_16:1_20:5	3.1024	1.6334	0.020563	1.6869
TG 16:0_16:1_20:5	3.0424	1.6052	0.000119	3.9227
TG 20:4_20:4_20:5	0.011909	-6.3918	1.69e-05	4.7726
TG 10:0_12:1_22:4	0.014519	-6.1059	1.13e-05	4.9478
TG 14:0_14:0_22:4	8.5678	3.0989	0.000113	3.9472
TG 14:0_16:0_22:4	4.3361	2.1164	6.3e-05	4.2005
TG 25:1_16:0_22:4	15.203	3.9263	0.003324	2.4783
TG 14:0_16:1_22:4	5.425	2.4396	8.5e-05	4.0708
TG 16:0_18:1_22:4	0.32835	-1.6067	6.24e-05	4.2048
TG 25:1_18:1_22:4	6.7597	2.757	0.00918	2.0371
TG 26:2_18:1_22:4	3.3145	1.7288	0.000126	3.8982
TG 28:1_18:1_22:4	5.6836	2.5068	0.000805	3.0942
TG 18:1_18:2_22:4	0.23685	-2.078	0.001635	2.7864
TG 17:1_20:3_22:4	0.29667	-1.7531	6.13e-05	4.2125
TG 16:0_20:4_22:4	0.076724	-3.7042	3.36e-05	4.4738
TG 16:1_20:4_22:4	0.077723	-3.6855	1e-05	5.0001
TG 17:0_20:4_22:4	0.063049	-3.9874	4.06e-05	4.3913
TG 18:0_20:4_22:4	0.031654	-4.9815	4.06e-05	4.3913
TG 18:1_20:4_22:4	0.034498	-4.8574	3.61e-05	4.443
TG 18:2_20:4_22:4	0.027502	-5.1843	5.3e-05	4.2759
TG 19:1_20:4_22:4	0.10886	-3.1994	4.06e-05	4.3913
TG 20:2_20:4_22:4	0.096481	-3.3736	0.000186	3.7296
TG 20:3_20:4_22:4	0.018357	-5.7676	2.4e-05	4.619
TG 20:4_20:4_22:4	0.002248	-8.7971	5.44e-05	4.2643
TG 23:1_20:4_22:4	0.079412	-3.6545	8.33e-05	4.0791
TG 26:2_20:4_22:4	0.13276	-2.9131	0.000481	3.3182
TG 20:4_21:4_22:4	0.003826	-8.0299	1.13e-05	4.9478
TG 20:4_22:0_22:4	0.2011	-2.314	4.65e-05	4.3328
TG 20:4_22:1_22:4	0.085873	-3.5417	4.06e-05	4.3913
TG 18:1_22:3_22:4	0.32067	-1.6408	0.000142	3.8486
TG 20:1_22:3_22:4	0.25247	-1.9858	7.5e-05	4.1247
TG 16:0_22:4_22:4	0.12196	-3.0356	7.25e-05	4.1396
TG 17:0_22:4_22:4	0.18213	-2.457	0.000147	3.8328
TG 17:1_22:4_22:4	0.10125	-3.304	0.000217	3.6635
TG 18:0_22:4_22:4	0.071313	-3.8097	2.77e-05	4.5575
TG 18:1_22:4_22:4	0.052147	-4.2613	5.11e-05	4.2916
TG 18:2_22:4_22:4	0.024687	-5.3401	1.33e-05	4.8752
TG 19:0_22:4_22:4	0.21217	-2.2367	8.48e-05	4.0717
TG 19:1_22:4_22:4	0.11697	-3.0958	0.000725	3.1394
TG 19:2_22:4_22:4	0.16333	-2.6141	0.004624	2.335
TG 20:1_22:4_22:4	0.13908	-2.846	0.000164	3.7863
TG 20:3_22:4_22:4	0.023188	-5.4305	0.000114	3.9419
TG 20:4_22:4_22:4	0.002023	-8.9493	3.61e-05	4.443
TG 21:2_22:4_22:4	0.17728	-2.4959	0.001662	2.7795
TG 21:3_22:4_22:4	0.030989	-5.0121	0.000487	3.3127
TG 22:1_22:4_22:4	0.24777	-2.0129	6.27e-05	4.203
TG 22:2_22:4_22:4	0.11688	-3.0969	0.000136	3.8669
TG 22:3_22:4_22:4	0.019079	-5.7119	0.000152	3.8184
TG 22:4_22:4_22:4	0.003233	-8.2729	4.79e-05	4.3195
TG 26:2_22:4_22:4	0.36488	-1.4545	0.032084	1.4937
TG 14:0_24:0_22:4	6.4954	2.6994	5.08e-05	4.2942
TG 16:0_24:0_22:4	16.405	4.036	0.000168	3.7759
TG 18:1_24:0_22:4	2.8189	1.4951	0.000478	3.3206
TG 22:4_24:0_22:4	0.14583	-2.7776	0.004814	2.3175
TG 15:0_24:1_22:4	3.7275	1.8982	3.61e-05	4.443
TG 16:0_24:1_22:4	3.9727	1.9901	0.000273	3.5633
TG 18:1_24:1_22:4	3.5492	1.8275	0.000146	3.8344
TG 20:4_24:1_22:4	0.05818	-4.1033	6.81e-05	4.1666
TG 21:6_24:1_22:4	0.10673	-3.228	0.030487	1.5159
TG 22:4_24:1_22:4	0.25419	-1.976	0.000407	3.3906
TG 16:0_26:0_22:4	70.432	6.1382	6.48e-05	4.1886
TG 18:1_26:0_22:4	10.411	3.3801	7.71e-05	4.1131
TG 16:0_26:1_22:4	7.3074	2.8694	0.000146	3.8352
TG 18:0_26:1_22:4	6.0818	2.6045	0.008329	2.0794
TG 18:1_26:1_22:4	4.5417	2.1832	0.000237	3.6251
TG 18:2_26:1_22:4	2.4799	1.3103	0.000486	3.3134
TG 20:4_26:1_22:4	0.056683	-4.1409	2.29e-05	4.641
TG 20:5_26:1_22:4	0.15738	-2.6677	0.000844	3.0738
TG 22:4_26:1_22:4	0.095749	-3.3846	0.000609	3.2156
TG 14:0_16:0_22:5	3.3415	1.7405	0.000584	3.2334
TG 16:1_20:4_22:5	0.19438	-2.3631	0.000724	3.1402
TG 17:1_20:4_22:5	0.32468	-1.6229	0.012818	1.8922
TG 18:1_20:4_22:5	0.19922	-2.3276	0.001311	2.8824
TG 20:4_20:4_22:5	0.007941	-6.9764	5.34e-05	4.2726
TG 20:4_22:1_22:5	0.088123	-3.5043	7.19e-05	4.1432
TG 16:0_22:4_22:5	0.03628	-4.7847	1.66e-05	4.7803
TG 20:1_22:4_22:5	0.19653	-2.3472	1.69e-05	4.7726
TG 20:4_22:4_22:5	0.016498	-5.9215	1e-05	5.0001
TG 22:4_22:4_22:5	0.061246	-4.0293	4.27e-05	4.3696
TG 20:1_22:5_22:5	0.093917	-3.4125	1.76e-06	5.7539
TG 18:1_26:1_22:5	7.1793	2.8438	0.000171	3.7682
TG 14:0_16:0_22:6	5.0064	2.3238	0.000228	3.6412
TG 14:0_18:1_22:6	0.22143	-2.1751	1.92e-05	4.7171
TG 16:1_18:1_22:6	0.21404	-2.224	1.21e-05	4.9172
TG 26:2_18:1_22:6	0.098878	-3.3382	0.000368	3.4345
TG 14:0_20:4_22:6	0.24115	-2.052	3.78e-05	4.4226
TG 16:1_20:4_22:6	0.005073	-7.6228	5.38e-05	4.2693
TG 17:2_20:4_22:6	0.001111	-9.8134	7.85e-05	4.1053
TG 20:4_20:4_22:6	0.006494	-7.2667	1.66e-05	4.7803
TG 10:0_21:0_22:6	3.7039	1.8891	0.000659	3.1814
TG 20:4_21:1_22:6	0.056757	-4.1391	0.000341	3.467
TG 25:2_21:6_22:6	0.13785	-2.8588	0.008981	2.0467
TG 20:4_22:4_22:6	0.023997	-5.381	3.64e-05	4.4387
TG 22:4_22:4_22:6	0.006262	-7.3191	0.001725	2.7632
TG 26:2_22:4_22:6	0.17388	-2.5239	0.000497	3.3034
TG 20:4_22:5_22:6	6.064	2.6003	0.011232	1.9495
TG 22:0_22:5_22:6	0.060559	-4.0455	0.038644	1.4129
TG 18:1_24:0_22:6	2.5449	1.3476	0.001615	2.7919
TG 18:1_24:1_22:6	0.34223	-1.547	0.00742	2.1296
TG 20:4_26:1_22:6	0.022458	-5.4766	6.03e-05	4.2196
TG 22:4_26:1_22:6	0.25984	-1.9443	0.006199	2.2077
DG 20:3_20:4.1	0.059581	-4.069	2.48e-05	4.6063
DG 18:1_20:5.1	0.21571	-2.2129	0.000102	3.9934
DG 18:2_22:4.1	0.17016	-2.555	1.4e-05	4.853
DG 20:0_22:4.1	0.33822	-1.564	0.003037	2.5175
DG 20:1_22:4.1	0.31079	-1.686	0.000149	3.8276
DG 33:0_22:4.1	8.7201	3.1243	6.31e-05	4.1998
DG 35:0_22:4.1	27.302	4.7709	9.65e-05	4.0156
PS 18:0_22:5.1	7.3719	2.882	0.007658	2.1159
PC 18:1_22:5.1	2.5819	1.3684	0.006362	2.1964
DG 20:4_22:5.1	0.017738	-5.817	6.37e-05	4.196
DG 22:4_22:5.1	0.19704	-2.3435	0.000409	3.3881
PE P-16:0_22:5.1	4.2868	2.0999	1e-05	5.0001
DG 22:4_22:5.2	0.12251	-3.029	0.038061	1.4195
DG 20:4_26:0.1	0.35054	-1.5123	0.049579	1.3047
PC 22:6_18:1	4.4142	2.1421	5.72e-05	4.2427
PC 14:0_20:4	0.28608	-1.8055	8.73e-05	4.059
DG 14:0_20:4	0.29693	-1.7518	0.000345	3.4622
PE 14:0_20:4	0.34612	-1.5307	0.00048	3.3191
PC 15:0_20:4	0.30332	-1.7211	4.78e-05	4.3206
DG 15:0_20:4	0.25972	-1.945	8.5e-05	4.0708
DG 16:0_20:4	0.25113	-1.9935	1.66e-05	4.7803
PE 16:0_20:4	0.39193	-1.3513	6.27e-05	4.203
PS 16:0_20:4	0.173	-2.5312	0.001433	2.8439
DG 16:1_20:4	0.38527	-1.3761	0.000956	3.0197
DG 17:1_20:4	0.37595	-1.4114	0.00033	3.4816
DG 18:1_20:4	0.38762	-1.3673	3.69e-05	4.4326
DG 18:3_20:4	0.11538	-3.1156	6.22e-05	4.2061
DG 20:0_20:4	0.24105	-2.0526	8.67e-05	4.0621
PC 20:4_20:4	0.13376	-2.9023	8.25e-05	4.0836
DG 20:4_20:4	0.005865	-7.4136	0.00033	3.4816
DG 16:0_20:5	2.5171	1.3318	0.000121	3.9175
DG 20:4_20:5	0.1963	-2.3489	0.000892	3.0499
PE P-16:0_20:5	6.3313	2.6625	4.34e-05	4.3623
DG 18:2_22:4	3.1342	1.6481	7.84e-05	4.1056
DG 20:0_22:4	0.33822	-1.564	0.003037	2.5175
DG 20:3_22:4	0.12499	-3.0001	3.36e-05	4.4738
PC 20:4_22:4	0.090505	-3.4659	3.43e-05	4.4643
DG 20:4_22:4	0.01449	-6.1088	3.64e-05	4.4387
PE 20:4_22:4	0.085315	-3.5511	6.43e-05	4.1916
DG 22:4_22:4	0.023315	-5.4226	2.79e-05	4.555
DG 24:4_22:4	0.008055	-6.9559	0.000186	3.7296
DG 24:5_22:4	0.007841	-6.9947	2.56e-05	4.5918
DG 30:0_22:4	5.6332	2.4939	2.99e-05	4.5241
DG 32:0_22:4	7.6777	2.9407	7.5e-05	4.1247
DG 33:0_22:4	7.1376	2.8354	4.65e-05	4.3328
DG 35:0_22:4	11.29	3.4969	0.000164	3.7858
PC O-16:0_22:4	3.6859	1.882	4.01e-05	4.3974
PC O-18:0_22:4	3.4771	1.7979	0.000106	3.9743
PC O-18:1_22:4	4.1601	2.0566	5.27e-05	4.2781
PE P-16:0_22:4	2.5229	1.3351	1.86e-05	4.7305
PE P-18:0_22:4	2.9941	1.5821	5.25e-05	4.2799
PC P-18:0_22:4	3.2294	1.6913	7.67e-05	4.115
PE P-18:1_22:4	3.0033	1.5866	5.78e-05	4.2383
PC P-18:1_22:4	3.6052	1.8501	9.08e-05	4.042
PE P-20:1_22:4	2.5437	1.3469	0.000326	3.487
PS 18:0_22:5	6.7881	2.763	0.00819	2.0867
PE 18:1_22:5	3.7396	1.9029	4.01e-05	4.3974
PC 18:1_22:5	4.9486	2.307	0.000346	3.4609
DG 20:4_22:5	0.21204	-2.2376	6.22e-05	4.2061
DG 22:4_22:5	0.000981	-9.9939	1.77e-06	5.752
DG 30:0_22:5	17.022	4.0893	5.25e-05	4.2798
DG 32:0_22:5	5.0401	2.3335	0.003773	2.4233
PE P-18:0_22:5	5.734	2.5195	5.39e-05	4.2686
PE P-18:1_22:5	4.615	2.2063	5.44e-05	4.2642
DG 14:0_22:6	2.846	1.5089	8.46e-05	4.0728
PC 16:0_22:6	2.6631	1.4131	2.9e-05	4.5375
PE 18:1_22:6	4.6398	2.214	7.5e-05	4.1247
DG 18:1_22:6	3.3669	1.7514	0.000225	3.6484
PC 20:4_22:6	3.7159	1.8937	2.77e-05	4.5575
PE P-16:0_22:6	15.249	3.9307	1e-05	5.0001
PC 22:4_24:4	0.042938	-4.5416	4.65e-05	4.3328
Cer d18:1_24:4	0.025684	-5.283	3.61e-05	4.443
PE 20:4_24:5	0.19455	-2.3618	1.86e-05	4.7305
PC 20:4_24:5	0.078301	-3.6748	4.04e-05	4.3937
PC O-16:0_24:5	2.9356	1.5536	0.000166	3.7787
PE P-16:0_24:5	3.9067	1.9659	1.13e-05	4.9478
PE P-18:1_24:5	2.5544	1.353	4.4e-05	4.3569
PE P-16:0_24:6	3.888	1.959	4.9e-05	4.3095
DG 20:4_26:0	6.1022	2.6093	0.00967	2.0146
PE 20:4_26:1	0.31516	-1.6659	0.008806	2.0552
DG 22:4_26:1	4.6987	2.2323	0.000962	3.017
Cer d18:1_26:4	0.037231	-4.7474	3.69e-05	4.4326
PE O-14:0_26:4	4.0129	2.0046	7.4e-05	4.131
PC 20:4_26:5	0.048685	-4.3604	0.000108	3.9676
PE 20:4_26:5	0.17384	-2.5242	0.00069	3.1614
CE 20:5.1	0.071935	-3.7972	0.000115	3.9386
CE 20:4	0.06932	-3.8506	4.46e-05	4.3506
MG 20:4	0.23534	-2.0872	0.00041	3.3871
LPC 20:4	0.20947	-2.2552	0.000447	3.3495
CE 21:4	0.16432	-2.6054	0.000362	3.4408
CE 22:4	0.05666	-4.1415	3.61e-05	4.443
LPC 22:4	0.2558	-1.9669	0.000152	3.8184
LPE 22:5	2.5476	1.3491	0.001796	2.7458
CE 24:4	0.039387	-4.6662	7.42e-05	4.1297
TG 16:0_17:0_16:0.1	2.591	1.3735	0.000708	3.1497
TG 16:0_26:1_16:0.1	47.358	5.5655	0.001782	2.749
TG 15:0_16:0_16:1.1	14.373	3.8453	0.000256	3.5917
TG 15:0_16:0_18:1.1	11.694	3.5477	3.86e-05	4.4136
TG 16:0_16:0_18:1.1	12.648	3.6608	4.65e-05	4.3328
TG 16:0_17:0_18:1.1	12.21	3.61	7.76e-06	5.1102
TG 17:1_24:1_18:1.1	5.6578	2.5002	0.00033	3.4816
TG 18:0_18:1_22:3.1	15.76	3.9782	0.000581	3.2358
TG 23:0_16:2_7:0	27.106	4.7606	2.4e-05	4.6191
TG 14:0_12:0_16:0	4.1365	2.0484	0.000314	3.5028
TG 13:0_14:0_16:0	2.4798	1.3102	0.004496	2.3472
TG 14:0_14:0_16:0	5.2149	2.3826	0.000108	3.9676
TG 14:0_16:0_16:0	4.6213	2.2083	4.04e-05	4.3937
TG 16:0_16:0_16:0	3.9234	1.9721	0.00014	3.8552
TG 25:1_16:0_16:0	83.341	6.3809	0.000107	3.9714
TG 16:0_17:0_16:0	2.638	1.3994	0.00069	3.1611
TG 16:0_18:0_16:0	3.8754	1.9544	0.000334	3.4767
TG 16:0_21:1_16:0	10.216	3.3527	0.000146	3.8344
TG 18:0_21:1_16:0	18.303	4.194	4.01e-05	4.3974
TG 16:0_21:3_16:0	9.2981	3.2169	1.86e-05	4.7305
TG 16:0_24:1_16:0	18.856	4.237	0.000144	3.8429
TG 16:0_26:1_16:0	23.406	4.5488	4.06e-05	4.3913
TG 18:0_26:1_16:0	6.8033	2.7662	0.019189	1.717
TG 14:0_15:0_16:1	10.847	3.4393	6.22e-05	4.2061
TG 14:0_16:0_16:1	17.662	4.1426	0.00013	3.886
TG 15:0_16:0_16:1	9.6694	3.2734	3.84e-05	4.4154
TG 16:0_16:0_16:1	14.864	3.8937	2.18e-06	5.6606
TG 14:0_16:1_16:1	5.5063	2.4611	0.000171	3.7682
TG 16:0_17:1_16:1	17.927	4.164	4.06e-05	4.3913
TG 16:0_16:1_16:2	13.766	3.7831	3.69e-05	4.4326
TG 17:0_16:0_18:0	2.6354	1.398	0.000127	3.8946
TG 12:0_14:0_18:1	5.8325	2.5441	0.002781	2.5558
TG 15:0_16:0_18:1	10.777	3.4298	6.18e-05	4.2087
TG 16:0_16:0_18:1	11.936	3.5773	4.65e-05	4.3328
TG 19:2_16:0_18:1	16.305	4.0272	7.23e-05	4.1411
TG 23:1_16:0_18:1	36.692	5.1974	4.01e-05	4.3974
TG 25:1_16:0_18:1	110.77	6.7914	5.35e-05	4.2716
TG 14:0_16:1_18:1	26.439	4.7246	0.00019	3.7208
TG 14:1_16:1_18:1	20.506	4.358	2.29e-05	4.6398
TG 16:0_16:1_18:1	19.185	4.2619	1e-05	5.0001
TG 16:1_16:1_18:1	18.689	4.2241	0.000223	3.6511
TG 16:0_17:0_18:1	11.883	3.5709	7.84e-05	4.1056
TG 16:0_17:1_18:1	18.592	4.2166	4.85e-05	4.3143
TG 16:1_17:1_18:1	17.76	4.1506	0.016383	1.7856
TG 16:0_18:0_18:1	11.366	3.5066	7.67e-05	4.115
TG 19:2_18:0_18:1	11.73	3.5521	6.22e-05	4.2061
TG 16:0_18:1_18:1	18.486	4.2083	4.27e-05	4.3696
TG 16:1_18:1_18:1	8.8281	3.1421	0.000238	3.624
TG 17:0_18:1_18:1	17.974	4.1679	4.04e-05	4.3937
TG 17:1_18:1_18:1	19.625	4.2946	4.55e-05	4.3422
TG 18:0_18:1_18:1	14.531	3.8611	7.21e-05	4.142
TG 18:1_18:1_18:1	17.866	4.1592	3.47e-05	4.4594
TG 25:1_18:1_18:1	5.2912	2.4036	6.3e-05	4.2005
TG 16:0_19:1_18:1	17.057	4.0923	6.3e-05	4.2005
TG 18:1_19:1_18:1	22.494	4.4915	5.82e-05	4.2354
TG 16:0_20:0_18:1	9.3419	3.2237	3.94e-05	4.4042
TG 18:1_20:0_18:1	20.564	4.362	4.65e-05	4.3328
TG 16:0_21:1_18:1	14.109	3.8185	0.000737	3.1326
TG 16:0_21:3_18:1	3.8434	1.9424	9.98e-05	4.001
TG 18:0_21:3_18:1	3.8293	1.9371	1.66e-05	4.7803
TG 18:1_22:1_18:1	23.627	4.5624	3.64e-05	4.4387
TG 18:1_24:0_18:1	37.519	5.2296	5.34e-05	4.2726
TG 16:0_24:1_18:1	28.717	4.8438	4.65e-05	4.3328
TG 17:1_24:1_18:1	195.19	7.6087	5e-05	4.3012
TG 18:1_25:0_18:1	6.1253	2.6148	0.002998	2.5232
TG 16:0_26:1_18:1	35.777	5.161	9.54e-05	4.0204
TG 16:1_26:1_18:1	32.108	5.0049	0.000779	3.1085
TG 18:1_26:1_18:1	40.614	5.3439	5.67e-05	4.2464
TG 16:0_16:1_18:2	11.219	3.4878	3.92e-06	5.4065
TG 16:1_16:1_18:2	12.527	3.647	4.06e-05	4.3913
TG 16:0_18:1_18:2	14.25	3.8329	6.3e-05	4.2007
TG 18:1_18:1_18:2	7.3304	2.8739	6.14e-05	4.2117
TG 18:1_24:1_18:2	10.367	3.3739	0.002423	2.6157
TG 18:1_26:1_18:2	24.934	4.64	0.000412	3.385
TG 14:0_14:0_18:3	14.995	3.9064	0.000125	3.9025
TG 16:0_16:0_18:3	11.536	3.528	0.000116	3.9348
TG 14:0_16:1_18:3	8.4442	3.078	0.000658	3.1816
TG 16:0_24:1_19:0	5.2801	2.4006	7.5e-05	4.1247
TG 18:1_18:1_20:1	16.997	4.0872	4.55e-05	4.3422
TG 16:0_18:1_20:2	8.2999	3.0531	0.00069	3.1614
TG 18:1_18:1_20:2	24.829	4.634	7.34e-05	4.1342
TG 18:1_19:1_20:2	7.0916	2.8261	0.000827	3.0826
TG 14:0_14:0_20:3	12.242	3.6137	0.002229	2.6518
TG 16:0_16:0_20:3	7.7832	2.9604	4.97e-06	5.3035
TG 16:0_16:1_20:3	8.7819	3.1345	8.67e-05	4.0621
TG 14:0_17:1_20:3	14.123	3.82	1.16e-05	4.9349
TG 16:0_18:0_20:3	6.7166	2.7477	6.07e-05	4.2169
TG 15:0_18:1_20:3	4.9281	2.301	2.29e-05	4.641
TG 17:1_18:1_20:3	2.5381	1.3437	0.000213	3.6715
TG 18:0_18:1_20:3	4.8806	2.287	0.000257	3.5906
TG 25:1_18:1_20:3	54.278	5.7623	7.95e-05	4.0994
TG 18:1_24:1_20:3	9.9335	3.3123	6.14e-05	4.2117
TG 18:1_26:0_20:3	5.5606	2.4752	0.000385	3.4142
TG 16:0_26:1_20:3	63.6	5.991	4.65e-05	4.3328
TG 18:1_26:1_20:3	30.756	4.9428	6.11e-05	4.2136
TG 11:1_24:0_22:0	17.951	4.166	0.000416	3.3808
TG 10:0_16:0_22:3	21.209	4.4066	0.000122	3.9124
TG 16:0_18:0_22:3	7.992	2.9986	1.13e-05	4.9478
TG 18:0_18:1_22:3	4.8668	2.283	5.42e-05	4.2662
TG 18:1_18:1_22:3	3.1061	1.6351	0.000237	3.6251
TG 18:1_20:1_22:3	5.4098	2.4356	0.000945	3.0247
DG 16:0_16:0.1	2.9209	1.5464	1.48e-05	4.8295
DG 28:1_16:0.1	5.1616	2.3678	1.86e-05	4.7305
DG 16:0_17:0.1	2.7049	1.4356	0.000679	3.1684
DG 16:1_17:1.1	9.6583	3.2718	6.4e-05	4.194
PE 18:1_18:1.1	8.0771	3.0138	1.4e-05	4.853
DG 34:0_18:1.1	6.0505	2.5971	0.001058	2.9755
PE P-16:0_18:1.1	3.0083	1.5889	0.004028	2.3949
Cer d18:1_20:0.1	0.30716	-1.7029	0.000345	3.4622
PE P-16:0_20:1.1	2.9661	1.5686	0.005325	2.2737
DG 18:0_20:3.1	3.7922	1.923	4.98e-05	4.3031
PE P-16:0_20:3.1	3.3861	1.7596	4.65e-05	4.3328
DG 18:1_22:0.1	23.104	4.5301	0.000772	3.1125
PE P-16:0_22:1.1	3.6272	1.8589	0.000371	3.4311
DG 18:2_24:1.1	29.322	4.8739	0.000374	3.4277
DG 16:0_26:0.1	19.48	4.2839	0.033683	1.4726
DG 16:0_26:1.1	5.3086	2.4083	4.85e-05	4.3143
Cer d18:1_14:0	0.34599	-1.5312	0.001839	2.7354
PC O-16:0_14:0	3.3506	1.7444	0.000292	3.5349
DG 14:0_16:0	3.9733	1.9903	1.4e-05	4.853
DG 15:0_16:0	2.5293	1.3388	0.000104	3.982
DG 28:1_16:0	16.573	4.0508	0.02942	1.5314
DG 30:0_16:0	10.348	3.3712	5.34e-05	4.2728
DG 32:0_16:0	12.109	3.598	3.39e-05	4.4699
DG 34:0_16:0	12.575	3.6525	0.000146	3.8344
Cer d17:1_16:0	0.34736	-1.5255	0.003445	2.4628
Cer d18:1_16:0	0.30092	-1.7325	0.000644	3.1908
Cer d18:2_16:0	0.37919	-1.399	0.001229	2.9105
PC O-16:0_16:0	3.0165	1.5929	3.99e-05	4.3995
PC O-18:0_16:0	3.9657	1.9876	2.77e-05	4.5575
PE P-16:0_16:0	4.8943	2.2911	1.69e-05	4.7726
PC P-16:0_16:0	2.5998	1.3784	8.5e-05	4.0708
PE P-18:0_16:0	6.7732	2.7598	4.06e-05	4.3913
DG 14:0_16:1	2.947	1.5592	0.019189	1.717
DG 15:0_16:1	5.6813	2.5062	0.001284	2.8914
DG 16:0_16:1	6.3416	2.6648	2.98e-05	4.5259
PE 16:0_16:1	2.4679	1.3033	0.000807	3.0932
DG 30:0_16:1	11.482	3.5213	0.020711	1.6838
DG 32:0_16:1	9.6063	3.264	0.000116	3.9368
PC O-16:0_16:1	3.6268	1.8587	0.000105	3.9775
PE P-16:0_16:1	3.5573	1.8308	1.86e-05	4.7305
DG 16:0_16:2	16.78	4.0686	5.44e-05	4.2643
DG 16:0_17:0	3.168	1.6636	3.42e-05	4.4659
PC 14:0_17:1	3.1836	1.6707	0.00011	3.9603
PC 16:0_17:1	3.6165	1.8546	1.4e-05	4.853
PE 16:0_17:1	2.7012	1.4336	8.5e-05	4.0708
PC 16:1_17:1	4.1157	2.0412	6.64e-05	4.1776
DG 16:1_17:1	5.137	2.3609	0.001201	2.9204
DG 17:1_18:0	4.0821	2.0293	7.21e-05	4.142
DG 24:5_18:0	0.32845	-1.6062	0.000663	3.1786
DG 32:0_18:0	10.801	3.4331	0.00013	3.886
Cer d17:1_18:0	0.28502	-1.8109	0.000225	3.6476
Cer d18:1_18:0	0.18633	-2.424	8.6e-05	4.0655
Cer d18:2_18:0	0.12957	-2.9482	8.48e-05	4.0717
PE 14:0_18:1	2.6911	1.4282	7.14e-05	4.1463
PC 14:0_18:1	4.8493	2.2778	0.001272	2.8955
DG 15:0_18:1	4.9018	2.2933	4.04e-05	4.3937
DG 16:0_18:1	5.3216	2.4119	1e-05	5.0001
PC 16:0_18:1	3.2933	1.7195	1.66e-05	4.7803
PG 16:0_18:1	3.7387	1.9026	8.51e-05	4.0699
DG 16:1_18:1	9.833	3.2976	7.76e-06	5.1102
PE 16:1_18:1	12.155	3.6035	3.61e-05	4.443
PE 17:0_18:1	2.8322	1.5019	3.36e-05	4.4738
DG 17:0_18:1	9.8709	3.3032	7.42e-05	4.1297
PS 17:0_18:1	4.7721	2.2546	0.00507	2.295
PC 17:1_18:1	8.2431	3.0432	1.4e-05	4.853
DG 17:1_18:1	8.0289	3.0052	3.64e-05	4.4387
DG 18:0_18:1	3.1652	1.6623	2.98e-05	4.5259
PE 18:0_18:1	2.7307	1.4493	3.39e-05	4.4699
PC 18:0_18:1	4.0755	2.027	4.65e-05	4.3328
PS 18:0_18:1	4.9993	2.3217	0.008981	2.0467
PC 18:1_18:1	6.6145	2.7256	7.76e-06	5.1102
DG 18:1_18:1	7.1053	2.8289	1.66e-05	4.7803
PE 18:1_18:1	3.5625	1.8329	3.61e-05	4.443
PS 18:1_18:1	7.9593	2.9926	0.002926	2.5337
PC 24:1_18:1	5.7017	2.5114	4.4e-05	4.3569
DG 26:2_18:1	5.4333	2.4418	0.000454	3.343
DG 28:1_18:1	5.3603	2.4223	0.000341	3.467
DG 30:1_18:1	7.8845	2.979	0.027551	1.5599
DG 32:0_18:1	10.946	3.4523	2.29e-05	4.641
DG 34:0_18:1	10.635	3.4108	0.000138	3.8607
PC O-16:0_18:1	3.7619	1.9115	3.98e-05	4.4003
PC O-18:0_18:1	4.1806	2.0637	1.33e-05	4.8748
PC O-18:1_18:1	4.2934	2.1021	5e-05	4.3012
PE P-16:0_18:1	3.3782	1.7562	2.09e-05	4.6804
PC P-16:0_18:1	3.2601	1.7049	5.78e-05	4.2383
PE P-18:1_18:1	3.3	1.7225	2.67e-05	4.573
PC P-18:1_18:1	4.5589	2.1887	4.27e-05	4.3696
PC 14:0_18:2	4.1505	2.0533	4.06e-05	4.3913
DG 16:0_18:2	4.6894	2.2294	1.94e-05	4.712
PC 16:0_18:2	3.5055	1.8096	9.28e-05	4.0325
PC 17:1_18:2	5.4394	2.4434	0.000109	3.9634
PS 18:0_18:2	5.3	2.406	0.015174	1.8189
PE 18:1_18:2	6.1231	2.6143	1.4e-05	4.853
DG 18:1_18:2	5.3939	2.4313	6.88e-05	4.1624
DG 32:0_18:2	11.09	3.4712	0.000883	3.0541
DG 16:1_18:3	3.7698	1.9145	0.00069	3.1613
PC 16:0_19:1	4.9299	2.3016	4.65e-05	4.3328
PC 18:1_19:1	6.7126	2.7469	3.36e-05	4.4738
DG 18:1_19:1	5.5156	2.4635	3.61e-05	4.443
DG 18:1_20:0	2.8109	1.491	0.000505	3.2965
DG 32:0_20:0	7.5498	2.9164	0.000368	3.4345
Cer d18:0_20:0	0.35674	-1.487	0.001839	2.7354
Cer d18:1_20:0	0.28073	-1.8327	0.000334	3.4767
Cer d18:2_20:0	0.32342	-1.6285	0.000136	3.8674
Cer m18:1_20:0	2.6297	1.3949	0.000591	3.2284
DG 18:1_20:1	5.5236	2.4656	2.42e-05	4.6169
PE 18:1_20:1	4.4907	2.1669	4.62e-05	4.3352
DG 32:0_20:1	9.6228	3.2665	8.79e-05	4.0562
PE P-16:0_20:1	2.7809	1.4755	0.000343	3.4649
DG 16:0_20:2	3.4475	1.7856	2.56e-05	4.5918
DG 18:1_20:2	6.9136	2.7894	0.000985	3.0065
PE P-18:0_20:2	3.3365	1.7383	0.006862	2.1636
PC 14:0_20:3	3.9176	1.97	1.16e-05	4.9349
PC 16:0_20:3	2.8004	1.4856	4.78e-05	4.3209
DG 16:0_20:3	2.9803	1.5755	5.64e-05	4.2485
DG 16:1_20:3	2.4822	1.3116	8.34e-05	4.0786
DG 18:0_20:3	6.4226	2.6832	1.16e-05	4.9349
PE 18:0_20:3	3.8061	1.9283	5.21e-05	4.2833
DG 32:0_20:3	10.43	3.3826	5.38e-05	4.2693
PE P-16:0_20:3	2.7767	1.4734	0.000173	3.7624
PE P-18:0_20:3	3.4496	1.7864	0.000105	3.9775
DG 32:0_21:3	12.635	3.6594	6.87e-06	5.1631
PE P-16:0_21:3	3.134	1.648	2.48e-05	4.6063
PS 18:1_22:0	8.6571	3.1139	0.01706	1.768
DG 32:0_22:0	8.6608	3.1145	0.000734	3.1344
Cer d18:2_22:0	0.39434	-1.3425	0.00068	3.1676
DG 16:0_22:1	4.5525	2.1867	4.97e-06	5.3035
PC 16:0_22:1	4.5841	2.1966	0.000149	3.8276
PE 18:1_22:1	5.8031	2.5368	3.47e-05	4.4594
PC 18:1_22:1	4.0357	2.0128	0.000429	3.3671
PS 18:1_22:1	7.6553	2.9365	0.009902	2.0043
DG 32:0_22:1	7.0657	2.8208	0.002125	2.6726
PC O-16:0_22:1	3.1972	1.6768	0.002611	2.5832
PE P-16:0_22:1	2.777	1.4735	0.000807	3.0932
PE P-18:0_22:1	3.2609	1.7053	6.32e-05	4.199
PE P-18:1_22:1	2.7786	1.4744	0.000865	3.063
PC 16:0_22:2	7.0102	2.8094	4.65e-05	4.3328
DG 18:1_22:2	8.3711	3.0654	0.000186	3.7296
PC O-16:0_22:2	4.1597	2.0565	6.22e-05	4.2061
PE P-16:0_22:2	3.2511	1.7009	1.66e-05	4.7803
PC 16:0_22:3	3.5872	1.8429	3.76e-05	4.4246
PE 18:0_22:3	2.8697	1.5209	5.86e-05	4.2324
DG 18:0_22:3	2.5446	1.3474	0.00069	3.1614
PS 18:0_22:3	28.255	4.8204	0.014972	1.8247
DG 32:0_22:3	9.9198	3.3103	5.08e-05	4.2942
PC O-16:0_22:3	6.5666	2.7151	0.000152	3.8175
PE P-16:0_22:3	2.7725	1.4712	3.76e-05	4.4246
PE P-18:0_22:3	2.6742	1.4191	8.2e-05	4.0864
DG 16:0_24:0	4.223	2.0783	0.001135	2.945
PE 18:1_24:0	7.0258	2.8127	7.34e-05	4.1342
DG 18:1_24:0	5.3196	2.4113	0.000352	3.4539
DG 16:0_24:1	12.196	3.6083	5.94e-05	4.2262
DG 16:1_24:1	7.2301	2.854	0.000102	3.9927
DG 18:1_24:1	13.66	3.7719	1.66e-05	4.7803
PE 18:1_24:1	8.1528	3.0273	2.29e-05	4.641
DG 18:2_24:1	40.652	5.3452	3.82e-05	4.4178
DG 32:0_24:1	7.0889	2.8256	7.34e-05	4.1342
PS 10:0_24:2	2.4699	1.3045	0.017898	1.7472
DG 16:0_25:0	6.0118	2.5878	0.006824	2.1659
DG 16:0_26:0	29.991	4.9065	0.000883	3.0541
PE 18:1_26:0	28.908	4.8534	6.07e-05	4.2169
DG 18:1_26:0	5.3268	2.4133	7.34e-05	4.1342
PS 11:0_26:1	10.545	3.3986	0.004929	2.3072
DG 16:0_26:1	78.871	6.3014	3.2e-05	4.4954
PS 16:0_26:1	9.9398	3.3132	0.026682	1.5738
DG 17:1_26:1	5.0613	2.3395	1e-05	5.0001
DG 18:1_26:1	31.1	4.9588	1.66e-05	4.7803
PE 18:1_26:1	7.1998	2.8479	0.002423	2.6157
PS 12:0_26:2	10.13	3.3405	0.035891	1.445
PS 16:0_26:2	7.3774	2.8831	0.009186	2.0369
DG 16:0_28:0	12.692	3.6658	0.029431	1.5312
CE 22:2.1	2.6729	1.4184	0.002683	2.5715
CE 22:3.1	4.6048	2.2031	7.21e-05	4.142
CE 24:2.1	6.3191	2.6597	0.001007	2.9969
LPE 16:0	0.3941	-1.3434	0.00196	2.7078
CE 22:1	2.9835	1.577	0.000772	3.1125
CE 22:2	3.1171	1.6402	9.45e-05	4.0244
CE 23:3	2.4822	1.3116	0.002587	2.5872
CE 24:2	5.131	2.3592	0.000382	3.4175
LPC 24:5	0.16949	-2.5607	0.000772	3.1125
LPC 26:0	2.9581	1.5647	0.034324	1.4644
CE 26:2	14.244	3.8323	4.06e-05	4.3913
CE 26:3	3.6526	1.8689	0.000261	3.5841
CE 26:4	0.11294	-3.1464	0.000164	3.7863
LPC 26:5	0.19002	-2.3958	7.5e-05	4.1247
TG 14:0_15:0_16:0.1	2.1298	1.0907	0.00141	2.8507
TG 16:0_15:0_16:0.1	1.974	0.98115	0.001067	2.972
TG 16:0_18:0_16:0.1	2.4397	1.2867	0.001414	2.8496
TG 16:1_18:2_20:4.1	0.63707	-0.65048	0.009125	2.0398
TG 16:0_20:3_20:4.1	1.9454	0.96006	0.00024	3.6193
TG 16:0_18:1_22:4.1	1.2039	0.26766	0.023415	1.6305
TG 16:1_18:1_22:4.1	2.071	1.0503	0.000352	3.4539
TG 18:1_20:1_22:4.1	1.1888	0.24955	0.27655	0.55823
TG 17:1_18:1_22:5.1	0.51971	-0.94422	0.047004	1.3279
TG 22:4_22:5_22:6.1	0.13987	-2.8378	0.43056	0.36597
TG 14:0_16:0_4:0	1.2494	0.32118	0.044363	1.353
TG 16:0_16:0_4:0	1.0396	0.056049	0.33072	0.48054
TG 14:0_16:0_6:0	1.0198	0.028328	0.52579	0.27919
TG 10:0_8:0_8:0	1.002	0.00285	0.96692	0.014611
TG 10:0_10:0_8:0	0.85935	-0.21868	0.085874	1.0661
TG 12:0_12:0_8:0	1.0747	0.10389	0.5106	0.29192
TG 12:0_12:0_12:0	1.1809	0.23992	0.095734	1.0189
TG 12:0_14:0_12:0	1.0827	0.11467	0.38483	0.41473
TG 12:0_17:0_12:0	1.3964	0.48167	0.045796	1.3392
TG 14:0_12:0_14:0	1.1778	0.23612	0.068206	1.1662
TG 19:2_15:0_15:0	1.3852	0.47005	0.003427	2.4651
TG 16:0_26:0_15:0	1.6019	0.67979	0.19876	0.70167
TG 16:0_6:0_16:0	1.0562	0.078941	0.23817	0.6231
TG 14:0_15:0_16:0	1.7113	0.77507	0.005129	2.29
TG 16:0_15:0_16:0	2.0647	1.046	0.001846	2.7339
TG 23:0_16:0_16:0	0.98612	-0.02017	0.94557	0.024307
TG 14:0_24:0_16:0	1.5837	0.66333	0.001634	2.7868
TG 18:0_16:0_18:0	2.333	1.2222	0.005008	2.3004
TG 14:0_14:0_20:4	2.1036	1.0729	0.000458	3.3387
TG 14:0_15:0_20:4	1.1808	0.23977	0.013637	1.8653
TG 14:0_16:0_20:4	0.88683	-0.17327	0.10433	0.98158
TG 15:0_16:0_20:4	0.46156	-1.1154	0.000107	3.9722
TG 23:2_16:0_20:4	1.2224	0.2897	0.025385	1.5954
TG 25:1_16:0_20:4	2.06	1.0427	0.001945	2.7111
TG 14:0_16:1_20:4	1.4622	0.54813	0.005766	2.2392
TG 16:0_16:1_20:4	0.76055	-0.39489	0.004292	2.3673
TG 16:1_16:1_20:4	0.60471	-0.72568	0.031821	1.4973
TG 16:0_17:0_20:4	0.50597	-0.98288	3.68e-05	4.434
TG 14:0_17:1_20:4	0.82156	-0.28357	0.006505	2.1868
TG 16:0_17:1_20:4	0.55363	-0.853	0.000264	3.5786
TG 16:1_17:1_20:4	0.92095	-0.11881	0.34287	0.46487
TG 10:0_18:1_20:4	1.4454	0.53145	0.015747	1.8028
TG 16:0_18:1_20:4	0.49647	-1.0102	3.43e-05	4.4643
TG 16:1_18:1_20:4	1.0178	0.025499	0.75927	0.1196
TG 17:1_18:1_20:4	0.8422	-0.24777	0.027214	1.5652
TG 25:1_18:1_20:4	1.5778	0.65787	0.059321	1.2268
TG 12:0_18:2_20:4	1.0118	0.016988	0.90918	0.04135
TG 16:1_18:2_20:4	0.45681	-1.1303	7.93e-05	4.1009
TG 18:1_18:2_20:4	0.54842	-0.86665	0.000548	3.2613
TG 16:0_19:1_20:4	0.47308	-1.0798	0.000155	3.81
TG 18:1_19:1_20:4	1.1951	0.25712	0.003178	2.4979
TG 18:1_20:2_20:4	0.82758	-0.27304	0.67009	0.17387
TG 15:0_20:3_20:4	0.66033	-0.59874	0.001547	2.8106
TG 16:0_22:1_20:4	0.79092	-0.33839	0.008152	2.0887
TG 18:1_22:1_20:4	0.92377	-0.11439	0.126	0.89964
TG 20:2_22:1_20:4	1.0136	0.019474	0.77852	0.10873
TG 11:1_22:2_20:4	1.1009	0.13866	0.61334	0.2123
TG 18:1_24:0_20:4	1.2437	0.31467	0.027002	1.5686
TG 16:0_24:1_20:4	0.94439	-0.08255	0.65105	0.18639
TG 18:1_24:1_20:4	1.5096	0.59413	0.000542	3.2658
TG 15:1_26:1_20:4	1.3717	0.45592	0.075273	1.1234
TG 16:0_26:1_20:4	2.1321	1.0922	0.008139	2.0894
TG 18:1_26:1_20:4	2.263	1.1782	7.42e-05	4.1297
TG 20:2_26:1_20:4	1.1677	0.22371	0.19089	0.71921
TG 16:1_16:1_20:5	0.96804	-0.04687	0.40294	0.39476
TG 14:0_20:4_20:5	0.37791	-1.4039	0.11227	0.94974
TG 14:0_15:0_22:4	2.3087	1.2071	0.000118	3.9286
TG 15:0_16:0_22:4	1.2503	0.32231	0.000416	3.3808
TG 16:0_16:0_22:4	1.6497	0.72222	0.000621	3.2068
TG 16:0_17:0_22:4	1.1133	0.15484	0.049448	1.3059
TG 14:0_17:1_22:4	1.6478	0.72053	0.001639	2.7855
TG 16:0_17:1_22:4	1.0716	0.099776	0.17673	0.7527
TG 16:0_18:0_22:4	1.2027	0.26631	0.037344	1.4278
TG 18:0_18:0_22:4	1.7729	0.8261	0.001036	2.9847
TG 16:1_18:1_22:4	0.90536	-0.14344	0.015976	1.7965
TG 17:0_18:1_22:4	1.8144	0.85948	0.000724	3.1402
TG 17:1_18:1_22:4	1.4041	0.48968	0.006249	2.2042
TG 18:0_18:1_22:4	0.68687	-0.54189	0.000865	3.0629
TG 18:1_18:1_22:4	1.1325	0.17957	0.06359	1.1966
TG 19:2_18:1_22:4	0.96609	-0.04977	0.78085	0.10743
TG 28:2_18:1_22:4	1.7384	0.79773	0.015976	1.7965
TG 18:1_19:0_22:4	1.1221	0.16615	0.19235	0.71591
TG 18:1_19:1_22:4	1.5304	0.6139	0.003037	2.5175
TG 18:1_20:1_22:4	0.96153	-0.0566	0.85143	0.069853
TG 18:1_20:2_22:4	0.72379	-0.46635	0.58178	0.23524
TG 18:0_20:3_22:4	0.55988	-0.83681	0.000429	3.3679
TG 18:1_21:2_22:4	1.3262	0.40727	0.010631	1.9734
TG 16:0_21:3_22:4	1.0539	0.075799	0.38682	0.41249
TG 18:0_21:3_22:4	0.80345	-0.31572	0.27543	0.55999
TG 25:2_21:6_22:4	0.24963	-2.0021	0.13158	0.88081
TG 16:0_22:1_22:4	1.6709	0.74065	0.008338	2.079
TG 18:1_22:2_22:4	1.1702	0.22679	0.068143	1.1666
TG 18:2_24:1_22:4	2.0742	1.0525	0.000276	3.5587
TG 20:3_24:1_22:4	0.58834	-0.76529	0.013476	1.8704
TG 18:1_25:0_22:4	2.3333	1.2224	0.39111	0.4077
TG 15:0_26:0_22:4	2.3333	1.2224	0.39111	0.4077
TG 22:4_26:0_22:4	0.42857	-1.2224	0.39111	0.4077
TG 17:0_26:1_22:4	2.3333	1.2224	0.39111	0.4077
TG 19:1_26:1_22:4	2.3333	1.2224	0.39111	0.4077
TG 20:3_26:1_22:4	0.94011	-0.0891	0.90918	0.04135
TG 16:0_16:1_22:5	1.2392	0.30938	0.73589	0.13319
TG 16:1_17:1_22:5	0.72389	-0.46616	0.014823	1.8291
TG 16:0_18:1_22:5	0.47651	-1.0694	7.4e-05	4.131
TG 17:1_18:1_22:5	2.0762	1.054	0.002711	2.5669
TG 18:0_18:1_22:5	1.5658	0.64692	0.035668	1.4477
TG 28:1_20:4_22:5	0.17154	-2.5434	0.2028	0.69293
TG 18:1_21:0_22:5	1.442	0.52804	0.04355	1.361
TG 25:2_21:6_22:5	0.004965	-7.6541	0.095734	1.0189
TG 18:1_22:0_22:5	2.1303	1.091	0.007017	2.1539
TG 17:1_22:4_22:5	0.30088	-1.7328	0.061283	1.2127
TG 18:2_26:1_22:5	0.61185	-0.70876	0.002339	2.631
TG 14:0_14:0_22:6	2.4248	1.2778	0.000506	3.2962
TG 16:0_17:1_22:6	2.1514	1.1053	0.000413	3.3839
TG 22:4_22:5_22:6	0.99882	-0.0017	0.99644	0.001547
TG 22:4_22:6_22:6	5.2364	2.3886	0.18075	0.74291
DG 16:0_17:0.2	2.3738	1.2472	0.000407	3.3906
PE 16:0_20:3.1	1.7563	0.81255	0.000108	3.9676
DG 16:0_20:3.1	2.2972	1.1999	0.000978	3.0097
PE P-16:0_20:4.1	1.8227	0.86611	7.34e-05	4.1342
PE P-18:0_22:3.1	2.4163	1.2728	7.5e-05	4.1247
DG 15:0_22:4.1	0.50301	-0.99133	0.00442	2.3546
DG 20:3_22:4.1	0.61737	-0.69579	0.013775	1.8609
PC O-16:0_22:4.1	2.439	1.2863	0.000314	3.5028
PE P-16:0_22:4.1	2.2141	1.1467	0.057315	1.2417
PC 20:4_22:5.1	2.2922	1.1967	0.0001	3.9997
Cer m18:1_24:1.1	1.6379	0.71186	0.046856	1.3292
PC 16:0_24:4.1	1.0176	0.025115	0.79986	0.096986
PE P-16:0_24:5.1	2.146	1.1016	0.000804	3.0945
SM d17:0_26:1.1	2.2904	1.1956	0.000182	3.7411
SM d14:0_26:2.1	1.945	0.95974	0.000268	3.5711
SM d16:0_26:2.1	2.1744	1.1206	8.46e-05	4.0728
SM d17:0_26:2.1	2.0051	1.0037	8.46e-05	4.0728
PC 14:0_14:0	2.3567	1.2367	0.000352	3.4539
DG 14:0_14:0	1.8662	0.90009	0.000426	3.3708
Cer d18:2_14:0	1.2731	0.34834	0.05743	1.2409
PC 14:0_15:0	2.4328	1.2826	0.000124	3.9083
PC 14:0_16:0	1.9625	0.97267	6.54e-05	4.1844
PE 14:0_16:0	0.9963	-0.00534	0.95081	0.021908
PC 15:0_16:0	1.6726	0.74205	4.4e-05	4.3569
PS 16:0_16:0	0.24957	-2.0025	0.10166	0.99284
DG 16:0_16:0	2.1015	1.0714	0.000345	3.4623
PE 16:0_16:0	0.62001	-0.68963	0.015631	1.806
PC 16:0_16:0	0.99102	-0.01301	0.75813	0.12026
DG 24:5_16:0	0.46648	-1.1001	5.3e-05	4.2759
Cer m18:0_16:0	0.66916	-0.57958	0.010843	1.9649
SM d14:0_16:1	1.6253	0.70073	0.002384	2.6227
SM d14:0_17:1	1.5585	0.64017	0.000892	3.0499
DG 16:0_18:0	2.0565	1.0402	0.000101	3.9955
PC 16:0_18:0	2.1646	1.1141	0.000168	3.7739
PC 18:0_18:0	2.444	1.2893	0.000168	3.7759
DG 18:0_18:0	1.1627	0.21749	0.052587	1.2791
DG 24:4_18:0	0.45091	-1.1491	0.000478	3.3204
SM d14:0_18:0	1.1028	0.14119	0.16327	0.7871
PE 16:0_18:1	2.1911	1.1316	5.37e-05	4.2701
PI 16:0_18:1	2.2023	1.139	0.006966	2.157
PS 16:0_18:1	2.1989	1.1368	0.017054	1.7682
DG 24:3_18:1	1.5427	0.62544	0.005169	2.2866
DG 24:5_18:1	0.78564	-0.34806	0.010076	1.9967
SM d14:0_18:1	1.3693	0.45345	0.001614	2.7921
SM d14:0_18:2	1.6646	0.73515	0.001684	2.7737
PE P-18:1_18:2	0.81534	-0.29453	0.052587	1.2791
PC 16:0_18:3	1.6265	0.70177	0.000101	3.9955
DG 16:0_18:3	2.3306	1.2207	0.000352	3.4539
DG 16:0_19:0	1.9359	0.953	0.000609	3.2156
SM d14:0_19:1	1.4899	0.57521	0.001025	2.9894
SM d14:0_19:2	1.6687	0.73873	0.000729	3.1372
DG 18:0_19:3	1.3437	0.42618	0.19035	0.72044
SM d14:0_20:0	1.0319	0.045266	0.58181	0.23522
SM d14:0_20:1	1.3975	0.48287	0.000408	3.3892
SM d14:0_20:2	1.8689	0.90223	7.34e-05	4.1342
DG 14:0_20:3	2.3448	1.2294	0.001418	2.8484
PE 16:0_20:3	1.4004	0.48589	0.000383	3.4163
DG 14:1_20:4	0.85228	-0.2306	0.21421	0.66917
PC 16:0_20:4	0.41428	-1.2713	3.84e-05	4.4154
PE 16:1_20:4	1.6619	0.73282	0.001201	2.9206
PC 17:0_20:4	0.55006	-0.86235	5.21e-05	4.2833
DG 17:0_20:4	0.51954	-0.94469	0.000687	3.1634
PE 17:0_20:4	0.62223	-0.68447	0.001577	2.8021
PS 17:0_20:4	0.41367	-1.2734	0.003558	2.4488
PI 18:0_20:4	2.3266	1.2182	0.001522	2.8176
PC 18:0_20:4	0.81255	-0.29948	0.00272	2.5654
DG 18:0_20:4	1.1611	0.21555	0.009259	2.0334
PE 18:0_20:4	1.1202	0.16382	0.060238	1.2201
PS 18:0_20:4	0.68362	-0.54873	0.088174	1.0547
PE 18:1_20:4	1.3161	0.39629	0.002271	2.6439
PS 18:1_20:4	1.056	0.078659	0.75829	0.12017
PE 18:2_20:4	0.80118	-0.3198	0.01294	1.8881
PC 18:2_20:4	0.8651	-0.20906	0.068467	1.1645
DG 19:0_20:4	0.87323	-0.19556	0.009843	2.0069
DG 19:1_20:4	0.76772	-0.38136	0.028279	1.5485
PC 19:1_20:4	1.0659	0.092026	0.057142	1.243
PC 20:3_20:4	0.58459	-0.7745	0.0002	3.6985
DG 20:3_20:4	0.73039	-0.45326	0.002361	2.6268
DG 28:1_20:4	0.4513	-1.1478	0.08426	1.0744
DG 30:0_20:4	1.2118	0.27716	0.028775	1.541
DG 30:1_20:4	0.92287	-0.11579	0.82351	0.084333
DG 32:0_20:4	1.6693	0.73926	0.001154	2.9378
DG 34:0_20:4	2.1454	1.1013	0.000113	3.9472
DG 35:0_20:4	1.9938	0.99555	0.051873	1.2851
PC O-16:0_20:4	1.0024	0.003526	0.91059	0.040676
PC O-18:1_20:4	1.4878	0.57314	0.000124	3.9083
PC O-20:0_20:4	1.2356	0.30517	0.016204	1.7904
PC O-22:0_20:4	0.93579	-0.09575	0.098249	1.0077
PE P-16:0_20:4	1.398	0.48341	0.00049	3.3099
PC P-16:0_20:4	1.076	0.10563	0.055685	1.2543
PC P-16:1_20:4	1.3152	0.39527	0.026097	1.5834
PC P-18:0_20:4	1.7953	0.84425	0.000371	3.4311
PE P-18:0_20:4	1.3908	0.47592	0.000945	3.0247
PE P-20:0_20:4	1.1856	0.24564	0.023188	1.6347
PE P-22:0_20:4	0.96794	-0.04701	0.24606	0.60897
DG 18:1_20:5	1.7729	0.82609	0.003288	2.4831
SM d14:0_21:1	1.9977	0.99835	0.000136	3.8674
SM d14:0_21:2	1.7609	0.81631	0.001632	2.7873
DG 18:1_21:3	1.2633	0.33722	0.00967	2.0146
PE P-18:0_21:3	2.2139	1.1466	8.45e-05	4.0731
PE 18:0_21:4	0.67306	-0.5712	0.005408	2.2669
PS 18:0_21:4	1.0224	0.031939	0.93066	0.03121
DG 16:0_22:0	1.503	0.58786	0.048764	1.3119
DG 18:1_22:0	2.1975	1.1359	0.004669	2.3308
PE 20:4_22:0	1.5304	0.61395	0.000891	3.0503
Cer d18:0_22:0	0.53761	-0.89537	0.001274	2.895
Cer d18:1_22:0	0.43424	-1.2034	0.000594	3.2262
Cer m18:1_22:0	1.7496	0.80702	0.011319	1.9462
PS 10:0_22:1	1.8229	0.86624	0.023922	1.6212
PC 20:4_22:1	0.58264	-0.77932	0.000774	3.1112
SM d14:0_22:1	1.4119	0.49765	0.000702	3.1537
Cer d18:2_22:1	0.4113	-1.2817	0.000737	3.1326
SM d14:0_22:2	1.0027	0.003902	0.94375	0.025144
PE P-18:0_22:2	2.0047	1.0034	0.014506	1.8385
DG 20:4_22:3	0.65893	-0.60181	0.061627	1.2102
PC P-16:0_22:3	2.0549	1.0391	0.009259	2.0334
DG 14:0_22:4	1.6703	0.74009	0.001017	2.9927
DG 15:0_22:4	0.63969	-0.64456	0.004075	2.3899
DG 16:0_22:4	0.64213	-0.63907	0.000429	3.3671
PC 16:0_22:4	0.72926	-0.4555	0.056677	1.2466
DG 16:1_22:4	0.95483	-0.06669	0.59413	0.22612
DG 17:0_22:4	0.58392	-0.77617	0.006318	2.1994
PC 17:0_22:4	0.88515	-0.176	0.11311	0.9465
DG 17:1_22:4	0.78028	-0.35793	7.34e-05	4.1342
PC 17:1_22:4	1.1007	0.13848	0.25841	0.58769
DG 18:0_22:4	0.68494	-0.54594	0.000945	3.0247
PC 18:0_22:4	0.59273	-0.75455	0.001404	2.8527
PE 18:0_22:4	0.57089	-0.80872	0.001586	2.7998
PS 18:0_22:4	1.4472	0.53326	0.15244	0.81691
DG 18:1_22:4	0.53495	-0.90254	0.00029	3.5381
PC 18:1_22:4	0.63384	-0.6578	0.001712	2.7665
PE 18:1_22:4	0.5974	-0.74323	0.003085	2.5108
PS 18:1_22:4	1.138	0.18648	0.7338	0.13442
DG 19:0_22:4	0.53392	-0.90531	0.13117	0.88217
DG 19:1_22:4	0.41602	-1.2653	0.014827	1.829
DG 20:1_22:4	0.71703	-0.47989	0.000618	3.2088
PC P-16:0_22:4	2.419	1.2744	6.54e-05	4.1844
PE P-16:1_22:4	1.3178	0.39817	0.049487	1.3055
PC 14:0_22:5	0.56413	-0.82591	0.013453	1.8712
PC 15:0_22:5	0.75727	-0.40111	0.002356	2.6277
PC 16:0_22:5	0.86345	-0.21182	0.006205	2.2073
DG 16:0_22:5	1.941	0.95683	0.031852	1.4969
PC 16:1_22:5	2.008	1.0058	0.000363	3.4405
DG 16:1_22:5	2.0965	1.068	0.004917	2.3083
PC 18:0_22:5	1.1627	0.21742	0.01995	1.7001
DG 18:1_22:5	1.9997	0.99981	0.012302	1.91
PC 18:2_22:5	2.3067	1.2058	0.001691	2.7719
DG 18:2_22:5	2.1561	1.1084	0.005405	2.2672
DG 20:3_22:5	0.94284	-0.08492	0.88561	0.052759
PC 20:4_22:5	2.2649	1.1794	5.64e-05	4.2485
PE 20:4_22:5	1.5006	0.58552	0.004721	2.3259
PC 22:4_22:5	1.6675	0.73773	0.000453	3.3436
SM d14:0_22:5	2.224	1.1532	0.000158	3.8008
PE P-16:0_22:5	1.9342	0.95177	7.21e-05	4.142
Cer d18:1_23:0	0.52858	-0.91981	0.001403	2.853
Cer d18:2_23:0	0.60103	-0.7345	0.002576	2.589
Cer d18:2_23:1	0.63379	-0.65792	0.005225	2.282
PE 20:4_24:0	2.1523	1.1059	0.000193	3.7143
DG 22:4_24:0	3.9238	1.9723	0.12975	0.8869
Cer d18:0_24:0	1.3189	0.39936	0.017693	1.7522
Cer d18:1_24:0	1.0457	0.064423	0.55047	0.25926
Cer d18:2_24:0	1.235	0.30451	0.052291	1.2816
PE 20:4_24:1	1.6132	0.68993	0.000812	3.0906
PC 20:4_24:1	0.71771	-0.47853	0.002885	2.5399
DG 22:4_24:1	0.68389	-0.54816	0.2216	0.65443
Cer d16:1_24:1	0.40835	-1.2921	0.000657	3.1827
Cer d17:1_24:1	0.42535	-1.2333	0.001826	2.7384
Cer d18:1_24:1	0.71564	-0.4827	0.008806	2.0552
Cer d18:2_24:1	0.74837	-0.41817	0.017535	1.7561
Cer m18:1_24:1	1.8881	0.9169	0.004713	2.3267
SM d14:0_24:2	1.2794	0.35542	0.00877	2.057
Cer d18:2_24:2	0.5961	-0.74636	0.00624	2.2048
PC 16:0_24:4	0.84474	-0.24343	0.038847	1.4106
PE O-14:0_24:4	2.1001	1.0705	0.000116	3.9354
PE P-18:1_24:4	1.2041	0.26793	0.081559	1.0885
PS 18:0_24:5	1.983	0.98768	0.44134	0.35523
PC 18:1_24:5	0.94141	-0.0871	0.419	0.37778
PC 18:2_24:5	0.60583	-0.72302	0.000987	3.0056
PE O-14:0_24:5	2.1012	1.0712	6.22e-05	4.2061
PE P-18:0_24:5	2.0915	1.0645	0.000575	3.2404
SM d14:0_26:0	1.5853	0.66478	0.000764	3.1172
Cer d18:1_26:0	1.3643	0.44821	0.008806	2.0552
Cer d18:2_26:0	1.5356	0.61879	0.001149	2.9396
DG 20:4_26:1	0.61457	-0.70236	0.068933	1.1616
SM d14:0_26:1	1.7217	0.78386	0.000522	3.2819
SM d15:0_26:1	1.7095	0.77357	0.000408	3.3895
SM d16:0_26:1	3.2717	1.71	0.12447	0.90495
SM d17:0_26:1	2.032	1.0229	7.73e-05	4.1121
SM d18:0_26:1	1.6812	0.74952	0.000834	3.0791
Cer d18:1_26:1	1.3525	0.43565	0.005605	2.2515
Cer d18:2_26:1	1.4139	0.49963	0.001722	2.764
PC 20:4_26:2	0.9437	-0.0836	0.40257	0.39515
SM d14:0_26:2	1.7771	0.82949	0.000702	3.1537
SM d15:0_26:2	1.8348	0.87563	0.000305	3.515
SM d16:0_26:2	2.2251	1.1539	0.000246	3.6096
SM d17:0_26:2	2.0975	1.0687	0.000101	3.9955
SM d16:0_26:3	2.187	1.129	0.000237	3.6258
SM d18:0_26:3	1.8154	0.86029	0.000975	3.0111
PS 16:0_26:4	0.24341	-2.0385	0.1346	0.87097
PC 16:0_26:4	0.98563	-0.02088	0.80726	0.092984
PI 12:0_26:5	0.851	-0.23277	0.20516	0.68791
PC 16:0_26:5	0.62427	-0.67975	0.004895	2.3103
PC 18:1_26:5	0.61165	-0.70923	0.013713	1.8629
SM d18:0_26:5	2.1983	1.1364	0.000355	3.4497
PG 12:1_26:6	0.97494	-0.03661	0.64919	0.18763
DG 20:4_28:0	0.47413	-1.0767	0.09263	1.0332
DG 22:4_28:0	1.9422	0.95768	0.08426	1.0744
PC 16:0_30:5	0.86562	-0.20819	0.004704	2.3275
CE 18:2.1	0.57301	-0.80337	0.000798	3.0979
LPC 20:1.1	0.93889	-0.09097	0.60652	0.21716
CE 20:2.1	1.4842	0.56972	0.074971	1.1251
CE 22:5.1	1.5802	0.66007	0.001716	2.7654
CE 24:3.1	2.0553	1.0394	0.023211	1.6343
LPC 14:0	0.47467	-1.075	0.002361	2.6268
LPC 15:0	0.85036	-0.23386	0.089839	1.0465
CE 16:0	0.59417	-0.75106	0.001418	2.8484
LPC 16:0	0.74461	-0.42544	0.075893	1.1198
CE 16:1	0.71058	-0.49293	0.005225	2.282
LPC 16:1	1.2164	0.28261	0.33042	0.48093
LPC 17:0	0.80654	-0.31018	0.13655	0.86471
CE 17:1	0.87981	-0.18473	0.027089	1.5672
LPC 17:1	1.0277	0.039469	0.89258	0.049352
CE 18:0	0.58316	-0.77805	0.003022	2.5196
LPC 18:0	0.9772	-0.03327	0.76866	0.11426
CE 18:1	0.72934	-0.45533	0.002583	2.5879
MG 18:1	1.3049	0.38394	0.026703	1.5734
LPC 18:1	1.0178	0.025468	0.92341	0.034607
CE 18:2	0.60095	-0.73468	0.00198	2.7033
CE 18:3	0.57806	-0.7907	0.000945	3.0247
LPC 20:0	0.82713	-0.27381	0.024847	1.6047
CE 20:1	1.3608	0.44442	0.019984	1.6993
LPC 20:1	0.88268	-0.18003	0.3257	0.48718
CE 20:2	2.0212	1.0152	0.000779	3.1085
CE 20:3	0.55723	-0.84365	0.00098	3.0087
LPE 20:4	0.61924	-0.69142	0.00967	2.0146
CE 20:5	1.1737	0.23106	0.047912	1.3196
CE 21:3	1.8079	0.85429	0.003288	2.4831
LPC 22:1	0.67972	-0.55699	0.004449	2.3518
CE 22:3	1.5339	0.61723	0.006158	2.2106
CE 22:5	1.1894	0.25018	0.059842	1.223
LPC 22:5	1.1711	0.22792	0.36188	0.44144
CE 22:6	1.8239	0.86701	0.001272	2.8955
LPC 24:0	1.0759	0.1055	0.28348	0.54748
LPC 24:1	0.76961	-0.3778	0.031326	1.5041
CE 24:3	1.8233	0.86653	0.001261	2.8993
CE 24:5	0.065997	-3.9215	0.058183	1.2352
CE 24:6	1.5803	0.66021	0.002646	2.5774
LPC 26:1	0.91818	-0.12315	0.12135	0.91595

## Sheet: Fig4J
Sample No	carbons	double bonds	log2FC(ctrl/PUFA)	average percent total fraction [%]
C14:0	14	0	0.35608	1.42014
C16:0	16	0	0.26847	45.5938
C16:1n7	16	1	0.049705	0.074222
C16:1n7t	16	1	0.38233	0.126982
C18:0	18	0	0.22449	28.0128
C18:1n9	18	1	-0.30066	3.66711
C18:1t	18	1	0.50717	0.103459
C18:2n6	18	2	-1.4895	3.63281
C18:2n6t	18	2	0.30983	0.293434
C18:3n3	18	3	-1.2907	0.509498
C18:3n6	18	3	-1.9057	0.074403
C20:0	20	0	0.49858	1.48916
C20:1n9	20	1	0.69025	0.080714
C20:2n6	20	2	1.5283	0.009807
C20:3n6	20	3	-1.7438	0.447475
C20:4n6	20	4	-4.2585	9.74337
C20:5n3	20	5	0.33934	0.012927
C22:0	22	0	0.59483	1.32083
C22:4n6	22	4	-4.5499	2.16661
C22:5n3	22	5	0.18919	0.09962
C22:5n6	22	5	-0.13338	0.010151
C22:6n3	22	6	1.3028	0.025083
C24:0	24	0	0.64208	1.05969
C24:1n9	24	1	0.29252	0.025981

## Sheet: Fig4K
FA204n6	control			PUFA			PUFA+DGAT1/2i
	mol% per fraction [%]
non-polar	0.514503	0.567484	0.420195	11.6408	9.70546	7.88389	0.461305	0.70767	0.704466
polar	4.92343	5.19023	4.83916	6.87481	6.89999	6.06033	4.54467	6.25001	6.02114

## Sheet: Fig4L
FA22:4n6	control			PUFA			PUFA+DGAT1/2i
	mol% per fraction [%]
non-polar	0.085504	0.092402	0.094982	2.64585	2.22946	1.62451	0.041797	0.060911	0.027483
polar	1.05906	1.15535	1.12224	1.77875	1.7649	1.26473	1.56539	2.28953	2.39826
