# Supplementary material for: FSP1-mediated lipid droplet quality control prevents neutral lipid peroxidation and ferroptosis
Source: Nat Cell Biol. 2025 Oct 29;27(11):1902–13. doi: 10.1038/s41556-025-01790-y (PMC12611765; doi:10.1038/s41556-025-01790-y)
Supplement: Supplementary file 7 — Source data for each presented plot. [file 41556_2025_1790_MOESM7_ESM.xlsx]

## Sheet: Fig5A
	control	control	control	FA20:4	FA20:4	FA20:4	FA20:4+DGAT1/2i	FA20:4+DGAT1/2i	FA20:4+DGAT1/2i	FA20:4+FSEN 1	FA20:4+FSEN 1	FA20:4+FSEN 1	FA20:4+FSEN1+Fer 1	FA20:4+FSEN1+Fer 1	FA20:4+FSEN1+Fer 1
	raw intensity
TG 20:4_20:4_20:4	0.007679	0.005933	0.006007	8.82299	7.47115	8.09252	0.013864	0.014918	0.016119	6.13012	5.91193	5.94015	10.4677	9.8868	10.0068
TG 20:4_20:4_22:4	0.010813	0.009196	0.009107	4.63352	4.07984	4.23793	0.014695	0.016031	0.01701	2.73898	2.5983	2.60683	5.04557	4.77136	4.53935
TG 18:1_20:4_20:4	0.074918	0.067896	0.060463	3.12857	2.77388	2.95742	0.007279	0.008101	0.008531	1.96589	1.92246	1.90742	3.56732	3.37572	3.20995
TG 16:0_20:4_20:4	0.041107	0.038973	0.034328	2.40144	2.1348	2.27161	0.007579	0.008395	0.008977	1.52927	1.49473	1.48729	2.76709	2.6156	2.50762
TG 20:3_20:4_20:4	0.01558	0.014924	0.013581	1.74018	1.5784	1.72191	0.004026	0.004401	0.004738	0.978761	0.906386	0.931603	1.95081	1.85107	1.80642

## Sheet: Fig5B
	FA20:4	FA20:4	FA20:4	FA20:4+FSEN1	FA20:4+FSEN1	FA20:4+FSEN1	FA20:4+FSEN1+Fer	FA20:4+FSEN1+Fer	FA20:4+FSEN1+Fer
	autoscaled log10 of raw intensity
CE(20:4<OH>)	0.023941	-0.28342	-0.33324	1.36938	1.1557	1.16599	-1.18924	-0.93201	-0.97711
TG(16:0_20:4_20:4<OH>)-1	0.028781	-0.42186	-0.48173	1.24054	1.27347	1.26131	-1.05937	-0.8195	-1.02164
TG(16:0_20:4_20:4<OH>)-2	0.016021	-0.10913	-0.19595	1.39786	1.05203	1.08871	-1.42875	-0.95735	-0.86344
TG(18:1_20:4_20:4<OH>)	0.014176	-0.37365	-0.60277	1.43358	1.1737	1.17017	-1.08264	-0.97072	-0.76185
TG(18:1_20:4_20:4<O>)	0.109906	-0.36651	-0.33507	1.34066	1.1787	1.1497	-0.97807	-1.24021	-0.85911
TG(20:4_20:4_20:4<OH>)	0.193054	-0.62134	-0.72617	1.42554	1.13082	1.19422	-1.06974	-0.80217	-0.72421
TG(20:4_20:4_20:4<O>)	-0.01704	-0.28079	-0.79138	1.59256	1.05341	1.10046	-1.07035	-0.9217	-0.66517
TG(20:4_20:4_22:4<O>)-1	0.047632	-0.42069	-0.54796	1.43208	1.13674	1.20349	-1.04242	-0.8478	-0.96107
TG(20:4_20:4_22:4<O>)-2	1.63114	-0.71419	-0.8715	1.39751	-1.15695	-0.74458	-0.16674	0.328893	0.296421
TG(16:0_20:4_20:4<OH,OOH>)	-0.20324	-0.12379	0.141089	0.628542	0.116286	-1.01929	-1.76683	0.452547	1.77467
TG(20:4_20:4_20:4<OOH>)	-0.18664	-0.47009	-0.96551	1.51578	1.14416	1.2159	-0.89416	-0.72048	-0.63896

## Sheet: Fig5C
	TetR	TetR	TetR	TetR+FSEN1	TetR+FSEN1	TetR+FSEN1	FSP1KO	FSP1KO	FSP1KO	FSP1KO+Fer1	FSP1KO+Fer1	FSP1KO+Fer1
CE(20:4<OH>)	-0.65553	-0.56811	-0.80131	0.04963	-0.17837	-0.13547	1.12061	0.961135	1.14939	-1.02794	-1.05456	-1.2264
TG(16:0_20:4_20:4<OH>)-1	-0.91097	-0.91097	-0.91097	0.144238	0.958887	0.070518	1.14703	1.13077	1.26113	-0.91097	-0.91097	-0.91097
TG(16:0_20:4_20:4<OH>)-2	0.037717	0.139582	-0.09953	0.832103	0.652001	0.131935	0.89981	0.73356	0.635906	-0.48018	-1.62998	-1.62998
TG(18:1_20:4_20:4<OH>)	-0.83144	-0.83144	-0.83144	0.62001	0.130158	-0.83144	1.26761	1.35068	0.929264	-0.83144	-0.83144	-0.83144
TG(18:1_20:4_20:4<O>)	-0.90831	-0.90831	-0.90831	0.776296	1.04696	0.779254	0.597561	-0.90831	1.32068	-0.25609	-0.90831	-0.90831
TG(16:0_20:4_20:4<OH,OOH>)	-3.04143	-0.48263	-0.95128	0.287139	0.415105	-0.10493	1.13628	0.087324	0.845715	0.551205	0.733911	-0.71545

## Sheet: Fig5E
C11(ox)/C11(red)+C11(ox) colocalized with LipiBlue
ctrl	FSEN1	FSEN1+Fer1
0.000927	0.015659	0.001603
0.001157	0.08899	0.002372
0.011347	0.07707	0.001164
0.000338	0.043981	0.020266
0.001422	0.014479	0.001028

## Sheet: Fig5F
	concentration in non-polar fraction after 6 hours FSEN1 [nM]
	Replicate 1	Replicate 2	Replicate 3
11,12-DiHETE	6.63	6.74	7.22
5,15-DiHETE	125	151	134
8,15-DiHETE	207	229	226
11,12-DiHETrE	3.46	3.15	3.87
14,15-DiHETrE	10.4	11.3	11.5
5,6-DiHETrE	24	25.6	30.4
4-HDoHE	28.8	29.1	37.3
7-HDoHE	12.8	14.2	15.6
14-HDoHE	15.1	16.8	19.9
17-HDoHE	10.4	8.55	16.1
5-HEPE	15.4	16.5	20
9-HEPE	3.27	4.19	3.45
12-HEPE	3.9	4.52	4.41
15-HEPE	4.81	6.54	4.34
18-HEPE	16.8	16.3	18
5-HETE	5910	6110	7160
8-HETE	1890	1890	2060
9-HETE	2320	2390	2600
11-HETE	2230	2320	2620
12-HETE	1940	2060	2240
15-HETE	7700	8110	9100
6-trans-LTB4	89.9	99.4	99.8
15-keto-PGE2	23.4	21.5	26.3
15-deoxy_PGJ2	15	19.6	11.6
F2IsoP	220.7	226.5	228.8
LTB4	15.5	13.4	16
PGF2a	63.3	55.5	42.2

## Sheet: Fig5G
	log2(polar fraction ctrl/FSEN1 3h post treatment)	- log10 p
9-HEPE	-1.7488	0.17977
8,15-DiHETE	-1.741	0.17977
17-HDoHE	-1.9225	0.17438
5,15-DiHETE	-1.7232	0.17438
6-trans-LTB4	-1.5203	0.17438
15-HETE	-1.2737	0.10859
11,12-DiHETE	-1.4028	0.099247
5-HETE	-1.1704	0.099247
N-16:1n7_EA	6.2915	0.065141
Protectin DX	-5.6932	0.065141
20-HETE	4.1389	0.065141
N-C18:3n3_EA	2.7807	0.065141
PGF2a	-2.4203	0.065141
19,20-DiHDoPE	-2.0112	0.065141
N-C18:0_EA	1.8966	0.065141
N-C16:0_EA	1.6822	0.065141
LXA4	1.6538	0.065141
PGF2a_EA	1.5273	0.065141
14,15-DiHETE	1.3463	0.065141
N-C18:1n9_EA	1.3187	0.065141
16,17-DiHDoPE	1.2936	0.065141
N-C16:0_Gly	1.1664	0.065141
7,8-DiHDoPE	1.1361	0.065141
4-KDoHE	-1.1206	0.065141
9(10)-EpODE (screen)	1.101	0.065141
8(9)-EpETE	-1.0663	0.065141
N-C22:4n6_EA	1.0033	0.065141
N-C22:6n3_EA	0.94533	0.065141
19(20)-EpDoPE_EA	-0.93107	0.065141
10,11-DiHDoPE	-0.92171	0.065141
18-HEPE	-0.91525	0.065141
12(13)-EpODE_(screen)	0.91246	0.065141
9-HETE	-0.89436	0.065141
N-C20:5n3_EA	-0.88362	0.065141
12(13)-EpOME	0.87223	0.065141
12-HETE	-0.86316	0.065141
N-C20:4n6_EA	0.8585	0.065141
LXB4	0.8455	0.065141
9(10)-EpOME	0.83876	0.065141
11-HETE	-0.81158	0.065141
N-C18:1n9_Gly	0.8053	0.065141
12,13-DiHODE_(screen)	0.78897	0.065141
5,6-DiHETE	-0.7845	0.065141
C18:3n3_(screen)	0.78444	0.065141
8-HETE	-0.77855	0.065141
TXB2	0.75072	0.065141
15(16)-EpODE (screen)	0.74904	0.065141
18:2n6_(screen)	0.72023	0.065141
12,13-DiHOME	0.71461	0.065141
9-HOTE	0.71295	0.065141
9,10-DiHOME	0.70237	0.065141
11(12)-EpETE	0.69611	0.065141
13-HOTE	0.69489	0.065141
13-KODE	0.68277	0.065141
9,10-DiHODE_(screen)	0.68217	0.065141
15,16-DiHODE_(screen)	0.66778	0.065141
15-deoxy_PGJ2	-0.65087	0.065141
9,12,13-TriHOME	0.63419	0.065141
C20:4n6_(screen)	0.62607	0.065141
10-HODE	0.61213	0.065141
12(13)-Ep-9-KODE	0.60274	0.065141
14-HDoHE	0.60206	0.065141
13-HODE	0.58786	0.065141
LTB4	-0.57412	0.065141
RvE1	0.57133	0.065141
13-HpODE	0.56848	0.065141
C22:6n3_(screen)	0.55554	0.065141
9-HpODE	0.54745	0.065141
9-KODE	0.5412	0.065141
12-HODE	0.51868	0.065141
C20:5n3_(screen)	0.48376	0.065141
RvD1	0.47273	0.065141
N-C20:3n6_EA	0.46518	0.065141
RvE2	-0.44703	0.065141
9,10-DiHO (e+t)	0.42934	0.065141
F2IsoP	-0.39473	0.065141
6-keto-PGF1a	-0.36032	0.065141
17-KDoHE	0.33562	0.065141
8,9-DiHETrE	0.33509	0.065141
8,9-DiHETE	0.26895	0.065141
7-HDoHE	0.49495	0.062883
N-C24:1n9_EA	0.44774	0.06117
9-HODE	0.41551	0.06117
15-keto-PGE2	0.44202	0.056906
9(10)-EpO (E+Z)	0.30328	0.053067
11,12-DiHETrE	0.27462	0.053067
N-C20:0_EA	0.39917	0.033146
N-C18:2n6_Gly	0.25234	0.029856
5-HEPE	-0.21634	0.024498
5,6-DiHETrE	0.25116	0.024283
19(20)-EpDoPE	0.21492	0.024283
11(12)-EpETrE	-0.18911	0.024283
14(15)-EpETrE	-0.18663	0.024283
N-C20:4n6_Gly	0.14899	0.024283
15-HpETE	-0.14619	0.024283
17(18)-EpETE	0.27763	0.015217
14(15)-EpETE	-0.16597	0.015217
7(8)-EpDoPE	0.12418	0.015217
12-HEPE	0.11088	0.015217
13,14-DiHDoPE	-0.10305	0.015217
8(9)-EpETrE	-0.097517	0.015217
17,18-DiHETE	0.087357	0.015217
4-HDoHE	0.085167	0.015217
N-C22:6n3_Gly	-0.11202	0.014527
5-HpETE	0.094282	0.014527
5-KETE	0.091805	0.014527
10(11)-EpDoPE	0.082725	0.014527
13(14)-EpDoPE	-0.071946	0.014527
16(17)-EpDoPE	-0.064	0.014527
15-KETE	-0.051281	0.014527
12-HpETE	-0.023998	0.0056574
RvD2	0.023341	0.0043172
14,15-DiHETrE	-0.0087247	0.0043172

## Sheet: Fig5H
	log2(non polar fraction ctrl/FSEN1 3h post treatment)	- log10 p
15-HEPE	-2.5837	1.6463
6-trans-LTB4	-2.1975	1.6463
5-HETE	-2.1003	1.6463
8-HETE	-2.0794	1.6463
11-HETE	-2.0755	1.6463
15-HETE	-2.0431	1.6463
12-HETE	-2.029	1.6463
9-HETE	-2.0162	1.6463
18-HEPE	-1.8659	1.6463
11,12-DiHETE	-1.9169	1.4875
15-deoxy_PGJ2	-1.903	1.4875
5,15-DiHETE	-2.171	1.4121
9-HEPE	-1.2371	1.3416
8,15-DiHETE	-2.3346	1.283
5,6-DiHETrE	-1.0894	1.283
12-HEPE	-1.2756	1.164
7-HDoHE	-1.0558	1.164
5-HEPE	-0.97163	1.164
10,11-DiHDoPE	2.2133	1.0526
14,15-DiHETrE	-0.80175	1.0526
F2IsoP	-1.6371	0.93637
7,8-DiHDoPE	-1.6621	0.88168
8(9)-EpETE	2.5348	0.86353
9,12,13-TriHOME	-0.34687	0.86353
PGF2a	-3.6737	0.81613
LTB4	-0.95416	0.69041
14-HDoHE	-1.5183	0.68523
15-keto-PGE2	-1.0438	0.68523
TXB2	-0.62821	0.68523
4-HDoHE	-0.56456	0.68523
8,9-DiHETE	0.56328	0.68523
9-HOTE	-0.46578	0.68523
4-KDoHE	-1.5925	0.6823
RvE2	-1.2963	0.6823
13-HODE	-0.45813	0.6823
13,14-DiHDoPE	2.2114	0.67893
9-HODE	-0.4666	0.67893
13-HOTE	-0.54369	0.63926
15,16-DiHODE_(screen)	-0.32696	0.63926
19(20)-EpDoPE	0.63298	0.6096
6-keto-PGF1a	0.6162	0.57116
17-HDoHE	-0.93077	0.54231
Protectin DX	1.9305	0.50393
LXA4	-2.9267	0.47196
RvE1	-1.7282	0.47196
N-C18:2n6_EA	3.1333	0.4359
11,12-DiHETrE	-0.38933	0.43458
13(14)-EpDoPE	0.38624	0.40893
PGF2a_EA	1.4626	0.30229
16(17)-EpDoPE	0.45371	0.30229
5-HpETE	0.41728	0.30229
10(11)-EpDoPE	0.36036	0.30229
9(10)-EpODE (screen)	0.35644	0.30229
N-C20:4n6_Gly	0.26832	0.30229
12-HODE	-0.2262	0.30229
10-HODE	-0.18688	0.30229
20-HETE	2.4732	0.2911
N-C22:6n3_Gly	-1.8669	0.2911
N-C18:0_EA	-0.15781	0.2911
N-C22:6n3_EA	-0.43572	0.28356
12(13)-EpOME	0.34095	0.28266
8,9-DiHETrE	-0.32215	0.2745
19(20)-EpDoPE_EA	1.0227	0.25873
N-C18:3n3_EA	0.47107	0.25873
9(10)-EpOME	0.29756	0.25873
11(12)-EpETrE	0.3848	0.25195
9(10)-EpO (E+Z)	0.11628	0.22853
N-C20:0_EA	-0.49684	0.22658
12(13)-EpODE_(screen)	0.30745	0.22104
RvD1	-0.72705	0.20883
14(15)-EpETrE	0.36989	0.20883
9-HpODE	-0.23385	0.20883
13-KODE	-0.1726	0.20883
9,10-DiHODE_(screen)	-0.13244	0.20883
17(18)-EpETE	0.66902	0.19418
14,15-DiHETE	-2.5588	0.17828
16,17-DiHDoPE	-1.3543	0.17828
12,13-DiHOME	-0.09245	0.17828
RvD2	-1.1585	0.1748
C18:3n3_(screen)	-0.18236	0.1748
9-KODE	-0.15377	0.1748
N-C20:5n3_EA	0.5023	0.1498
18:2n6_(screen)	-0.16851	0.13384
5-KETE	-0.29706	0.13075
14(15)-EpETE	0.34574	0.11456
15-KETE	-0.15623	0.11456
19,20-DiHDoPE	-0.1017	0.11456
8(9)-EpETrE	0.14439	0.091633
N-C24:1n9_EA	-0.15415	0.090128
5,6-DiHETE	-0.33898	0.085875
N-16:1n7_EA	0.19836	0.085875
17-KDoHE	-0.19742	0.085875
13-HpODE	0.11945	0.085875
12(13)-Ep-9-KODE	0.10522	0.085875
7(8)-EpDoPE	0.071854	0.085875
9,10-DiHO (e+t)	0.055657	0.085875
N-C18:2n6_Gly	0.13208	0.08403
12,13-DiHODE_(screen)	-0.02951	0.08403
11(12)-EpETE	-0.19601	0.05643
12-HpETE	-0.07144	0.05643
N-C16:0_Gly	-0.06325	0.05643
N-C18:1n9_EA	0.062329	0.05643
LXB4	0.22306	0.0421
N-C22:4n6_EA	0.086422	0.0421
C20:4n6_(screen)	0.066549	0.0421
9,10-DiHOME	-0.02628	0.03271
N-C16:0_EA	-0.04957	0.023019
N-C20:4n6_EA	-0.03392	0.022441
C22:6n3_(screen)	0.034563	0.019069
N-C18:1n9_Gly	0.051196	0.01831
N-C20:3n6_EA	-0.02379	0.01831
15(16)-EpODE (screen)	-0.0104	0.004501
C20:5n3_(screen)	-0.00846	0.002757
15-HpETE	0.001442	0.002118
17,18-DiHETE	-0.00127	0.002118

## Sheet: Fig5I
	total FA20:4<OH> [nM}
time [h]	non-polar fraction - control cells			non-polar fraction - FSEN1 treated cells			polar fraction - control cells			polar fraction - FSEN1 treated cells
0	5108	4820	4191	5108	4820	4191	1270.4	1054.9	2788	1270.4	1054.9	2788
1	4843	4003	3915	6767	6197	5611	1940	1082.1	1122.4	1581	2432	1483
3	3673	4452	4840	16300	16340	21420	3153	728.8	1234	4130	3184	3494
6	3596	4075	4366	21990	22880	25780	1154.6	898.2	999.8	4418	4555	5481
