# Supplementary material for: FSP1-mediated lipid droplet quality control prevents neutral lipid peroxidation and ferroptosis
Source: Nat Cell Biol. 2025 Oct 29;27(11):1902–13. doi: 10.1038/s41556-025-01790-y (PMC12611765; doi:10.1038/s41556-025-01790-y)
Supplement: Supplementary file 8 — Source data for each presented plot. [file 41556_2025_1790_MOESM8_ESM.xlsx]

## Sheet: Fig6A
FA20:4 [uM]	WT			FSP1KO			FSP1KO+Fer1
	AUC sg+/mm2/confluency	SEM	replicates	AUC sg+/mm2/confluency	SEM	replicates	AUC sg+/mm2/confluency	SEM	replicates
0	0.00198	0.0001203	6	0.005039	0.0003861	6	0.004184	0.0003364	6
12.5	0.002124	0.0001681	6	0.005551	0.0004406	6	0.003166	9.936e-05	6
25	0.002055	0.0001025	6	0.008412	0.0002681	6	0.003149	0.0001448	6
50	0.002414	0.0001112	6	0.01734	0.0007391	6	0.003446	9.573e-05	6
100	0.003366	0.0001749	6	0.03803	0.001115	6	0.003664	0.0001994	6
200	0.008901	0.0005388	6	0.07704	0.001352	6	0.005941	0.0002819	6
400	0.04514	0.001022	6	0.09495	0.001637	6	0.0367	0.003904	6

## Sheet: Fig6B
	control			FSEN1
FA20:4 [uM]	AUC sg+/mm2/confluency	SEM	replicates	AUC sg+/mm2/confluency	SEM	replicates
0	0.0004992	4.454e-05	6	0.0004683	4.588e-05	6
6.25	0.0004422	3.949e-05	6	0.0004985	3.102e-05	6
12.5	0.0004111	3.595e-05	6	0.0006356	4.27e-05	6
25	0.0004338	3.466e-05	6	0.001077	8.639e-05	6
50	0.0005279	3.16e-05	6	0.002982	0.0001702	6
100	0.0007263	4.677e-05	6	0.007128	0.0004908	6
200	0.001629	0.0001662	6	0.01425	0.0005409	6
400	0.01042	0.001531	6	0.02046	0.0002843	6

## Sheet: Fig6C
FA18:1 [uM]	WT			FSP1KO			FSP1KO+Fer1
	AUC sg+/mm2/confluency	SEM	replicates	AUC sg+/mm2/confluency	SEM	replicates	AUC sg+/mm2/confluency	SEM	replicates
0	0.002271	0.0001908	6	0.005327	0.0002897	6	0.004147	0.0001365	6
12.5	0.002345	0.0001637	6	0.004946	0.0002899	6	0.003174	0.0001172	6
25	0.001816	8.625e-05	6	0.004542	0.0002135	6	0.002825	8.419e-05	6
50	0.002667	0.0001091	6	0.008005	0.0005475	6	0.003263	9.431e-05	6
100	0.00192	0.0001021	6	0.004635	0.0002127	6	0.002989	0.0001172	6
200	0.01817	0.002487	6	0.02948	0.002553	6	0.005093	0.0001479	6
400	0.002016	7.548e-05	6	0.004794	0.000272	6	0.02025	0.001343	6

## Sheet: Fig6D
	control			FSEN1
	AUC sg+/confluency at 200 uM FA20:4
WT	0.00121	0.00159	0.002087	0.01241	0.01438	0.01596
FSP1KO	0.0183	0.0183	0.0183	0.02013	0.02441	0.02556
FSP1KO+FSP1	0.002406	0.002351	0.003072	0.0159	0.01915	0.01992
FSP1KO+FSP1(E156A)	0.008419	0.01247	0.01493	0.0143	0.01807	0.02103
FSP1KO+FSP1-PLIN2	0.003865	0.006407	0.006039	0.02044	0.02219	0.0226

## Sheet: Fig6E
	control			Triacsin C
	AUC sg+/confluency at 200 uM FA20:4
WT	0.00121	0.00159	0.002087	0.0006483	0.000433	0.0005825
FSP1KO	0.0183	0.0183	0.0183	0.002123	0.001521	0.002391
FSP1KO+FSP1	0.002406	0.002351	0.003072	0.001427	0.00093	0.001149
FSP1KO+FSP1(E156A)	0.008419	0.01247	0.01493	0.001464	0.0007192	0.001112
FSP1KO+FSP1-PLIN2	0.003865	0.006407	0.006039	0.001726	0.00179	0.00174

## Sheet: Fig6F
	control			DGAT1/2i
	AUC sg+/confluency at 200 uM FA20:4
WT	0.00121	0.00159	0.002087	0.0005552	0.0004974	0.000532
FSP1KO	0.0183	0.0183	0.0183	0.001127	0.001247	0.001057
FSP1KO+FSP1	0.002406	0.002351	0.003072	0.0007922	0.0008295	0.0008404
FSP1KO+FSP1(E156A)	0.008419	0.01247	0.01493	0.0006628	0.0005947	0.0006077
FSP1KO+FSP1-PLIN2	0.003865	0.006407	0.006039	0.0008392	0.0007563	0.0007977

## Sheet: Fig6G
	control			ATGLi
	AUC sg+/confluency at 200 uM FA20:4
WT	0.00121	0.00159	0.002087	0.006665	0.002547	0.006902
FSP1KO	0.0183	0.0183	0.0183	0.02477	0.02972	0.02972
FSP1KO+FSP1	0.002406	0.002351	0.003072	0.003722	0.005147	0.004473
FSP1KO+FSP1(E156A)	0.008419	0.01247	0.01493	0.01835	0.02014	0.01963
FSP1KO+FSP1-PLIN2	0.003865	0.006407	0.006039	0.008169	0.0152	0.0121

## Sheet: Fig6H
tissue	normalized transcripts per million (consensus dataset)
adipose tissue	38.3
breast	30.2
liver	21.3
heart muscle	16.5
thyroid gland	14.1
adrenal gland	13.1
esophagus	12.9
colon	12.5
urinary bladder	11.6
choroid plexus	11.4
small intestine	11.2
kidney	10.1
basal ganglia	9.7
prostate	9.6
stomach	9.6
skeletal muscle	9.4
duodenum	9.1
lung	9
epididymis	8.8
cerebellum	8.5
endometrium	7.6
ovary	7.6
spleen	7.6
seminal vesicle	7.5
salivary gland	7.4
cerebral cortex	7.3
hypothalamus	7
tongue	7
rectum	6.9
cervix	6.7
fallopian tube	6.5
appendix	6.1
vagina	6.1
amygdala	5.6
pituitary gland	5.5
skin	5.5
hippocampal formation	5.3
midbrain	5.2
lymph node	5
gallbladder	4.9
pancreas	4.8
smooth muscle	4.8
spinal cord	4.5
placenta	3.9
testis	3.8
tonsil	3.5
parathyroid gland	3.1
retina	2.4
thymus	2.4
bone marrow	1.8

## Sheet: Fig6I
	control			FA20:4			FA20:4+DGAT1/2i
TG [nmol]	3.77298	3.83608	4.12012	7.82337	7.69384	8.24137	3.91805	4.58645	4.50162

## Sheet: Fig6J
FA20:4 [uM]	ctrl			FSEN1			FSEN1+Fer1			DGATi			DGATi+FSEN1
	AUC sg+/mm2/confluency	SEM	replicates	AUC sg+/mm2/confluency	SEM	replicates	AUC sg+/mm2/confluency	SEM	replicates	AUC sg+/mm2/confluency	SEM	replicates	AUC sg+/mm2/confluency	SEM	replicates
0	0.001368	7.032e-05	4	0.001062	4.405e-05	4	0.0009309	4.851e-05	4	0.0011	6.4e-05	4	0.001003	3.406e-05	4
6.25	0.001205	0.0001012	4	0.001016	3.549e-05	4	0.0009045	3.515e-05	4	0.0008305	4.138e-05	4	0.0008364	3.353e-05	4
12.5	0.001016	5.437e-05	4	0.001064	4.904e-05	4	0.0007914	6.421e-05	4	0.0007801	4.187e-05	4	0.000997	2.259e-05	4
25	0.0009462	4e-05	4	0.001873	0.0002417	4	0.0008488	4.795e-05	4	0.0009716	1.968e-05	4	0.001222	0.0001487	4
50	0.001024	8.318e-05	4	0.007036	0.001428	4	0.0008021	3.314e-05	4	0.0008181	1.773e-05	4	0.0008981	3.65e-05	4
100	0.001795	0.0001991	4	0.01688	0.001898	4	0.0009142	5.131e-05	4	0.0009928	4.331e-05	4	0.001036	5.232e-05	4
200	0.002977	0.000275	4	0.02832	0.002871	4	0.0008083	4.772e-05	4	0.0008715	5.134e-05	4	0.0009914	2.97e-05	4
400	0.005653	0.0001736	4	0.02419	0.0006	4	0.0009949	2.663e-05	4	0.001163	0.0001075	4	0.001118	7.346e-05	4
