# Supplementary material for: FSP1-mediated lipid droplet quality control prevents neutral lipid peroxidation and ferroptosis
Source: Nat Cell Biol. 2025 Oct 29;27(11):1902–13. doi: 10.1038/s41556-025-01790-y (PMC12611765; doi:10.1038/s41556-025-01790-y)
Supplement: Supplementary file 10 — Source data for each presented plot. [file 41556_2025_1790_MOESM10_ESM.xlsx]

## Sheet: FigS1C
ctrl	FA18:1 +FA20:4 (3:1)
414	1873
118	958
217	465
78	3163
415	3360
224	1883
385	1279
602	1816
455	556
453	2831
0	2353
32	2588
229	2258
35	888
132	4049
84	1334
0	785
0	2228
185	4266
19	2552
22	1459
31	1232
639	2027
288	1993
1902	1396
185	1116
365	1967
85	2663
605	1258
89	1586
184	2282
335	1292
0	2621
23	1633
13	2098
139	3076
21	243
45	895
1317	1396
216	3137
405	1015
373	2656
467	3359
324	1514
0	1652
629	2730
836	593
820	2858
87	4369
1195	2460
0	3101
135	777
694	946
207	3370
535	1891
492	2235
156	1218
30	1345
140	940
0	1194
253	1832
43	2858
219	1828
286	1312
589	1040
31	1263
154	1738
314	2419
161	1456
16	1306
592	1984
117	1592
87	1853
957	1987
1325	1746
690	1532
385	1621
213	943
991	743
392	846
206	1108
380	808
30	2487
30	843
104	238
17	643
80	1110
0	1266
1711	278
35	3024
554	1218
93	1497
591	1218
73	1245
0	2964
138	1445
127	898
474	1802
1569	903
19	1154
303	1310
426	1698
4	1405
122	1934
69	1394
49	2020
595	677
1489	1850
32	833
0	2141
375	1654
101	1268
19	1291
232	416
43	1253
57	408
9	3021
1331	721
3153	1693
106	1833
927	1120
149	1476
1372	809
326	1933
1297	133
311	2457
1779	874
184	866
975	2097
515	202
267	3897
51	1215
366	1876
175	1165
101	1595
87	924
523	1882
31	2206
152	1343
18	1933
190	578
253	2505
1489	359
25	1792
294	916
129	784
14	751
31	1830
13	578
216	1271
88	1288
0	392
292	1573
66	815
38	1078
207	463
52	699
131	861
984	205
1156	1576
398	1589
33	1401
69	785
0	1301
0	2074
141	2783
23	1531
147	1299
16	3149
224	1519
415	1263
13	1538
3	1718
48	748
76	1511
78	724
365	1572
610	2683
0	2186
77	602
119	2680
23	1835
384	1704
232	1745
86	1307
23	494
31	1628
0	1112
1371	502
73	2316
73	362
1192	1478
0	662
0	2176
1538	2411
42	2184
327	1463
405	1003
258	830
517	1339
151	1290
0	868
52	2878
275	363
0	1804
439	1048
99	1164
3802	601
362	128
92	1151
0	1328
865	1468
265	1437
0	973
888	1901
0	2620
814	1376
577	1205
893	634
39	1631
1443	692
0	1482
64	1639
1391	908
220	1026
1330	786
1170	866
346	175
1163	2665
1696	265
1008	926
26	2649
117	1517
162	820
85	1128
89	1070
98	1932
308	1258
26	1048
723	743
94	1622
249	1139
210	1726
447	2471
481	1643
0	362
490	1188
356	793
0	261
72	944
101	1737
42	2098
861	1145
54	545
57	1148
66	2186
63	983
0	1799
1314	711
60	639
12	1340
2277	1224
224	151
1215	909
73	1117
0	678
57	1371
365	1049
64	1866
34	871
17	1530
113	681
192	974
34	454
179	547
126	840
33	477
227	820
1654	381
150	950
273	1195
49	1183
401	907
35	1262
202	1028
31	1325
0	839
365	494
56	1179
161	1277
736	756
147	2441
468	808
105	2127
380	725
19	1184
569	1430
211	894
100	510
62	1108
970	178
860	313
416	1133
673	1225
73	1260
24	744
17	2405
131	710
38	811
863	2171
53	448
14	712
207	579
0	1066
334	1255
40	310
146	1333
113	720
29	1431
325	673
355	266
0	1494
0	979
24	762
0	1044
175	761
115	496
38	739
157	2120
42	606
205	1537
709	417
118	1733
160	1361
239	622
1274	715
38	354
792	1032
864	845
104	886
147	832
561	737
274	1320
0	838
89	468
0	1334
1209	250
164	1065
0	630
14	603
690	40
259	1078
0	812
0	495
68	1200
606	1907
0	681
36	938
926	78
0	1438
123	205
987	608
557	1141
4	496
32	595
0	65
13	321
652	1105
24	397
790	1246
39	319
170	1590
88	889
500	1322
115	695
132	1680
0	508
363	866
0	406
516	811
173	1393
56	888
771	880
536	1223
0	791
84	433
184	488
8	262
0	961
104	248
0	414
0	691
428	600
17	643
58	868
434	335
2235	295
542	204
474	363
577	569
98	823
360	663
413	939
0	190
359	916
218	1087
143	656
246	29
0	1126
0	106
0	839
232	391
1044	711
0	338
70	905
145	407
75	498
1616	95
244	527
1439	1103
0	65
622	655
0	666
127	252
0	1052
1271	73
164	774
1449	125
0	115
36	278
98	187
0	370
845	88
19	151
185	20
60	20
235	88
249	28
384	431
455	204
987	82
51	499
12	453
174	362
519	0
879	1195
505	2723
0	3013
0	1529
214	2025
90	1975
0	1352
0	3056
489	1885
31	3300
17	1266
0	477
194	1782
0	1744
0	2612
65	1933
23	2119
0	1656
8	5327
0	1778
0	1660
9	597
32	1307
423	1209
49	429
185	1394
104	1020
0	998
213	1361
0	2532
0	1228
115	799
25	805
0	888
246	1472
63	1177
9	2016
0	918
40	738
0	796
57	1417
0	2200
0	2730
135	2252
0	862
0	2184
47	613
82	960
293	2497
9	3460
0	2328
0	855
217	1051
40	2595
124	513
39	1246
79	856
21	334
109	908
13	1551
33	1296
0	3853
0	2281
92	1074
3	710
66	1383
0	1316
20	400
0	3450
0	1510
0	866
11	1019
15	1016
10	2123
41	558
0	1341
0	306
70	1808
0	1985
10	1318
0	2050
0	1493
203	281
48	962
0	166
38	2187
0	833
46	1461
46	720
86	1241
75	1311
40	1925
4	1494
26	514
0	1252
0	1350
0	1427
39	1066
127	1285
84	1099
0	1724
47	532
0	698
65	863
0	2268
33	1337
0	3643
21	514
0	1129
14	3227
54	617
11	2434
110	528
0	102
0	215
0	744
22	199
0	1045
117	1541
20	103
16	1075
13	104
0	926
0	474
0	1278
167	694
3	1549
3	611
13	174
50	1680
9	732
0	812
0	545
0	1591
209	1836
17	1974
25	591
4	806
14	1014
0	837
0	1321
0	2151
0	1129
0	1185
64	1007
13	1107
0	1196
12	1149
0	2088
0	807
22	1649
49	1672
75	973
0	1037
0	897
0	1880
0	1553
136	1369
0	394
74	1108
0	179
29	813
367	1876
78	550
0	1006
0	477
0	652
0	2127
0	1225
0	171
36	1188
0	492
189	1624
0	898
0	1296
9	1077
0	419
0	1079
0	1299
13	711
31	1554
30	1965
20	1208
0	554
41	842
0	1180
0	400
15	231
0	898
0	1165
0	1108
0	1577
0	1199
0	918
4	2124
0	1231
0	530
107	211
11	1100
0	339
12	487
0	2425
0	1665
0	621
0	2148
0	838
0	969
4	136
332	846
0	750
85	395
0	633
49	245
0	1739
0	1219
0	965
29	146
13	332
0	1163
0	587
45	354
34	1757
0	869
0	846
0	1415
0	1363
0	801
0	1066
0	110
0	1102
27	329
17	529
12	453
16	492
38	453
0	337
0	1286
19	694
0	1630
0	1196
0	1584
0	321
0	355
0	512
0	1269
3	1213
0	1483
17	1678
0	769
0	988
0	1719
0	1324
0	805
3	1103
0	410
0	711
171	1465
153	929
0	721
3	819
116	444
42	314
0	1191
0	1243
0	589
0	660
0	755
8	982
0	924
0	1421
0	1832
81	809
41	321
0	1261
87	1482
0	883
183	677
0	853
0	159
0	857
3	1214
27	470
35	1552
0	1081
0	360
0	1291
0	331
0	1038
118	234
46	793
30	1224
86	415
0	497
29	594
0	127
0	116
0	1138
35	715
350	1288
0	720
27	341
0	398
0	837
50	1014
0	971
24	1061
50	568
0	207
4	613
33	747
41	867
4	227
14	277
55	1147
0	808
177	595
0	115
0	645
0	1079
0	463
0	224
0	308
5	1069
0	516
0	967
27	927
30	181
0	589
0	446
9	571
0	616
17	355
49	232
61	620
39	0
0	343
14	659
28	780
0	721
0	552
0	264
19	168
0	725
0	381
54	1127
22	576
40	805
0	478
0	496
0	0
0	110
0	573
0	292
19	607
0	910
14	627
0	570
13	632
24	73
44	130
49	345
0	0
0	154
0	0
46	56
0	0
0	176
0	75
22	149
68	217
0	0
0	0
15	121
11	0
21	177
0	3045
0	1692
0	6938
0	4764
67	705
15	4866
0	777
23	3725
0	2140
54	6180
0	1553
68	1221
25	1554
0	1604
17	824
114	1761
0	867
55	628
0	479
10	688
9	579
24	246
0	1774
56	3129
20	453
0	617
0	1768
10	2435
8	1076
0	3219
860	936
68	723
0	1883
33	1677
0	1319
0	2210
738	2067
0	4535
24	1336
27	593
40	949
0	1780
0	958
4	365
37	1008
33	1913
0	568
33	336
0	1487
0	3059
0	2101
0	558
0	2835
0	3153
85	747
60	1031
73	861
0	873
0	647
33	997
232	1936
0	760
0	952
27	1422
65	2003
42	1387
0	821
0	623
0	1804
0	1144
0	704
91	1201
0	2313
5	1075
218	816
0	1508
0	1278
0	541
0	1024
0	381
4	2885
0	691
0	1196
26	1277
0	1148
0	1195
0	1848
0	1593
0	464
0	2299
0	2017
0	951
16	1304
26	1314
123	430
0	846
44	883
58	1658
32	1361
13	1688
19	2265
64	416
262	1679
50	1575
0	1061
0	1057
23	857
19	1007
33	3519
15	982
52	1939
0	2060
156	1441
48	749
0	549
104	1167
0	3187
113	717
11	542
237	1098
0	360
266	949
45	733
31	522
0	1479
37	1862
49	1504
60	339
50	395
45	455
0	411
5	1957
34	2021
25	1510
18	254
50	166
25	1157
0	1063
100	2360
146	245
130	1053
0	1287
14	662
0	1758
12	1008
0	1536
10	2690
0	179
9	1797
74	1333
64	2389
38	1116
124	774
0	750
47	624
0	1124
0	860
41	1068
0	656
67	188
0	1153
0	569
130	1406
0	1780
17	586
40	455
33	1061
17	696
108	1020
73	887
0	413
0	1597
39	662
89	967
84	1293
32	1454
31	1728
235	1910
102	531
299	2294
205	1464
14	619
21	402
47	1245
0	1381
0	462
28	795
42	1627
0	680
54	618
53	895
107	959
32	2051
29	455
27	3126
0	2692
38	279
0	1886
10	975
116	506
0	800
71	278
91	1713
54	696
51	351
0	554
213	1323
0	153
54	1762
0	765
0	1707
0	1391
0	857
20	145
52	743
63	1888
0	1046
17	1679
0	829
82	808
13	316
0	679
10	614
8	1764
12	1248
0	758
24	1389
50	780
79	603
0	963
0	401
0	454
0	1186
14	2098
4	207
0	321
25	527
15	3394
0	1545
21	385
28	284
0	1016
65	351
205	2402
27	748
0	186
144	1328
44	434
19	1244
229	1117
50	761
0	704
0	268
166	1187
12	2137
59	608
0	305
14	1753
0	687
71	714
0	637
129	1353
37	569
15	579
0	401
0	203
0	708
171	136
45	509
20	1030
109	0
3	550
0	815
0	671
0	1401
93	284
48	588
0	417
50	864
69	248
0	1917
54	930
0	862
12	1206
23	331
18	1395
32	398
0	171
15	699
76	1304
0	956
26	142
0	754
164	892
13	1269
21	1137
0	1138
119	437
63	711
99	310
13	801
0	423
0	419
24	830
0	463
19	757
0	690
59	674
19	1147
0	1226
9	440
9	1404
38	514
0	477
23	99
13	502
50	1395
0	991
387	1256
15	623
0	596
0	279
0	460
92	525
0	98
0	742
0	324
19	1314
0	391
0	459
26	303
158	269
0	673
55	283
0	1001
93	1734
15	319
0	173
0	1222
0	861
8	155
28	1017
23	1432
56	60
21	640
0	499
12	587
0	167
156	860
27	928
37	57
0	80
0	735
0	176
0	450
12	261
0	516
13	651
14	325
0	355
40	757
53	123
121	254
0	423
0	103
0	26
0	850
0	548
0	0
0	337
43	717
18	712
151	903
0	48
226	71
149	160
29	31
11	65
17	26
17	0
9	62
0	0
0	98
53	0
0
56
162
0
76
16
0
2
107
0
0
42
65
0
189
0
22
0
0
292
133
0
0
63
0
19
0
0
23
198
43
131
0
11
25
0
96
32
0
50
36
0
53
0
14
74
11
106
0
0
0
62
0
17
34
0
32
169
0
124
0
334
225
70
0
35
0
36
34
0
0
0
0
0
49
62
465
16
12
25
0
369
0
126
68
0
318
34
0
0
0
10
27
0
21
0
70
0
47
0
0
442
0
228
79
82
24
0
56
53
0
16
0
0
0
0
42
25
0
16
0
0
0
0
38
33
65
0
0
0
69
0
0
0
0
0
91
83
0
0
43
0
0
0
15
12
0
0
32
0
0
0
132
10
0
0
0
0
0
0
0
27
0
0
0
0
21
0
0
0
0

## Sheet: FigS1D
	WT	WT	WT	WT	FSP1 KO	FSP1 KO	FSP1 KO	FSP1 KO	FSP1 KO+FSP1	FSP1 KO+FSP1	FSP1 KO+FSP1	FSP1 KO+FSP1	FSP1 KO+FSP1(E156A)	FSP1 KO+FSP1(E156A)	FSP1 KO+FSP1(E156A)	FSP1 KO+FSP1(E156A)
PC P-26:1	7.66e-05	0.000120254	7.06e-05	3.99e-05	7.98e-05	4.18e-05	5.73e-05	8.46e-05	0.00012259	0.000106256	0.000102916	0.00011996	0.000159034	0.00014822	0.000180141	0.000177376
PC P-27:0	0.000217614	0.000224525	0.000204197	0.00016664	0.000235081	0.000205677	0.000204557	0.000278274	0.000162491	0.000141848	0.000128542	0.000165584	0.000111344	9.6e-05	0.000121267	0.000117807
PC P-28:0	0.000788314	0.000786505	0.000627809	0.000603071	0.000744615	0.000632597	0.000568415	0.000790627	0.00077478	0.000616244	0.000543757	0.00074061	0.00036666	0.000317619	0.000336861	0.000387302
PC P-29:3	0.000215159	0.00022912	0.000181637	0.00013578	0.000158173	0.000115557	0.000131093	0.000161286	0.000224198	0.000217272	0.000221613	0.000224515	0.000106526	0.000114026	0.000132102	0.000121847
PC P-30:0	0.00399477	0.0040446	0.00292477	0.00302162	0.00489834	0.00337293	0.00339072	0.00527706	0.00348157	0.00260915	0.00240014	0.0030776	0.00219207	0.00178727	0.0022632	0.0021638
PC P-30:4	9.7e-05	0.000103978	7.11e-05	5.15e-05	0	0	2.11e-05	1.59e-05	8.51e-05	7.34e-05	6.73e-05	0.000110001	5.03e-05	3.76e-05	4.95e-05	0
PC P-31:3	2.78e-05	3.16e-05	2.29e-05	1.48e-05	1.73e-05	1e-05	1.66e-05	2.76e-05	4.87e-05	4.38e-05	4.18e-05	4.73e-05	3e-05	2.42e-05	3.46e-05	3.21e-05
PC P-31:3	0.000533002	0.000497891	0.000396673	0.000371863	0.000434737	0.000281728	0.000280809	0.000413641	0.00092373	0.000628233	0.000565174	0.000781043	0.000307946	0.000233977	0.000250399	0.000321419
PC P-31:4	3.39e-05	3.52e-05	3.26e-05	1.96e-05	1.37e-05	0	1.3e-05	1.88e-05	3.62e-05	3.3e-05	2.97e-05	3.47e-05	2.6e-05	2.24e-05	2.95e-05	2.78e-05
PC P-31:4	5.43e-05	5.46e-05	4.52e-05	3.93e-05	0	0	8.62e-06	5.89e-06	5.07e-05	4.34e-05	3.73e-05	5.2e-05	2.02e-05	1.66e-05	2e-05	1.85e-05
PC P-32:0	0.0249967	0.03015	0.0218692	0.0158492	0.0294597	0.0247156	0.0265458	0.0376174	0.0190321	0.0162991	0.0133262	0.0140918	0.0298417	0.0319877	0.0316832	0.0355634
PC P-32:4	3.21e-05	3.44e-05	2.54e-05	1.85e-05	1.49e-05	1.12e-05	1.93e-05	1.84e-05	3.42e-05	2.71e-05	2.51e-05	2.43e-05	1.87e-05	1.55e-05	1.86e-05	1.86e-05
PC P-32:4	0.000227209	0.000253391	0.000209553	0.000171699	0.000172683	0.000119051	0.000118578	0.000176534	0.000231503	0.000188208	0.000169276	0.000220162	9.76e-05	0.000102838	0.000110088	0.000112633
PC P-32:4	0.000194327	0.000158456	0.000164676	0.000128131	0.00010482	0.000101638	7.81e-05	8.73e-05	0.000239695	0.000170115	0.000176548	0.000196065	6.2e-05	6.38e-05	7.23e-05	7e-05
PC P-32:4	0.00017411	0.000197114	0.000169344	0.000139743	0.000105674	8.72e-05	7.25e-05	6.16e-05	0.000247995	0.000226773	0.000134923	0.000117354	8.83e-05	0.000102737	0.000110768	0.000122788
PC P-34:0	0.365715	0.402797	0.296609	0.229062	0.623481	0.501612	0.508872	0.721043	0.263347	0.252773	0.245233	0.236707	0.342857	0.360975	0.446653	0.370732
PC P-34:6	0.000103413	0.000115711	9.82e-05	8.06e-05	7.12e-05	4.84e-05	4.39e-05	7.2e-05	0.000142377	0.000138257	0.00012913	0.000153007	6.66e-05	6.45e-05	7.17e-05	7.06e-05
PC P-34:6	9.43e-05	7.76e-05	4.97e-05	5.22e-05	6.71e-05	4.48e-05	1.5e-05	6.2e-05	0.000177888	0.000116908	9.68e-05	0.000163131	7.24e-05	5.3e-05	6.21e-05	8.95e-05
PC P-34:6	6.39e-05	5.85e-05	3.51e-05	2.16e-05	4.67e-05	2.4e-05	2.1e-05	3.45e-05	0.000112316	6.59e-05	6.68e-05	8.45e-05	4.1e-05	2.9e-05	3.75e-05	4.18e-05
PC P-36:0	0.0175346	0.0213048	0.0164458	0.0117456	0.0314073	0.027732	0.0274123	0.0405761	0.0134109	0.0127589	0.0123054	0.0128052	0.02064	0.0197875	0.0236858	0.0222352
PC P-36:7	0.000198453	0.000181874	0.000164261	0.000130347	6.85e-05	4.56e-05	3.36e-05	6.45e-05	0.000227956	0.000217173	0.000182208	0.000351621	6.51e-05	4.16e-05	6.46e-05	4.39e-05
PC P-36:7	0.000360354	0.000358403	0.000231987	0.000292373	0.000141434	0.000108898	9.83e-05	0.000117246	0.000400138	0.000352492	0.000295135	0.000580407	0.000126213	0.00013449	0.000247868	0.000216638
PC P-36:7	0.000217923	0.000194477	0.000214519	0.000206761	0.000209157	0.000136957	0.000108453	0.000147716	0.000272816	0.000244217	0.000234376	0.000379742	7.26e-05	4.22e-05	5.49e-05	1.35e-05
PC P-37:7	0.000304972	0.000211329	0.000253101	0.000229727	0.000340931	0.000292074	0.00031756	0.000354841	0.000334103	0.00038732	0.000380961	0.00031036	0.000211068	0.000170609	0.000260019	0.000203041
PC P-37:7	0.00305612	0.00303384	0.00250386	0.00268665	0.00403878	0.0036712	0.00374978	0.00399563	0.00339427	0.00343143	0.00342766	0.00322627	0.00129213	0.00116338	0.00127181	0.00111787
PC P-38:0	0.000800746	0.00104746	0.000619353	0.000463772	0.00102012	0.000900907	0.00090219	0.00114164	0.000756044	0.000571056	0.000548051	0.000559609	0.0021356	0.00259651	0.00252386	0.00367341
PC P-38:0	0.00585498	0.00615707	0.00445243	0.00311336	0.00575948	0.00577421	0.00578587	0.00746672	0.00433899	0.00415449	0.00367121	0.0041861	0.0058235	0.0062834	0.00659997	0.00640859
PC P-38:8	0.000286718	0.000168298	0.000227509	0.000261548	0.000295642	0.000254562	0.000245954	0.00028095	0.000401007	0.000390666	0.000375666	0.000465934	1.57e-05	0	2.73e-05	0
PC P-39:7	0.00412028	0.00430625	0.00376139	0.00285967	0.00330709	0.00289868	0.0029958	0.0039413	0.00420531	0.00403243	0.00390843	0.00417605	0.00296173	0.00281418	0.00309779	0.00282278
PC P-39:7	0.00124809	0.00124142	0.000987856	0.000894058	0.000892151	0.000803435	0.000737894	0.00100353	0.00108382	0.0010824	0.000971975	0.00102416	0.000568612	0.000542688	0.000638282	0.000564414
PC P-39:8	0.00636566	0.0055588	0.00535534	0.0051599	0.00866073	0.00787258	0.00807401	0.00903008	0.0100356	0.0100264	0.00995958	0.00973423	0.00343847	0.00333738	0.00397635	0.00317276
PC P-39:8	0.0018371	0.00208452	0.00160334	0.00174497	0.00308645	0.00271616	0.00263463	0.00323224	0.00285488	0.00307213	0.00296425	0.00293286	0.000985176	0.000914908	0.00107359	0.00082383
PC P-40:0	0.000400235	0.000450012	0.000310155	0.000198124	0.000887392	0.000709068	0.000641105	0.0010008	0.000609094	0.000471139	0.000445838	0.000476157	0.00122648	0.00123612	0.00154244	0.00143216
PC P-40:3	0.000429111	0.000513945	0.000346802	0.000259104	0.000579101	0.000597229	0.000407703	0.000537298	0.000341505	0.000323446	0.000262615	0.000330252	0.000381575	0.000427315	0.000437886	0.000458332
PC P-40:3	0.000103868	0.000105093	7.6e-05	4.74e-05	0.000355915	0.000324797	0.000342737	0.000395898	8.24e-05	5.58e-05	4.99e-05	5.24e-05	6.61e-05	6e-05	7.46e-05	7.55e-05
PC P-40:8	0.00139057	0.00565899	0.00502405	0.00498981	0.00965372	0.00882623	0.00846261	0.011204	0.00841091	0.00839593	0.00649819	0.00752998	0.00267789	0.00298015	0.0029789	0.00278883
PC P-41:0	1.98e-05	2.25e-05	1.01e-05	6.06e-06	1.1e-05	1.3e-05	6.09e-06	1.17e-05	6.97e-06	1.36e-05	1.76e-05	1.15e-05	1.38e-05	7.44e-06	3.62e-05	8.74e-06
PC P-42:0	0.000105623	0.000170924	0.000112798	8.22e-05	0.000201767	0.000141191	0.000163356	0.000197906	0.00012427	0.000130218	0.000130129	0.000126247	0.000166876	0.000167583	0.000191166	0.000153502
PC P-42:3	3.35e-05	1.17e-05	1.32e-05	1.55e-05	3.73e-05	3.89e-05	2.57e-05	2.84e-05	2.8e-05	1.57e-05	2.16e-05	1.91e-05	2e-05	2.07e-05	2.54e-05	2e-05
PC P-42:3	5.87e-05	8.68e-05	5.71e-05	4.39e-05	0.000191977	0.000200922	0.0001799	0.00024187	4.27e-05	3.71e-05	4.12e-05	4.31e-05	6.9e-05	6.9e-05	7e-05	5.06e-05
PE P-30:0	0.0284734	0.0307779	0.0247365	0.020496	0.017382	0.0154752	0.015424	0.0247144	0.0199747	0.0152628	0.0165953	0.0192954	0.0286667	0.034345	0.0279228	0.0394845
PE P-32:0	0.240273	0.253318	0.191867	0.165375	0.203343	0.157242	0.161273	0.207316	0.189945	0.169304	0.194447	0.168635	0.18146	0.197672	0.220829	0.184624
PE P-32:1	0.255779	0.277346	0.22843	0.178962	0.0917513	0.081889	0.0800065	0.108076	0.105713	0.10537	0.0953148	0.0890719	0.148808	0.15675	0.154038	0.1673
PE P-33:1	0.132353	0.131181	0.111128	0.106819	0.0366819	0.0393842	0.0315007	0.0564771	0.0403021	0.0526359	0.0539286	0.0530549	0.0422707	0.0359211	0.0339441	0.0349837
PE P-34:0	0.104143	0.132707	0.0950077	0.0738534	0.078864	0.0643512	0.0608739	0.0878813	0.0942648	0.0929466	0.0919468	0.0871975	0.151496	0.140345	0.15803	0.147679
PE P-34:1	0.0416114	0.0364336	0.0293908	0.0348063	0.0117081	0.00984229	0.0100323	0.011601	0.0208151	0.0181116	0.0164405	0.0145887	0.0120635	0.00860425	0.00874635	0.00808397
PE P-34:2	0.193137	0.207313	0.182955	0.150901	0.096376	0.0569669	0.0605282	0.0814733	0.0707219	0.0703602	0.0604821	0.0536975	0.0695696	0.0668879	0.0592204	0.0525053
PE P-34:2	0.101518	0.116835	0.104836	0.10086	0	0	0.0464799	0	0.0399579	0.020541	0.0213934	0.0314832	0.0397487	0.0308807	0.0435834	0.0378048
PE P-35:1	0.230069	0.274287	0.186805	0.179803	0.126527	0.104578	0.0922036	0.149938	0.0899229	0.0963412	0.103672	0.101298	0.0925434	0.086825	0.101066	0.0900825
PE P-35:2	0.0743368	0.0695491	0.0492093	0.0531169	0.024809	0.023188	0.0141882	0.0384571	0.0288246	0.0330091	0.0316339	0.0314922	0.0218406	0.0191318	0.0261887	0.0218913
PE P-36:1	0.190226	0.208465	0.166474	0.157538	0.149791	0.109059	0.114383	0.162688	0.149559	0.133182	0.16079	0.144197	0.279154	0.281844	0.317618	0.288613
PE P-36:1	1.32853	1.48803	1.22983	0.958033	0.747187	0.618669	0.599031	0.83305	0.592056	0.566027	0.569215	0.578278	0.70078	0.695933	0.725566	0.687916
PE P-36:2	5.80803	6.29122	4.97222	4.1403	3.28669	2.44041	2.40544	3.39378	2.9889	2.99373	2.91458	3.06603	2.61817	2.33464	2.84568	2.35037
PE P-36:3	0.279922	0.272714	0.223309	0.1949	0.17455	0.13525	0.131526	0.195082	0.179568	0.17003	0.158243	0.161827	0.134096	0.125983	0.133973	0.123149
PE P-36:3	0.098569	0.100101	0.0783194	0.0557795	0.0651361	0.0340761	0.0387119	0.0579518	0.0391417	0.0432405	0.0416191	0.0450655	0.104431	0.107181	0.119534	0.101068
PE P-36:4	0.270025	0.283743	0.245727	0.208391	0.141689	0.10264	0.110975	0.147429	0.257345	0.232777	0.216416	0.206433	0.134703	0.129499	0.12982	0.123446
PE P-36:4	15.2902	15.1949	13.1269	12.1466	11.599	9.35445	9.06511	12.0517	13.8698	13.8129	12.5086	11.4199	6.49176	6.72143	6.55756	6.09419
PE P-36:5	0.521947	0.518594	0.497856	0.483761	0.355026	0.304056	0.298853	0.384454	0.507474	0.520959	0.497038	0.557952	0.195057	0.157896	0.175237	0.151817
PE P-36:5	0.134959	0.152969	0.099867	0.119073	0.0958609	0.0647017	0.0700523	0.0913468	0.120161	0.144337	0.135075	0.104041	0.0705054	0.0638879	0.0758379	0.072302
PE P-37:3	0.0772645	0.0806153	0.0644284	0.0515332	0.0806363	0.0590697	0.0502447	0.0627228	0.0455286	0.0480804	0.0545122	0.0397179	0.0846272	0.0752678	0.0877843	0.0738061
PE P-38:1	0.11419	0.135477	0.101226	0.0775653	0.107995	0.0923395	0.0901279	0.12941	0.102602	0.0956175	0.0827364	0.088174	0.168457	0.169275	0.174288	0.176504
PE P-38:1	0.160859	0.160434	0.118323	0.0938793	0.0985268	0.0829517	0.0724945	0.115097	0.0648199	0.0636284	0.0511542	0.0779302	0.111703	0.119176	0.128696	0.130523
PE P-38:2	0.257623	0.300065	0.232849	0.181971	0.206875	0.167516	0.168391	0.230877	0.240232	0.211006	0.213459	0.207767	0.254554	0.228746	0.273748	0.249955
PE P-38:2	0.121764	0.138756	0.103424	0.0984042	0.0879015	0.067353	0.0626667	0.116619	0.0811414	0.106239	0.103463	0.0862892	0.168342	0.179308	0.166491	0.167802
PE P-38:3	0.418802	0.501687	0.345273	0.301321	0.679012	0.573132	0.523987	0.735781	0.375947	0.364098	0.381288	0.352057	0.391615	0.357121	0.412058	0.351002
PE P-38:3	0.485408	0.622122	0.412429	0.323585	0.433186	0.33364	0.338437	0.485476	0.319553	0.302173	0.304678	0.295646	1.13936	1.04752	1.17164	1.14002
PE P-38:4	0.343776	0.322512	0.279124	0.251289	0.358457	0.30357	0.308444	0.425817	0.296029	0.280809	0.307328	0.294136	0.167427	0.167158	0.215644	0.178065
PE P-38:4	18.3676	19.5616	14.7507	12.1035	15.5682	11.3876	11.3708	17.1684	18.0962	17.7226	18.1476	16.5201	18.9055	19.6954	22.7514	19.6794
PE P-38:4	7.87685	8.64116	6.34253	5.64274	6.3903	4.85317	4.92673	6.51552	7.14119	6.96078	6.88543	6.7026	5.09523	4.47008	5.04439	4.29076
PE P-38:5	9.20002	8.25898	7.41475	7.17816	7.93545	7.00378	7.00359	8.34793	9.22752	9.56554	8.77253	8.20457	3.9143	4.03041	4.05619	3.78893
PE P-38:6	0.125935	0.112549	0.100266	0.100686	0.0374215	0.0320155	0.0297925	0.0594384	0.117545	0.110235	0.113488	0.109676	0.0522087	0.0501589	0.0531236	0.0485861
PE P-38:6	0.241726	0.28701	0.201233	0.160497	0.159277	0.136505	0.120822	0.18963	0.148749	0.139648	0.128286	0.114406	0.280359	0.287997	0.287375	0.314163
PE P-40:2	0.143954	0.157786	0.114028	0.0874273	0.216928	0.210241	0.178371	0.21954	0.129659	0.136513	0.115466	0.12819	0.163735	0.170614	0.179264	0.177488
PE P-40:3	0.177547	0.203448	0.158005	0.116951	0.197794	0.151915	0.149205	0.229531	0.175501	0.178116	0.16638	0.16294	0.1828	0.195588	0.20252	0.209551
PE P-40:3	0.100251	0.135789	0.0832267	0.0630574	0.147112	0.118059	0.115921	0.151949	0.0880005	0.0775769	0.0760488	0.0712796	0.258516	0.285271	0.273085	0.297296
PE P-40:4	0.544277	0.705244	0.483223	0.381307	0.528106	0.401678	0.387263	0.567778	0.508779	0.504518	0.507235	0.487165	0.913468	0.868863	0.961386	0.923729
PE P-40:4	4.45828	5.06625	3.99319	3.01848	3.97445	3.0591	3.03564	4.44945	4.55079	4.3519	4.4006	4.3163	4.9188	4.55995	5.04991	4.95114
PE P-40:4	1.49121	1.74703	1.33317	1.03959	0.917175	0.708718	0.717613	1.04293	1.33512	1.33646	1.25932	1.25343	1.15635	1.04887	1.20205	1.13826
PE P-40:5	15.3137	16.4525	12.7743	10.381	14.2347	10.326	10.3919	14.8834	19.1339	19.1245	19.2543	18.4273	14.1962	14.1644	16.638	13.9774
PE P-40:6	0.65541	0.589195	0.500339	0.463248	0.456423	0.35635	0.40361	0.413693	0.566045	0.582121	0.574466	0.506541	0.338232	0.347685	0.376284	0.375729
PE P-40:6	0.16842	0.201798	0.142567	0.111757	0.167465	0.136169	0.157996	0.248055	0.172841	0.193165	0.171763	0.170544	0.246839	0.237311	0.281446	0.248488
PE P-42:4	0.19423	0.220985	0.152683	0.126359	0.113728	0.106616	0.0997533	0.14012	0.174583	0.163495	0.164252	0.170504	0.164843	0.170347	0.1792	0.182357
PE P-42:5	0.126014	0.129345	0.113164	0.0917432	0.180021	0.138331	0.13773	0.189755	0.260499	0.260162	0.259182	0.276352	0.100604	0.0917044	0.109134	0.0930522
PE P-42:5	0.136257	0.157508	0.117109	0.0866308	0.134753	0.100581	0.0958003	0.141213	0.205048	0.189907	0.199704	0.191743	0.206234	0.191746	0.223007	0.214995
PE P-42:5	0.261329	0.313389	0.231619	0.186549	0.21895	0.160422	0.178768	0.270423	0.336033	0.325596	0.320922	0.323628	0.300124	0.283516	0.320365	0.313253
PE P-42:6	0.349222	0.483166	0.31056	0.270579	0.351359	0.269533	0.291259	0.367979	0.67293	0.696595	0.668714	0.663339	0.475916	0.418166	0.483606	0.426999
PC O-24:1	5.4e-05	7.03e-05	4.09e-05	3.39e-05	3.21e-05	2.94e-05	3.62e-05	4.16e-05	0.000126618	0.000130888	0.000103104	0.000146398	8.67e-05	6.73e-05	7.66e-05	8.32e-05
PC O-25:0	5.41e-05	4.43e-05	5.07e-05	4.86e-05	4.52e-05	5.47e-05	6.37e-05	6.78e-05	3.27e-05	2.3e-05	3e-05	2.84e-05	3.94e-05	5.07e-05	4.33e-05	5.68e-05
PC O-26:0	0.000393111	0.000424412	0.000307159	0.000265829	0.0003228	0.00028466	0.000238174	0.000383137	0.000329389	0.000264224	0.000237846	0.000290771	0.000333886	0.00028005	0.00031173	0.000363598
PC O-26:1	0.000100365	0.000120055	7.96e-05	4.84e-05	0.000124815	0.000104746	9.93e-05	0.000147721	0.000305556	0.000249661	0.000219341	0.000275209	0.00013035	0.000134746	0.000129152	0.000150056
PC O-26:2	6.8e-06	7.94e-06	2.32e-06	0	0	0	4.97e-06	0	1.86e-05	1.07e-05	1.51e-05	2.08e-05	1.9e-05	2.1e-05	2.44e-05	2.45e-05
PC O-27:0	0.000423116	0.000375878	0.000279534	0.000257072	0.000355062	0.000277303	0.000333557	0.000441185	0.000381738	0.000227286	0.000239968	0.000289415	0.000327727	0.000217746	0.000274734	0.000336118
PC O-28:0	0.00392076	0.00419246	0.00276299	0.00226588	0.00348115	0.00256704	0.00254692	0.00389668	0.00361141	0.00276846	0.00257595	0.0032622	0.00338036	0.00259803	0.00312754	0.00321622
PC O-28:1	0.000637298	0.00067558	0.000509295	0.000396072	0.000663819	0.000560898	0.000542278	0.000743604	0.00069856	0.000600126	0.000564571	0.000681931	0.000538956	0.000511971	0.000669283	0.000609487
PC O-28:2	2.2e-05	3.91e-05	1.82e-05	1.11e-05	0.000311115	0.000285415	0.000257312	0.000355795	8.89e-06	6.65e-06	4.06e-06	4.9e-06	5.2e-05	5.48e-05	5.63e-05	5.47e-05
PC O-29:0	0.00159644	0.00160162	0.00129273	0.00106167	0.0022065	0.00178963	0.00171486	0.00247546	0.00149858	0.00119756	0.00100599	0.00142842	0.00107684	0.000954531	0.0011246	0.00106286
PC O-29:1	0.00029007	0.000351061	0.000270513	0.000223514	0.000339053	0.000318893	0.000288811	0.000393589	0.000308553	0.000294009	0.000257851	0.000348503	0.000291989	0.000215219	0.000299844	0.000246739
PC O-29:1	0.0010421	0.00117735	0.000897288	0.000746786	0.00121136	0.000986826	0.00104304	0.00130392	0.0010811	0.000977757	0.000953625	0.00112316	0.000563684	0.00052424	0.000629034	0.00065529
PC O-29:3	3.96e-05	5.62e-05	3.85e-05	2.53e-05	4.84e-05	4.09e-05	5.66e-05	5.8e-05	2.54e-05	2.6e-05	2.57e-05	2.82e-05	3.65e-05	3.64e-05	4.22e-05	4.32e-05
PC O-30:0	0.0173375	0.019719	0.0149964	0.0121576	0.0293549	0.0240429	0.023763	0.0326846	0.0186014	0.0166925	0.0156654	0.0149544	0.0229881	0.0255838	0.0245019	0.0273206
PC O-30:1	0.0142699	0.015189	0.0127331	0.0105382	0.0211911	0.0183453	0.0175874	0.0252457	0.0154239	0.0147573	0.0131583	0.0132833	0.0131388	0.0137642	0.0133904	0.0135456
PC O-30:2	0.000464059	0.000674691	0.000412952	0.000323759	0.000317566	0.000301675	0.000319424	0.000456388	0.000468032	0.00027288	0.000390217	0.00049227	0.00026422	0.000320446	0.000364923	0.000384673
PC O-30:3	8.5e-05	8.84e-05	7.81e-05	6.36e-05	8.81e-05	0.000110081	7.71e-05	0.000114251	7.38e-05	5.81e-05	5.34e-05	6.46e-05	6.86e-05	6.03e-05	6.53e-05	6.99e-05
PC O-30:4	0.000579727	0.000593887	0.000497604	0.000443719	0.000442091	0.000327715	0.000334883	0.000408118	0.000824298	0.000782784	0.000720438	0.000932828	0.000333878	0.000261764	0.000322616	0.000330805
PC O-30:4	9.92e-05	0.000113074	8.58e-05	7.48e-05	5.07e-05	3.18e-05	4e-05	5.33e-05	9.06e-05	6.87e-05	7.75e-05	8.29e-05	7.72e-05	7.54e-05	8.49e-05	9e-05
PC O-31:1	0.00281368	0.00289395	0.00254238	0.00201814	0.00309987	0.00256377	0.00265119	0.00340598	0.00341784	0.0031602	0.0025848	0.00264978	0.00163411	0.00166005	0.00181846	0.00180861
PC O-31:1	0.00529423	0.00515237	0.00485188	0.00446331	0.00773117	0.00696064	0.00700782	0.0085821	0.00622218	0.00666737	0.00513914	0.00488349	0.00161558	0.00173861	0.00194916	0.00164777
PC O-32:0	0.0737256	0.0751514	0.0568821	0.0446593	0.125819	0.104655	0.103822	0.149852	0.0664348	0.0620073	0.0597888	0.0613915	0.0771838	0.0824696	0.101391	0.0839917
PC O-32:1	0.075768	0.0675668	0.0592762	0.0512316	0.119253	0.111675	0.110578	0.149429	0.0954839	0.0923694	0.0886891	0.0911053	0.0450148	0.047496	0.0579164	0.0470195
PC O-32:2	8.86e-05	6.61e-05	5.29e-05	4.25e-05	7.37e-05	0.000121812	0.00011527	3.77e-05	7.7e-05	5.44e-05	5.33e-05	3.21e-05	8.71e-05	2.11e-05	0.000112868	5.56e-05
PC O-32:4	9.81e-05	0.000111888	8.86e-05	7.29e-05	0.000154831	9.63e-05	9.93e-05	0.000164776	0.000226279	0.000207843	0.000182988	0.000211568	9.57e-05	8.22e-05	9.43e-05	0.000107466
PC O-32:4	0.00312484	0.00260266	0.00202488	0.0019607	0.00230415	0.00182139	0.0017063	0.00242072	0.00556009	0.00378856	0.00327198	0.00446868	0.00161551	0.00115932	0.00131347	0.00164153
PC O-33:0	0.000722347	0.00095389	0.000692391	0.000628328	0.00169796	0.000965038	0.000983564	0.00147236	0.000875141	0.000457623	0.000523943	0.000408081	0.000783926	0.000872609	0.0011032	0.000990071
PC O-33:1	0.00318218	0.00283639	0.00259476	0.00223432	0.00414089	0.00337091	0.00362093	0.00430615	0.00388945	0.00365355	0.00325185	0.00352945	0.00166927	0.00156441	0.0021978	0.00137877
PC O-33:1	0.00140133	0.00153237	0.00109157	0.00102629	0.00143744	0.00138642	0.00118376	0.00205767	0.00170145	0.00159762	0.00165219	0.0015653	0.00102944	0.000884133	0.000991146	0.000915521
PC O-33:4	0.000811832	0.000666894	0.000509571	0.000480564	0.000925199	0.000692914	0.000632166	0.00103027	0.00113681	0.00077768	0.000659814	0.000945725	0.000431829	0.000328895	0.000375798	0.000415202
PC O-34:0	0.0117759	0.0142537	0.0104662	0.00698184	0.0148015	0.0128591	0.0128416	0.0185815	0.0075569	0.00707212	0.00693256	0.00741407	0.0176653	0.0165793	0.0194184	0.018856
PC O-34:1	0.00503049	0.00569244	0.00453589	0.00333998	0.00667826	0.00627461	0.00610807	0.00841315	0.00452584	0.0044022	0.00410147	0.00436867	0.00543399	0.0049838	0.00596795	0.00549616
PC O-34:2	0.016878	0.022461	0.0159892	0.0119194	0.0197237	0.0186022	0.0184947	0.027944	0.00943909	0.0103291	0.00777179	0.00751278	0.0143161	0.0148318	0.0158617	0.0166517
PC O-34:3	0.000337472	0.000433571	0.000182467	0.000335486	0.00040025	0.000478503	0.000382242	0.000893346	0.000140419	0.000161222	7.95e-05	0.000124723	0.000409854	0.000632336	0.000442468	0.000652855
PC O-34:3	0.00281742	0.00315985	0.00270365	0.00196423	0.003136	0.00249144	0.00248551	0.0031358	0.00242996	0.00220268	0.00145962	0.00217793	0.00186779	0.00200269	0.00203974	0.00244329
PC O-34:4	0.0183322	0.0185462	0.0163591	0.0149725	0.0134241	0.0108975	0.0108195	0.0143602	0.0210715	0.0191311	0.0184535	0.0210711	0.00634776	0.00580319	0.0068844	0.00589319
PC O-34:5	0.00022168	0.000203964	0.000153744	0.00012283	0.000211688	0.000161294	0.000180222	0.000237035	0.000241132	0.000225756	0.00021306	0.000215217	0.000194799	0.000186314	0.000232128	0.000210553
PC O-34:5	0.00364616	0.00374507	0.00304953	0.00244972	0.00190822	0.00157116	0.00156614	0.00197241	0.00441655	0.00391233	0.00363515	0.00464336	0.00135022	0.00119691	0.00150335	0.00128837
PC O-34:5	0.0105415	0.010199	0.00869378	0.00841116	0.00719447	0.00607069	0.00572172	0.00705364	0.0137558	0.0123741	0.0117522	0.0149826	0.00381234	0.00341016	0.00408336	0.00365381
PC O-35:4	0.00520292	0.00546575	0.00479475	0.00446419	0.00546769	0.00482059	0.00466194	0.00624086	0.00694094	0.00666789	0.00559727	0.00579411	0.00213875	0.00240569	0.00256035	0.00225772
PC O-35:5	0.00960868	0.00863769	0.00953438	0.00841364	0.00706247	0.00631962	0.00630206	0.00730792	0.0134851	0.0123287	0.0113167	0.0141201	0.00266201	0.00230619	0.00300131	0.00237476
PC O-35:5	0.00925974	0.00914444	0.00960511	0.0082929	0.00974659	0.00767927	0.0076857	0.00977573	0.0140356	0.0133727	0.012551	0.0138937	0.00293419	0.00260678	0.00316815	0.00246942
PC O-36:0	0.000779157	0.000911061	0.000347164	0.000295457	0.000640297	0.000636975	0.00053407	0.000924758	0.00069043	0.000530222	0.000389728	0.000491854	0.000903547	4.2e-06	0.00109781	0.00138841
PC O-36:1	0.000504291	0.000546083	0.0004161	0.000303131	0.000639392	0.000614734	0.000596309	0.000767799	0.000477504	0.000428578	0.00036972	0.000359155	0.000555874	0.000604828	0.00063006	0.0006685
PC O-36:3	0.0037926	0.00423933	0.00309828	0.00246037	0.00778284	0.00809125	0.00724213	0.00990862	0.00333199	0.0031665	0.00324822	0.00298918	0.00345584	0.00349843	0.00401569	0.00358209
PC O-36:3	0.0377553	0.0433848	0.0321853	0.0245396	0.0573677	0.0477345	0.0483453	0.0682072	0.0317425	0.0317011	0.0293841	0.0305924	0.0258578	0.0272507	0.0348652	0.0277858
PC O-36:4	0.112996	0.117473	0.102611	0.0882596	0.170737	0.14537	0.145569	0.185969	0.148325	0.148361	0.118514	0.113272	0.0739889	0.0807373	0.0838459	0.0815844
PC O-36:5	0.00762908	0.00742225	0.00708615	0.00586167	0.00648518	0.00561604	0.00546834	0.00735573	0.00930548	0.00822233	0.00807413	0.00922476	0.00405442	0.00370178	0.00434968	0.00387194
PC O-36:5	0.000460389	0.000706596	0.000568447	0.000436882	0.00134563	0.00116751	0.0010139	0.00142035	0.000772949	0.000866186	0.000730214	0.00085775	0.000468458	0.000425746	0.000559316	0.000233367
PC O-36:5	0.266561	0.288931	0.244789	0.207261	0.25938	0.218375	0.21885	0.279917	0.376552	0.337089	0.27929	0.29737	0.16415	0.173735	0.179089	0.178195
PC O-36:6	0.00672203	0.00709477	0.00597982	0.0054255	0.00577755	0.00425401	0.00438115	0.00574659	0.00875444	0.00866548	0.00790478	0.00961889	0.00287946	0.00263979	0.00300326	0.00250879
PC O-36:6	0.00337334	0.00342885	0.00322112	0.00280507	0.00455147	0.00362049	0.00357625	0.00469757	0.00446318	0.00390471	0.00418017	0.00427168	0.00225279	0.0020995	0.00222738	0.00211345
PC O-37:4	0.00717093	0.00641408	0.0057595	0.00483259	0.00775086	0.00733012	0.00685506	0.00938706	0.00793848	0.00745411	0.00731393	0.00764799	0.00327216	0.00357705	0.00431588	0.00356875
PC O-37:5	0.000852867	0.000901547	0.000669462	0.000584811	0.000782969	0.000729739	0.000960215	0.000996715	0.00145099	0.00155827	0.000575282	0.00133826	0.000538181	0.000494237	0.000529229	0.000395598
PC O-37:5	0.0061899	0.00632641	0.00519416	0.0043745	0.00721176	0.00795108	0.0078531	0.00863316	0.00827917	0.00816417	0.0076266	0.0076032	0.00304055	0.00323979	0.00337378	0.00321072
PC O-38:0	0.001336	0.00154816	0.0010633	0.000775398	0.00158586	0.00126891	0.00131275	0.00180135	0.0011621	0.00109293	0.0010247	0.00110876	0.00189938	0.00173393	0.00210291	0.00195051
PC O-38:1	4.83e-05	3.36e-05	3.94e-05	2.52e-05	4.69e-05	5e-05	2.58e-05	6.65e-05	1.29e-05	2.73e-05	2.56e-05	3.35e-05	5.08e-05	6.57e-05	7.68e-05	4.98e-05
PC O-38:2	0.00301986	0.0036013	0.00247111	0.00190235	0.0063421	0.00447635	0.0047939	0.0086403	0.00265059	0.00230098	0.00198461	0.0026502	0.00325964	0.00471516	0.00595904	0.00361101
PC O-38:2	2.63e-05	0.000104757	3.71e-05	5.84e-05	0.00028339	0.000137189	4.85e-05	0.000253405	2.4e-05	0.000111087	9.01e-05	5.6e-05	0.000239059	8.4e-05	0.000121836	0.000310636
PC O-38:3	0.00353261	0.00579575	0.00287091	0.00218786	0.00444472	0.00384195	0.00362046	0.00691417	0.00240206	0.00221159	0.00232268	0.00212597	0.01649	0.0159139	0.0190783	0.0191271
PC O-38:3	0.00276289	0.00368477	0.00261189	0.00168772	0.00305656	0.00251332	0.0025789	0.00388664	0.00229554	0.00213628	0.00204954	0.00228045	0.0047937	0.00468718	0.00528534	0.005335
PC O-38:4	0.0729664	0.0942497	0.0587686	0.0409753	0.177702	0.146544	0.146985	0.23194	0.0819972	0.0783292	0.0772221	0.0718658	0.152207	0.164126	0.206787	0.176051
PC O-38:4	0.0636674	0.069352	0.0513436	0.0426124	0.0623643	0.0514387	0.0507875	0.065611	0.0607294	0.0598121	0.057325	0.0566126	0.0371831	0.0326048	0.0420961	0.0327545
PC O-38:5	0.122496	0.133954	0.111442	0.0938647	0.259659	0.237284	0.241747	0.286712	0.165899	0.168577	0.137547	0.13403	0.0694029	0.076175	0.0781572	0.0720123
PC O-38:5	0.0729019	0.0856301	0.0585858	0.0426895	0.110081	0.105955	0.104558	0.152325	0.0800651	0.0773915	0.0746281	0.0725243	0.0868906	0.0900659	0.111115	0.0947207
PC O-38:5	0.09632	0.0933309	0.0789354	0.0670787	0.124611	0.104737	0.104912	0.133207	0.11001	0.105626	0.10032	0.103272	0.0551704	0.0551429	0.0672324	0.0547011
PC O-38:6	0.121505	0.148863	0.113691	0.0878167	0.161153	0.139033	0.139236	0.186312	0.156635	0.150396	0.120991	0.126135	0.0935187	0.0990902	0.104878	0.10377
PC O-38:7	0.00314818	0.00316704	0.00300234	0.00229992	0.00316895	0.00291334	0.00261223	0.00375139	0.00343538	0.00344907	0.00309678	0.00341413	0.00194968	0.00176943	0.00220133	0.00185768
PC O-38:7	0.000111611	0.000142911	0.00015073	0.000112554	5.95e-05	0.000168863	0.00013859	0.000285498	0.000202824	0.000214497	0.000219412	0.000124292	0.000153622	3.63e-05	0.000162095	0.000147599
PC O-39:4	0.00316962	0.00366272	0.00290885	0.00216328	0.00192391	0.0017629	0.00161765	0.00224888	0.00244257	0.00231784	0.00225585	0.00231697	0.00231383	0.00209215	0.00251614	0.00222035
PC O-39:6	0.00108566	0.00114486	0.000937877	0.000685942	0.000867398	0.000818418	0.000809196	0.00108012	0.000954264	0.00114573	0.0010916	0.000971112	0.000461267	0.000419084	0.000533172	0.000401988
PC O-40:0	6.71e-05	9.15e-05	5.26e-05	4.08e-05	0.000148841	7.65e-05	7.85e-05	0.000119478	6.59e-05	7.41e-05	7.14e-05	6.47e-05	0.000143688	0.000103124	0.000145991	0.000172633
PC O-40:2	0.00159832	0.0019512	0.00129638	0.000876757	0.00230066	0.00230798	0.00210405	0.00310119	0.00164648	0.00156308	0.00127857	0.00153234	0.00262238	0.0027369	0.00302062	0.00331563
PC O-40:3	0.000443159	0.000623338	0.000383061	0.000260303	0.000413073	0.000447037	0.000404412	0.000651526	0.000462245	0.000416675	0.000312098	0.000298616	0.000679066	0.000688388	0.000719784	0.000925553
PC O-40:3	0.000371916	0.000313618	0.000274736	0.000251924	0.00044773	0.000345655	0.000324597	0.000528322	0.000334254	0.00037191	0.000254554	0.000316651	0.000590088	0.000701967	0.000679922	0.000632931
PC O-40:4	0.0042749	0.00630651	0.0038872	0.00244502	0.0109319	0.00934469	0.00892663	0.0144156	0.00616004	0.00569324	0.00565181	0.005906	0.0132773	0.012451	0.015137	0.0141112
PC O-40:4	0.00874233	0.0117431	0.00799708	0.0050124	0.0147564	0.0128028	0.0125459	0.0198205	0.00931466	0.00866927	0.00861421	0.00904851	0.0160717	0.0151396	0.0178366	0.0176916
PC O-40:4	0.0456184	0.0536479	0.0406627	0.0300279	0.0275163	0.0233421	0.0232948	0.0324025	0.0354697	0.0332363	0.0306501	0.0321035	0.0336348	0.0325209	0.0366807	0.0366685
PC O-40:5	0.0752863	0.0983419	0.0651126	0.0438283	0.243998	0.204653	0.206131	0.301604	0.0965589	0.0958761	0.0899529	0.0885244	0.107357	0.113757	0.145237	0.11681
PC O-40:5	0.0175337	0.0234859	0.0137645	0.0106535	0.041215	0.0280018	0.0315009	0.0414486	0.0228037	0.020983	0.0211429	0.0208744	0.030773	0.0287555	0.0326797	0.0295608
PC O-40:5	0.0053912	0.00774995	0.00436386	0.00328103	0.00821551	0.00670634	0.00704739	0.0110571	0.00572263	0.00586983	0.00598461	0.00584215	0.00785428	0.00666432	0.00906129	0.00726104
PC O-40:5	0.0151775	0.0212863	0.0135604	0.00934579	0.017819	0.0156322	0.015432	0.0236009	0.0150702	0.0143055	0.0131637	0.0145155	0.025232	0.0233019	0.0275404	0.026289
PC O-40:5	0.0167442	0.0200703	0.0162804	0.0122578	0.0122615	0.0106814	0.0103862	0.0141273	0.0160333	0.0153744	0.0143376	0.0145626	0.0114274	0.010757	0.0130674	0.0117236
PC O-40:6	0.001918	0.002388	0.00178308	0.00133128	0.00633272	0.00585084	0.00593758	0.00720261	0.00180847	0.00171866	0.00143314	0.00138513	0.00157656	0.00160131	0.00184522	0.00169148
PC O-40:6	0.0676261	0.0888465	0.0571203	0.0400834	0.0922299	0.08098	0.0805941	0.124085	0.0697004	0.0710037	0.0671855	0.0666321	0.075097	0.0789801	0.10412	0.0828268
PC O-40:7	0.000522934	0.000566858	0.00034372	0.000279956	0.00116903	0.00103192	0.00112673	0.00147196	0.000597399	0.000492131	0.000455679	0.000319944	0.000697592	0.000949674	0.000807689	0.000839383
PC O-40:8	0.00151075	0.00193081	0.00129961	0.00105293	0.00222673	0.0018315	0.00198218	0.00262896	0.00133421	0.001157	0.0010423	0.00106107	0.00176395	0.0019156	0.00204206	0.00207082
PC O-40:8	0.000532	0.000485923	0.000436604	0.000432524	0.00383412	0.00504293	0.0045741	0.00611816	0.00104055	0.00122469	0.00132547	0.00109172	0.000508228	0.000509447	0.000630299	0.00050658
PC O-41:4	0.00256061	0.00294912	0.00218888	0.00159617	0.00152996	0.00136888	0.00137253	0.00172381	0.00220342	0.00201139	0.00169793	0.00182851	0.00211274	0.00223038	0.00229936	0.00244509
PC O-42:1	0.000130078	0.000156098	9.1e-05	7.77e-05	0.000192487	0.00014676	0.000118011	0.000202578	0.000105138	9.89e-05	9.04e-05	0.000114681	0.000186245	0.000153313	0.000159552	0.000170295
PC O-42:2	0.000746199	0.000910056	0.000567838	0.00038694	0.00128143	0.00106959	0.0010635	0.00152356	0.00101551	0.000907513	0.00083995	0.000933411	0.00125569	0.00125564	0.00147379	0.0015108
PC O-42:2	0.000142715	0.000193391	0.000131569	0.000104785	0.000254399	0.000191387	0.000234783	0.00032815	0.000189349	0.00017198	0.000166088	0.000163695	0.000299056	0.000224024	0.000268217	0.000167126
PC O-42:4	0.00262247	0.00320762	0.00215508	0.00149888	0.00345878	0.00350993	0.00321192	0.00444224	0.00329475	0.00313302	0.00253519	0.00278892	0.00438745	0.00464625	0.00492916	0.00522651
PC O-42:4	0.0189492	0.0193622	0.0145572	0.0104152	0.0109936	0.0106505	0.0110439	0.0140814	0.0143652	0.0136303	0.0132103	0.0141189	0.0142884	0.0147641	0.016227	0.0161003
PC O-42:5	0.00135636	0.00176181	0.0012025	0.000851152	0.00650151	0.00510299	0.00526201	0.00820811	0.00339628	0.0029758	0.00268946	0.00330517	0.00218576	0.00203833	0.00285519	0.00214183
PC O-42:5	0.00111756	0.00162238	0.00105436	0.000648	0.00251907	0.00233197	0.00245406	0.00317913	0.00169633	0.00185537	0.00175378	0.00201338	0.0025481	0.00246055	0.0026673	0.0028159
PC O-42:5	0.00282887	0.00389403	0.0029006	0.0021905	0.00232054	0.00225798	0.00219329	0.00278403	0.00350272	0.00299949	0.00248533	0.00284483	0.0029221	0.00248144	0.00276255	0.00318771
PC O-42:5	0.0053858	0.00589573	0.00445657	0.00318858	0.00485963	0.00380126	0.00407711	0.00595405	0.00439377	0.00433125	0.00424622	0.00409158	0.00467527	0.00506625	0.00574284	0.0057288
PC O-42:5	0.000625891	0.000769583	0.000509584	0.000439915	0.000912235	0.000576458	0.00078429	0.000897803	0.000746435	0.000762207	0.000591349	0.000817283	0.000867961	0.00085266	0.000862307	0.00115953
PC O-42:5	0.0027242	0.0026976	0.00204319	0.00147147	0.00166347	0.00157501	0.00153221	0.00203565	0.00219518	0.00213726	0.00180017	0.0021628	0.00203036	0.00208839	0.00225153	0.00243923
PC O-42:6	0.00303205	0.0046979	0.00259795	0.00193084	0.00642476	0.00566621	0.00533172	0.0083118	0.0055202	0.00574758	0.00561135	0.00558055	0.00698615	0.0062825	0.00762538	0.00659681
PC O-42:6	0.0010921	0.00155424	0.000986848	0.000779014	0.0016489	0.00146421	0.00152105	0.0019996	0.00169259	0.00160221	0.00156971	0.00175329	0.00146964	0.0011897	0.00157263	0.0013839
PC O-42:6	0.000713891	0.000945557	0.000566709	0.000450814	0.00107239	0.000848581	0.000914575	0.0012977	0.00101491	0.000996829	0.000911063	0.00106097	0.00128442	0.00129193	0.00139092	0.00128447
PC O-42:6	0.00459052	0.00573253	0.00448914	0.00324741	0.00427496	0.00371113	0.00363949	0.00524842	0.00440338	0.00425063	0.00400447	0.00428835	0.00476393	0.00445104	0.00534859	0.00488908
PC O-42:7	2.82e-05	5.14e-05	2.88e-05	2.22e-05	4.23e-05	6.35e-05	8.69e-05	0.000183698	5.56e-05	8.91e-05	4.5e-05	3.11e-05	2.68e-05	0.000155512	7.79e-05	0.000217773
PC O-42:7	0.00218137	0.00315498	0.00184617	0.00130862	0.00295575	0.00236081	0.00243744	0.00372725	0.0029676	0.00290758	0.00283841	0.00301072	0.0038359	0.00356083	0.00436777	0.00390511
PC O-42:8	0.000482754	0.00063031	0.000348078	0.000436094	0.00223667	0.0017605	0.00158877	0.00221829	0.000731138	0.000897115	0.000959366	0.000760694	0.000690168	0.000651685	0.000852942	0.000692569
PC O-43:4	0.000245781	0.000219347	0.000165166	0.000109007	0.000128171	0.000148047	0.000129397	0.000201332	0.000157494	0.000176324	0.000177848	0.000166879	0.000194971	0.000145607	0.000321606	0.000182777
PC O-43:5	2.84e-05	4.28e-05	3.02e-05	2.05e-05	4.91e-05	1.65e-05	1.39e-05	1.76e-05	3.43e-05	2.38e-05	1.05e-05	1.41e-05	3.35e-05	2.85e-05	4.26e-05	3e-05
PC O-44:4	0.000750806	0.000935082	0.000581441	0.000428268	0.00132545	0.00115743	0.00107898	0.00164254	0.00107297	0.0010003	0.0009131	0.000988244	0.00153848	0.00138512	0.00172715	0.00156279
PC O-44:4	0.000839082	0.00102346	0.000681455	0.000577426	0.0010229	0.000900754	0.000943261	0.00128382	0.000840198	0.000789048	0.000736909	0.000748599	0.00104036	0.000926061	0.00109484	0.00104542
PC O-44:5	8.76e-05	0.000113962	7.13e-05	4.98e-05	0.000106586	7.74e-05	0.000104077	0.00015803	0.000163772	0.000129201	9.75e-05	0.000139226	0.00021143	0.000239118	0.000242342	0.000282472
PC O-44:5	0.00250119	0.0025413	0.00196631	0.00133831	0.00243912	0.00238246	0.00236151	0.00298539	0.00263467	0.0024663	0.00231698	0.00253992	0.00285284	0.00298169	0.00323274	0.00329261
PC O-44:5	5.62e-05	5.42e-05	2.28e-05	2.15e-05	9.04e-05	2.95e-05	4.79e-05	6.67e-05	2.78e-05	4.09e-05	1.45e-05	4.97e-05	3.27e-05	7.17e-05	5.7e-05	8.17e-05
PC O-44:5	6.09e-05	7.38e-05	5.11e-05	2.83e-05	8.39e-05	6.65e-05	6.39e-05	6.94e-05	7.06e-05	7.71e-05	8.62e-05	6.44e-05	0.000127673	4.63e-05	0.000114849	0.00013446
PC O-44:6	0.00027375	0.000341747	0.000278417	0.000176339	0.000312494	0.000225908	0.000261515	0.000340356	0.000283015	0.000290971	0.000299795	0.000320493	0.000265366	0.000311084	0.000313312	0.000286226
PC O-44:6	8.59e-05	0.000102524	8.2e-05	4.35e-05	0.00011206	7.52e-05	7.47e-05	0.000144201	0.000141515	0.000114111	0.000100131	0.000123715	0.000158398	0.000111432	0.000162953	0.00016592
PC O-44:6	0.000679611	0.00073807	0.000529181	0.000382931	0.00061307	0.000640755	0.00061091	0.000796241	0.000614888	0.000601133	0.000508971	0.000623149	0.00072655	0.000757147	0.000819893	0.000853676
PC O-44:8	9.23e-05	9.52e-05	9.83e-05	5.4e-05	0.00016556	0.000139046	0.000143626	0.000251959	0.000150766	0.000130583	0.000157166	0.00018107	0.000134351	0.000139684	0.000174448	0.000150588
PC O-46:5	3.88e-05	4.55e-05	2.64e-05	1.66e-05	6.13e-05	8.4e-05	3.13e-05	8.85e-05	6.87e-05	7.2e-05	7.29e-05	6.4e-05	0.000103032	8.57e-05	0.000122152	0.000164179
PE O-34:1	0.121508	0.12354	0.100119	0.0901671	0.85318	0.681474	0.706404	0.945367	0.086585	0.0731998	0.0830621	0.0819354	0.123237	0.121814	0.153688	0.114051
PE O-36:2	0.253879	0.278177	0.219864	0.225126	3.82112	3.14538	3.1855	3.83098	0.201811	0.225586	0.204957	0.221259	0.180139	0.163938	0.221514	0.135915
PE O-40:4	0.234931	0.250677	0.203006	0.164211	1.67978	1.40617	1.37522	1.94563	0.263791	0.257201	0.263726	0.252183	0.272306	0.256912	0.305847	0.24122
PE O-42:6	0.0272749	0.032883	0.0163889	0.0166733	0.0825542	0.0653417	0.0676966	0.0977581	0.0387722	0.0328478	0.0405858	0.033851	0.0285373	0.0262501	0.0316262	0.0216525
SM 30:0	0.000352879	0.000433989	0.000291147	0.000192178	7.69e-05	0	3.05e-05	8.9e-05	0.000131894	0.000127823	0.000118139	0.000124635	0.000366293	0.000390224	0.000415674	0.000486646
SM 30:1	0.00234652	0.00291911	0.00161335	0.00132913	0.00146221	0.00137472	0.000977947	0.0015909	0.00164753	0.00172523	0.00145841	0.00176951	0.00317815	0.00335619	0.00344392	0.00445261
SM 31:1	0.00373645	0.00484199	0.00319634	0.00249847	0.00249578	0.00205405	0.0018632	0.00265018	0.00294663	0.00294033	0.00252789	0.00255547	0.0050473	0.005517	0.00539142	0.00681274
SM 32:0	0.0739545	0.0847768	0.0558567	0.0443413	0.0354807	0.0279573	0.0282519	0.0432635	0.0372104	0.0352499	0.032118	0.0303419	0.0627747	0.0727909	0.0769684	0.0878485
SM 32:1	0.333221	0.400778	0.260329	0.204408	0.204014	0.175528	0.165591	0.230287	0.287962	0.276531	0.223217	0.226057	0.436277	0.501573	0.464425	0.626106
SM 32:2	0.00672882	0.00941861	0.00559831	0.0043142	0.00477204	0.00407078	0.00341627	0.00510747	0.00555804	0.00576414	0.00493426	0.0049836	0.0126872	0.0137406	0.0135237	0.0173103
SM 32:2	0.0012412	0.00184996	0.00124069	0.000899424	0.000929532	0.000864931	0.000652607	0.00107179	0.00109824	0.00108868	0.00112199	0.000995295	0.00218728	0.00234301	0.00231009	0.00285813
SM 33:0	0.0230458	0.0250586	0.0172124	0.0157703	0.0087139	0.00714835	0.00693666	0.00938754	0.00961298	0.00907724	0.00776596	0.00851815	0.00963651	0.010271	0.0102175	0.011899
SM 33:1	0.00340119	0.00385283	0.00267084	0.00203407	0.00221531	0.00176418	0.00183386	0.00250296	0.00274508	0.00271834	0.00230958	0.00228615	0.00333491	0.003922	0.00382558	0.00451386
SM 33:1	0.280412	0.309599	0.211054	0.17086	0.174792	0.138218	0.134769	0.192606	0.220381	0.206037	0.179997	0.17938	0.250925	0.292622	0.294328	0.329493
SM 33:2	0.00154978	0.00156752	0.00107144	0.00111068	0.00121456	0.000982801	0.000799137	0.00130796	0.00122617	0.00121782	0.000923454	0.00118384	0.00154876	0.00197364	0.00155414	0.00221934
SM 33:2	0.0014812	0.00192087	0.00135338	0.000874423	0.00104549	0.000972784	0.000818843	0.001095	0.00134045	0.00125372	0.00110194	0.000982147	0.00144489	0.0014867	0.00176552	0.00232378
SM 34:0	2.21294	2.39403	2.1148	1.96532	2.04668	1.60556	1.61383	2.19204	1.77656	1.80951	1.60264	1.38711	0.99874	1.05426	1.04888	1.06001
SM 34:1	0.0874736	0.115375	0.0670658	0.0506773	0.0414796	0.0324922	0.0297242	0.0438263	0.0578975	0.0544147	0.0458789	0.0513485	0.0769546	0.0840291	0.0863031	0.0978875
SM 34:1	6.42045	7.68415	5.21928	5.25709	6.09807	4.83045	4.78753	6.63458	6.7911	6.73801	5.99879	5.80984	5.61769	5.70725	5.71592	5.85616
SM 34:2	0.550937	0.624074	0.415142	0.321584	0.328184	0.286073	0.275571	0.374556	0.478545	0.453517	0.403917	0.379203	0.65716	0.753892	0.69879	0.916382
SM 34:3	0.000658521	0.000765434	0.000576522	0.000418986	0.000465489	0.000340511	0.000295033	0.000488024	0.000495644	0.000543575	0.000464808	0.000488083	0.000723797	0.000801286	0.000734611	0.00104218
SM 35:1	0.0180435	0.018988	0.0163225	0.0155872	0.0170259	0.0132022	0.013536	0.0181077	0.0192107	0.0183457	0.0171303	0.0149996	0.00979447	0.00993616	0.01001	0.0100443
SM 35:1	0.00964892	0.0112812	0.123337	0.0601554	0.0150253	0.0750752	0.076636	0.0312176	0.0126812	0.107915	0.0610373	0.0445597	0.0655697	0.0701169	0.0438015	0.00433355
SM 35:2	0.0166418	0.0180701	0.0126092	0.0099582	0.00972741	0.00749448	0.00717375	0.00989405	0.0123532	0.0103479	0.00956103	0.0108044	0.0116266	0.0123587	0.0126008	0.0149199
SM 36:1	0.272509	0.304532	0.229491	0.199906	0.136903	0.106486	0.109767	0.151466	0.143222	0.142881	0.109998	0.0939838	0.107236	0.126923	0.11131	0.130486
SM 36:2	0.694432	0.694432	0.694432	0.694432	2.14098	2.14098	2.14098	2.14098	0.972905	0.972905	0.972905	0.972905	0.342152	0.342152	0.342152	0.342152
SM 36:2	0.219589	0.250419	0.200598	0.167138	0.125029	0.105636	0.114734	0.147404	0.162837	0.15327	0.13613	0.145465	0.111403	0.125096	0.116443	0.121301
SM 36:4	0.00271047	0.00363238	0.00197791	0.0012742	0.000720697	0.000421309	0.000444459	0.000804046	0.0010399	0.00107674	0.000920484	0.00118476	0.00243947	0.00244138	0.002972	0.00321142
SM 36:5	0.00649536	0.00727098	0.00431723	0.00287203	0.00288203	0.00267386	0.00236427	0.0033855	0.00481796	0.00369609	0.00368825	0.00359122	0.00918923	0.0111168	0.0131122	0.0152989
SM 37:2	0.00326704	0.00424717	0.00282688	0.00253097	0.000779846	0.000611874	0.00106465	0.00128406	0.00206867	0.00171392	0.00120956	0.0013486	0.00148338	0.00227778	0.00188425	0.0025005
SM 38:1	0.0866449	0.0943863	0.0682085	0.0577603	0.0365292	0.0302377	0.0298002	0.036278	0.0541573	0.0539302	0.0410201	0.0386704	0.0500714	0.0493921	0.0527352	0.0533277
SM 38:1	0.0282461	0.0349749	0.0196349	0.019895	0.0228831	0.0172283	0.0140215	0.0253177	0.0166082	0.0123696	0.0185042	0.0158959	0.0194008	0.0205743	0.019003	0.0186254
SM 38:2	0.0107064	0.0126811	0.0097271	0.00796098	0.00677414	0.00682945	0.0086879	0.00930139	0.00958566	0.010052	0.00815316	0.00639358	0.00614878	0.00721919	0.00671518	0.0070517
SM 39:1	0.0257278	0.029663	0.0219388	0.0180502	0.0125578	0.009611	0.00928999	0.0141258	0.0137464	0.0127938	0.0111042	0.0117498	0.0150523	0.0161336	0.0166339	0.0179555
SM 40:0	0.0581858	0.0607231	0.0476358	0.0399931	0.0195401	0.0166389	0.0161956	0.0231667	0.0196423	0.0175368	0.0151413	0.0151682	0.018338	0.0217552	0.0191389	0.0247926
SM 40:1	0.587303	0.682992	0.511823	0.430396	0.23871	0.186454	0.182468	0.267295	0.347118	0.331719	0.288854	0.275412	0.31853	0.337208	0.335899	0.377292
SM 40:2	0.171038	0.201581	0.138088	0.116488	0.0930469	0.0720546	0.0694177	0.0994849	0.113383	0.107415	0.0917007	0.0876605	0.105225	0.103771	0.107349	0.106677
SM 40:2	0.147876	0.190249	0.112996	0.105624	0.0785011	0.0612222	0.0632661	0.0898695	0.103468	0.0930205	0.0875713	0.0806912	0.117086	0.112088	0.114727	0.119639
SM 41:1	0.117366	0.133455	0.0951028	0.0780348	0.05868	0.0488349	0.0486229	0.0661595	0.0860293	0.0789833	0.0626791	0.0618506	0.0781116	0.0909092	0.0806719	0.101572
SM 41:2	0.135427	0.165932	0.11159	0.0917086	0.068812	0.0555124	0.0546088	0.0776839	0.102156	0.0967437	0.08354	0.0836618	0.11048	0.109498	0.113935	0.123259
SM 41:2	0.0404518	0.0492531	0.0341984	0.0255827	0.0204053	0.0158414	0.0162213	0.0218691	0.0273384	0.024743	0.0231305	0.0230468	0.0355302	0.0359461	0.036332	0.0421843
SM 42:0	0.0442613	0.0427412	0.0315626	0.0262587	0.0277775	0.0240324	0.0238237	0.0354183	0.0213304	0.0207167	0.0182075	0.0166926	0.0230295	0.0258388	0.0276593	0.0283853
SM 42:1	0.00968144	0.0107639	0.00706639	0.00519649	0.00516953	0.00394011	0.00520193	0.00637788	0.00576281	0.00615026	0.00558242	0.00467558	0.0068508	0.00719538	0.00703797	0.00870685
SM 42:1	0.869612	0.871472	0.621857	0.493956	0.443307	0.398893	0.40865	0.503414	0.71201	0.666687	0.604037	0.582116	0.630663	0.730577	0.676024	0.795378
SM 42:2	0.038297	0.044754	0.0336078	0.0239349	0.0189935	0.0139138	0.0129666	0.0165008	0.0241043	0.0230689	0.0226855	0.0231699	0.0322496	0.035899	0.0340913	0.0370702
SM 42:2	3.78719	4.60626	3.48261	2.90517	2.76141	2.12994	2.1209	3.12192	4.65609	4.51367	4.00622	3.55849	3.24863	3.47949	3.51549	3.63913
SM 42:3	0.957521	1.29211	0.745858	0.675773	0.678827	0.531285	0.535308	0.771852	1.05287	1.01043	0.919925	0.786284	1.06812	1.03833	1.05291	1.1078
SM 42:4	0.0404177	0.0453611	0.0353681	0.033971	0.0125775	0.00989684	0.00940562	0.0143374	0.0187526	0.0175247	0.0167089	0.0150853	0.0128021	0.0130073	0.0135919	0.01544
SM 43:1	0.00180442	0.00213163	0.00179536	0.000965436	0.00088381	0.000568658	0.00071472	0.000872587	0.00141029	0.0018679	0.00132182	0.000880224	0.00131481	0.00142148	0.00163711	0.00235938
SM 43:1	0.00238414	0.00236856	0.00117784	0.00145158	0.00145923	0.00148616	0.00148134	0.00232766	0.00230022	0.00138364	0.00146134	0.00197336	0.00178529	0.00209868	0.00217936	0.00151079
SM 43:1	0.0187091	0.0196828	0.0136805	0.0113138	0.0130451	0.0095877	0.00965284	0.013957	0.0167768	0.0157434	0.0141456	0.0133317	0.0135495	0.0154715	0.0160991	0.0165148
SM 43:2	0.0103441	0.0127404	0.00872276	0.00691189	0.00641353	0.00476775	0.00471961	0.00733251	0.0115771	0.0112035	0.00923407	0.00939832	0.00817419	0.00993458	0.00867921	0.0111923
SM 43:2	0.0445335	0.0522129	0.0375095	0.029549	0.0223512	0.0177882	0.0183486	0.0247715	0.0409055	0.0356433	0.02987	0.0291291	0.0304167	0.0352424	0.0314652	0.0402051
SM 43:4	0.00844323	0.00980832	0.00668063	0.00509279	0.00297048	0.00239388	0.00254091	0.00335679	0.00559421	0.00479289	0.00361388	0.00409226	0.00480702	0.00558747	0.00470006	0.00675429
SM 44:0	0.000900461	0.00101762	0.000721103	0.000633588	0.000968087	0.000746817	0.00085629	0.00131436	0.000537308	0.000548184	0.00049136	0.000434743	0.000558746	0.000566097	0.000582665	0.000576854
SM 44:1	0.00104748	0.000992049	0.000770274	0.000766996	0.000870499	0.000617651	0.000535161	0.000997069	0.000675011	0.000665035	0.000614232	0.000694403	0.00064306	0.000730678	0.000776377	0.000856727
SM 44:1	0.0161571	0.0188749	0.0121895	0.0106071	0.0110422	0.00929971	0.00919241	0.0123897	0.0172912	0.016611	0.0140376	0.0134779	0.0138577	0.0135408	0.0137539	0.0151097
SM 44:2	0.0139927	0.0174266	0.0122838	0.0093835	0.00754011	0.00574633	0.00574559	0.00824666	0.011751	0.0103713	0.00879063	0.0087707	0.008343	0.00976129	0.00908436	0.0109196
SM 44:2	0.0966512	0.099989	0.0697679	0.0560258	0.0535979	0.0468693	0.0462411	0.0561123	0.115188	0.108772	0.0894828	0.0933974	0.0705285	0.080632	0.0750833	0.0921408
SM 44:3	0.0659493	0.0859034	0.0569428	0.0451824	0.0366091	0.0291589	0.02872	0.0402462	0.0791582	0.0752849	0.0642654	0.0619694	0.0569632	0.0663687	0.0602798	0.0773421
SM 44:5	0.00547762	0.00600816	0.00469966	0.00338819	0.00122149	0.00111117	0.000779658	0.00168993	0.00262961	0.00224168	0.00221814	0.00261913	0.002798	0.00303772	0.00325132	0.00353237
SM 44:6	0.029226	0.0377523	0.0209398	0.0265997	0.037333	0.0363649	0.0382491	0.0467281	0.0365636	0.0387453	0.0356862	0.0308513	0.0216353	0.0205176	0.020003	0.01849
SM 44:6	0.00256428	0.00349092	0.00512163	0.00342081	0.00810062	0.00320754	0.00150518	0.0021389	0.00103546	0.0038007	0.00238445	0.00374135	0.00174803	0.00174617	0.00162414	0.0038553
SM 46:6	0.00032383	0.000486316	0.000754975	0.000434541	0.000268716	0.000278697	0.000321554	0.000483858	0.000742011	0.00039882	0.000574468	0.000337991	0.00016675	0.00061678	0.000529285	0.000357682
DG 30:0	0.0341307	0.0413036	0.0292686	0.0239195	0.0695517	0.0672331	0.0627273	0.0892146	0.0449299	0.0426663	0.047174	0.0337927	0.0904302	0.110901	0.102661	0.115439
DG 31:0	0.0111123	0.0114584	0.00927403	0.00860863	0.0232701	0.0222635	0.020205	0.0251341	0.013559	0.0126669	0.0156924	0.0116233	0.0107611	0.0121905	0.0123687	0.0133189
DG 32:0	0.130616	0.147271	0.11598	0.112314	0.295295	0.273278	0.281628	0.365494	0.206542	0.213917	0.223347	0.169217	0.242987	0.286763	0.276546	0.289416
DG 32:1	0.297038	0.395602	0.257268	0.203118	0.33275	0.274927	0.303819	0.432514	0.337831	0.329707	0.3377	0.241526	0.5664	0.665527	0.642439	0.654267
DG 33:0	0.00675492	0.00650603	0.00576316	0.00559077	0.0111708	0.0123961	0.0130789	0.0154452	0.00883604	0.0086606	0.00949544	0.00729272	0.00644235	0.00703152	0.00691573	0.00820714
DG 33:1	0.694432	0.694432	0.694432	0.694432	2.14098	2.14098	2.14098	2.14098	0.972905	0.972905	0.972905	0.972905	0.342152	0.342152	0.342152	0.342152
DG 34:0	0.0848462	0.0774166	0.0662713	0.0679612	0.165508	0.167064	0.174714	0.186251	0.11898	0.116312	0.11986	0.100707	0.0764257	0.0892292	0.0829347	0.0931396
DG 34:1	0.00806109	0.00949406	0.0081077	0.00713432	0.0107022	0.00900537	0.0090409	0.0127648	0.00929803	0.00900979	0.00850934	0.00659933	0.00563583	0.00544499	0.00633136	0.00535451
DG 34:1	2.30485	2.7439	2.1062	1.68538	2.68045	2.25497	2.3394	3.43543	3.08882	2.98525	2.83372	2.45416	3.3928	3.78412	3.77996	4.10965
DG 34:2	0.183997	0.263263	0.177044	0.131347	0.124874	0.102504	0.132011	0.163776	0.156035	0.171187	0.118674	0.113174	0.23674	0.235516	0.224857	0.218687
DG 34:2	0.465951	0.589724	0.368925	0.324686	0.418572	0.34699	0.338572	0.503491	0.393033	0.398277	0.416821	0.299745	0.646364	0.69613	0.676477	0.696105
DG 34:3	0.0107985	0.0121153	0.00860862	0.00478145	0.00909108	0.00502819	0.00690786	0.0102968	0.0104267	0.00587204	0.00684072	0.00596244	0.0112254	0.014118	0.0131827	0.0130547
DG 34:3	0.0558126	0.0682913	0.0451049	0.0344524	0.0286974	0.0203544	0.0265676	0.0377251	0.0359304	0.0397339	0.0365329	0.0295992	0.0841569	0.102697	0.0990909	0.105028
DG 34:4	3950000	3420000	3340000	2820000	2860000	2410000	2690000	3370000	4830000	4150000	3890000	4870000	1750000	1660000	1870000	1770000
DG 35:1	0.00293758	0.00422663	0.00302024	0.00310948	0.00371371	0.00439391	0.00369365	0.00536662	0.00489979	0.00450006	0.00342679	0.00368104	0.00606312	0.00723393	0.00716318	0.00763451
DG 35:1	0.0280581	0.0297781	0.0255174	0.019228	0.0260013	0.0218285	0.0210468	0.0322382	0.0319481	0.028801	0.0278258	0.0260581	0.0252775	0.0297489	0.0271543	0.0302953
DG 35:1	0.0613887	0.0650607	0.0528971	0.0470835	0.0792809	0.0703189	0.0720473	0.0989827	0.0806742	0.0748373	0.0705287	0.0651144	0.0500645	0.056975	0.0551265	0.0627265
DG 35:2	0.0785462	0.0908021	0.0717067	0.0520738	0.0553995	0.0481547	0.0475944	0.0725225	0.07224	0.0684797	0.0632325	0.0653212	0.0736947	0.0800412	0.0775448	0.0857035
DG 35:2	0.013647	0.0168887	0.0139924	0.0102511	0.0120842	0.0101167	0.011297	0.0131982	0.013693	0.0154937	0.0137818	0.0128901	0.0133233	0.0157046	0.0173148	0.0166284
DG 36:0	0.0668381	0.0451342	0.0401638	0.0439425	0.133327	0.141573	0.144018	0.14001	0.0771887	0.0703157	0.0673667	0.0613016	0.0249401	0.0268931	0.0280117	0.0309746
DG 36:1	0.00349515	0.00409672	0.00437565	0.00276116	0.00426575	0.00424906	0.00426447	0.00529539	0.0044669	0.00363854	0.00324902	0.00454132	0.00330849	0.00315222	0.00343263	0.00335105
DG 36:1	1.34999	1.2758	1.1592	0.964686	1.82477	1.58595	1.67968	2.19543	1.80925	1.65807	1.6464	1.48294	1.01491	1.14753	1.15053	1.17692
DG 36:2	11.552	13.8455	11.3578	9.04522	9.29024	7.59467	7.85986	11.1901	15.295	15.5573	13.1927	12.304	8.58058	9.86779	9.20544	9.53325
DG 36:3	0.229293	0.269046	0.194406	0.167186	0.175011	0.146156	0.151509	0.211378	0.262749	0.256967	0.226489	0.230193	0.179119	0.203586	0.209978	0.211366
DG 36:3	0.265695	0.311159	0.236249	0.186989	0.100105	0.0887001	0.0881164	0.135192	0.227305	0.213681	0.201038	0.204948	0.250925	0.256478	0.254472	0.264029
DG 36:3	0.019989	0.0289932	0.0186755	0.0133706	0.0153017	0.00958055	0.0106141	0.0198276	0.0228549	0.0208672	0.0208979	0.016694	0.075281	0.0820515	0.0765884	0.0917428
DG 36:4	0.165069	0.184734	0.137365	0.117149	0.122902	0.0943978	0.0979638	0.144898	0.217235	0.211072	0.204395	0.175838	0.176325	0.204677	0.196628	0.198568
DG 36:4	0.38623	0.451374	0.319803	0.30484	0.395929	0.302193	0.329698	0.425161	0.732109	0.728617	0.693176	0.550911	0.36285	0.381191	0.3793	0.34907
DG 36:5	0.0373655	0.0388607	0.0321618	0.0268292	0.0184063	0.0146459	0.0221349	0.0333386	0.0444372	0.0504684	0.0436862	0.0375563	0.0199592	0.0264731	0.0201515	0.0273685
DG 36:5	0.012034	0.01106	0.00960503	0.00920055	0.0114206	0.0102004	0.0123473	0.0135726	0.0179824	0.017175	0.0185724	0.0133076	0.0142255	0.0175517	0.018825	0.0101171
DG 36:6	0.00438488	0.00547026	0.0028452	0.00277765	0.00206079	0.000808234	0.00231382	0.00293199	0.00526098	0.00523534	0.00461849	0.00309307	0.00719751	0.00992615	0.00825023	0.00986761
DG 37:1	0.00636886	0.00617391	0.00529703	0.00450746	0.00653544	0.00458675	0.00548379	0.00792645	0.00727687	0.00659805	0.00665615	0.006001	0.00448953	0.00490268	0.00573618	0.00491685
DG 37:1	0.0148579	0.0137845	0.0124246	0.0103039	0.0228757	0.0182191	0.0182555	0.0258178	0.0197406	0.0182163	0.0173827	0.0162107	0.00954975	0.0115963	0.0122006	0.0125373
DG 37:2	0.00697471	0.00716252	0.00596098	0.00435537	0.00553842	0.00437255	0.00491544	0.00811602	0.00955077	0.00711791	0.00685174	0.00743511	0.00576171	0.00727523	0.00656813	0.00760266
DG 37:2	0.0323817	0.0373804	0.0279636	0.0222779	0.0312244	0.0268719	0.0267955	0.0407267	0.0458571	0.0424082	0.0354614	0.0342467	0.040629	0.0480054	0.0434337	0.0544676
DG 37:3	0.0111375	0.0173492	0.0118784	0.00853988	0.00767301	0.00678545	0.00650097	0.0123436	0.0132962	0.0125438	0.012748	0.0106542	0.0149528	0.0170552	0.0156227	0.017808
DG 37:3	0.00446057	0.0051407	0.00401924	0.00261889	0.00326028	0.00154137	0.00228762	0.00632863	0.00571564	0.00564969	0.00503364	0.00341753	0.00853631	0.0105403	0.010021	0.0107626
DG 37:4	0.0134775	0.0121286	0.00881417	0.00674868	0.00621547	0.0053024	0.00415427	0.00716822	0.0192635	0.0163457	0.0156068	0.0138296	0.0113078	0.0111731	0.011116	0.0135202
DG 37:4	0.0361262	0.0348047	0.0322286	0.026403	0.0278357	0.0246348	0.0243675	0.0312387	0.0432627	0.0370854	0.0368673	0.0408786	0.0227201	0.0226214	0.0260319	0.0258505
DG 38:1	0.01355	0.0159189	0.0116414	0.00890146	0.0224863	0.0198156	0.0231592	0.030839	0.0329182	0.0341632	0.0297399	0.0235132	0.0416065	0.0450073	0.0454298	0.0517409
DG 38:2	0.632641	0.686573	0.522295	0.38846	0.605348	0.531916	0.562716	0.77378	1.1391	1.12635	1.0394	0.968363	0.851421	1.02828	0.953361	1.01275
DG 38:2	0.012132	0.0134527	0.0104844	0.00791779	0.0151711	0.0133325	0.0137674	0.0197346	0.0207568	0.022192	0.0187172	0.015504	0.0190878	0.0206791	0.0193179	0.0238719
DG 38:3	0.0378496	0.04355	0.0309475	0.0247731	0.0495468	0.0435934	0.0447212	0.0698348	0.0568615	0.052591	0.0436508	0.0398677	0.0830152	0.0983907	0.0913866	0.119215
DG 38:3	0.0131496	0.0162439	0.0107031	0.0077697	0.00992623	0.00865554	0.00998282	0.014656	0.0131301	0.0112108	0.0113554	0.0101266	0.0500657	0.0559618	0.0541666	0.0746577
DG 38:4	0.406472	0.429405	0.356377	0.274753	0.276042	0.214576	0.217209	0.314406	0.599825	0.562043	0.487004	0.554112	0.272218	0.284646	0.30151	0.298146
DG 38:4	0.32202	0.435468	0.323529	0.23839	0.353097	0.282337	0.294575	0.437892	0.808649	0.805568	0.779115	0.617707	0.669865	0.75518	0.732454	0.716666
DG 38:4	1.55989	1.60136	1.40884	1.10502	1.40543	1.13454	1.21659	1.71351	1.5838	1.398	1.37381	1.28001	1.38414	1.49579	1.48133	1.79064
DG 38:5	0.0487487	0.0743486	0.0465757	0.034604	0.0486079	0.0444979	0.0395051	0.061271	0.101574	0.105341	0.0903651	0.0669254	0.0946073	0.0995258	0.0855165	0.0876282
DG 38:5	3.52071	3.95431	2.99705	2.79505	2.93234	2.37714	2.42953	3.11334	7.02344	7.08518	6.01159	5.99078	1.6402	1.61151	1.71565	1.39171
DG 38:6	0.0339875	0.0308495	0.0287188	0.024829	0.0258721	0.0272836	0.024946	0.0322242	0.0598376	0.0590272	0.0511653	0.0455698	0.0153438	0.0215254	0.0170526	0.020085
DG 38:6	0.0594429	0.0584585	0.047248	0.041169	0.038489	0.0286052	0.027193	0.0438618	0.0893139	0.0861735	0.074021	0.0705469	0.0414401	0.0471429	0.0501795	0.0433103
DG 38:7	0.00733018	0.00722937	0.00777428	0.00563597	0.00526517	0.00326924	0.0038862	0.0045809	0.011368	0.00985129	0.00784851	0.00645626	0.000878881	0.00129391	0.00104506	0.00148835
DG 39:4	0.0223606	0.0279315	0.0191212	0.0157475	0.0155451	0.0139864	0.0130071	0.0184708	0.0427882	0.0400349	0.0382502	0.0347811	0.031705	0.0368877	0.0344813	0.0414623
DG 39:5	0.0170502	0.0215878	0.0161336	0.0112609	0.0150231	0.011154	0.0116856	0.0168846	0.0361096	0.035793	0.0326172	0.0336337	0.0197446	0.0204155	0.0210017	0.0217264
DG 39:5	0.00804183	0.00821234	0.00619382	0.00583664	0.0074366	0.00578669	0.00514468	0.00755389	0.0143912	0.0133695	0.0119143	0.01353	0.00820069	0.00804992	0.00906867	0.00874425
DG 40:0	0.00379945	0.00358541	0.00264377	0.00245506	0.00759498	0.00730906	0.00738174	0.00857651	0.00558799	0.00555234	0.00616036	0.00417293	0.00594286	0.00688084	0.0062619	0.00746308
DG 40:1	0.012118	0.0150825	0.0115784	0.0090857	0.0213418	0.0150169	0.016418	0.0246322	0.0332976	0.0316162	0.0310748	0.0249687	0.0426046	0.0471083	0.0451549	0.0533117
DG 40:1	0.00679795	0.00779798	0.00596029	0.00509302	0.0105356	0.00755894	0.00721091	0.012951	0.00906767	0.00915658	0.00861729	0.00861115	0.00843246	0.0102089	0.00863922	0.010468
DG 40:2	0.116922	0.138332	0.0961051	0.0786266	0.137088	0.108353	0.111257	0.170527	0.205848	0.202231	0.179646	0.173446	0.181643	0.188853	0.19147	0.201354
DG 40:3	0.0416164	0.0485067	0.0339266	0.0246497	0.0319326	0.027481	0.0281587	0.0436513	0.0677269	0.0671135	0.0608137	0.0552405	0.0797894	0.0957828	0.0935932	0.102575
DG 40:3	0.00263102	0.00305515	0.00210333	0.00157042	0.00488047	0.00402786	0.00422557	0.00727732	0.0052164	0.00496367	0.00451502	0.00372406	0.0102002	0.0123035	0.0130866	0.01444
DG 40:4	0.0145811	0.0178603	0.0134992	0.0104257	0.0148269	0.0126853	0.00988722	0.0170895	0.0284724	0.0226768	0.0211796	0.0180188	0.0163013	0.0187105	0.0148236	0.0164986
DG 40:4	0.0713502	0.0987065	0.0607739	0.0422545	0.0585737	0.0457152	0.0474873	0.0735479	0.139713	0.140299	0.112512	0.103432	0.227035	0.282771	0.249942	0.327229
DG 40:4	0.112939	0.108795	0.0878045	0.0680377	0.247307	0.239928	0.242472	0.310062	0.35329	0.332275	0.284022	0.296615	0.213292	0.244411	0.2387	0.27555
DG 40:5	2.14364	2.58347	2.11063	1.63539	2.50818	1.92186	1.93726	2.78339	7.38906	7.48713	6.44278	5.89831	2.28454	2.4398	2.51769	2.22558
DG 40:5	0.150773	0.175566	0.130485	0.10864	0.148991	0.115203	0.121153	0.182884	0.447595	0.442397	0.379871	0.369591	0.219894	0.256085	0.238785	0.284756
DG 40:6	0.315721	0.367338	0.261871	0.239501	0.212335	0.175857	0.174438	0.25151	0.637627	0.628585	0.564906	0.508213	0.2757	0.286661	0.288221	0.265769
DG 40:6	0.0552311	0.0657601	0.048456	0.0386632	0.0345501	0.0278642	0.0264073	0.0380646	0.119699	0.105778	0.0960493	0.106031	0.0558148	0.0519874	0.0550013	0.0508046
DG 40:6	0.0771926	0.0929175	0.0682171	0.0491259	0.0734292	0.0552436	0.0559249	0.0886824	0.202721	0.19334	0.180252	0.18921	0.168357	0.177614	0.18375	0.200866
DG 40:7	0.0638673	0.0594025	0.0539314	0.0447921	0.0597718	0.0401247	0.0454186	0.058388	0.167783	0.16058	0.142961	0.136421	0.0234347	0.0291022	0.030473	0.0237245
DG 40:8	0.168694	0.147685	0.141271	0.128359	0.172597	0.152121	0.151918	0.161122	0.492965	0.502532	0.427626	0.388713	0.0340254	0.0371586	0.0402203	0.0319335
DG 40:9	0.00337269	0.00333284	0.00372308	0.00321206	0.00264254	0.00127145	0.00110552	0.00292232	0.0101002	0.00960652	0.00711482	0.00691182	0.00184973	0.00213788	0.00217566	0.00231636
DG 41:4	0.00155968	0.00143098	0.00101247	0.000915072	0.00339592	0.00294644	0.00273796	0.00377312	0.00411124	0.0035408	0.00364276	0.00337687	0.00184718	0.00214333	0.00235573	0.00222168
DG 42:1	0.0123062	0.0122103	0.00991108	0.00684331	0.0177072	0.015453	0.0161637	0.0214777	0.0388521	0.0361871	0.0340802	0.0285507	0.0303604	0.0346692	0.0326617	0.0392672
DG 42:1	0.0269344	0.0252114	0.0207871	0.0162548	0.0326297	0.0279843	0.0267325	0.0405208	0.0437015	0.042285	0.0402764	0.0351334	0.0292496	0.033358	0.0322893	0.0337778
DG 42:2	0.123996	0.147027	0.112255	0.0859936	0.173962	0.128681	0.132008	0.196449	0.28689	0.281239	0.246553	0.239646	0.209649	0.242762	0.225133	0.254901
DG 42:3	0.0147263	0.01765	0.0111925	0.00871486	0.0168153	0.0107459	0.0110476	0.018014	0.0281965	0.0250545	0.0214053	0.0205568	0.0289751	0.0314008	0.0307787	0.0331684
DG 42:4	0.0147297	0.0175026	0.0115993	0.00912261	0.0275444	0.0192663	0.0196296	0.0315133	0.0418573	0.0397591	0.0374273	0.0316852	0.040851	0.0489143	0.0507895	0.0537245
DG 42:4	0.00219368	0.00256834	0.00176262	0.00176505	0.00416313	0.0033744	0.00423846	0.0049256	0.00860962	0.00814127	0.00713215	0.00647231	0.00449569	0.00448651	0.00471825	0.00535237
DG 42:5	0.038386	0.0355532	0.0314141	0.0232995	0.093181	0.0844726	0.0772275	0.104625	0.178299	0.181092	0.136414	0.160587	0.0383568	0.0454393	0.0478979	0.0447347
DG 42:5	0.047153	0.0534754	0.035968	0.0280453	0.0735742	0.0612341	0.0606643	0.0824932	0.25914	0.257989	0.197291	0.205561	0.147167	0.17137	0.155483	0.181707
DG 42:5	0.0210637	0.0190902	0.0161799	0.0132117	0.0231364	0.0222693	0.0209456	0.0261197	0.0657745	0.0622619	0.0590639	0.0536791	0.0251421	0.0309172	0.029204	0.0287446
DG 42:6	0.192606	0.241497	0.170251	0.125029	0.192018	0.142766	0.148192	0.21758	0.731751	0.707032	0.608982	0.608652	0.385437	0.454609	0.403722	0.464562
DG 42:6	0.00142543	0.00179523	0.00126175	0.00105132	0.00209593	0.00147249	0.00188466	0.00330113	0.00884714	0.00753881	0.00573906	0.00613815	0.00781529	0.0083143	0.0070398	0.00861217
DG 42:7	0.0407334	0.0451984	0.0341125	0.028729	0.0478131	0.0347563	0.0384477	0.0487923	0.160227	0.150717	0.134251	0.143388	0.0494621	0.0469048	0.0521209	0.0468056
DG 42:7	0.0171926	0.020305	0.0150341	0.00797071	0.012502	0.010589	0.0102166	0.014139	0.0448489	0.0413679	0.0361204	0.0370534	0.021251	0.0243975	0.0221212	0.0220052
DG 42:7	0.0233466	0.0329427	0.0218318	0.0154436	0.0154918	0.00970821	0.0102387	0.0200493	0.0562808	0.0526931	0.0552797	0.0543267	0.0776407	0.0797416	0.0800123	0.0939328
DG 42:7	0.00110427	0.00125369	0.00114651	0.000773359	0.00186262	0.00994033	0.000883034	0.00156056	0.0093481	0.00874788	0.00989772	0.00677769	0.00756393	0.00839242	0.00791168	0.0085712
DG 42:8	0.269732	0.304518	0.233207	0.204186	0.39296	0.28443	0.30657	0.363138	1.30471	1.31537	1.15517	1.06419	0.178302	0.188041	0.192253	0.143031
DG 42:8	0.00348598	0.00423128	0.00231864	0.00133299	0.00256191	0.00131775	0.00167606	0.00196595	0.0126595	0.0123938	0.0142504	0.0104291	0.00724942	0.00627702	0.00599459	0.00642487
DG 42:9	0.0309241	0.0287361	0.0224083	0.0225022	0.0268997	0.0238827	0.0220527	0.0333535	0.0982724	0.10321	0.0912491	0.0801425	0.0135469	0.0183686	0.0175054	0.0150108
DG 42:9	0.00809975	0.00959572	0.00647565	0.00693064	0.0116369	0.00828607	0.00716217	0.0105309	0.0465735	0.0431572	0.0404885	0.037995	0.010528	0.0127503	0.0134236	0.0118681
DG 43:2	0.0037949	0.00423043	0.00334891	0.00290432	0.00549372	0.00405806	0.003981	0.00606482	0.00775663	0.00770101	0.00635376	0.00622705	0.00502434	0.00605481	0.00560708	0.00642591
DG 44:1	0.0132281	0.015021	0.0101923	0.00961846	0.032436	0.0273775	0.029753	0.0384912	0.0352556	0.0311355	0.0325357	0.0223294	0.0216362	0.0212411	0.0223445	0.0214121
DG 44:1	0.00780045	0.00679568	0.00607501	0.00711434	0.0064801	0.00578667	0.00457994	0.00904771	0.00777537	0.00474343	0.00382828	0.00340864	0.0067727	0.00458819	0.00501957	0.00443811
DG 44:2	0.132354	0.1342	0.10453	0.0776562	0.160714	0.134303	0.141695	0.187833	0.370671	0.354692	0.312473	0.28309	0.168564	0.197203	0.188483	0.206282
DG 44:4	0.00227702	0.0024934	0.00196919	0.00183386	0.00394848	0.00241045	0.00279464	0.00364149	0.00652113	0.00634787	0.00507965	0.0054059	0.00203722	0.00249614	0.00217674	0.00246203
DG 44:5	0.0149171	0.0163721	0.0121329	0.0114397	0.0231501	0.0158845	0.0179567	0.0231028	0.0522206	0.0512085	0.0427774	0.0435314	0.0166541	0.016855	0.0185158	0.0165122
DG 44:8	0.136152	0.15784	0.123171	0.0926166	0.222742	0.167739	0.162559	0.23645	1.05707	0.991421	0.880187	0.93412	0.232929	0.243262	0.259173	0.234394
DG 44:9	0.0197158	0.026225	0.016872	0.0140706	0.0292709	0.0212869	0.024811	0.0278372	0.136086	0.125127	0.116229	0.0946671	0.0331244	0.0308931	0.0334151	0.0281262
DG 44:9	0.0183324	0.0224242	0.0145777	0.0157407	0.0198664	0.0151532	0.0166062	0.0193121	0.102455	0.0983236	0.0885226	0.0948843	0.021608	0.0185989	0.0216107	0.0164873
DG 44:9	0.00666891	0.00784891	0.00567885	0.00282941	0.011218	0.00723659	0.00643391	0.0121267	0.0544426	0.0549953	0.0439247	0.0458632	0.0311529	0.0306228	0.0307262	0.033247
DG 46:0	0.00157607	0.00222318	0.00150548	0.000806078	0.00117324	0	0.00102136	0.00123476	0	0	0	0	0.00681596	0.00731981	0.00753324	0.00547482
DG 46:1	0.013478	0.0147373	0.0122476	0.0128162	0.0160662	0.0110526	0.00990728	0.0193875	0.0101777	0.0085909	0.0071821	0.00476739	0.012831	0.0125497	0.0117295	0.0151295
DG 46:2	0.0171847	0.0196968	0.0140554	0.0121229	0.0221604	0.0181139	0.0187967	0.0254032	0.0510203	0.0510578	0.0458187	0.0354858	0.0252146	0.0247323	0.0253337	0.0231426
DG 46:4	0.00206368	0.00268682	0.00194009	0.00139115	0.00283224	0.00235619	0.00185756	0.00365151	0.008212	0.007739	0.00585211	0.00634128	0.00510251	0.00625479	0.00515	0.00613295
DG 46:4	0.00537566	0.00401708	0.0039958	0.00460919	0.00363086	0.00182395	0.00209896	0.00411238	0.00698777	0.00480414	0.00471113	0.00487968	0.00209339	0.0020193	0.00205165	0.00193427
DG 46:5	0.0108751	0.014029	0.0111664	0.00835499	0.0231356	0.0168631	0.0171601	0.0258813	0.0655019	0.0645015	0.0553938	0.0495932	0.0275039	0.0281249	0.0280538	0.0275072
DG 46:5	0.0135072	0.0147702	0.0123294	0.00947967	0.0219236	0.0154355	0.0152876	0.0222642	0.0553251	0.0499615	0.0442946	0.04768	0.0131698	0.0150061	0.0140374	0.0149517
DG 46:8	0.00456031	0.00553004	0.00390506	0.0030757	0.0165136	0.017324	0.0136739	0.0176161	0.0571415	0.0547766	0.039808	0.0416957	0.00862135	0.00968293	0.00899681	0.00952301
DG 46:9	0.019617	0.0313811	0.0206322	0.0154539	0.0259815	0.0199103	0.0191227	0.0310833	0.210747	0.199864	0.171396	0.166683	0.0590716	0.0640903	0.0624045	0.0653212
DG 48:0	0.0092387	0.0120593	0.00768334	0.0072575	0.00691189	0.00648688	0.00670416	0.00971061	0.00438995	0.00453654	0.00464712	0.00316985	0.0311944	0.0334236	0.0313256	0.0379554
DG 48:1	0.056698	0.0685994	0.0501018	0.0407239	0.0551822	0.0438076	0.0419997	0.0694196	0.031102	0.0299147	0.0294331	0.0190927	0.122404	0.146079	0.148553	0.161507
DG 48:2	0.0434622	0.0482948	0.0370477	0.0393461	0.0481307	0.0358861	0.0346109	0.0526492	0.044781	0.0232417	0.0196929	0.0189431	0.0337289	0.0405794	0.0317746	0.041966
DG 48:4	0.0120449	0.00995835	0.0101406	0.0104794	0.011651	0.00763584	0.00694297	0.0101938	0.0144443	0.00937926	0.00987201	0.00745593	0.00683337	0.00655574	0.00518794	0.00551433
DG 48:5	0.0113787	0.0133104	0.00918295	0.00725617	0.0221663	0.0185644	0.0180339	0.0227824	0.0814459	0.0764609	0.061438	0.0597551	0.0215164	0.0242374	0.0225824	0.0247993
DG 48:5	0.00912787	0.00761758	0.00627061	0.00715425	0.00769477	0.00490426	0.00478646	0.00768175	0.0132705	0.0113335	0.00893157	0.0105863	0.00288042	0.00268452	0.00275714	0.00300037
DG 50:1	0.0041815	0.00469538	0.00533826	0.00359865	0.00380579	0.00382912	0.00325258	0.00416336	0.00160149	0.00253836	0.00128763	0.00141799	0.216111	0.00897289	0.00689244	0.00812031
DG 50:4	0.0211753	0.0246721	0.0176825	0.0161348	0.0134304	0.0101759	0.011946	0.017775	0.0128882	0.00958072	0.00768613	0.00538105	0.0219191	0.0250211	0.0227978	0.0244168
DG 50:5	0.0309225	0.0267169	0.0250591	0.0289161	0.0332906	0.0196925	0.0198099	0.0278959	0.0442351	0.0295048	0.023484	0.025931	0.00964364	0.00707045	0.00793248	0.00723469
DG 52:1	0.00087332	0.000669904	0.000498413	0.000256548	0	0	0	0	0.000394792	0.000198074	0	0	0.00149519	0.00149938	0.00233221	0.00263246
DG 52:1	0.00386989	0.00476274	0.00611221	0.00579597	0.00486523	0.00456166	0.00346764	0.00376946	0.0041732	0.00314658	0.00306545	0.0016628	0.00760973	0.010543	0.00806044	0.0137281
DG 52:1	0.00875189	0.0111562	0.00651853	0.00491441	0.00546991	0.00302842	0.00382093	0.00686703	0.00167445	0.00144672	0.00175069	0.00170246	0.00636973	0.00744541	0.00663666	0.00591611
DG 52:2	0.013852	0.0223334	0.0149579	0.0114755	0.0100854	0.00623911	0.00574531	0.0147698	0.00559399	0.00673332	0.00595005	0.00438799	0.0288129	0.026875	0.0298049	0.0383141
DG 52:4	0.0533439	0.0725076	0.0479645	0.0373128	0.0389921	0.0324828	0.0346235	0.0570834	0.0373139	0.0365289	0.0406553	0.0242003	0.115487	0.136219	0.120489	0.147559
DG 52:4	0.0781015	0.0854954	0.0680115	0.061337	0.0559882	0.0445554	0.0439772	0.0708539	0.059544	0.0570306	0.0541726	0.0394304	0.0916617	0.108139	0.114784	0.105147
DG 52:5	0.0320889	0.0299992	0.0289175	0.0331594	0.0379547	0.0231806	0.0235621	0.0332458	0.0729545	0.0475926	0.0380164	0.0450036	0.0199449	0.0171047	0.0145391	0.0202713
DG 54:3	0.0136098	0.0185734	0.0137594	0.00970872	0.0118612	0.00867645	0.00898179	0.014862	0.00602079	0.00762101	0.0045444	0.00505883	0.0514199	0.0622894	0.0529884	0.0739804
DG 54:4	0.308506	0.477009	0.280656	0.241402	0.234902	0.180383	0.185858	0.292138	0.222201	0.230853	0.212843	0.153642	0.777935	0.791741	0.764422	0.832251
DG 54:4	0.00888359	0.0123362	0.00762511	0.00662008	0.00438239	0.00420049	0.0029899	0.00526862	0.00514882	0.00410509	0.00508758	0.00352695	0.0174133	0.0200766	0.0166673	0.0242403
PC 28:0	0.0150921	0.0206512	0.0116112	0.00751668	0.0153861	0.0140218	0.013829	0.0206388	0.0172105	0.0159304	0.0156137	0.0155553	0.0475536	0.0489771	0.0535053	0.0614389
PC 29:0	0.000431667	0.000500833	0.000310538	0.000210039	0.000403726	0.000317669	0.000318385	0.00051828	0.00040249	0.000391008	0.000368856	0.000403382	0.000778712	0.000819428	0.000993064	0.000951818
PC 29:0	0.0117543	0.0137987	0.00895976	0.0066245	0.0106008	0.00864219	0.00860424	0.0126627	0.0117114	0.0103451	0.00988423	0.0117898	0.0160473	0.0153204	0.0180812	0.017905
PC 29:1	4.3e-05	5.24e-05	2.19e-05	2e-05	2e-05	1.74e-05	7.77e-06	3.02e-05	2.26e-05	1.6e-05	2.84e-05	1.86e-05	6.79e-05	7.3e-05	4.14e-05	0.000101754
PC 29:1	3.59e-05	4.76e-05	4.51e-05	2.4e-05	2.3e-05	1.1e-05	1.2e-05	1.48e-05	1.91e-05	2.47e-05	6.98e-06	1.4e-05	7.86e-05	6.14e-05	8.85e-05	5.94e-05
PC 30:0	0.00147008	0.00189497	0.00120221	0.000977665	0.00178352	0.00150157	0.00161355	0.00223894	0.00153346	0.00150796	0.00144069	0.00152552	0.00163778	0.00140892	0.00170146	0.00163147
PC 30:0	0.377141	0.472371	0.343262	0.262632	0.484589	0.410066	0.404697	0.601192	0.477552	0.449154	0.448391	0.484553	0.637328	0.583459	0.683171	0.621413
PC 30:1	0.0128175	0.0175473	0.00990464	0.00629229	0.0100707	0.00820535	0.00808646	0.0126539	0.0103249	0.00893271	0.0090182	0.00828688	0.0259285	0.0271543	0.0287264	0.035353
PC 30:1	0.0283385	0.0375817	0.0217564	0.0148052	0.0263291	0.0225711	0.0228609	0.0353544	0.021008	0.0192729	0.0195396	0.0200424	0.0668297	0.0688257	0.0836679	0.0810723
PC 30:2	0.000636628	0.00100904	0.000524902	0.000315996	0.000462407	0.000388046	0.00040017	0.000605055	0.000353794	0.000284424	0.000293108	0.000280273	0.00270397	0.00282045	0.00301429	0.00387905
PC 30:3	4.93e-05	6.56e-05	4.86e-05	3e-05	7.01e-05	4.85e-05	4.28e-05	5.74e-05	4.29e-05	3.56e-05	3.95e-05	5.01e-05	5.94e-05	4.85e-05	7.39e-05	7.69e-05
PC 30:3	0.00036275	0.000459511	0.000311862	0.00021833	0.000445428	0.000361858	0.000369893	0.000537337	0.000241545	0.000219506	0.000211496	0.000259508	0.000360009	0.000337473	0.000395377	0.000398417
PC 31:0	0.00661493	0.0081113	0.006455	0.0050132	0.0114948	0.00925829	0.00898063	0.0126504	0.00883424	0.0083172	0.00810318	0.00799436	0.0076517	0.00730875	0.00832038	0.00750903
PC 31:0	0.131375	0.136681	0.120523	0.104472	0.15449	0.13142	0.129686	0.175514	0.156544	0.149639	0.139668	0.137692	0.0974581	0.0997292	0.102314	0.098957
PC 31:1	0.0131838	0.0189386	0.00993488	0.0068751	0.00765218	0.00688977	0.00686246	0.0101148	0.00866213	0.00859424	0.00761704	0.00929191	0.0139054	0.0121338	0.0154779	0.01624
PC 31:1	0.0124206	0.0143776	0.010417	0.00898184	0.0124415	0.01001	0.00958629	0.0143172	0.0103692	0.00852057	0.00862584	0.00977379	0.0147393	0.0138911	0.0152587	0.0142661
PC 31:2	0.000224891	0.000293831	0.000198491	0.000126621	0.000155866	0.00010786	0.000133578	0.000168514	0.000119557	9.57e-05	0.000101659	9.33e-05	0.000390953	0.000445703	0.000449603	0.000508577
PC 32:0	1.10754	1.18726	0.993919	0.847612	1.73297	1.52467	1.52927	1.90931	1.81543	1.86528	1.49842	1.44485	0.932545	0.979076	1.01269	0.976553
PC 32:0	0.0151379	0.0199996	0.0147856	0.0164138	0.0328808	0.0314011	0.0410225	0.0285914	0.0299385	0.0322187	0.028787	0.0287975	0.0106059	0.0106635	0.0112583	0.0106815
PC 32:1	0.599104	0.791543	0.581937	0.395646	0.617579	0.604327	0.596113	0.870214	0.606667	0.551543	0.532976	0.569479	0.754213	0.699715	0.824902	0.727527
PC 32:1	0.612886	0.720422	0.586238	0.483268	0.944189	0.704223	0.701564	0.999697	0.623391	0.636456	0.632803	0.604128	0.670739	0.603315	0.695067	0.656731
PC 32:2	0.00992555	0.0146114	0.00990196	0.00629557	0.00809885	0.00656722	0.00631592	0.00900836	0.0055786	0.00594702	0.00652417	0.00528316	0.0237344	0.0233426	0.0202303	0.0180713
PC 32:2	0.00244716	0.00464615	0.00217532	0.00153695	0.00226129	0.0019766	0.00188311	0.00202956	0.00139878	0.00167371	0.000917893	0.00155021	0.00495681	0.00382189	0.00535915	0.0059019
PC 32:2	0.00800654	0.0106886	0.00713175	0.0056366	0.00712626	0.00587635	0.00584484	0.00855675	0.00531944	0.00484483	0.00561063	0.0046697	0.0206483	0.0195385	0.0216768	0.0216853
PC 32:3	0.00155884	0.00166114	0.00117498	0.000791771	0.000911892	0.000850797	0.000858556	0.00112191	0.000784083	0.000664447	0.000647681	0.000680021	0.00129458	0.00139533	0.00162335	0.00256898
PC 32:3	0.000334888	0.000156044	0.000167658	0.000117077	7.31e-05	0.000121653	0.000120974	0.000175876	0.000219955	0.000134417	0.000113014	4.6e-05	0.00046316	0.000582668	0.000902509	0.000609736
PC 32:3	0.000916016	0.00118531	0.000802216	0.000511503	0.000780846	0.000580402	0.000753146	0.00096339	0.000778187	0.000646915	0.000458782	0.000670193	0.00144805	0.00145253	0.00185875	0.00166159
PC 32:3	0.00564358	0.00561422	0.00427783	0.00358266	0.00706939	0.00576099	0.0058314	0.00774573	0.00427868	0.00399608	0.00390442	0.00440564	0.00427982	0.00426792	0.00519753	0.00491057
PC 32:4	0.000219355	0.000248009	0.000191494	0.000138973	0.00022299	0.000171188	0.000190235	0.000220186	0.00011351	9.94e-05	9.02e-05	0.000130111	0.000167558	0.000123293	0.000174699	0.000228147
PC 32:4	0.000309039	0.000392485	0.000247575	0.000195503	0.000416949	0.000346553	0.000327832	0.000464018	0.000147151	0.000137799	0.000106173	0.000141153	0.000267562	0.000280499	0.000297173	0.000358486
PC 33:0	0.0169945	0.0154704	0.014189	0.0120869	0.0263251	0.0271828	0.0286866	0.030107	0.0267151	0.0259533	0.0261903	0.0237293	0.0131836	0.0133445	0.0141658	0.0136111
PC 33:0	0.0660508	0.057358	0.0521349	0.0462679	0.0687965	0.0638183	0.063738	0.082471	0.0823549	0.0793147	0.0774015	0.0810367	0.0295464	0.0296908	0.0367749	0.0292585
PC 33:1	0.00301043	0.00564273	0.00296898	0.00325416	0.00519579	0.00211525	0.005911	0.00402151	0.00287982	0.00202648	0.00285858	0.00307011	0.00411633	0.0040397	0.00472089	0.00533144
PC 33:1	0.694432	0.694432	0.694432	0.694432	2.14098	2.14098	2.14098	2.14098	0.972905	0.972905	0.972905	0.972905	0.342152	0.342152	0.342152	0.342152
PC 33:1	0.287292	0.337498	0.262097	0.215774	0.289114	0.237988	0.239429	0.3204	0.284619	0.254217	0.2356	0.232629	0.212174	0.22914	0.22522	0.242904
PC 33:2	0.00273837	0.00370614	0.00204233	0.00186331	0.00177018	0.00146079	0.00123445	0.00102527	0.00144122	0.00126807	0.00126445	0.00127774	0.00268291	0.0033134	0.00368536	0.00392984
PC 33:2	0.00972733	0.0127273	0.00896577	0.00702936	0.00904191	0.00808082	0.00777877	0.0116983	0.00642022	0.00614087	0.00582929	0.00648652	0.00936833	0.00755706	0.00911616	0.00894188
PC 33:2	0.00328952	0.00496843	0.00373341	0.00293646	0.00320437	0.00275814	0.0029299	0.00403241	0.00260663	0.0023186	0.0022218	0.00273026	0.00260988	0.00262579	0.00321965	0.00245192
PC 33:3	0.000688474	0.000712243	0.000500446	0.000372892	0.000320116	0.000331196	0.000320261	0.000421853	0.000322378	0.000306391	0.000276995	0.000376023	0.000381673	0.000374259	0.000443379	0.000476858
PC 34:0	0.299165	0.308125	0.247539	0.210868	0.289715	0.236174	0.235042	0.300052	0.353314	0.345227	0.325392	0.345662	0.162285	0.141653	0.169135	0.140607
PC 34:0	0.0138917	0.0178652	0.0170749	0.0160687	0.0288292	0.0237702	0.00977046	0.0143175	0.0242477	0.0160449	0.0203291	0.0286264	0.00760254	0.00768355	0.0101579	0.00764487
PC 34:1	3.09625	3.02562	2.65619	2.37826	5.27203	5.22402	5.40828	5.71373	4.08771	4.13426	3.5802	3.20861	1.87288	1.98228	2.07234	1.86984
PC 34:1	0.214465	0.20711	0.16362	0.161707	0.371338	0.430098	0.399063	0.488963	0.234073	0.270601	0.28929	0.252559	0.146145	0.144858	0.165242	0.154448
PC 34:2	0.353704	0.451798	0.353036	0.2514	0.315393	0.27887	0.275977	0.423524	0.24088	0.229793	0.223246	0.219904	0.307544	0.287582	0.33692	0.308353
PC 34:2	0.557193	0.756034	0.53677	0.417799	0.859309	0.72055	0.698631	0.940233	0.421955	0.403153	0.404214	0.36175	0.55075	0.52211	0.583408	0.547677
PC 34:2	0.0276939	0.0290803	0.0253124	0.0201125	0.0259565	0.0213159	0.0088497	0.0300841	0.0125102	0.0205134	0.0156785	0.0184495	0.0357459	0.0377445	0.0330136	0.0276898
PC 34:3	0.00241151	0.00411337	0.00215271	0.001757	0.00180702	0.00142351	0.00158393	0.00232469	0.00134059	0.00107224	0.00117115	0.00150253	0.00308913	0.00321696	0.00299627	0.00385059
PC 34:3	0.0198059	0.026214	0.0145524	0.00999808	0.0128131	0.0109603	0.0102583	0.0157412	0.0111844	0.0102941	0.0097731	0.0115054	0.0234585	0.0208591	0.0252407	0.0261798
PC 34:3	0.00767808	0.00737442	0.00520276	0.0044941	0.00335621	0.00332287	0.0027791	0.00442118	0.00394843	0.00278064	0.00310366	0.00265607	0.0059834	0.00485165	0.00588068	0.00450414
PC 34:3	0.0319217	0.0331607	0.0239343	0.0117304	0.0139865	0.0137729	0.0182864	0.0223646	0.0173807	0.0173562	0.0147569	0.0219155	0.0221622	0.0160841	0.0254643	0.0148977
PC 34:4	0.096488	0.116849	0.0765839	0.0537612	0.0630401	0.050424	0.0502192	0.0689836	0.106976	0.0978306	0.0931556	0.10539	0.0912343	0.0939331	0.112738	0.103014
PC 34:5	0.000129655	0.000145501	0.000116177	8.57e-05	2.07e-05	1.48e-05	5.17e-05	4.46e-05	0.000100988	9.63e-05	7.3e-05	0.000108236	6.28e-05	7.08e-05	7.78e-05	8.31e-05
PC 34:5	0.000343193	0.000453667	0.000275551	0.000204496	0.000377604	0.000336166	0.000283407	0.000445358	0.000365973	0.000310678	0.000302716	0.000315025	0.000584396	0.000630187	0.000611547	0.000864545
PC 34:5	0.000174734	0.000282086	0.000173142	0.000118457	0.0001526	0.000135423	0.000145206	0.000189094	9.93e-05	0.000116854	8.59e-05	9.29e-05	0.00022358	0.000217912	0.000255768	0.000220248
PC 35:0	0.00475501	0.00550832	0.00375102	0.00367058	0.00379512	0.00311532	0.00309242	0.00399382	0.00515929	0.00483481	0.00451822	0.00473952	0.00261348	0.00219651	0.00260761	0.0022175
PC 35:0	0.00912739	0.00918201	0.00857289	0.00713656	0.00544468	0.00475185	0.00473384	0.00588106	0.00830825	0.00778586	0.00732445	0.00855471	0.00363345	0.00321749	0.00400486	0.00340188
PC 35:1	0.0710486	0.0723976	0.0570137	0.0452849	0.0748756	0.07217	0.0747319	0.0952801	0.0695483	0.0694819	0.0640261	0.068031	0.0422507	0.0457605	0.050646	0.0480905
PC 35:1	0.213845	0.19737	0.174414	0.148895	0.251618	0.217425	0.215184	0.285978	0.215865	0.202404	0.196661	0.201619	0.0939017	0.0944714	0.12322	0.0931354
PC 35:2	0.0945111	0.120225	0.0853719	0.0653305	0.0945793	0.0794592	0.0805313	0.11437	0.0719264	0.0601192	0.0556774	0.0564832	0.081304	0.0846637	0.0858029	0.0917673
PC 35:2	0.0254923	0.0322051	0.0277471	0.0206556	0.0282519	0.0275237	0.0250842	0.0312214	0.0239473	0.0240656	0.0188296	0.0170966	0.0174455	0.019049	0.0199248	0.0225687
PC 35:3	0.00170797	0.00181271	0.00149276	0.00100858	0.00148214	0.00129537	0.00109099	0.00188037	0.000991411	0.000835928	0.000807614	0.000760477	0.00131133	0.00140914	0.00138389	0.00163808
PC 35:3	0.00637395	0.00807966	0.00671951	0.00500413	0.00528009	0.00467734	0.00459413	0.00614291	0.00461687	0.00447244	0.00445116	0.00474186	0.00386418	0.00369259	0.00418065	0.00348296
PC 35:4	0.00167157	0.00207643	0.00128675	0.00100609	0.000868093	0.000821638	0.000853702	0.00103036	0.00181971	0.00156088	0.00134103	0.00185896	0.00122291	0.00127191	0.00146141	0.00152201
PC 35:4	0.0373737	0.0409348	0.0312887	0.030538	0.019988	0.0162295	0.0163105	0.0209123	0.0439151	0.0416467	0.0396343	0.0456315	0.0167838	0.0153763	0.0178225	0.0158766
PC 35:5	0.000153406	0.00013027	9.01e-05	6.49e-05	0.000117612	0.000104452	0.000100784	0.000133937	7.6e-05	8.13e-05	6.83e-05	0.000115209	0.000102448	9e-05	0.000100074	0.000109864
PC 35:5	0.000207162	0.000231116	0.000169893	0.000114441	0.000319779	0.000272964	0.000262733	0.000318925	0.00019508	0.000185252	0.000193376	0.000166398	0.000189696	0.000213271	0.000235912	0.000267434
PC 35:5	0.000267015	0.000272865	0.000210376	0.000162304	0.000217173	0.000180497	0.000226039	0.000240408	0.000230642	0.000210332	0.000193736	0.000220544	0.000228694	0.000226036	0.000266913	0.00026107
PC 36:0	0.0245269	0.0235405	0.0235113	0.0201616	0.0134928	0.0115697	0.0114272	0.0150986	0.022319	0.0211076	0.0193992	0.0220047	0.00827622	0.00755825	0.0089215	0.00836351
PC 36:1	1.34867	1.47899	1.11286	1.06	1.71831	1.47904	1.4995	1.89904	1.34501	1.31637	1.26738	1.24425	0.762086	0.659563	0.793786	0.643611
PC 36:2	3.79728	3.67299	3.19307	2.76847	6.47147	6.78548	6.96251	7.26939	3.75759	3.83915	3.61474	3.47309	2.074	2.1574	2.32886	2.106
PC 36:3	0.151287	0.184908	0.13467	0.107571	0.164992	0.146233	0.148795	0.19897	0.103239	0.0979203	0.0950261	0.0907774	0.112207	0.113684	0.122674	0.126309
PC 36:3	0.194305	0.253239	0.188863	0.143857	0.144552	0.112376	0.113677	0.155361	0.182361	0.154622	0.13913	0.14465	0.167082	0.182992	0.176899	0.190796
PC 36:3	0.0105356	0.00893107	0.00797537	0.00679235	0.0104355	0.0116673	0.00676524	0.0121529	0.00833733	0.00829871	0.00495147	0.00503571	0.0198043	0.0178549	0.0196383	0.0224131
PC 36:4	0.0481189	0.0641317	0.0460662	0.0328846	0.053679	0.0445214	0.0458271	0.0622291	0.0427087	0.03948	0.0392686	0.041884	0.0540241	0.0505568	0.0594847	0.0544985
PC 36:4	1.30894	1.42155	1.28268	1.12393	1.01481	0.812574	0.814108	1.06473	1.95492	1.93292	1.83101	1.83424	0.903602	0.870514	0.994655	0.87152
PC 36:5	0.0487952	0.0551886	0.036475	0.0276177	0.0179367	0.0126088	0.0136146	0.0174113	0.0386367	0.0356336	0.0335273	0.0402909	0.0415359	0.0410574	0.0509276	0.0457276
PC 36:5	0.0713257	0.0994579	0.060637	0.0419853	0.0353211	0.0302193	0.0293402	0.0413628	0.0686708	0.0616389	0.059663	0.0711615	0.0862494	0.0794945	0.0894599	0.0938436
PC 36:5	0.00872931	0.00896847	0.00763728	0.00616411	0.00614479	0.00542099	0.00525832	0.0072374	0.0110263	0.0106647	0.00938353	0.010843	0.0220286	0.0160359	0.0170269	0.0244044
PC 36:6	0.000431084	0.000525199	0.000376684	0.000245062	0.000236652	0.000203975	0.000250796	0.000256501	0.000410329	0.000300685	0.000316888	0.000310795	0.000648365	0.000493876	0.000524589	0.000655185
PC 36:6	0.000681096	0.000879838	0.000521317	0.000427753	0.000336105	0.000283932	0.000278393	0.000394786	0.000663522	0.000619597	0.000649521	0.000555282	0.00119483	0.00127864	0.00121147	0.00143675
PC 36:6	0.00191769	0.00257562	0.00152262	0.00104737	0.000939066	0.000842517	0.000806526	0.00116546	0.00141699	0.00130321	0.00126808	0.00129429	0.00314919	0.00331605	0.00382793	0.0039151
PC 37:0	0.000694735	0.00064487	0.000617484	0.000489096	0.000239119	0.00026898	0.000174173	0.000228538	0.000590649	0.000541176	0.000463811	0.00050182	0.000219565	0.000206248	0.000224787	0.000236919
PC 37:1	0.0112403	0.0125471	0.00983674	0.00816585	0.00752665	0.00662113	0.00577477	0.00815191	0.00930433	0.00893161	0.00686966	0.00855982	0.00748053	0.00605322	0.00771877	0.00700461
PC 37:1	0.0241921	0.0255382	0.0226195	0.0171811	0.0180166	0.0153453	0.0162226	0.0214262	0.0188047	0.0171591	0.0167738	0.0196318	0.0107753	0.010201	0.0122138	0.0104944
PC 37:2	0.0360212	0.0393987	0.0291667	0.0235449	0.0456518	0.0371334	0.0372371	0.0524874	0.03128	0.0296448	0.0286803	0.0286728	0.0286669	0.0293329	0.0370207	0.0312913
PC 37:3	0.00425614	0.00517663	0.00365469	0.00290693	0.00509569	0.00421199	0.00448746	0.00574656	0.00313369	0.00309434	0.00264329	0.00228486	0.00339353	0.00349674	0.00365366	0.00341337
PC 37:4	0.00697448	0.00872359	0.00566096	0.0045409	0.00742852	0.00607487	0.00624291	0.00781585	0.00986713	0.00981797	0.00903834	0.00889507	0.00763045	0.00861153	0.00810593	0.00946342
PC 37:4	0.0178448	0.0202432	0.0176815	0.0148239	0.0101371	0.00873565	0.00945276	0.0111698	0.025204	0.0215559	0.0205534	0.0209699	0.0114984	0.0121069	0.0121531	0.0118161
PC 37:4	0.0758941	0.0749747	0.0713021	0.0650957	0.041113	0.0340944	0.0346591	0.0416511	0.109823	0.101538	0.0839365	0.0893209	0.0262514	0.0276165	0.0284802	0.0284902
PC 37:5	0.0141424	0.0166307	0.0131612	0.0107276	0.00818223	0.00680504	0.00681495	0.00900227	0.0137823	0.0129037	0.0121618	0.0140286	0.00857766	0.00745131	0.00903074	0.00913002
PC 37:5	0.00391588	0.00404488	0.00358495	0.00286797	0.00262418	0.00205484	0.00217915	0.00293664	0.00424105	0.00397076	0.00403977	0.00429175	0.00256136	0.00212782	0.00238254	0.00178608
PC 37:6	0.000177261	0.000206119	0.000129105	0.000100579	0.000110945	0.000116742	0.000119375	0.00011461	0.000133805	0.00011801	0.000135905	0.000134275	0.000189249	0.000179044	0.000197168	0.000195398
PC 37:6	0.000332761	0.000491248	0.00027784	0.000196903	0.000245609	0.000221602	0.000177787	0.000263583	0.000288107	0.000277528	0.000241527	0.000327508	0.000294413	0.000282301	0.000345435	0.000340586
PC 38:0	0.00161415	0.00146983	0.00123308	0.00095083	0.000950942	0.000939686	0.00105959	0.00121869	0.00160641	0.0015267	0.00152124	0.00168995	0.00124508	0.00126349	0.00136076	0.00141845
PC 38:1	0.0297259	0.0307712	0.0249494	0.0209002	0.0288751	0.0256005	0.0243553	0.0361832	0.0445823	0.0414681	0.0376416	0.0423501	0.0353317	0.0345823	0.0431846	0.0380431
PC 38:1	0.0198506	0.0247465	0.0202969	0.0159569	0.0221936	0.0172607	0.0180023	0.0258597	0.0212288	0.0211891	0.0204059	0.0237779	0.0162442	0.0148952	0.018172	0.0169618
PC 38:2	0.255091	0.348502	0.212437	0.177293	0.391416	0.332615	0.336278	0.464872	0.29972	0.296721	0.289408	0.278607	0.354098	0.305348	0.366939	0.315157
PC 38:3	0.156858	0.18109	0.126099	0.091757	0.134959	0.127753	0.124036	0.191083	0.11843	0.113462	0.121036	0.109541	0.164691	0.162611	0.20398	0.176823
PC 38:3	0.0523478	0.0539751	0.0413275	0.0342217	0.0613021	0.0481739	0.0486871	0.0667362	0.0574717	0.0537452	0.0503936	0.0506049	0.0522823	0.0579755	0.0642304	0.0556578
PC 38:4	0.0910781	0.106495	0.0810889	0.0620784	0.0837048	0.0697675	0.071563	0.0997801	0.0939493	0.0873885	0.0727721	0.0746676	0.0660926	0.0691664	0.0738171	0.0745844
PC 38:4	0.165834	0.2087	0.147223	0.116248	0.307585	0.275562	0.280224	0.345058	0.378642	0.376935	0.317999	0.28538	0.240462	0.256385	0.264211	0.254191
PC 38:4	0.00703418	0.00723117	0.00711282	0.00529281	0.0142707	0.0141763	0.0109823	0.00779714	0.0147118	0.0122293	0.0128053	0.0106756	0.00650753	0.0086103	0.00504783	0.00617992
PC 38:4	1.30722	1.09184	1.0952	1.01634	0.975473	0.942185	0.949784	1.07775	1.61575	1.58688	1.56891	1.52626	0.398007	0.416563	0.442741	0.402578
PC 38:5	1.46594	1.67634	1.41004	1.19188	1.32737	1.08332	1.08428	1.39999	1.7218	1.68133	1.52836	1.58458	0.944332	0.946046	1.02102	0.945341
PC 38:5	0.0291129	0.0369142	0.0259604	0.0210355	0.0297041	0.0270582	0.0288844	0.0380524	0.0398973	0.0358158	0.0355942	0.0362568	0.0348053	0.0375069	0.0349797	0.0406885
PC 38:6	0.0169691	0.0197481	0.0132646	0.00992216	0.00841495	0.00680763	0.00641693	0.00917443	0.0150794	0.0130898	0.0122497	0.0164578	0.0138777	0.0143057	0.0151987	0.0171154
PC 38:6	0.0231451	0.0313873	0.0208658	0.0188582	0.0156776	0.0126153	0.0134102	0.0176123	0.0230215	0.0220356	0.0208876	0.0223465	0.0222496	0.0182142	0.0228584	0.0191372
PC 38:6	0.0180952	0.0219427	0.0182463	0.0140648	0.0236511	0.0198457	0.0194557	0.0270262	0.0203435	0.0206745	0.0203008	0.0199125	0.017199	0.0160607	0.0188893	0.0180917
PC 38:7	9.86e-05	9.47e-05	8.01e-05	4.42e-05	3.8e-05	4.28e-05	4.01e-05	6.61e-05	9.11e-05	5.49e-05	5.36e-05	8.94e-05	8.99e-05	9.1e-05	9.77e-05	0.000111178
PC 38:7	0.00118185	0.000613205	0.000623737	0.000467985	0.000405701	0.00038519	0.000338038	0.00061288	0.000930321	0.000641013	0.000423994	0.000676778	0.00041246	0.000417208	0.000539659	0.000513377
PC 38:7	0.000452351	0.000366555	0.000306441	0.000165218	0.0002898	0.000209281	0.000174699	0.000235184	0.000323506	0.000246359	0.000287408	0.000312147	0.000272206	0.000536139	0.000738495	0.000546124
PC 39:0	2.17e-05	2.02e-05	2.32e-05	1.1e-05	1.81e-05	1.79e-05	6.23e-06	8.93e-06	1.82e-05	2.12e-05	2.31e-05	2.01e-05	1.68e-05	1.52e-05	3.18e-05	2.53e-05
PC 39:1	0.000599938	0.000536017	0.000556059	0.00033786	0.00052518	0.000957128	0.000248593	0.00046959	0.000887037	0.000867177	0.000605477	0.000679507	0.00047795	0.000536855	0.000493814	0.000637437
PC 39:1	0.000404707	0.000471061	0.000321746	0.000266824	0.00027009	0.000271498	0.000286947	0.00039681	0.000459692	0.000427162	0.000345091	0.000355541	0.000252101	0.000281921	0.000274993	0.000273865
PC 39:2	0.00271121	0.00325769	0.00252708	0.00167669	0.00243443	0.00213184	0.00206574	0.00314707	0.00251133	0.00225356	0.00217239	0.00245026	0.00349516	0.00306813	0.00372471	0.00362484
PC 39:3	0.00039792	0.000558591	0.000376606	0.000255321	0.000799602	0.000502755	0.000586087	0.000899566	0.0005705	0.000496604	0.000454865	0.000491923	0.000565829	0.000717378	0.00078026	0.000738452
PC 39:3	0.00104652	0.00151922	0.000926645	0.000833153	0.000697039	0.00142631	0.00125059	0.00190361	0.00123281	0.00120251	0.00111852	0.00106993	0.00126622	0.00112706	0.00123259	0.00109522
PC 39:4	0.00278567	0.00307185	0.00204725	0.00154056	0.00422386	0.00448122	0.00428855	0.00559257	0.00445157	0.00457421	0.0046514	0.003733	0.00394078	0.00399085	0.00409865	0.00425582
PC 39:4	0.00668718	0.00592023	0.00464369	0.0036812	0.0125785	0.0123792	0.0108454	0.0152952	0.0138964	0.0125455	0.0119863	0.0108706	0.00495912	0.00529078	0.00636485	0.00548123
PC 39:4	0.0101958	0.00925976	0.00886576	0.00778229	0.00452123	0.00364145	0.00461094	0.00485434	0.0118034	0.0118	0.0118397	0.0134249	0.00253724	0.00271458	0.00351963	0.00237984
PC 39:4	0.0345845	0.0286559	0.0284472	0.0246721	0.0156034	0.0125473	0.0131534	0.015541	0.0359434	0.0336819	0.0325981	0.0337522	0.00762361	0.00750024	0.00914572	0.00745023
PC 39:5	0.00354842	0.0047508	0.00317606	0.00248663	0.00374348	0.00330698	0.00339022	0.00453296	0.0055785	0.00445634	0.00434174	0.00422076	0.00486169	0.00555417	0.00532131	0.00592197
PC 39:5	0.00992262	0.0103983	0.00966791	0.00847093	0.0072408	0.006035	0.00554434	0.00757507	0.013176	0.0129061	0.0105377	0.010821	0.006286	0.00653595	0.00694722	0.00701508
PC 39:6	0.00148747	0.00187112	0.0014792	0.00113334	0.000988186	0.000937948	0.000889578	0.00122343	0.00182581	0.00158982	0.0016591	0.00169864	0.00119167	0.001142	0.0013577	0.00115768
PC 40:0	0.00114169	0.00133436	0.000861047	0.000710755	0.00164777	0.0014312	0.00148273	0.00195898	0.00188903	0.0017583	0.00164585	0.00177518	0.00200788	0.00172966	0.00211956	0.00195588
PC 40:1	0.0154906	0.0149797	0.0115901	0.00838975	0.0158487	0.0155108	0.0152322	0.019412	0.0256799	0.0243128	0.022294	0.0251171	0.0191832	0.0196714	0.0213569	0.0218646
PC 40:2	0.0515823	0.0647042	0.0474498	0.0332662	0.0609853	0.0507803	0.0503699	0.0752566	0.0638348	0.0613031	0.0562741	0.0606071	0.0640149	0.0635634	0.0717322	0.0729247
PC 40:3	0.00616562	0.00378443	0.00790253	0.00481684	0.00972381	0.00322894	0.00240078	0.012372	0.00660127	0.00324445	0.0107412	0.00377487	0.0162463	0.0123574	0.0202262	0.0164156
PC 40:3	0.00371741	0.0046259	0.00342538	0.0023174	0.00486115	0.0042605	0.00439836	0.00659862	0.00465396	0.00446821	0.0040289	0.00440799	0.00789054	0.00786833	0.00893148	0.00846579
PC 40:4	0.00464782	0.00457343	0.00349057	0.00253091	0.00609196	0.00495125	0.00428683	0.00759123	0.00567643	0.00450023	0.00415496	0.00489486	0.0043104	0.00396895	0.00607974	0.00451601
PC 40:4	0.0199742	0.0255451	0.016315	0.0118064	0.0352914	0.027272	0.027951	0.038346	0.0360447	0.0358344	0.0345444	0.0335486	0.0502136	0.0527536	0.0624474	0.055779
PC 40:4	0.0959931	0.111345	0.0779181	0.0630614	0.23126	0.195005	0.194935	0.259758	0.214787	0.201785	0.194653	0.191864	0.104791	0.0931295	0.110314	0.088011
PC 40:5	0.131377	0.143	0.112512	0.0914732	0.30898	0.304491	0.314608	0.330044	0.257306	0.268087	0.231889	0.210177	0.10633	0.110415	0.116992	0.105625
PC 40:5	0.116006	0.116951	0.0954441	0.0783057	0.12952	0.1241	0.126104	0.15795	0.184784	0.183443	0.184139	0.175122	0.112345	0.120515	0.12756	0.121816
PC 40:6	0.0336367	0.0430858	0.0284309	0.0243185	0.0333514	0.0271164	0.0282448	0.0378782	0.0379695	0.0372136	0.0344471	0.0323084	0.0402227	0.0410494	0.0415018	0.0463009
PC 40:6	0.0242065	0.0334469	0.025644	0.0170472	0.0118004	0.010846	0.0111842	0.013176	0.0313605	0.0255521	0.0244704	0.0244123	0.0270208	0.0302282	0.0304033	0.0344425
PC 40:6	0.0127899	0.0152287	0.0081138	0.00749935	0.0158959	0.0133502	0.0125734	0.0194301	0.0251444	0.023549	0.0194168	0.0181662	0.0282311	0.0289818	0.0294119	0.0312005
PC 40:7	0.0110251	0.0119733	0.010067	0.00823851	0.00730291	0.00574227	0.00586337	0.00789956	0.0152846	0.0133419	0.0134683	0.0148668	0.00608963	0.00542398	0.00630172	0.00555577
PC 40:7	0.0250412	0.0299308	0.0236878	0.0179205	0.0259375	0.0206022	0.0209594	0.031146	0.0365511	0.0342811	0.0338271	0.0322755	0.0294442	0.0265616	0.031173	0.0274853
PC 40:8	0.0283299	0.0314421	0.0229672	0.0181266	0.0134843	0.0101707	0.0101168	0.013726	0.0506585	0.044951	0.0411203	0.0546815	0.014447	0.0129338	0.015879	0.0139853
PC 40:8	0.0018774	0.001818	0.00165587	0.00203059	0.00300566	0.00276842	0.00233199	0.00318743	0.00357528	0.00333897	0.00288242	0.00299251	0.00117821	0.00137612	0.00135443	0.00131958
PC 40:9	0.000450984	0.0004522	0.000355672	0.000253904	0.000180174	0.000144416	0.000131863	0.000226291	0.000560286	0.000491106	0.000483835	0.000526962	0.00036406	0.00033895	0.000379042	0.000381814
PC 41:1	9.26e-05	8.71e-05	6.41e-05	5.04e-05	5.2e-05	3.54e-05	3.97e-05	5.9e-05	0.000166875	0.000140212	0.000147315	0.000165208	0.000109751	0.000129751	0.00014689	0.000147121
PC 41:1	0.000497358	0.000498019	0.000343972	0.000279506	0.000542264	0.00048719	0.000545763	0.000716336	0.000837979	0.000739274	0.00071649	0.000822842	0.000473552	0.000466521	0.000591131	0.000518502
PC 41:1	0.000239721	0.000278262	0.000214709	0.000137189	0.000403448	0.00029118	0.000309218	0.000363536	0.00031795	0.000317087	0.000249629	0.000260412	0.000247713	0.000225434	0.000277215	0.000196038
PC 41:2	0.000717104	0.000784639	0.000579061	0.000426773	0.000743249	0.000627704	0.000643451	0.000934482	0.000922989	0.000822605	0.00066933	0.000748937	0.000798886	0.000827292	0.00087237	0.00099481
PC 41:2	8.59e-05	0.00011131	7.11e-05	5.66e-05	0.000159524	0.000155352	0.000102999	0.000138647	0.000103388	0.000100181	0.000119679	9.64e-05	0.000100795	0.000104424	0.000119575	0.000103905
PC 41:4	0.00103503	0.00132148	0.000779094	0.000636204	0.00148877	0.00122597	0.00135296	0.00181257	0.00208254	0.00196532	0.00186879	0.00185965	0.0011783	0.00100438	0.00121834	0.0010694
PC 41:4	0.00161279	0.00177438	0.00141099	0.00103023	0.00224597	0.00198616	0.00182874	0.00253107	0.00280159	0.00257097	0.00257448	0.00268026	0.00145983	0.00129988	0.00154125	0.00130269
PC 41:5	0.00106511	0.00132103	0.000936026	0.000665854	0.00218116	0.00183745	0.00173994	0.00266792	0.00253088	0.00230993	0.00239831	0.00223862	0.00169996	0.00183843	0.00232737	0.00195208
PC 41:5	0.0022224	0.00207327	0.00175142	0.00150034	0.00173782	0.00127828	0.00139828	0.00173994	0.00281939	0.002718	0.00261563	0.00266937	0.00137095	0.00137007	0.0015992	0.00128106
PC 42:0	0.000936876	0.00104495	0.000802801	0.000594224	0.00160067	0.00139311	0.00134626	0.00176373	0.00212152	0.00194777	0.00176443	0.00215954	0.00152606	0.00153434	0.00158126	0.00172253
PC 42:1	0.00514405	0.00585447	0.00403043	0.00280412	0.00663454	0.00558803	0.00558408	0.00791355	0.0121583	0.0114245	0.0105324	0.0121055	0.00772763	0.00680273	0.00823974	0.00773998
PC 42:1	0.00617796	0.00709352	0.00518025	0.0041959	0.00879694	0.00746037	0.00743046	0.0101365	0.00973535	0.00913243	0.00854104	0.00861351	0.00708671	0.00624935	0.00743409	0.00665967
PC 42:10	0.002048	0.0020803	0.00151482	0.00119748	0.00134991	0.00100993	0.000987826	0.00150426	0.00404794	0.00354838	0.00331119	0.00384293	0.00248749	0.00243805	0.00288157	0.00278269
PC 42:2	0.0435787	0.0457139	0.0335051	0.0223405	0.0429361	0.0407505	0.0416299	0.054879	0.0656338	0.0618614	0.0592105	0.0652182	0.0436922	0.0455111	0.0511143	0.0483612
PC 42:3	0.00602926	0.00805135	0.00527263	0.00347738	0.00583083	0.00495388	0.00478327	0.00734928	0.00772108	0.00691699	0.00645361	0.00690528	0.0105232	0.0110782	0.0112166	0.0128345
PC 42:3	0.000219406	0.0002259	0.000137531	0.000106299	0.000276474	0.000294615	0.000243418	0.000228163	0.000267311	0.000302262	0.000221889	0.000271138	0.000297118	0.000303867	0.000340117	0.000350876
PC 42:4	0.00324649	0.00470515	0.00282122	0.00181667	0.00457641	0.00438063	0.0042686	0.00584624	0.00541064	0.00480457	0.00493609	0.00566967	0.00808513	0.00770805	0.00917316	0.00999789
PC 42:4	0.00321633	0.00397939	0.00303056	0.00218	0.00750832	0.00591465	0.00624992	0.0086851	0.0100643	0.00941519	0.00841378	0.00948549	0.00573822	0.00532715	0.00645819	0.00661308
PC 42:4	0.00201214	0.00249297	0.00198331	0.00135204	0.00337924	0.00270659	0.00260506	0.00389222	0.00445691	0.00450692	0.00413119	0.00386819	0.00301457	0.00287102	0.00333236	0.00291018
PC 42:5	0.00890564	0.00912425	0.00697393	0.00519818	0.0376553	0.0297108	0.030731	0.0396538	0.0256504	0.0239341	0.0216331	0.0256804	0.0101791	0.00923018	0.0119348	0.00877632
PC 42:5	0.0107487	0.015354	0.00870078	0.00622044	0.0248374	0.0201148	0.0194393	0.027473	0.0288729	0.0285485	0.0271256	0.0263956	0.0256328	0.0232196	0.0275422	0.0233188
PC 42:5	0.0477965	0.0597503	0.0388447	0.0324797	0.03191	0.025664	0.02643	0.0358807	0.0776974	0.0749158	0.0704204	0.0744617	0.0496848	0.0441043	0.053301	0.0450999
PC 42:6	0.000620187	0.000385286	0.000380348	0.000189262	0.00111574	0.000940545	0.000928345	0.00136459	0.00135813	0.000718866	0.00130491	0.00116233	0.000862133	0.000667156	0.000843083	0.000907537
PC 42:6	0.0173459	0.0205458	0.0141651	0.01006	0.0231988	0.0220573	0.0220807	0.0298304	0.0424147	0.0400853	0.0391529	0.0404208	0.0260559	0.0268255	0.0311959	0.0279116
PC 42:6	0.00854494	0.00912771	0.00704406	0.00493063	0.00634315	0.00507745	0.00455462	0.00743862	0.0107616	0.0121336	0.0124149	0.0113624	0.00953807	0.0110591	0.0135032	0.0111487
PC 42:7	0.00253065	0.00292472	0.00214602	0.00160783	0.00305044	0.00247591	0.00261288	0.00343286	0.00645488	0.00519176	0.00452327	0.0047716	0.00304519	0.00332853	0.00325154	0.00353615
PC 42:7	0.00365179	0.00462116	0.0032251	0.00232459	0.00307828	0.00254	0.00221147	0.00322451	0.00670656	0.00545874	0.00564272	0.00522111	0.0047439	0.00469514	0.00521475	0.00569779
PC 42:7	0.00380546	0.00597225	0.00348143	0.00252002	0.00288301	0.00198638	0.00232118	0.00302395	0.00614006	0.0063897	0.00538042	0.00447765	0.00779576	0.00907265	0.00856427	0.00855682
PC 42:8	0.0456715	0.0550694	0.0433849	0.034017	0.052518	0.0393436	0.0396353	0.0537143	0.125557	0.1235	0.114917	0.117771	0.0384192	0.0358187	0.0420495	0.0351418
PC 42:9	0.001644	0.00189423	0.00148234	0.00110162	0.00137154	0.00105881	0.0010283	0.00148793	0.00433395	0.00394727	0.00408948	0.00411372	0.00279176	0.00249449	0.00309634	0.00287676
PC 43:1	5.37e-05	5.07e-05	5.97e-05	4.11e-05	6.95e-05	5.48e-05	4.75e-05	6.55e-05	0.000118797	0.00010355	0.000101066	0.000119994	4.61e-05	4.46e-05	4.53e-05	6.18e-05
PC 43:1	0.000172188	0.000206839	0.000182435	0.000125048	0.000281061	0.00022085	0.000190947	0.000288873	0.000244593	0.00025253	0.000232437	0.000168444	0.000189017	0.0001777	0.000184751	0.00017282
PC 43:2	0.0008175	0.000863001	0.000632465	0.000452164	0.00106128	0.000843849	0.000853896	0.00125911	0.00111213	0.00106746	0.000970439	0.00107396	0.000756058	0.000786309	0.000981482	0.000842641
PC 43:2	0.000108488	0.000162277	7.7e-05	6.01e-05	0.000166347	0.000119664	0.000128633	0.00021668	0.000185203	0.000139672	0.000142048	0.000145018	0.000140881	0.000105616	0.000135373	0.000129088
PC 43:5	5.14e-05	5.87e-05	3.85e-05	3.44e-05	6.73e-05	0	5.51e-05	8.06e-05	9.38e-05	0.000126104	9.58e-05	0.000143665	8.14e-05	9.44e-05	0.00011542	0.000101381
PC 43:5	0.00040623	0.000463675	0.000380594	0.000290729	0.000303633	0.00026251	0.000252256	0.000333354	0.000520582	0.000559138	0.000546821	0.000510331	0.000338501	0.000317201	0.000354009	0.000351209
PC 44:0	2.43e-05	2.56e-05	8e-06	3.65e-05	4.51e-05	1.53e-05	6.63e-05	2.08e-05	8.72e-05	3.51e-05	0.000109313	2.27e-05	3.44e-05	4.05e-05	5.37e-05	3.67e-05
PC 44:1	0.00121382	0.00129421	0.00108179	0.000806438	0.00131224	0.00110212	0.0010385	0.00135612	0.00286526	0.00262153	0.00241849	0.00272862	0.00105592	0.000998396	0.0011523	0.00109454
PC 44:1	0.00434442	0.00501321	0.00371433	0.00278587	0.00588879	0.0049059	0.00501436	0.00675686	0.00814588	0.00750539	0.00668963	0.00816346	0.00438635	0.00442959	0.00466826	0.00482495
PC 44:10	0.000239491	0.000275872	0.000155766	0.000117123	0.000299944	0.000238074	0.000231889	0.000398171	0.000725532	0.000696557	0.000712655	0.000381702	0.000453159	0.000434555	0.000611858	0.000539587
PC 44:10	0.00029394	0.000414266	0.000315528	0.000206183	0.000610835	0.000479201	0.000308634	0.000695698	0.000979583	0.00093184	0.000865089	0.00104855	0.000623812	0.000481459	0.000733519	0.00032463
PC 44:2	0.0263153	0.0327926	0.020988	0.0154791	0.0313468	0.0259593	0.0261246	0.0365529	0.0491211	0.0468151	0.0430609	0.0471607	0.0281966	0.0246408	0.030401	0.026727
PC 44:3	0.0020246	0.0025071	0.00147098	0.000946413	0.001514	0.00151271	0.00149419	0.00217887	0.00251921	0.00256833	0.00245586	0.00267566	0.00312353	0.00332672	0.00383659	0.00374951
PC 44:3	0.00222673	0.00271309	0.0017734	0.00116356	0.00275781	0.00249581	0.00253406	0.00365562	0.00377708	0.00344183	0.00342704	0.00358035	0.00270063	0.00273782	0.00353984	0.00317251
PC 44:3	9.37e-05	9.67e-05	5.36e-05	5.76e-05	0.000219395	8.88e-05	0.000192049	0.000209628	9.3e-05	0.000113887	0.000115941	0.000120247	0.000107296	7.47e-05	9.86e-05	0.000120303
PC 44:4	0.000909346	0.00106813	0.000808811	0.000519011	0.00143884	0.00129423	0.00114009	0.00166561	0.00221151	0.0022231	0.00168575	0.00192946	0.00129173	0.00130795	0.00146675	0.00139995
PC 44:5	0.00223598	0.00270634	0.00196524	0.00134788	0.00604412	0.00490046	0.0050567	0.00622374	0.00682174	0.0061497	0.00554636	0.00699015	0.00249131	0.00235673	0.00295421	0.00267641
PC 44:5	0.00208879	0.00283202	0.00196477	0.00139633	0.0047018	0.00373747	0.00364042	0.00567583	0.00670152	0.00626949	0.00606813	0.00619616	0.00544407	0.00528189	0.00621444	0.00559471
PC 44:5	0.0312057	0.0369035	0.0266691	0.0180545	0.0168176	0.0136459	0.013485	0.0190814	0.0610211	0.0554336	0.0500603	0.0561987	0.0297748	0.032668	0.0325081	0.0344609
PC 44:6	0.00405457	0.00596185	0.00320372	0.00261483	0.00647417	0.00518573	0.00553753	0.00748484	0.010111	0.0100402	0.00987485	0.00967544	0.00673358	0.00580092	0.0071373	0.00636867
PC 44:6	0.00447291	0.0063308	0.00407899	0.00265658	0.00269065	0.00223019	0.00208676	0.00321146	0.00681061	0.00668177	0.00622975	0.00670225	0.00857908	0.00803829	0.00951931	0.00885063
PC 44:7	0.00023314	0.000277233	0.000190526	0.000100767	0.000706634	0.000652637	0.000567744	0.000897098	0.00079881	0.000655514	0.000764548	0.000816986	0.000378958	0.000410076	0.000676954	0.000512574
PC 44:7	0.000528449	0.000703172	0.000528753	0.000302533	0.000886897	0.000555995	0.000753492	0.00107733	0.00151824	0.00102909	0.001447	0.00127557	0.00207432	0.0025155	0.00290618	0.00278754
PC 44:7	0.00263726	0.00344829	0.00202831	0.00140721	0.00152368	0.0010681	0.00115021	0.0016177	0.00423293	0.00436438	0.00433025	0.00381669	0.00585168	0.00565462	0.00720037	0.00636525
PC 44:8	0.00390072	0.00454436	0.00296999	0.00252279	0.00994961	0.00886023	0.00890133	0.0108329	0.0164774	0.0157202	0.013102	0.012637	0.00585879	0.00587199	0.00596898	0.00586686
PC 44:8	0.00163054	0.00156032	0.00170877	0.00120314	0.0047214	0.00359081	0.00360491	0.0040527	0.00590515	0.00639053	0.00577885	0.00504684	0.000766061	0.000803835	0.000868002	0.000682748
PC 44:9	0.00517639	0.00640701	0.0044066	0.00324912	0.00406505	0.00286639	0.00320596	0.00428254	0.0160841	0.0146548	0.0132648	0.0135923	0.00691658	0.00751512	0.00717637	0.00775297
PC 45:4	0.000327196	0.000359384	0.000237644	0.000185856	0.000324199	0.000263	0.000264142	0.000409324	0.000595403	0.000526073	0.000502272	0.000531668	0.000286626	0.000245307	0.00031694	0.000280453
PC 45:5	0.0005842	0.000560585	0.000437239	0.000313503	0.00031149	0.000273422	0.000270698	0.000374528	0.000918825	0.000837525	0.000714409	0.000822972	0.00041107	0.000444154	0.000473917	0.000508646
PC 46:1	6.71e-05	5.92e-05	5.94e-05	2.42e-05	4.81e-05	4.17e-05	1.31e-05	8.15e-05	9.57e-05	5.79e-05	6.17e-05	4.97e-05	3.6e-05	7.26e-05	6.51e-05	6.83e-05
PC 46:10	2.83e-05	8.09e-05	7.71e-06	2.02e-05	3.63e-05	4e-05	2.44e-05	3.1e-05	6.73e-05	8.37e-05	5.89e-05	0.000112637	0.000117432	0.000201327	0.000121678	0.0002079
PC 46:2	0.00365539	0.00453283	0.0032314	0.00220842	0.00339063	0.00270608	0.00280051	0.00387675	0.00632228	0.00588821	0.00536333	0.00639997	0.00321075	0.0033394	0.00353255	0.00366169
PC 46:4	0.0030819	0.00354394	0.00265411	0.00197029	0.00278469	0.00222339	0.00223789	0.00301144	0.00660674	0.00618079	0.00594927	0.0060124	0.00271257	0.00250997	0.00305488	0.00261446
PC 46:5	0.00174233	0.00197083	0.00124541	0.0008249	0.00246639	0.00242494	0.00233366	0.00302371	0.00564194	0.00546939	0.00488291	0.00545434	0.00343118	0.00359481	0.00399547	0.00383461
PC 46:5	0.0219945	0.0231942	0.0167654	0.0113703	0.0135055	0.0116654	0.01195	0.0163152	0.0510791	0.0480921	0.0468572	0.048769	0.0172905	0.0187717	0.0223571	0.0195013
PC 46:6	0.000387995	0.000492891	0.00036337	0.000264033	0.000466744	0.000411074	0.000310437	0.000483855	0.00101149	0.000946298	0.000803837	0.000972858	0.000528989	0.000541226	0.000702999	0.000652517
PC 46:6	0.000128712	0.000190692	0.000150237	7.7e-05	0.000152161	0.000157943	0.000123571	0.000196527	0.000336241	0.000380984	0.000352125	0.000253139	0.000400947	0.000408862	0.000396556	0.000555963
PC 46:6	0.00353243	0.00481123	0.00303398	0.00193074	0.00192554	0.00157083	0.00155245	0.00227001	0.00654304	0.0056332	0.00535932	0.00569557	0.00595333	0.00655244	0.00644119	0.00756188
PC 46:7	0.000926405	0.00124207	0.000808556	0.000529349	0.000668226	0.000461296	0.000485619	0.000699121	0.00180435	0.00157445	0.00165882	0.00163936	0.00173104	0.00163477	0.00191825	0.00184515
PC 46:8	0.000380737	0.000389045	0.000245848	0.000198392	0.00168172	0.00118205	0.00133275	0.0016365	0.00216213	0.00185571	0.00183348	0.00195867	0.000646778	0.000581493	0.000840017	0.000687469
PC 46:8	0.00122497	0.00138822	0.00095431	0.000754176	0.00203567	0.00158103	0.00142101	0.00188076	0.00355843	0.00347246	0.00330504	0.00339734	0.00142223	0.00130402	0.00154768	0.00124004
PC 46:9	0.00270236	0.00320464	0.00221062	0.0015096	0.00270674	0.00253709	0.00220914	0.00278111	0.00969373	0.00906192	0.00923103	0.00770192	0.00331299	0.00354465	0.00380397	0.00365302
PC 47:5	0.000110384	0.000128249	9.05e-05	4.29e-05	0.000227518	0.000189922	0.000142562	0.000277806	0.000241777	0.000179236	0.000197919	0.000209185	0.000103455	8.35e-05	0.000116349	9.23e-05
PC 48:2	0.000472354	0.000567013	0.000384525	0.000297338	0.000197843	0.000216734	0.000167706	0.000276671	0.000518703	0.000510278	0.000445147	0.000536897	0.000254511	0.000273741	0.000281864	0.000268973
PC 48:3	0.000141218	0.000123385	0.000122849	8.46e-05	5.47e-05	8.59e-05	6.43e-05	6.52e-05	0.000101402	9.99e-05	9.61e-05	0.0001114	8.01e-05	7.28e-05	7.34e-05	9.47e-05
PC 48:4	9.62e-05	0.000147135	9.14e-05	5.1e-05	0.000199658	0.000177246	0.00016224	0.000247836	0.000373166	0.000373564	0.000331629	0.000387139	0.000239774	0.000272145	0.000240738	0.00023552
PC 48:4	9.14e-05	8.27e-05	8.91e-05	6.34e-05	9.46e-05	7.42e-05	5.9e-05	7.09e-05	0.000263474	0.000232383	0.000190756	0.000228724	8.79e-05	0.000110376	0.000110505	0.000106764
PC 48:5	0.000138839	9.42e-05	4.92e-05	8.36e-05	7.82e-05	7.89e-05	8.94e-05	6.84e-05	0.000182206	7.35e-05	0.000131355	0.000104272	8.68e-05	0.000148012	9.11e-05	0.000114511
PC 48:5	0.00107318	0.0013736	0.000865307	0.000566669	0.00198975	0.00157847	0.0016011	0.00225459	0.00424421	0.00402439	0.00361285	0.00390019	0.00242903	0.00217929	0.00262098	0.00230837
PC 48:5	0.00366553	0.0043487	0.00303402	0.00230963	0.00242629	0.00190006	0.00191117	0.0025854	0.0079115	0.00739392	0.00706525	0.00740832	0.00295344	0.00271665	0.0032736	0.00280344
PC 48:6	0.000418784	0.000471467	0.000345466	0.000195532	0.000215488	0.000207012	0.000166241	0.000248519	0.000493084	0.000456879	0.000408273	0.000517352	0.000335781	0.000334751	0.00035886	0.000357276
PC 48:6	3.92e-05	5.81e-05	7.39e-06	2.01e-05	2.64e-05	3.7e-05	0	4.14e-06	3.62e-05	4.88e-05	1.58e-05	4.56e-05	6.16e-05	4.94e-05	4.61e-05	5.58e-05
PC 48:6	3.28e-05	9.81e-05	4.8e-05	4.5e-05	6.36e-05	4.58e-05	3.53e-05	8.43e-05	0.000192767	7.46e-05	0.000180509	7.21e-05	5.19e-05	0.000104386	9.94e-05	0.000179932
PC 48:7	7.67e-05	0.00014244	7.82e-05	3.84e-05	3.44e-05	0	4.88e-06	0	6.91e-05	9.94e-05	0.000103987	9.37e-05	0.000118136	0.000167798	0.000129687	0.000122415
PC 48:8	0.000122496	0.000114745	7.66e-05	6.15e-05	0.000199736	0.000179932	0.000135332	0.000215697	0.000316574	0.000273232	0.000241722	0.000340698	0.000123673	0.000106014	0.000147956	0.000129089
PC 48:8	9.98e-05	0.000135355	9.67e-05	5.99e-05	3.78e-05	4.35e-05	4.57e-05	3.11e-05	0.000278954	0.000268164	0.000205998	0.000264623	0.000213349	0.000167651	0.000216021	0.000190864
PC 48:9	0.000147407	0.000229428	8.74e-05	7.61e-05	0.000262474	0.000113212	0.000155141	0.000258625	0.000652518	0.000664862	0.000617008	0.000683235	0.000447818	0.000396665	0.0004637	0.000411883
PC 48:9	0.000412621	0.000603455	0.000326773	0.000236112	0.000132867	0.000162771	6.88e-05	0.000235673	0.00155889	0.00151467	0.00127192	0.00139439	0.000562211	0.000459206	0.000626287	0.000481125
PC 50:10	5.54e-05	7.76e-05	4.05e-05	2.37e-05	0	0	0	0	8.02e-05	7.36e-05	6.37e-05	9.23e-05	6.8e-05	5.14e-05	6.29e-05	5.27e-05
PC 50:5	0.000345788	0.000386736	0.000347718	0.000240504	0.000165614	0.000177349	0.000178195	0.000210116	0.000387545	0.000383531	0.000338163	0.00043185	0.000114451	9.72e-05	0.000151031	0.000133099
PC 50:5	0.000172498	0.000214044	0.000165044	9.62e-05	0.000206257	0.000164909	0.000145377	0.000214534	0.000357603	0.000385778	0.000342234	0.000381355	0.000226	0.000192815	0.000219215	0.00024149
PC 50:5	0.000670571	0.000748643	0.000617721	0.00041664	0.000144955	9.76e-05	0.000133131	0.00016802	0.000859208	0.000801527	0.00063375	0.000722045	0.000285355	0.000306097	0.000332287	0.000329795
PC 50:6	0.00312724	0.00361311	0.00258171	0.00187225	0.00113569	0.000967751	0.000919793	0.00136055	0.00272889	0.00257466	0.00241152	0.00264408	0.00161833	0.00157796	0.00194706	0.00166344
PC 50:6	0.000139841	0.000213279	0.000157772	0.000102821	0.0001223	9.72e-05	0.00011152	0.000132361	0.00031692	0.000284831	0.000270836	0.000278234	0.000156084	0.000135844	0.00016733	0.000150225
PC 50:9	0.0003444	0.000441449	0.000289522	0.000199702	0	1.81e-05	0	5.05e-05	0.000681309	0.00056682	0.00053616	0.000597189	0.000208721	0.000212558	0.000246732	0.000277125
PC 52:5	4.87e-05	4.56e-05	3.17e-05	1.73e-05	1.11e-05	6.21e-06	4.72e-06	9.21e-06	7.22e-05	4.18e-05	5.37e-05	6.72e-05	2.79e-05	2.44e-05	3.83e-05	2.81e-05
PC 52:6	0.000339923	0.000394662	0.000327484	0.000236603	8.55e-05	7.41e-05	7.94e-05	0.000113379	0.000264312	0.000262993	0.00028818	0.000288124	0.000155719	0.000153385	0.000196309	0.000172783
PC 52:9	0.00278856	0.00296515	0.00220054	0.00159441	0.000478092	0.000412454	0.000555612	0.000401894	0.00326212	0.00301843	0.0028069	0.00323702	0.00106421	0.00111746	0.00116797	0.0012656
PC 54:9	0.000443376	0.000530379	0.0003731	0.00027013	0.000149689	8.47e-05	9.14e-05	0.000155191	0.000607698	0.000591883	0.000492146	0.000577424	0.000247654	0.000229638	0.000265786	0.00024976
PC 56:9	5.33e-06	8.14e-06	6.05e-06	6.38e-06	0	0	0	0	2.21e-05	1.63e-05	8.65e-06	1.28e-05	5.06e-06	2.11e-06	1.4e-05	1.73e-06
PE 21:4	2790000	2400000	2030000	1340000	2490000	3060000	2980000	2070000	2230000	2050000	2030000	1980000	809746	765077	864063	761127
PE 23:4	0.174986	0.170499	0.111536	0.0772624	0.253588	0.255695	0.257323	0.200132	0.168047	0.177223	0.17119	0.115683	0.092659	0.098593	0.120065	0.0849656
PE 30:0	0.170233	0.214638	0.156619	0.154432	0.352322	0.292939	0.270939	0.412562	0.265225	0.279791	0.301157	0.304779	0.295799	0.271983	0.313946	0.287742
PE 31:0	0.0189635	0.028913	0.0183235	0.0160781	0.0230367	0.0169038	0.0159102	0.0185746	0.0280989	0.0216928	0.0246279	0.0247472	0.029712	0.0328545	0.0280826	0.0359892
PE 32:1	0.495834	0.647516	0.4368	0.320486	0.418633	0.31253	0.295816	0.487689	0.521243	0.541909	0.541421	0.539647	0.839162	0.839806	0.924857	0.897124
PE 33:0	0.0698662	0.0788608	0.0529354	0.0464246	0.115833	0.0819216	0.0856172	0.128239	0.0750976	0.0874307	0.0980279	0.0884828	0.0689238	0.0651484	0.0819563	0.0651048
PE 33:1	0.694432	0.694432	0.694432	0.694432	2.14098	2.14098	2.14098	2.14098	0.972905	0.972905	0.972905	0.972905	0.342152	0.342152	0.342152	0.342152
PE 33:1	0.217191	0.251478	0.177659	0.159886	0.135377	0.124556	0.117011	0.178838	0.173176	0.161817	0.151411	0.153146	0.207688	0.207223	0.211739	0.235556
PE 34:0	0.435325	0.555356	0.373955	0.311927	0.746995	0.595199	0.583378	0.797602	0.605487	0.617344	0.644022	0.641905	0.579458	0.509946	0.575919	0.494583
PE 34:1	10.9782	11.7429	8.8483	7.74941	12.4543	11.1143	10.9181	14.729	11.6765	11.91	12.4534	11.7587	11.9011	12.2006	12.6712	12.3596
PE 34:2	0.823556	1.07973	0.706997	0.599524	0.261871	0.22321	0.199874	0.378256	0.324882	0.256637	0.29727	0.271565	0.755652	0.758209	0.767389	0.80948
PE 34:3	0.0306975	0.0306532	0.0194222	0.0180929	0.0281934	0.0214656	0.0217739	0.0306362	0.021444	0.017667	0.0203426	0.0190492	0.0199255	0.0187957	0.0283475	0.0262806
PE 34:4	0.0740897	0.098264	0.0610381	0.0444292	0.0518724	0.035807	0.0344734	0.0551729	0.127936	0.12277	0.120714	0.133194	0.150579	0.140051	0.156499	0.155945
PE 35:1	1.36949	1.42443	1.10083	0.923968	1.71708	1.27982	1.34276	1.87512	1.2775	1.31172	1.29788	1.24223	1.07248	1.05723	1.26768	1.08283
PE 36:0	0.0850906	0.102486	0.0796217	0.066576	0.106375	0.0897511	0.109395	0.128774	0.132117	0.135759	0.136558	0.135806	0.0763585	0.0774415	0.0813512	0.0684178
PE 36:1	24.535	28.2967	19.2123	18.8765	29.287	23.9686	24.0695	33.2938	24.0868	24.117	24.2836	23.8875	21.733	19.2821	22.7079	19.2193
PE 36:2	57.342	56.3126	46.8353	42.3227	26.9223	23.8886	23.7585	32.3492	30.5464	31.1361	31.5565	31.484	26.3441	27.0043	31.1708	27.3806
PE 36:2	0.339568	0.418991	0.304937	0.258183	0.371487	0.231291	0.231144	0.334026	0.219721	0.236747	0.229624	0.22328	0.241365	0.250964	0.282792	0.229008
PE 36:3	0.733956	0.875487	0.67242	0.55829	0.342486	0.287712	0.29297	0.406108	0.386316	0.35761	0.325306	0.341636	0.482149	0.506289	0.504731	0.545498
PE 36:3	0.79676	0.911003	0.703199	0.603324	0.343687	0.261119	0.25307	0.38691	0.500768	0.489805	0.456041	0.426344	0.481233	0.509948	0.505922	0.507403
PE 36:4	0.208716	0.22931	0.184263	0.155784	0.210077	0.1538	0.136124	0.211183	0.258185	0.26741	0.275699	0.266256	0.16537	0.148849	0.1706	0.133718
PE 36:4	6.30989	7.64985	5.5549	4.69495	4.73267	3.57405	3.55851	5.19037	9.1504	8.95594	8.7272	8.64064	8.24855	8.61888	8.97327	9.20563
PE 36:5	0.189328	0.253553	0.151942	0.118675	0.0446232	0.0313955	0.0292424	0.040784	0.109392	0.0991841	0.104594	0.114844	0.219979	0.200462	0.233178	0.238216
PE 37:3	0.0356386	0.0242205	0.0280893	0.0297399	0.110859	0.124632	0.128705	0.109093	0.0560276	0.0611809	0.0529569	0.0653519	0.0324448	0.0348637	0.0286368	0.0257635
PE 37:4	1.06545	1.15117	0.966368	0.886015	0.921832	0.815029	0.80338	0.952405	1.47395	1.43555	1.30167	1.22231	0.456049	0.489843	0.471458	0.427921
PE 38:1	0.190017	0.217202	0.173549	0.144219	0.220913	0.195438	0.175828	0.271192	0.229165	0.191841	0.226781	0.218941	0.212699	0.235652	0.219014	0.243059
PE 38:2	2.6846	3.30382	2.20328	1.97021	2.28526	1.82367	1.83591	2.63158	2.7749	2.92298	2.83017	2.94047	3.01522	2.7193	3.20787	2.72883
PE 38:3	0.277139	0.398046	0.218705	0.192201	0.314734	0.264763	0.227242	0.38532	0.234523	0.246946	0.260834	0.21609	0.673098	0.608623	0.700484	0.594047
PE 38:4	1.12525	1.08648	0.9512	0.823302	1.85856	1.78091	1.7576	2.1865	3.28021	3.40969	3.25316	3.15886	1.7532	1.76723	1.89534	1.79517
PE 38:4	60.1668	60.8286	48.3108	42.871	49.2797	40.2977	40.3917	56.4324	61.81	62.8373	65.7733	61.6288	37.3209	37.9724	46.1709	38.298
PE 38:5	27.2237	32.6487	24.5762	20.8747	9.94722	7.60644	7.62947	10.5195	22.2047	20.9889	20.317	20.6688	20.0915	21.5944	20.8364	22.247
PE 39:4	0.397359	0.411848	0.327271	0.315346	0.515692	0.393641	0.424692	0.4848	0.548209	0.491635	0.524881	0.499136	0.282571	0.273887	0.33114	0.249367
PE 39:4	0.600978	0.744518	0.517054	0.440027	0.613977	0.455127	0.460439	0.601441	0.637784	0.66964	0.674605	0.649071	0.480197	0.4478	0.515425	0.453988
PE 40:0	0.00594826	0.00758628	0.00372176	0.0033478	0.0105177	0.00724942	0.00845565	0.0104904	0.0112195	0.0105201	0.00995925	0.0100102	0.0152169	0.0142955	0.0160206	0.0137701
PE 40:1	0.0485217	0.0562004	0.0374343	0.0298465	0.0849843	0.0800385	0.0704781	0.0997775	0.110356	0.108715	0.104912	0.116401	0.0811163	0.0868794	0.0951429	0.0873348
PE 40:1	0.103803	0.106469	0.0724244	0.0598313	0.161371	0.1411	0.154635	0.209745	0.0991071	0.104235	0.104353	0.0992469	0.135924	0.146652	0.175743	0.146117
PE 40:1	0.00234993	0.00106965	0.00249935	0.00156508	0.00250015	0.00676225	0.00485281	0.00643248	0.00211383	0.00126795	0.00134516	0.00203688	0.00496534	0.00688869	0.00432671	0.00316963
PE 40:2	0.699522	0.889848	0.608097	0.472572	0.951611	0.758882	0.737635	1.0826	0.77695	0.796319	0.768962	0.791825	1.06601	1.11404	1.14899	1.22088
PE 40:3	0.0836664	0.0864788	0.0722187	0.055741	0.260426	0.205602	0.206152	0.306862	0.168939	0.175228	0.174785	0.164787	0.272814	0.264069	0.286759	0.270245
PE 40:4	0.158882	0.205969	0.108306	0.0871937	0.145082	0.120987	0.13729	0.12686	0.197703	0.199352	0.213056	0.220941	0.262482	0.363069	0.433821	0.360139
PE 40:4	5.35102	6.01093	4.1891	4.18529	12.8698	10.4681	10.4216	13.86	16.8605	16.531	16.9277	16.8648	8.12435	7.05088	8.25104	6.88133
PE 40:4	0.35377	0.438938	0.319087	0.254108	0.384706	0.308004	0.303908	0.41406	0.426826	0.432026	0.435864	0.436694	0.417764	0.381863	0.443875	0.398992
PE 40:5	6.62776	6.39132	5.40338	4.8698	5.78197	5.02526	5.00278	6.17046	10.9335	10.9477	11.16	10.8394	4.9848	4.94472	5.10609	4.87406
PE 40:6	0.520581	0.58142	0.480545	0.382112	0.27487	0.194479	0.212865	0.27848	0.586536	0.526396	0.514148	0.515222	0.410659	0.420933	0.437835	0.444963
PE 40:7	0.166292	0.170269	0.151168	0.154644	0.188291	0.117518	0.118529	0.166417	0.268727	0.260212	0.258398	0.277478	0.0727034	0.0613998	0.0796274	0.0555601
PE 40:7	0.321366	0.356977	0.269466	0.272422	0.208406	0.14451	0.156207	0.220657	0.365268	0.351959	0.358443	0.342658	0.318194	0.318026	0.314211	0.327216
PE 42:1	0.135202	0.165014	0.104396	0.0933034	0.314778	0.260231	0.263457	0.363791	0.189778	0.19054	0.186724	0.191975	0.281922	0.258367	0.307387	0.269382
PE 42:2	0.415423	0.468357	0.307277	0.227527	0.699514	0.586275	0.620019	0.847126	0.665305	0.687074	0.71244	0.692872	0.784836	0.860261	0.97484	0.877728
PE 42:4	0.0684181	0.0845047	0.0612279	0.0448018	0.0695193	0.0583289	0.0569766	0.0816061	0.0726599	0.0711503	0.0647428	0.0632499	0.089638	0.0950226	0.0925276	0.0979339
PE 42:5	0.350171	0.423099	0.273773	0.249785	0.573352	0.464693	0.445282	0.613669	1.26088	1.27972	1.27105	1.31819	0.738077	0.637917	0.733388	0.636983
PE 42:8	0.197322	0.231243	0.158514	0.14194	0.226938	0.144256	0.156517	0.209765	0.513409	0.524185	0.500833	0.492194	0.252591	0.233584	0.248083	0.261512
PE 43:1	0.00815955	0.0103469	0.00746068	0.00536694	0.0178897	0.0136426	0.0112653	0.0197228	0.0132295	0.0128892	0.0139458	0.0126319	0.0161828	0.0144016	0.0175431	0.0157236
PE 43:2	0.010255	0.0109131	0.00812459	0.00595757	0.0256466	0.0175492	0.0186289	0.0282516	0.0142047	0.0144219	0.0158813	0.014476	0.0150872	0.0160136	0.0181376	0.0172778
PE 44:1	0.0211067	0.0276565	0.0175125	0.0137188	0.0492873	0.039636	0.0430008	0.0599237	0.0400677	0.0401109	0.0410117	0.0458249	0.0421719	0.0431333	0.0452106	0.0462231
PE 44:2	0.0998173	0.127149	0.0773114	0.0635793	0.193187	0.149714	0.149483	0.224681	0.21765	0.211973	0.215249	0.222848	0.198699	0.180034	0.221053	0.193206
PE 44:4	0.0478247	0.0515761	0.0346668	0.0273989	0.0917389	0.0674756	0.0720972	0.102237	0.0868729	0.0851766	0.083657	0.0859029	0.0932727	0.0946735	0.113501	0.100671
PE 44:5	0.138745	0.187412	0.12195	0.088086	0.209401	0.162892	0.167452	0.24143	0.36145	0.321287	0.330026	0.320431	0.352973	0.366517	0.367602	0.401771
PE 46:2	0.00416099	0.00566858	0.00360873	0.00306121	0.0066559	0.00633459	0.00334709	0.0055869	0.00913652	0.0100481	0.0109817	0.0133767	0.00740641	0.0069866	0.0084843	0.00864923
PE 46:4	0.00470334	0.00608556	0.00402524	0.002967	0.00672713	0.00562241	0.00607306	0.0121777	0.0136203	0.0137003	0.013305	0.0135395	0.00997013	0.00840628	0.0104754	0.00954235
PE 46:5	0.0351779	0.0343632	0.0257981	0.0180689	0.0643969	0.05904	0.0603386	0.0778298	0.221719	0.216203	0.221058	0.242025	0.086459	0.0915299	0.100741	0.0967003
PE 46:5	0.0271374	0.0313132	0.0211937	0.0157423	0.0452666	0.0426271	0.0387516	0.0561136	0.0912288	0.088165	0.0939198	0.0900142	0.0507632	0.0542502	0.0644146	0.0552122
PE 48:5	0.0117372	0.0125722	0.00863659	0.00642658	0.024599	0.0202202	0.0228891	0.029094	0.095104	0.0939256	0.0863838	0.0974152	0.0299522	0.026967	0.0302694	0.0283862
PG 33:1	0.113225	0.116663	0.121628	0.110589	0.319357	0.312346	0.319533	0.324543	0.153727	0.149916	0.152875	0.158733	0.0573594	0.0559032	0.0572416	0.0505433
PG 34:1	0.084168	0.0901356	0.0679512	0.0627889	0.0654034	0.0500129	0.0472021	0.0693654	0.071614	0.0716101	0.0683099	0.0522483	0.082186	0.0935444	0.0753946	0.094169
PI 34:1	5.06323	4.60417	5.10324	7.0427	59.5245	82.1731	68.7304	71.7015	16.6439	16.2092	19.9499	11.3913	1.04297	1.54585	1.99553	1.35443
PI 34:2	0.158596	0.225288	0.199231	0.019805	0.911135	0.485928	1.08765	0.67817	0.140206	0.132262	0.304195	0.224472	0.0783077	0.146694	0.108388	0.0649373
PI 36:1	17.9158	12.8322	20.3235	22.9334	148.206	209.48	177.899	165.172	44.2293	40.8469	45.0559	25.2147	1.85282	2.67364	3.72025	2.08429
PI 36:2	28.9748	28.6657	35.2146	32.1773	174.468	209.459	186.937	198.505	54.3778	48.9438	54.2142	37.088	6.86091	9.02984	11.0941	7.9689
PI 36:4	2.82917	3.20314	2.87934	2.69863	9.40426	10.7396	9.03824	10.355	5.88635	5.08274	6.24443	4.19696	1.30461	1.88455	2.02684	1.68199
PI 37:4	1.87726	1.99155	2.38216	2.41805	6.56402	9.09258	7.87449	7.80357	2.56766	2.7779	3.27177	2.192	0.288986	0.448878	0	0.496034
PI 38:4	81.1505	79.3139	91.0003	95.2454	267.547	362.656	293.794	314.967	111.094	99.4273	115.117	70.535	23.1617	32.023	33.3822	26.9043
PI 38:5	19.2979	22.159	21.3471	18.9888	72.8318	87.9283	80.7849	78.2115	34.0348	30.5245	34.1981	25.7043	5.22332	7.13614	8.65752	6.33406
PI 38:7	3.75388	3.95163	3.69076	3.88257	14.0659	17.7696	15.9841	15.4232	8.36603	7.10778	8.76826	6.48235	1.44511	1.86806	2.13195	1.66172
PI 40:5	1.10882	1.10683	1.20985	0.963524	11.6863	15.6483	14.2741	17.746	5.20565	4.30269	5.90326	3.01714	0.429518	0.810728	0.898681	0.447507
PI 40:7	2.12103	1.99949	2.47785	2.89863	20.2029	27.0477	23.955	23.0888	7.90912	6.64745	8.49632	5.7695	1.25788	1.49965	1.6351	1.45342
PI 40:8	21.1445	22.3449	22.3804	24.2465	114.062	147.18	133.136	119.913	38.3551	35.0995	40.8567	33.9379	5.16392	6.21579	7.7457	5.4719
PS 34:0	0.000192208	7.08e-05	0	0.000162467	0.000112679	0.000560769	0.000396137	0.000583597	0.000534964	0.000281738	0.000517101	0.000421032	0	0	4.6e-05	3.6e-05
PS 34:1	0.0100873	0.0107947	0.00848697	0.00637176	0.00561558	0.00710686	0.00500076	0.00937792	0.0154721	0.0142218	0.0113558	0.0108067	0.00737677	0.00694032	0.00902472	0.00650086
PS 35:1	0.0015636	0.00168322	0.00132735	0.00118239	0.000606222	0.00109532	0.000565408	0.00125737	0.0018193	0.00165815	0.00126691	0.00115249	0.000578771	0.000589571	0.00078993	0.000651618
PS 36:1	0.0495092	0.0405468	0.0379213	0.030676	0.0249723	0.0407358	0.0276655	0.047044	0.0528769	0.0481351	0.0411968	0.0348504	0.0177225	0.0171181	0.0220128	0.0156691
PS 36:2	0.0137574	0.0158169	0.0119491	0.00938982	0.00523242	0.0064996	0.00446158	0.00890681	0.0117648	0.0110809	0.00874339	0.00807387	0.00802066	0.00821339	0.0101111	0.00819402
PS 38:4	0.0139381	0.0120175	0.0112922	0.009771	0.00270547	0.00333687	0.00211912	0.00406916	0.0161887	0.0134706	0.0110208	0.010176	0.00303579	0.00312139	0.00360073	0.00307522
PS 39:4	8.15e-05	0.000120778	6.56e-05	7.81e-05	3.28e-05	2.54e-05	0	8.28e-05	0.000135071	0.000189884	0.000120701	5.14e-05	4.41e-05	5.33e-05	5.31e-05	6.13e-05
PS 40:2	0.00325401	0.00331889	0.00234376	0.00195942	0.000739531	0.00127862	0.000773046	0.00164454	0.00249052	0.00250004	0.0021878	0.00163989	0.00159798	0.00132441	0.00179291	0.00139464
PS 40:4	0.0092933	0.0085157	0.00678355	0.00569052	0.00843693	0.012648	0.00818292	0.0145499	0.0260856	0.0230615	0.0202876	0.0170717	0.00669224	0.00659208	0.00799782	0.00651924
PS 40:5	0.00125458	0.00125189	0.00105498	0.000818589	0.000326768	0.000460077	0.00027542	0.000644907	0.00169941	0.00147967	0.00121997	0.0010166	0.000652775	0.000761981	0.000822367	0.00078358
PS 42:1	0.000181007	0.000164702	0.000114002	9.78e-05	7.11e-05	0.000171652	0.000113808	0.000193609	0.000267345	0.000238183	0.000215414	0.000102358	0.000130819	0.000119569	0.000114894	0.000174599
PS 42:2	0.000470515	0.000419145	0.000598095	0.000266134	0.000180574	0.000211438	0.000249166	0.000531229	0.000690209	0.000720009	0.000347589	0.00056027	0.000146301	0.000282895	0.000419131	0.000432349
PS 42:5	0	2.48e-05	3.12e-05	0	0	3.31e-05	0	0.0001253	0.000119532	0.000200566	8.64e-05	0.000169605	4.93e-05	6.6e-05	8.04e-05	6.69e-05
PS 44:2	0	2.31e-05	0	0	0	0	0	0	3.77e-05	3.41e-05	3.4e-05	2.16e-05	0	4.1e-06	1.73e-05	0
LPC 14:0	631378	1100000	748844	590571	401602	359634	313558	462655	993393	849882	751861	1170000	3320000	3220000	3180000	3770000
LPC 15:0	1230000	1460000	1390000	1410000	1170000	1310000	1200000	1300000	1490000	1350000	1360000	2070000	1780000	1620000	1690000	1960000
LPC 16:0	18800000	23600000	19700000	16500000	31300000	28000000	23800000	32600000	35300000	31600000	29400000	49800000	25100000	25800000	24900000	30200000
LPC 16:1	1210000	1680000	1210000	1030000	1640000	1540000	1390000	1950000	1500000	1330000	1280000	1720000	1890000	1900000	1900000	2310000
LPC 17:0	950967	924414	891412	775504	1580000	1480000	1240000	1660000	1460000	1420000	1310000	2220000	473104	489224	500515	577082
LPC 18:0	22100000	19600000	21600000	20000000	35900000	33500000	29200000	36800000	35300000	32200000	29500000	54900000	7770000	8380000	8470000	9850000
LPC 18:1	152000000	143000000	169000000	153000000	462000000	573000000	525000000	484000000	227000000	206000000	210000000	330000000	77600000	68700000	72300000	84200000
LPC 18:1	41400000	50300000	40200000	31300000	44900000	40500000	36200000	49800000	54200000	46600000	44000000	71600000	41400000	42000000	40700000	52000000
LPC 18:2	277874	418627	286503	295027	714429	0	0	0	328240	453251	326590	506933	315443	305015	343629	436385
LPC 18:3	0.00154161	0.00199906	0.00138131	0.00122972	0.00268029	0.00188884	0.00176577	0.00249655	0.00272482	0.00272382	0.00234385	0.00325803	0.00183647	0.00226041	0.00193295	0.00220592
LPC 19:0	796434	648192	710836	602875	1060000	810667	796647	898951	1080000	1010000	962447	1600000	182497	182433	198508	230934
LPC 20:0	1100000	1020000	1110000	864280	1120000	1010000	881031	1110000	1430000	1190000	1200000	2170000	367629	368241	389343	454540
LPC 20:1	1030000	1190000	987048	747464	1500000	1430000	1300000	1780000	1680000	1480000	1430000	2240000	1210000	1320000	1270000	1620000
LPC 20:4	7200000	8130000	6480000	6210000	7860000	7450000	6640000	8720000	11500000	9850000	9690000	15400000	4160000	4410000	4690000	5780000
LPC 20:4	1190000	1450000	1170000	899182	1210000	1140000	991767	1310000	1640000	1320000	1230000	2420000	1230000	1270000	1210000	1630000
LPC 22:0	0.00139103	0.00158181	0.00121393	0.00107103	0.00145674	0.00127759	0.00119414	0.001599	0.00149708	0.00150418	0.00133163	0.00148655	0.000869832	0.000878375	0.000982626	0.000877466
LPC 22:1	776057	838489	693087	457454	927949	805459	798687	1060000	1020000	907758	908695	1500000	832922	851696	843249	1030000
LPC 22:4	1760000	2340000	1620000	1260000	3400000	3250000	2920000	4270000	3600000	3140000	3030000	4860000	2330000	2470000	2430000	3310000
LPC 24:0	0.00384132	0.00374403	0.00261982	0.00188489	0.00411316	0.00337388	0.00300757	0.00440659	0.00397769	0.00399971	0.00410143	0.00363622	0.00342505	0.00387387	0.00380829	0.00371842
LPC 24:1	0.0127992	0.0143005	0.00923383	0.0070932	0.0132722	0.00878791	0.0092894	0.0131303	0.0162323	0.0160075	0.0156435	0.0153099	0.0119592	0.0128195	0.0134298	0.0124033
LPC 24:2	0.00023138	0.000369701	0.000232609	0.000126318	0.000212713	3.79e-05	9.3e-05	0.000158298	0.000265365	0.000249116	0.000219191	0.000233884	0.00050004	0.000573763	0.00062895	0.000465292
LPC 24:5	77530.9	86644.3	43245.9	30589.5	73992	49499	60323.7	75980.8	231362	190508	209872	312598	139899	138353	146359	179650
LPC 24:5	77530.9	86644.3	43245.9	30589.5	73992	49499	60323.7	75980.8	231362	190508	209872	312598	139590	138353	146359	177779
LPC 26:0	0.0010048	0.00213876	0.000676199	0.000584177	0.00132816	0.00165967	0.00180703	0.00231997	0.00297622	0.00186578	0.000829426	0.00113079	0.000814497	0.00108685	0.00124336	0.000981363
LPC 26:1	0.0168209	0.0172118	0.0115348	0.00761444	0.0150876	0.0116282	0.0117814	0.0159004	0.0265657	0.0238506	0.0242271	0.0217409	0.0148661	0.0167281	0.0159069	0.0167112
LPE 18:0	0.131003	0.154008	0.125177	0.11804	0.300217	0.242432	0.224434	0.330822	0.245578	0.236574	0.197593	0.224169	0.147162	0.167303	0.156542	0.167179
LPE 18:1	4890000	5020000	4430000	3630000	1060000	1040000	988120	1230000	3460000	3100000	2900000	4240000	6620000	7100000	6750000	8210000
LPE 18:1	0.694432	0.694432	0.694432	0.694432	2.14098	2.14098	2.14098	2.14098	0.972905	0.972905	0.972905	0.972905	0.342152	0.342152	0.342152	0.342152
LPE 20:4	2680000	2860000	2320000	2430000	3050000	2790000	2630000	3320000	3220000	2830000	2820000	4060000	1300000	1380000	1410000	1860000
Cer 42:0	0.000846185	0.000946076	0.000778338	0.000788008	0.0026324	0.00208183	0.00234122	0.00244613	0.00115347	0.00123408	0.00136364	0.00074276	0.000769213	0.000828523	0.000901255	0.000902419
Cer 43:4	0.00232645	0.00287805	0.00163218	0.00132422	0.00236731	0.00267611	0.00266939	0.00340754	0.00327813	0.00365388	0.00302007	0.00310225	0.00822584	0.0106417	0.0100288	0.0139718
Cer 44:0	0.000359653	0.000376287	0.000404595	0.000338618	0.00092126	0.000979309	0.000763255	0.000833213	0.000543097	0.000415746	0.000671438	0.000309215	0.000196071	0.000179745	0.000196718	0.000190991
Cer 46:0	0.000397309	0.000305331	0.000362528	0.000330709	0.000651153	0.000686157	0.000530262	0.000728383	0.000414695	0.000677085	0.00081097	0.000384249	0.000186027	0.000196213	0.000253756	0.000158825
Cer 20:0	0.00202693	0.00221104	0.00176887	0.00217616	0.00662532	0.00643355	0.00597926	0.0063709	0.0029544	0.00325392	0.00275947	0.00264931	0.00115886	0.00131442	0.00126984	0.00235989
Cer 32:0	0.000962369	0.00161134	0.00119149	0.000840911	0.0135474	0.0109585	0.0129757	0.0146798	0.00147181	0.00182109	0.00109392	0.00114563	0.00212264	0.00195174	0.00191437	0.00236448
Cer 34:0	0.0270497	0.0265026	0.0213716	0.0202328	0.378299	0.354596	0.369212	0.453584	0.0449799	0.0485188	0.0419749	0.0355827	0.0398459	0.0508563	0.053264	0.0432367
Cer 35:0	0.000531996	0.000752047	0.000564106	0.000535898	0.00899135	0.00805947	0.0074472	0.0099263	0.000916292	0.000928909	0.000919252	0.000584077	0.000530808	0.000495817	0.000647655	0.000365677
Cer 36:1	0.000689568	0.000603132	0.000741374	0.000571902	0.0097068	0.00763598	0.00857203	0.0103308	0.000845491	0.00125181	0.00061819	0.000868124	0.000199965	0.000296969	0.00035972	0.000226813
Cer 38:0	0.00130197	0.00147137	0.00135545	0.00113808	0.0121023	0.0101272	0.01044	0.0134002	0.00229683	0.0021012	0.00171511	0.00118335	0.0016153	0.00220945	0.00182902	0.00199368
Cer 40:0	0.00434732	0.00467793	0.00384665	0.00325849	0.0413611	0.0334856	0.035389	0.0475566	0.0051235	0.0053898	0.00503157	0.0035395	0.00491479	0.00575047	0.00644686	0.00503211
Cer 41:0	0.0017398	0.00198438	0.00143634	0.00134309	0.0100407	0.0077192	0.00827415	0.0109032	0.00183036	0.00208367	0.0016837	0.00143008	0.0019684	0.00195761	0.00203885	0.00180057
Cer 42:0	0.0081068	0.00933965	0.00803073	0.00661907	0.0699792	0.0588214	0.0618333	0.0792377	0.0113936	0.0116557	0.0104488	0.00710704	0.0131133	0.0136422	0.0142644	0.0116462
Cer 42:1	0.0327437	0.0356426	0.0276458	0.02247	0.561914	0.454486	0.489244	0.695954	0.0649461	0.0691709	0.0593273	0.0454414	0.07519	0.0889715	0.102378	0.0750317
Cer 43:0	0.000657328	0.000808012	0.000714418	0.000664861	0.00433426	0.00354508	0.00351851	0.00426451	0.000967479	0.00114582	0.00112624	0.000693502	0.000807411	0.000855448	0.000837336	0.000829778
Cer 43:1	0.000462152	0.000474214	0.000407002	0.000355124	0.00719193	0.00559108	0.00616121	0.00778731	0.000778824	0.00077294	0.00065428	0.00046927	0.000788712	0.000853226	0.000858288	0.000738807
Cer 44:0	0.00109197	0.00111913	0.00116845	0.00101091	0.00913048	0.00743854	0.00776042	0.00911004	0.00220395	0.00216678	0.00205112	0.00129136	0.00114558	0.00135222	0.00120821	0.0011448
Cer 44:1	0.00167269	0.00188709	0.00154451	0.00130566	0.0513845	0.0396833	0.0428471	0.0533026	0.00502909	0.00519972	0.00458788	0.00325133	0.00504908	0.00551019	0.00614976	0.00438487
Cer 45:0	0.000573129	0.000472594	0.000466042	0.000437943	0.00126901	0.0013291	0.00135135	0.00124171	0.00065641	0.000815943	0.000865381	0.000399477	0.000266807	0.000229613	0.000248344	0.00022495
Cer 46:0	0.000918662	0.000834427	0.000929237	0.000732669	0.00241872	0.00209909	0.00190033	0.00197322	0.0010599	0.00105993	0.00158689	0.000640123	0.000458138	0.000465494	0.000504413	0.000412448
Cer 32:1	0.00769604	0.0104287	0.00714926	0.00546043	0.0304447	0.023873	0.0272642	0.0351645	0.00970143	0.0102218	0.00867093	0.00703367	0.0121976	0.0138225	0.0127823	0.0139197
Cer 33:1	0.00378448	0.00492083	0.00333693	0.00267838	0.0288452	0.0216824	0.0251567	0.0314614	0.00573336	0.00557819	0.00508121	0.00331639	0.00623237	0.00778228	0.00734207	0.00759824
Cer 34:2	0.0353589	0.0461131	0.0341156	0.0312643	0.212721	0.175442	0.183336	0.22516	0.067103	0.068734	0.0620124	0.047438	0.0467703	0.0508255	0.045953	0.0459352
Cer 35:1	0.0026786	0.00284441	0.00212182	0.00199681	0.0142608	0.012739	0.0130093	0.0162342	0.00314569	0.00310647	0.00329252	0.00234111	0.00159159	0.00218135	0.00280476	0.00191399
Cer 35:4	3340000	3280000	3360000	3360000	9750000	10700000	10000000	10100000	4440000	4250000	4480000	6170000	1630000	1610000	1610000	1790000
Cer 36:1	0.00610285	0.007459	0.00479848	0.00461947	0.0391577	0.0335451	0.0356522	0.0392979	0.0063383	0.00633647	0.00312177	0.003904	0.0055142	0.00634599	0.00571758	0.00565463
Cer 36:2	0.00247128	0.002564	0.00201729	0.00129286	0.0107591	0.0104317	0.0102735	0.0140508	0.00149924	0.00282749	0.00177515	0.00113916	0.00208809	0.00211717	0.0027763	0.00229933
Cer 37:1	0.000655361	0.000767419	0.000635089	0.00057137	0.00253547	0.00183078	0.00216501	0.00274882	0.000592388	0.000539416	0.000672691	0.000391542	0.000554274	0.000648881	0.000591602	0.000574275
Cer 38:1	1930000	2100000	1910000	1410000	6680000	5740000	5830000	7370000	1760000	1610000	1730000	1960000	1870000	1940000	1900000	2280000
Cer 38:1	0.00142642	0.0020914	0.00148819	0.0010301	0.00603063	0.00508284	0.0047674	0.00662708	0.00160193	0.00220878	0.00161047	0.00112676	0.00194381	0.00296115	0.00255371	0.00267955
Cer 38:2	0.0016446	0.00217475	0.00126495	0.00119963	0.00573731	0.00489132	0.00486988	0.00652179	0.0018318	0.00186105	0.00139656	0.00116711	0.00203904	0.00212123	0.00213719	0.00213858
Cer 39:1	0.00152908	0.00193016	0.00138788	0.00112041	0.00641415	0.0055321	0.00575058	0.0071449	0.00153659	0.00182353	0.00121991	0.000932792	0.00167647	0.00214042	0.00183738	0.00214999
Cer 40:1	0.0275987	0.0306466	0.0223554	0.0164887	0.0688901	0.0608839	0.0673201	0.0779842	0.0222076	0.0223627	0.0216287	0.0153016	0.0236779	0.0300203	0.0272859	0.0286423
Cer 40:1	0.00280662	0.00325019	0.00199925	0.00166436	0.00609317	0.00598172	0.00505957	0.00882852	0.00333835	0.00342237	0.0032643	0.00208876	0.00397719	0.00456543	0.00467153	0.00468278
Cer 40:2	0.00871315	0.0126692	0.00798953	0.00602926	0.021635	0.0183758	0.0185359	0.0234708	0.00771254	0.00705222	0.00605889	0.00463923	0.0114517	0.0152066	0.011758	0.014903
Cer 41:1	0.00995109	0.0116513	0.00844142	0.00673825	0.025093	0.0184109	0.0197137	0.0251906	0.00893249	0.00860193	0.00805171	0.00581395	0.009335	0.0107768	0.0108878	0.0103151
Cer 41:2	0.00602172	0.00851503	0.00559224	0.00427086	0.0185898	0.0157236	0.0160886	0.0204421	0.00749309	0.00727671	0.00548264	0.00429996	0.00784647	0.00964667	0.00827478	0.00965773
Cer 41:2	0.00349248	0.00455659	0.00264777	0.00202302	0.00576389	0.00506428	0.00569457	0.00633861	0.00321809	0.002853	0.00223749	0.00200039	0.00376424	0.00464127	0.0040872	0.00509443
Cer 41:3	0.000621681	0.000838506	0.00057159	0.000553092	0.00265306	0.00196181	0.00219967	0.00294548	0.000516323	0.000538996	0.000523835	0.000401155	0.000683776	0.000743736	0.000763296	0.000713407
Cer 42:1	0.0735719	0.0943731	0.0608152	0.0556659	0.133326	0.10585	0.113741	0.142483	0.0866613	0.0857281	0.0771439	0.0551275	0.0909388	0.0914178	0.0891146	0.0900247
Cer 42:2	0.332773	0.364153	0.264721	0.200254	0.53445	0.491739	0.529188	0.610759	0.459212	0.452454	0.418092	0.323951	0.373081	0.448878	0.400959	0.43949
Cer 42:3	0.0807384	0.115776	0.0764978	0.0569128	0.146809	0.120818	0.12249	0.165125	0.108513	0.103528	0.0896558	0.0666364	0.130071	0.164904	0.129637	0.168363
Cer 42:4	0.00114337	0.00159642	0.00113927	0.00089447	0.00322807	0.00254246	0.00256073	0.00324663	0.00105565	0.00100087	0.000948549	0.00062373	0.00124228	0.00136007	0.00138002	0.00128542
Cer 43:1	0.00284938	0.00339394	0.00273122	0.00223756	0.00480631	0.00372817	0.0037724	0.00507045	0.00372163	0.00362183	0.00358304	0.00224016	0.00292507	0.00292945	0.00278274	0.00284008
Cer 43:2	0.00361044	0.00405521	0.00306625	0.00240869	0.0062384	0.00469749	0.0049536	0.00653733	0.00402878	0.00377318	0.0034937	0.00265614	0.0029149	0.0033913	0.00355141	0.0034837
Cer 43:3	0.00187266	0.0021782	0.00145139	0.00104809	0.00263141	0.00233132	0.00230667	0.00273014	0.00182112	0.00172114	0.0014211	0.000971985	0.00182385	0.00222066	0.00192591	0.00214358
Cer 44:1	0.00304199	0.00349655	0.00266159	0.00221643	0.00548557	0.00409182	0.00415055	0.00545689	0.00440211	0.00449249	0.00390228	0.00322783	0.00280368	0.00341652	0.00277638	0.00327056
Cer 44:2	0.014917	0.0193329	0.012354	0.0103833	0.0200154	0.015869	0.0167895	0.0219287	0.0264693	0.025379	0.0232147	0.0171631	0.0176144	0.0170854	0.0166588	0.0168008
Cer 44:3	0.00819457	0.0100619	0.00701459	0.00496824	0.00914807	0.00804503	0.00872924	0.0112684	0.0116451	0.0110932	0.0104643	0.00736638	0.00833354	0.0103366	0.00975206	0.0102742
CamE 22:4	0.0039441	0.00371239	0.00342156	0.0027716	0.00363157	0.00382752	0.00357561	0.00521255	0.0117744	0.0109252	0.00961587	0.0125647	0.00529356	0.00556662	0.00613874	0.0056775
CamE 22:4	0.00147535	0.00195668	0.00122157	0.0010667	0.00431403	0.0028796	0.00281427	0.00478362	0.00358888	0.00318669	0.00305093	0.00349958	0.0036429	0.00386868	0.00366227	0.0040556
CE 16:0	0.00158371	0.00292595	0.0015562	0.00125375	0.00406726	0.00315576	0.00304986	0.00528821	0.00148388	0.00134031	0.0017123	0.00196248	0.00194782	0.00231716	0.00216548	0.00236544
CE 16:1	0.00122588	0.00251818	0.00138658	0.00103473	0.00217669	0.00252172	0.00208785	0.00360529	0.000325906	0.000435817	0.000489908	0.000540315	0.00221873	0.00259142	0.00222449	0.00307522
CE 18:1	0.694432	0.694432	0.694432	0.694432	2.14098	2.14098	2.14098	2.14098	0.972905	0.972905	0.972905	0.972905	0.342152	0.342152	0.342152	0.342152
CE 18:1	0.125807	0.164164	0.110822	0.0927237	0.400121	0.341334	0.334046	0.470748	0.166938	0.162503	0.148532	0.154206	0.222312	0.240493	0.241077	0.228133
CE 18:2	0.0199615	0.0340207	0.0211421	0.0180972	0.0311222	0.030648	0.0283694	0.0466252	0.0186699	0.0178424	0.0180037	0.0269473	0.0111811	0.0161297	0.0144243	0.0179003
CE 18:3	0.000597333	0.00119441	0.000663059	0.000663758	0.00218648	0.00113678	0.00134261	0.0027165	0.000598985	0.000616771	0.000778616	0.000861576	0.000919213	0.00105346	0.000865569	0.000934393
CE 19:2	0.0238232	0.0263316	0.0280978	0.026814	0.0775192	0.0784276	0.0789592	0.0798006	0.0341608	0.0361582	0.0362238	0.0356866	0.0121267	0.0119651	0.0118036	0.0106687
CE 20:1	0.00140233	0.00263315	0.00182231	0.00141698	0.00591768	0.00517533	0.00530828	0.00658315	0.00370691	0.00315899	0.00210384	0.0040226	0.00912585	0.00888033	0.00669318	0.00995246
CE 20:2	0.0132485	0.018388	0.0114096	0.00826713	0.0316647	0.0271332	0.025168	0.0398557	0.0187395	0.0170905	0.0158744	0.0163911	0.044523	0.0432139	0.0487822	0.0441836
CE 20:3	0.000402756	0.000859471	0.00036279	0.000412136	0.00138791	0.00107575	0.000781598	0.0022477	0.00137768	0.00117549	0.0011301	0.00122778	0.000694612	0.000887672	0.000771246	0.000785845
CE 20:3	0.0179616	0.0203102	0.0159758	0.013086	0.0579782	0.0520254	0.0494651	0.0691441	0.0328495	0.030788	0.0278547	0.0288756	0.0252178	0.0282056	0.0285558	0.0304261
CE 20:3	0.00726828	0.00992009	0.00694078	0.00413136	0.0118834	0.00908193	0.010109	0.0151839	0.00968873	0.0082383	0.00755746	0.00899696	0.0293756	0.0379328	0.0356435	0.0372156
CE 20:4	0.233	0.274489	0.214861	0.188921	0.92746	0.761389	0.727776	0.960307	0.593898	0.563828	0.475795	0.576509	0.263397	0.28575	0.28701	0.26293
CE 20:5	0.00718805	0.00999525	0.00650385	0.00512164	0.0188324	0.0154044	0.0149591	0.0205058	0.00852601	0.00903211	0.00883587	0.00950609	0.0111109	0.0122798	0.011732	0.012726
CE 20:5	0.00212849	0.0021819	0.00137031	0.00131106	0.00503556	0.00460654	0.00463089	0.00691621	0.0048579	0.00447152	0.00434843	0.0045738	0.00331316	0.00286163	0.00308394	0.00315598
CE 21:3	0.000768763	0.000958166	0.000483502	0.000394186	0.0021219	0.00177077	0.00151041	0.00256532	0.00136824	0.00122554	0.00112818	0.00117921	0.00314927	0.00352555	0.00321096	0.0040046
CE 21:4	0.0023746	0.00194181	0.00237324	0.00220449	0.00249599	0.00255425	0.00192401	0.00215496	0.00603528	0.00559441	0.00429093	0.00588051	0.00136021	0.00154803	0.0012715	0.00168493
CE 21:4	0.000935309	0.000731935	0.00094187	0.000863694	0.00144278	0.00144077	0.00156176	0.00241101	0.0010896	0.0016558	0.00117943	0.000907555	0.001116	0.00146369	0.00189976	0.00118515
CE 22:1	0.0026535	0.00313312	0.00209888	0.00159754	0.00836201	0.00808023	0.00845596	0.0117968	0.00570499	0.0052064	0.00468623	0.00473985	0.011567	0.0108554	0.0138073	0.00983143
CE 22:2	0.00399767	0.00580515	0.00353324	0.00250798	0.00737123	0.00745164	0.00717184	0.00995591	0.00665936	0.00600183	0.00541218	0.00673759	0.0186454	0.0194234	0.0166707	0.0217362
CE 22:3	0.010467	0.0161165	0.0091284	0.00622553	0.0228634	0.0199002	0.0192894	0.0308864	0.0195001	0.0185075	0.0171559	0.0191322	0.0781185	0.0784164	0.0826699	0.0907636
CE 22:4	0.0071439	0.00790431	0.00680957	0.00617589	0.0142724	0.011963	0.0111749	0.0135072	0.0314408	0.0320145	0.0274234	0.0322548	0.00911251	0.00962411	0.00973598	0.00908085
CE 22:4	0.00239719	0.00334265	0.00220999	0.00185046	0.0102171	0.00752362	0.00781569	0.010783	0.0122521	0.0123439	0.0108554	0.0113821	0.00889336	0.00886067	0.00866054	0.00803004
CE 22:4	0.365447	0.475468	0.319073	0.241875	1.45615	1.18433	1.156	1.59968	1.36333	1.32349	1.18916	1.29034	1.25539	1.27235	1.31655	1.22346
CE 22:5	0.0428138	0.0524202	0.036805	0.0289232	0.121653	0.102387	0.0974781	0.138072	0.114185	0.10518	0.0982672	0.101652	0.122458	0.135398	0.133933	0.137062
CE 22:5	0.0161366	0.0229254	0.0141019	0.0101097	0.0457799	0.0382528	0.0375767	0.0565788	0.042932	0.0419565	0.0379356	0.038621	0.0795826	0.0896937	0.0895218	0.100604
CE 22:6	0.000622387	0.00089525	0.000458848	0.000388952	0.0012296	0.00124425	0.000894295	0.00120174	0.00245217	0.00208004	0.00223064	0.00224495	0.00169388	0.00213627	0.00188084	0.00236718
CE 22:6	0.0404918	0.0542126	0.037341	0.031179	0.110936	0.0958339	0.0977467	0.135387	0.0711841	0.0656302	0.0602159	0.0646028	0.108487	0.121973	0.112176	0.130587
CE 24:1	0.00908612	0.00738472	0.00826797	0.00485702	0.0299098	0.0265971	0.026611	0.0385502	0.0263581	0.0229612	0.0202702	0.0233473	0.0453796	0.0635711	0.0578344	0.0696867
CE 24:2	0.00127057	0.00175205	0.00103752	0.000798893	0.00319973	0.00286935	0.00265611	0.00432868	0.00265333	0.00233745	0.00221475	0.0023132	0.00835903	0.00945784	0.00930547	0.00952154
CE 24:2	0.000751739	0.000757124	0.000482019	0.000384781	0.00153061	0.00195697	0.00120887	0.0030902	0.00166484	0.0013271	0.00133604	0.00138877	0.00335419	0.00333504	0.0033407	0.00362696
CE 24:3	0.00268355	0.00392085	0.00225998	0.00150893	0.00870261	0.00760697	0.00723672	0.0116801	0.00762131	0.0068883	0.00661586	0.00730983	0.0244306	0.0265039	0.0262728	0.0306197
CE 24:4	0.000344989	0.000366234	0.000322261	0.000201574	0.00150637	0.00112824	0.00117544	0.00133128	0.00238649	0.00246696	0.00211802	0.00280505	0.00100174	0.000957889	0.00102415	0.000954117
CE 24:4	0.0138716	0.0164319	0.0120158	0.00914182	0.124258	0.104864	0.100276	0.134297	0.080532	0.0762592	0.0650298	0.0848855	0.0570996	0.0603995	0.0618653	0.0603764
CE 24:5	0.0193026	0.0263964	0.017454	0.012548	0.0704359	0.05682	0.0544673	0.0777875	0.0993604	0.0928307	0.0850287	0.100442	0.102334	0.105275	0.106949	0.104595
CE 24:6	0.00189025	0.0024747	0.0015863	0.00107586	0.0060783	0.00464363	0.00445602	0.00675506	0.00651044	0.00601191	0.00580135	0.00563721	0.00908412	0.00994288	0.010525	0.010006
CE 25:1	6.1e-05	8.34e-05	5.56e-05	2.83e-05	0.000321086	0.00029721	0.000198225	0.00029791	0.000154505	0.000140356	0.000153536	0.000185117	0.000320386	0.000166548	0.000297383	0.000251169
CE 26:1	0.0043737	0.00620636	0.00565092	0.00327899	0.0162943	0.0128007	0.0147189	0.0169623	0.0192119	0.0129097	0.0106914	0.0129169	0.0296581	0.0281755	0.0136756	0.0353876
CE 26:2	0.000907557	0.00120322	0.000802441	0.000574711	0.00274089	0.00261513	0.00252794	0.00383153	0.00257809	0.00231028	0.00222777	0.00284124	0.00551675	0.00705374	0.00669649	0.00844551
CE 26:2	0.00126606	0.00149871	0.000942761	0.000797774	0.00434912	0.0036677	0.00344269	0.00504332	0.00350838	0.00319834	0.00303581	0.00351382	0.00444762	0.00523224	0.00510221	0.00595722
CE 26:3	0.000448718	0.000510201	0.000310311	0.000229679	0.00118054	0.00131997	0.00149798	0.0018236	0.00161297	0.00144416	0.00147408	0.00140487	0.00456945	0.00511029	0.00472167	0.00539611
CE 26:4	0.00203035	0.00258675	0.00170551	0.00135668	0.0170175	0.0137326	0.0135853	0.0183232	0.0128398	0.0112479	0.0100596	0.012776	0.0106941	0.0114299	0.0118994	0.0123838
CE 26:5	0.00943307	0.0131145	0.00810516	0.00608002	0.0365148	0.0302168	0.0281751	0.0393943	0.0628792	0.0565976	0.0501926	0.0623387	0.0591959	0.0652816	0.06406	0.0704293
CE 28:2	9.07e-05	6.36e-05	7.7e-05	5.42e-05	0.000324576	0.000182631	0.000160236	0.00032391	0.000231856	0.00016519	0.000121956	0.00032947	0.000163719	0.00030935	0.000326864	0.000232132
TG 28:0	0.00415383	0.00216316	0.00246419	0.00425381	0.0519381	0.0088183	0.0152966	0.00883266	0.00389413	0.00617538	0.0139356	0.00346681	0.00159034	0.000989507	0.00132567	0.0013995
TG 32:0	0.00131034	0.000782235	0.000664721	0.000835515	0.00250111	0.0019772	0.00260963	0.00195281	0.00125742	0.00129027	0.00212841	0.00134165	0.000575669	0.000389733	0.000475758	0.000485686
TG 32:0	0.000642991	0.000464505	0.000529968	0.000520747	0.00144264	0.00118161	0.00113104	0.00119555	0.000664411	0.000692702	0.000887406	0.0008651	0.000322434	0.000343134	0.00039583	0.000413831
TG 34:0	0.000505433	0.000309998	0.000227644	0.000355537	0.000632933	0.000627752	0.000865674	0.000677474	0.000592034	0.000402977	0.00091523	0.000523643	0.000265551	0.000137595	0.000144752	0.000315717
TG 34:0	0.000628019	0.00049655	0.000434937	0.000523062	0.00152821	0.0012982	0.0014121	0.00124586	0.00069979	0.000671096	0.000858977	0.000745193	0.00024636	0.000343512	0.000364815	0.000401231
TG 34:0	0.00167149	0.00133483	0.00115916	0.0012517	0.00377657	0.00315547	0.0032968	0.00313338	0.00209867	0.00218646	0.00219968	0.00196235	0.00107624	0.00120251	0.00116045	0.00135355
TG 36:0	0.00123634	0.000779136	0.000656106	0.000740597	0.00198535	0.00193531	0.00298672	0.00182955	0.00120791	0.00123588	0.0020266	0.0014042	0.000446419	0.000462002	0.000556311	0.000645558
TG 36:0	0.000669725	0.000433287	0.000368779	0.000426169	0.00148248	0.00139192	0.00141798	0.00129067	0.000664108	0.000709918	0.00105971	0.000816822	0.000258971	0.00026294	0.000349764	0.000317295
TG 36:0	0.000802043	0.000643048	0.000506309	0.000593751	0.00230699	0.0016396	0.00196906	0.00198827	0.000897663	0.000981725	0.00121973	0.000908565	0.000336086	0.000345699	0.000416769	0.00037939
TG 36:0	0.00245131	0.00172323	0.00158696	0.00170894	0.00655851	0.00477217	0.00506602	0.00512742	0.00275487	0.00295063	0.00336045	0.00295892	0.00127931	0.00138958	0.00162607	0.0015167
TG 36:1	0.00159272	0.00163479	0.00116698	0.00106514	0.00142831	0.00121382	0.00117319	0.00140676	0.00201311	0.00183704	0.00165983	0.00177406	0.00218994	0.00266866	0.00271479	0.00278653
TG 38:0	0.00128275	0.000985976	0.000719575	0.000920806	0.00287752	0.00247716	0.00315091	0.002447	0.00145749	0.00148974	0.0018645	0.00142062	0.000584337	0.000507255	0.000583931	0.000661682
TG 38:0	0.000532121	0.000444314	0.000389128	0.000444572	0.00114364	0.00088015	0.00105121	0.000901071	0.000547504	0.00067518	0.00092606	0.000627913	0.000226129	0.00019815	0.000260626	0.000212907
TG 38:0	0.000904279	0.000714172	0.000688882	0.000791926	0.00247305	0.00204344	0.00217724	0.00211275	0.00104879	0.00120828	0.00135437	0.000992005	0.000436032	0.000399228	0.000455353	0.000457339
TG 38:0	0.00111999	0.00087245	0.00079504	0.000832944	0.00267123	0.00199164	0.00214835	0.00224508	0.00139196	0.00141594	0.00152925	0.00128428	0.000588013	0.000533391	0.000634408	0.000566082
TG 38:1	0.00921315	0.00792109	0.00607645	0.005816	0.0063223	0.00470066	0.00476563	0.00619423	0.0111231	0.0102014	0.00925032	0.0113407	0.00793525	0.00903216	0.010069	0.0082703
TG 38:2	0.00228347	0.00206249	3.51e-05	0.00133101	0.00071735	0.000754357	0.00059501	0.000740896	0.00175636	3.5e-05	0.00107696	0.00102253	0.00148774	0.00198471	0.00158053	0.00211638
TG 38:2	0.0111517	0.00949098	0.00868318	0.00613636	0.00435418	0.00385267	0.00347384	0.00458578	0.0147756	0.0156837	0.00974307	0.015958	0.00875576	0.00983735	0.0104678	0.00936578
TG 38:4	0.00120276	0.00108387	0.000877836	0.000853848	0.00033267	0.000313741	0.000265722	0.000399039	0.00134262	0.00115018	0.00102742	0.00154185	0.000567998	0.000600477	0.000697607	0.000509312
TG 38:4	0.000129723	0.000173772	0.00010297	0.000132198	4.6e-05	4.73e-05	4.73e-05	8.21e-05	0.000362132	0.000521137	0.000306258	0.000446256	0.000138481	0.000142277	0.000146942	0.000125952
TG 40:0	0.00133149	0.000970921	0.000875686	0.000999858	0.00292115	0.0024689	0.00301433	0.00238434	0.00141541	0.00151093	0.00192625	0.00160299	0.000609988	0.000641931	0.000655325	0.000832625
TG 40:0	0.000592779	0.000392622	0.000350466	0.000398908	0.00136193	0.00106199	0.00107884	0.0010995	0.000676556	0.000664209	0.000838192	0.000582761	0.000229838	0.000270623	0.000263711	0.000276423
TG 40:0	0.000458504	0.00034291	0.000299764	0.000348379	0.000919715	0.000807799	0.000775228	0.00076276	0.000537237	0.000595931	0.000568336	0.00052449	0.000186346	0.000198589	0.000203168	0.000236168
TG 40:1	0.000759174	0.000652697	0.000583191	0.000611764	0.00153531	0.00112637	0.00119079	0.00140058	0.000724358	0.000740557	0.000839809	0.000716161	0.000362632	0.000362269	0.000432005	0.000373889
TG 40:1	0.00309571	0.00266401	0.00234299	0.00233796	0.00253374	0.00197398	0.00203089	0.00261599	0.00394487	0.00369676	0.00329962	0.00410287	0.00202752	0.00205252	0.00235005	0.00185118
TG 40:2	0.0906693	0.0789697	0.0652394	0.0620344	0.0430782	0.0318671	0.0299985	0.0441347	0.110829	0.103377	0.0841854	0.116297	0.0453393	0.0484474	0.056214	0.0401564
TG 40:3	0.0020152	0.00181116	0.00143967	0.00134756	0.000783299	0.000734686	0.000762059	0.000860912	0.00220279	0.00181169	0.0015218	0.00228555	0.00110729	0.00136913	0.00133343	0.00113318
TG 40:4	0.00146963	0.00158516	0.00113263	0.00108343	0.000449965	0	0.000331999	0.000565325	0.00182343	0.00139868	0.00129082	0.00179458	0.00108003	0.00129353	0.00126962	0.00113297
TG 40:4	0.00198708	0.00174319	0.00142663	0.00136336	0.000749648	0.00062204	0.000495502	0.000677261	0.00335334	0.00308554	0.00222015	0.00321064	0.00116205	0.00134687	0.00144017	0.00126466
TG 40:5	0.00035857	0.000474398	0.000293924	0.000372456	0.000129913	0.000111502	0.000110058	6.39e-05	0.000680477	0.000474013	0.000422774	0.000580007	0.000254145	0.000229476	0.00029485	0.000297098
TG 40:5	0.00243663	0.00228607	0.00216867	0.00186577	0.0013845	0.00114775	0.000970341	0.00148968	0.0058758	0.00613878	0.00460372	0.00572805	0.000839704	0.000674014	0.0010506	0.000658359
TG 42:0	0.00141446	0.000871335	0.000679576	0.00068648	0.00165741	0.00202561	0.00210852	0.00159234	0.000957331	0.00120827	0.00172394	0.000966841	0.00163669	0.00179939	0.00169289	0.0022128
TG 42:0	0.000966044	0.000590518	0.000672431	0.000652323	0.00230168	0.00201841	0.00239698	0.00202953	0.00124869	0.00114064	0.00155821	0.00106249	0.000350177	0.000456595	0.000470763	0.000380924
TG 42:2	0.0024015	0.00210843	0.00201806	0.0021173	0.00231914	0.00196482	0.00176172	0.00290293	0.00154084	0.0015487	0.0013268	0.00171524	0.000672716	0.000732848	0.000845732	0.000606628
TG 42:2	0.0038793	0.00398468	0.00313228	0.00273704	0.00286439	0.00216678	0.00218645	0.00314995	0.00660451	0.0062313	0.00511271	0.00664763	0.00381105	0.00413454	0.00461958	0.00364885
TG 42:3	0.00587378	0.00638638	0.00403402	0.00347727	0.00239056	0.00190106	0.00181053	0.00280443	0.00648774	0.00598163	0.00517572	0.00677261	0.00541362	0.00530268	0.00600716	0.00494632
TG 42:4	0.00135474	0.00101523	0.000867586	0.000935362	0.000507596	0.000354458	0.000361092	0.000490754	0.00156173	0.0015767	0.00132499	0.00166868	0.000535468	0.000599138	0.000692854	0.000521592
TG 42:5	0.00166324	0.00166987	0.0012227	0.000995107	0.000808939	0.000788079	0.000597581	0.00101741	0.00399209	0.00363446	0.00252347	0.00359198	0.00179787	0.00217957	0.00213121	0.00206271
TG 42:5	0.0281103	0.0222088	0.0196363	0.0187107	0.0103036	0.00907551	0.00763462	0.0101078	0.0431528	0.0413454	0.0278129	0.0481164	0.00689967	0.00806632	0.00926202	0.00699969
TG 42:5	0.00574925	0.00439093	0.000264712	0.00022672	0.000123617	0.000132088	8.45e-05	0.000254152	0.000546228	0.00923549	0.00625534	0.000618838	0.000172423	0.000213096	0.00209576	0.00020158
TG 43:0	0.000497942	0.000308378	0.000342438	0.00035336	0.000922211	0.000813507	0.000905282	0.000881935	0.000496879	0.000539618	0.000946068	0.000431721	0.000229556	0.000287785	0.000262898	0.000238076
TG 43:0	0.000563556	0.000482736	0.000396345	0.000435257	0.00117912	0.00107858	0.000960672	0.00097586	0.000579643	0.000674326	0.00101348	0.000515178	0.000432873	0.00050954	0.000499267	0.000456033
TG 44:0	0.000374318	0.000259718	0.000339651	0.000350457	0.0012197	0.000862131	0.000859227	0.000881729	0	0.000278839	0.000821082	0.000216614	0.000218404	0.000244805	0.000174972	0.000218412
TG 44:0	0.0029926	0.0029015	0.00191749	0.00206606	0.00638192	0.00533854	0.0060069	0.00548395	0.00241079	0.00268694	0.00360255	0.00202472	0.011986	0.012024	0.0119236	0.0118145
TG 44:1	0.00192698	0.00176981	0.00142953	0.00138433	0.00260573	0.00249558	0.00227184	0.00305335	0.00189564	0.00164274	0.00216069	0.00148259	0.00510885	0.0056591	0.00519847	0.00657978
TG 44:2	0.000902532	0.00080662	0.000632787	0.000608095	0.000994896	0.000778864	0.000791933	0.000967057	0.00135676	0.00128524	0.000996224	0.00128586	0.00109484	0.00141545	0.00129106	0.00140256
TG 44:5	0.0164611	0.0143245	0.0111935	0.0102699	0.00980661	0.00723877	0.00695976	0.0100246	0.0367636	0.0351505	0.0287137	0.0399164	0.00876109	0.0103592	0.0130168	0.00882391
TG 44:6	0.00188231	0.00160397	0.0013129	0.00116732	0.000667461	0.000710607	0.000542746	0.000829844	0.0034093	0.00321361	0.00230836	0.00361702	0.00119318	0.00142421	0.00158387	0.0013154
TG 44:6	0.000753776	0.000608731	0.00040447	0.000455944	0.000271868	0.000116735	0.000209866	0.000279291	0.00138246	0.0012939	0.00108933	0.0015727	0.00029642	0.000372331	0.000373761	0.000334911
TG 44:6	0.000454123	0.000364603	0.000277722	0.000257232	0.000188533	0.000152972	0.000136096	0.0002096	0.001109	0.00109404	0.000970391	0.00111789	0.000573309	0.000746971	0.000756454	0.000687663
TG 44:7	0.000766209	0.000730582	0.000562308	0.000477617	0.000399306	0.000337335	0.000337339	0.000498231	0.00180253	0.00155759	0.00119147	0.00151009	0.000671354	0.000813489	0.00078225	0.000702683
TG 44:8	0.00238438	0.00186869	0.00178656	0.00182035	0.000934189	0.000820067	0.000694149	0.000843762	0.0050136	0.0046075	0.00393803	0.00641966	0.000231745	0.000207537	0.000350498	0.000202305
TG 45:0	0.00117927	0.000849444	0.000794714	0.000897052	0.00235658	0.00244746	0.00234958	0.00221181	0.000928725	0.00125938	0.00204278	0.000840731	0.000788228	0.000896944	0.000792728	0.000861371
TG 45:0	0.0016407	0.0015896	0.00141022	0.00140658	0.0033286	0.00343113	0.00337826	0.00349405	0.00158093	0.00158516	0.00281768	0.00150688	0.00174022	0.00190632	0.00183223	0.00190796
TG 45:1	0.000974828	0.00107263	0.000638141	0.000596938	0.00162201	0.00147983	0.00114445	0.00130844	0.000934812	0.00102801	0.000916997	0.000745009	0.0014063	0.00153248	0.00156582	0.00160441
TG 45:1	0.000740241	0.000738017	0.000477319	0.000429761	0.00135457	0.00118332	0.00101685	0.00106665	0.00057673	0.00068556	0.000719561	0.00046363	0.000909752	0.000889899	0.000967212	0.000867167
TG 46:0	0.000105543	2.8e-05	8.26e-05	0.000105813	0.000262181	0.00032467	9.34e-05	0.000205498	9.74e-05	5.01e-05	0.00014122	0.000151173	7.68e-05	4.12e-05	3.13e-05	5.63e-05
TG 46:0	0.00436756	0.00451947	0.00340686	0.0032085	0.00876186	0.00679961	0.00826961	0.00884807	0.00527461	0.00512069	0.00667133	0.00456489	0.0195346	0.0213066	0.0198543	0.0225547
TG 46:1	0.0216469	0.029907	0.0149488	0.0140107	0.0214249	0.0174284	0.0158897	0.0254733	0.0184439	0.0170495	0.0165263	0.0117958	0.110326	0.108675	0.110837	0.108282
TG 46:2	0.00651824	0.00702424	0.00430719	0.00368533	0.00333417	0.00280155	0.0028968	0.00400194	0.00323723	0.00320897	0.00316208	0	0.0151401	0.0173163	0.0183364	0.0200587
TG 46:2	0.00131643	0.00147482	0.000891268	0.000726516	0.00139956	0.00153811	0.00113356	0.00135545	0.00115202	0.000977749	0.00115908	0.0008223	0.00266932	0.00385501	0.0037161	0.00348858
TG 46:2	0.00147175	0.00142308	0.000921895	0.000860512	0.00130574	0.000869193	0.00072488	0.00126176	0.00199767	0.00193807	0.00172615	0.00182653	0.00360917	0.00420959	0.00460837	0.00436142
TG 46:3	0.000413033	0.000454148	0.000213329	0.000187436	0.000141744	0.000140851	0.000100632	0.000145234	0.00020426	0.000208714	0.00016183	0.000222879	0.00133107	0.00170264	0.00153717	0.00218864
TG 46:7	0.00042678	0.000400772	0.000258267	0.000239308	0.000536051	0.000677063	0.000506281	0.000606504	0.0013969	0.00122593	0.00107073	0.00150973	0.000301078	0.000405591	0.000476415	0.000330584
TG 46:8	0.00342125	0.00314743	0.00248512	0.00229632	0.00220608	0.00164539	0.00164612	0.00209222	0.0126955	0.0111406	0.00801925	0.0119984	0.00123977	0.00141031	0.00152612	0.00111455
TG 47:0	0.000684147	0.000527983	0.000464912	0.000380957	0.00100083	0.0011813	0.00161027	0.00114812	0.000942615	0.00083677	0.00185596	0.000213073	0.000589642	0.000631954	0.000637383	0.000576347
TG 47:0	0.00249022	0.00211551	0.00217728	0.00216982	0.00482538	0.00427605	0.00445961	0.00500852	0.0027471	0.00216235	0.00362478	0.00220715	0.00222429	0.00273597	0.00235373	0.00219875
TG 47:1	0.00112242	0.00149742	0.000877453	0.000870533	0.0012553	0.000971113	0.00106782	0.00121444	0.000909759	0.000982749	0.000819513	0.00049148	0.0027812	0.00295256	0.00293703	0.00249912
TG 47:1	0.00716376	0.00835154	0.00595716	0.00530421	0.00662149	0.00497544	0.00512389	0.00720893	0.0051027	0.00540764	0.00515029	0.00357608	0.0134828	0.0124861	0.00733911	0.0142981
TG 47:1	0.00114388	0.000814792	0.00105564	0.000913299	0.00189974	0.00199997	0.00144403	0.0015033	0.00119512	0.000874417	0.0013365	0.000859589	0.00122666	0.00244906	0.00765412	0.00156717
TG 47:2	0.00297716	0.00289225	0.00193486	0.00171172	0.00216226	0.00202288	0.00178741	0.00257033	0.00166088	0.00164493	0.00152696	0.00131307	0.00432776	0.00471076	0.00519786	0.00511875
TG 47:2	0.000690696	0.00103051	0.00062676	0.000665555	0.00171387	0.00134978	0.00105538	0.0010959	0.000692082	0.000816298	0.000676318	0.000308261	0.0012747	0.00113497	0.00137882	0.00104772
TG 48:0	0.00779645	0.00591197	0.00580647	0.0054299	0.0159774	0.0143391	0.017036	0.0153024	0.0121062	0.0110309	0.0134535	0.00835182	0.0152661	0.0181251	0.0156591	0.0169582
TG 48:1	0.694432	0.694432	0.694432	0.694432	2.14098	2.14098	2.14098	2.14098	0.972905	0.972905	0.972905	0.972905	0.342152	0.342152	0.342152	0.342152
TG 48:1	0.0723298	0.0950656	0.0605174	0.053281	0.101608	0.0825549	0.0822561	0.121631	0.0779114	0.076671	0.0721044	0.0568595	0.256625	0.303504	0.26212	0.30118
TG 48:1	0.000723147	0.00380315	0.00244972	0.00086528	0.00300999	0.00270826	0.00241389	0.00410815	0.00184431	0.00332414	0.00132216	0.00220098	0.00252955	0.00555384	0.00487532	0.00304999
TG 48:2	0.100979	0.134572	0.0727206	0.0673774	0.065268	0.053133	0.0520513	0.0821994	0.0599731	0.0560568	0.0547573	0.041023	0.299582	0.29542	0.301441	0.291122
TG 48:3	0.00230719	0.0031887	0.00168372	0.00096813	0.00122322	0.00110316	0.000891113	0.00178845	0.00147771	0.00128663	0.00128453	0.00118167	0.00656486	0.00906245	0.00645577	0.0063693
TG 48:3	0.00708867	0.00860422	0.00503486	0.00393392	0.00292492	0.00232089	0.00212987	0.00362697	0.00330034	0.00280258	0.00267228	0.00254983	0.0286318	0.0306999	0.0314583	0.0328169
TG 48:3	0.00156944	0.00172443	0.0010309	0.00136168	0.00102102	0.000838633	0.000786922	0.00115907	0.00139212	0.00105597	0.00104752	0.0010284	0.00305556	0.00316868	0.00340345	0.00316213
TG 48:4	0.00148524	0.00161527	0.000881215	0.000782219	0.000469844	0.000406726	0.000378575	0.000556892	0.000603811	0.00049965	0.000432853	0.000490101	0.00176396	0.00253427	0.00251308	0.00271534
TG 48:4	0.0166249	0.0166064	0.0111658	0.00930655	0.00743623	0.00671015	0.00637566	0.00959686	0.0134771	0.0126468	0.0116557	0.0110855	0.0246399	0.0281569	0.0287017	0.0283259
TG 48:5	0.00136233	0.00154029	0.0010623	0.00103712	0.000642205	0.000511678	0.000419197	0.000677725	0.0010325	0.000955535	0.000768918	0.00108118	0.00154994	0.00189147	0.00164787	0.00179379
TG 48:8	0.000909351	0.000788204	0.000619566	0.000533489	0.000756454	0.000639746	0.000634195	0.000755554	0.00455737	0.00401077	0.00349295	0.00486799	0.000657259	0.000765022	0.000968569	0.00067459
TG 49:0	0.000391294	0.000475514	0.000522074	0.000585541	0.00106863	0.00133063	0.00121821	0.00129072	0.00112499	0.00109121	0.00123505	0.000461285	0.000868311	0.000983786	0.000939583	0.000699411
TG 49:0	0.00203721	0.00177461	0.0015474	0.00149738	0.00311823	0.00284567	0.00260506	0.00322311	0.00237016	0.00232961	0.00356196	0.00187279	0.00197499	0.00223902	0.00238202	0.00199118
TG 49:1	0.00570404	0.00640451	0.00447371	0.00431874	0.00524781	0.00434984	0.00388702	0.00565683	0.00507245	0.00456606	0.00447197	0.00414277	0.0107352	0.0134033	0.011175	0.0120503
TG 49:1	0.0292154	0.0285014	0.0231213	0.0222652	0.0253578	0.021308	0.020466	0.0289393	0.025762	0.0236817	0.0187753	0.0165489	0.0297649	0.0362929	0.0302613	0.0311136
TG 49:2	0.00121049	0.00132006	0.000737028	0.000520366	0.00039791	0.000296493	0.000328824	0.00073469	0.000551245	0.00044608	0.000336989	0.000167802	0.000871827	0.00151281	0.00149074	0.00191143
TG 49:2	0.0303576	0.0352299	0.0259743	0.0210725	0.0180461	0.0144433	0.0142809	0.0220011	0.0172142	0.0157866	0.0150793	0.0123866	0.0432762	0.0450188	0.0457608	0.0451204
TG 49:2	0.0165962	0.0156788	0.0162942	0.0194258	0.0764132	0.0838854	0.0820869	0.0745979	0.0199401	0.023232	0.0213163	0.0213487	0.0062347	0.00691515	0.00689663	0.00712264
TG 49:3	0.00135301	0.00183858	0.000930893	0.000874669	0.000863888	0.000794155	0.000794924	0.00109996	0.000677476	0.000679358	0.000606285	0.000546594	0.00276295	0.00255645	0.00311315	0.002783
TG 50:0	0.0094578	0.00897322	0.00648444	0.00636423	0.0135693	0.0132604	0.0142119	0.0160117	0.0123477	0.0110581	0.0133236	0.00987464	0.0145362	0.0132215	0.0138741	0.011961
TG 50:1	0.00342467	0.00318609	0.0026636	0.00235095	0.00336765	0.00367148	0.00283579	0.00416941	0.00225793	0.00176613	0.00163554	0.00146932	0.00287318	0.00297113	0.00259059	0.00270808
TG 50:1	0.200578	0.184029	0.14676	0.139631	0.260922	0.25458	0.259249	0.293253	0.260591	0.257249	0.238819	0.17441	0.288915	0.350501	0.307412	0.305313
TG 50:2	0.587873	0.748112	0.514756	0.455154	0.679648	0.572558	0.562263	0.807288	0.509024	0.49359	0.456837	0.404607	1.17023	1.40043	1.21556	1.31147
TG 50:3	0.143152	0.182307	0.102389	0.0966298	0.0751204	0.0517741	0.0520982	0.0687606	0.0648153	0.0573565	0.0563194	0.049118	0.260836	0.273204	0.283741	0.256055
TG 50:3	0.0500287	0.0631231	0.0503947	0.0352474	0.00870809	0.0174201	0.0135959	0.0374796	0.0264394	0.0268314	0.023487	0.0204255	0.0847251	0.0788511	0.074292	0.0845511
TG 50:3	0.0191449	0.0242914	0.0158506	0.0128656	0.0086866	0.00672559	0.00692935	0.0112158	0.00950788	0.00901543	0.00838858	0.00658857	0.0647686	0.0698512	0.0693452	0.0700411
TG 50:4	0.00518425	0.00819548	0.00449565	0.00337439	0.0019608	0.00169267	0.00131612	0.00238023	0.00277632	0.00254799	0.00229092	0.00207624	0.00871271	0.0103127	0.00955098	0.00864919
TG 50:4	0.0396583	0.0483179	0.0278095	0.0232101	0.0150289	0.0117913	0.0110625	0.0174315	0.020017	0.0185116	0.0177054	0.015532	0.0788589	0.0835308	0.0871956	0.0847116
TG 50:4	0.0814286	0.0943857	0.0566007	0.0600927	0.0625226	0.0494645	0.0491029	0.0697885	0.0892682	0.0843309	0.0787324	0.0658824	0.130224	0.123337	0.1339	0.11019
TG 50:5	0.00180413	0.00183565	0.00124077	0.000915285	0.000471454	0.000405793	0.000448337	0.000625597	0.000997758	0.000758109	0.000827488	0.00077691	0.00240242	0.0026848	0.00260023	0.00302009
TG 50:5	0.0568863	0.05573	0.0384866	0.0329367	0.0199672	0.0181525	0.0166977	0.0260407	0.0382743	0.0340032	0.0311888	0.0311662	0.0529347	0.0615008	0.065254	0.0608782
TG 50:5	0.00371562	0.00404158	0.00250056	0.0024486	0.00195917	0.00141294	0.00129168	0.00214762	0.00274008	0.00270516	0.00244074	0.00236352	0.00776372	0.00860652	0.0104705	0.0099169
TG 50:6	0.00254298	0.00294117	0.00180488	0.00146865	0.000743254	0.000655422	0.000576222	0.000943529	0.00142443	0.0013562	0.00112899	0.00125632	0.005134	0.00613457	0.00592383	0.0067104
TG 50:7	0.00303858	0.00296356	0.00225868	0.00221622	0.00154292	0.00119712	0.00110733	0.0015933	0.00265749	0.00239144	0.00201714	0.00295552	0.0018889	0.00227267	0.00218769	0.00212141
TG 51:0	0.000615714	0.00049216	0.000421226	0.000453593	0.0008102	0.000662851	0.000657559	0.000693981	0.000614949	0.000587942	0.000995452	0.000360864	0.000762181	0.000690792	0.000697676	0.000530065
TG 51:1	0.00150366	0.00127535	0.00104879	0.00104349	0.00161972	0.000978962	0.00139495	0.00141546	0.00207143	0.00172093	0.00137594	0.00132321	0.00326686	0.00366533	0.00302978	0.00394635
TG 51:1	0.0150832	0.0132331	0.010934	0.00975553	0.0118117	0.0115099	0.0108169	0.0159712	0.0146943	0.0133834	0.0136822	0.0108959	0.0148937	0.018538	0.0181567	0.0156539
TG 51:1	0.03011	0.0266232	0.0218671	0.0206543	0.0245593	0.0198861	0.0195949	0.0284483	0.0276684	0.0262917	0.0246972	0.0207601	0.0265357	0.0299238	0.0334347	0.0262323
TG 51:2	0.0235682	0.0278212	0.019856	0.0175738	0.0160876	0.012618	0.0121227	0.0175558	0.0190052	0.0166265	0.0154072	0.0144963	0.0244107	0.0299895	0.0261239	0.0269091
TG 51:2	0.19354	0.196601	0.153936	0.147262	0.133712	0.112689	0.110582	0.151522	0.146962	0.139025	0.107381	0.102052	0.144781	0.172136	0.148814	0.147546
TG 51:3	0.0368716	0.0414184	0.0306791	0.0247401	0.0178612	0.0152661	0.015419	0.0230347	0.0170118	0.0150581	0.0148156	0.0124842	0.041706	0.0409612	0.0423241	0.0394389
TG 51:3	0.00912121	0.0107634	0.00808987	0.00723239	0.00401372	0.00322709	0.00303989	0.00554101	0.00398262	0.00492605	0.0042622	0.00347933	0.0102116	0.0111241	0.0114136	0.0106211
TG 51:4	0.00155851	0.0022631	0.00137901	0.00113842	0.000623972	0.000464728	0.000548235	0.000791539	0.000609132	0.000894516	0.000594683	0.000467025	0.00206294	0.00195706	0.00210338	0.00219999
TG 51:4	0.00974899	0.0112496	0.00753076	0.0065903	0.00462055	0.00409272	0.00372886	0.00560166	0.00715402	0.00631941	0.00603289	0.00546934	0.0133536	0.0131646	0.0138086	0.0126167
TG 51:4	0.0124177	0.011695	0.0109599	0.0100207	0.00851814	0.00673741	0.00645961	0.00876844	0.0131252	0.0125478	0.0110212	0.00981745	0.00702093	0.00756925	0.00772115	0.00631531
TG 51:5	0.0130593	0.0122938	0.00861827	0.00807949	0.00592294	0.00459924	0.00416439	0.00641504	0.0103095	0.00883192	0.007731	0.00793397	0.00869698	0.00916163	0.010916	0.00873615
TG 51:6	0.000289191	0.000215717	0.000201994	0.000141225	7.68e-05	6.92e-05	9.8e-05	9.43e-05	0.000150744	9.76e-05	0	8.62e-05	0.000339251	0.000373746	0.000461213	0.000425374
TG 52:0	0.00510827	0.00449348	0.00475324	0.00342254	0.00762498	0.00818992	0.00828083	0.0110926	0.00535463	0.00496957	0.0075208	0.00557341	0.00431588	0.00542002	0.00449303	0.00476147
TG 52:1	0.191536	0.197577	0.14105	0.134164	0.199954	0.160479	0.156474	0.218757	0.226364	0.216411	0.197205	0.15874	0.250521	0.240969	0.242223	0.205266
TG 52:2	2.22535	2.02536	1.68409	1.60041	2.66603	2.61933	2.73507	2.90689	2.58572	2.54361	2.36657	1.81767	1.90368	2.30161	2.08894	1.92307
TG 52:3	1.6732	1.98102	1.46322	1.30273	1.28264	1.04977	1.03431	1.49224	1.05397	0.987078	0.898771	0.881481	1.72426	2.14256	1.78091	1.8542
TG 52:3	0.181372	0.211209	0.140471	0.136089	0.0644369	0.0551061	0.050494	0.0752274	0.123092	0.0978443	0.0838193	0.0849397	0.187319	0.222188	0.190695	0.15706
TG 52:3	0.0111047	0.0138867	0.00940612	0.0073502	0.00663803	0.00688412	0.00522425	0.00870108	0.0085459	0.00841111	0.00688437	0.00604915	0.0250669	0.0331464	0.0254001	0.0315378
TG 52:4	0.20088	0.233803	0.170125	0.140675	0.0812175	0.0629864	0.0630524	0.0996321	0.106414	0.0959967	0.0902931	0.0777958	0.220185	0.224776	0.23451	0.207699
TG 52:4	0.196914	0.246647	0.172714	0.143824	0.100388	0.0812551	0.0778249	0.125132	0.125141	0.11936	0.111181	0.0909775	0.368524	0.384398	0.382944	0.367308
TG 52:4	0.0910481	0.0994858	0.0810838	0.0769483	0.114567	0.0929654	0.0960396	0.120411	0.15008	0.139707	0.127874	0.123347	0.100864	0.115815	0.115138	0.107443
TG 52:5	0.0557761	0.0675938	0.0398869	0.0335464	0.0217219	0.0166393	0.016418	0.0258749	0.0339093	0.0326728	0.0301804	0.0260862	0.0907328	0.0893728	0.0928523	0.0892392
TG 52:5	0.780517	0.907251	0.572666	0.596247	0.583939	0.465157	0.458517	0.62499	0.779094	0.75246	0.67881	0.582691	0.750096	0.715719	0.785068	0.60594
TG 52:5	0.0119854	0.0111843	0.0118129	0.00970069	0.00779067	0.00780214	0.00598713	0.00837644	0.0116909	0.0113041	0.0119383	0.0122773	0.0205002	0.0231782	0.0229147	0.023548
TG 52:6	0.024517	0.0218384	0.0163742	0.0133461	0.00618194	0.00558195	0.00521839	0.00865815	0.0132905	0.012483	0.0116041	0.012085	0.0172359	0.0200711	0.0269112	0.0243202
TG 52:6	0.0232224	0.0256576	0.0160335	0.0137539	0.0112474	0.00886642	0.00769915	0.0106241	0.0186657	0.0142307	0.0131168	0.014883	0.0209417	0.0259313	0.0236866	0.0209131
TG 52:6	0.0392732	0.0399499	0.0265623	0.0230269	0.0159217	0.0115332	0.0116007	0.0180957	0.0246612	0.0223252	0.0201701	0.0221854	0.0433109	0.0478237	0.0540387	0.0493036
TG 52:6	0.00808687	0.0095946	0.00567334	0.00474454	0.0041912	0.00341365	0.00317983	0.00522872	0.00696764	0.00603693	0.00596339	0.00550042	0.0212387	0.0220049	0.0238688	0.021762
TG 52:7	0.00421258	0.00619773	0.00551621	0.002314	0.00194539	0.00166612	0.00155463	0.00249463	0.00457775	0.00454191	0.0037411	0.00348442	0.00722338	0.00782962	0.0125463	0.0120342
TG 52:7	0.0145558	0.0112302	0.00954746	0.00918541	0.0064867	0.00553589	0.00538836	0.00698378	0.0154316	0.0139757	0.0123723	0.0131647	0.00689465	0.00789358	0.0084823	0.00742544
TG 52:8	0.00526247	0.00518722	0.00389473	0.00381165	0.00208567	0.00177505	0.00162409	0.00212339	0.00441069	0.00378867	0.00320827	0.00467033	0.00253333	0.00301358	0.00288508	0.00278992
TG 53:1	0.00714367	0.00745269	0.00532906	0.00544227	0.00578425	0.00482565	0.00465779	0.00646994	0.00728467	0.00622129	0.00590672	0.00533575	0.00866407	0.00819842	0.00901693	0.00723731
TG 53:1	0.00896052	0.00811428	0.00738382	0.00678366	0.00697514	0.00601742	0.00587859	0.00822744	0.00840627	0.00745173	0.00745123	0.00676624	0.00889563	0.00879539	0.00898784	0.00809382
TG 53:2	0.0102365	0.00991785	0.00792594	0.00665837	0.00755384	0.00671867	0.00735911	0.00792307	0.00832846	0.00725548	0.00848849	0.00875978	0.00927242	0.0112686	0.0110165	0.00925873
TG 53:2	0.0962236	0.0855081	0.0689136	0.0632574	0.0618642	0.0573676	0.0565151	0.0817672	0.079589	0.0740411	0.067262	0.0612035	0.0542765	0.0651018	0.0667014	0.0557353
TG 53:2	0.202282	0.183352	0.149597	0.139594	0.144729	0.118517	0.114863	0.166671	0.165532	0.15519	0.141645	0.127757	0.122086	0.140209	0.15211	0.120427
TG 53:2	0.00240052	0.00471805	0.00393587	0.00151388	0.00155593	0.00203467	0.00276648	0.00459494	0.00402001	0.00366678	0.00251514	0.00265764	0.00314987	0.00394189	0.00445201	0.0038653
TG 53:3	0.334348	0.356315	0.273223	0.24479	0.200499	0.173785	0.16711	0.228671	0.242173	0.233931	0.179434	0.175549	0.224914	0.26431	0.239549	0.226421
TG 53:3	0.00815791	0.00707817	0.00503974	0.00502617	0.00271328	0.00337023	0.0035905	0.0039239	0.00382852	0.00592129	0.00408952	0.00357108	0.00604438	0.00686316	0.00511987	0.00625956
TG 53:4	0.00678134	0.00939079	0.00862661	0.00686854	0.00652549	0.00458765	0.00508921	0.00712897	0.00475626	0.00380028	0.00378586	0.0031263	0.00828625	0.00740075	0.00943222	0.00845405
TG 53:4	0.0188723	0.0220128	0.0161121	0.0150242	0.0128471	0.0106477	0.0103224	0.0146862	0.0244454	0.0214786	0.019431	0.01988	0.0241799	0.0298139	0.0260885	0.0259799
TG 53:5	0.027414	0.0297385	0.0216002	0.0196562	0.0126658	0.0107501	0.0103363	0.0150739	0.0250659	0.0223861	0.0194303	0.020182	0.0256784	0.0255516	0.0270283	0.0234166
TG 53:5	0.106038	0.1019	0.0936629	0.0853314	0.0637434	0.0510007	0.0500504	0.0662022	0.0989972	0.0956136	0.0848827	0.078733	0.0447326	0.0461438	0.04957	0.0392152
TG 53:6	0.0143605	0.0139109	0.00946839	0.00903694	0.00587291	0.00421224	0.0044015	0.00652668	0.00917144	0.00849539	0.00730815	0.00714804	0.00912019	0.00910136	0.0097664	0.00843096
TG 53:6	0.00489792	0.00568258	0.00356051	0.00304174	0.00207016	0.00189354	0.00155166	0.00205375	0.00359167	0.00274175	0.00293266	0.00257145	0.00449175	0.00473768	0.00492637	0.00434318
TG 53:7	0.00172505	0.00179771	0.00108537	0.000931591	0.000967057	0.000580063	0.000756089	0.000981383	0.00117491	0.00116887	0.00109589	0.00113608	0.00159226	0.00180192	0.00199439	0.00193991
TG 54:1	0.0420793	0.0409638	0.0333065	0.0307242	0.0385909	0.0311797	0.0298536	0.0427492	0.0458523	0.0411987	0.0390923	0.036742	0.0620909	0.0710986	0.0627894	0.0664179
TG 54:2	0.0213637	0.0194913	0.0173816	0.0151769	0.0149343	0.0109496	0.0103251	0.0152941	0.0140945	0.0141759	0.0114088	0.011693	0.0119188	0.0122918	0.0138941	0.0103777
TG 54:2	1.77234	1.8679	1.35985	1.31095	1.59215	1.29766	1.27413	1.71877	1.83061	1.75022	1.54157	1.35118	1.46459	1.40519	1.46178	1.1822
TG 54:3	10.2774	9.25088	8.22344	7.76874	10.7227	10.508	10.9566	11.078	10.7161	10.9289	9.78138	8.19072	4.93957	5.90319	5.50754	4.75665
TG 54:4	1.03711	1.17581	0.891675	0.808185	0.37475	0.329163	0.30007	0.447824	0.660871	0.606111	0.465445	0.471003	0.676935	0.800181	0.6666	0.634267
TG 54:4	0.173449	0.194384	0.139154	0.117054	0.135613	0.127421	0.108853	0.156536	0.240338	0.233715	0.18475	0.160073	0.329214	0.399192	0.343667	0.363221
TG 54:5	0.786874	0.925641	0.696586	0.607036	0.508372	0.403686	0.397109	0.593072	0.693459	0.659479	0.617466	0.531347	0.950648	0.980303	1.01574	0.885699
TG 54:5	1.45903	1.55338	1.3111	1.25091	1.81822	1.4897	1.46981	1.81529	2.12552	2.0586	1.8185	1.81706	1.02519	1.17678	1.13554	1.0565
TG 54:5	0.0153444	0.0157298	0.0119585	0.0105284	0.0154336	0.0108604	0.0109748	0.0152373	0.0210884	0.0225294	0.0212161	0.0212566	0.0204589	0.0250934	0.0217511	0.0209727
TG 54:6	0.0269299	0.0307244	0.017781	0.0155346	0.00928196	0.0064157	0.00643097	0.0133012	0.0194495	0.0169213	0.0142625	0.0156104	0.0396164	0.0292355	0.0285512	0.041371
TG 54:6	1.29773	1.43554	0.980756	0.988833	0.741666	0.602285	0.581449	0.788293	1.03661	1.00131	0.878038	0.79899	0.870541	0.85198	0.92926	0.724697
TG 54:6	0.141092	0.15617	0.11437	0.101162	0.0736341	0.0531144	0.0552893	0.0834274	0.136138	0.119551	0.118421	0.106751	0.182226	0.188793	0.199525	0.172877
TG 54:7	0.102899	0.101686	0.0700321	0.0626479	0.0403272	0.0298787	0.0283152	0.0427302	0.0750406	0.0672428	0.0589421	0.0631783	0.0695869	0.0809054	0.0884215	0.0760535
TG 54:7	0.120254	0.137386	0.0877435	0.0744215	0.0536971	0.041345	0.0391729	0.0608667	0.101774	0.0934526	0.0836543	0.0789396	0.169466	0.171275	0.186411	0.160307
TG 54:8	0.0136665	0.0123908	0.00896617	0.00771902	0.00438541	0.0036604	0.00376051	0.00448465	0.0102863	0.00952467	0.00797206	0.00902382	0.0089861	0.0103766	0.0103174	0.0110007
TG 54:8	0.265096	0.215545	0.187841	0.179654	0.11885	0.105408	0.099428	0.128181	0.307438	0.287788	0.244408	0.283353	0.0729071	0.0845208	0.0948503	0.0721896
TG 54:8	0.00323795	0.00253802	0.00211431	0.00185335	0.00159269	0.00116416	0.00106056	0.00162304	0.00354673	0.00290775	0.00232417	0.00275824	0.00226309	0.00274916	0.00313488	0.00276722
TG 54:9	0.00642535	0.00617966	0.00488927	0.00433386	0.00298164	0.00245412	0.00219097	0.00308942	0.00623364	0.00552321	0.00418458	0.00552545	0.00401656	0.00459108	0.00448091	0.00464521
TG 55:2	0.0299982	0.0303766	0.0231379	0.0233131	0.0203756	0.0167807	0.0165091	0.0221361	0.0250193	0.0241374	0.0210424	0.0204311	0.0240475	0.0235385	0.025215	0.0206468
TG 55:2	0.0299211	0.0303766	0.0228714	0.0230232	0.019909	0.0163934	0.0160722	0.0219312	0.0248655	0.0239093	0.0207066	0.0201006	0.0237657	0.0232996	0.0251461	0.0206202
TG 55:2	0.0433999	0.0422184	0.0366486	0.0319386	0.0302696	0.0262268	0.0250136	0.0349191	0.0365451	0.0333877	0.0296544	0.0314707	0.0370429	0.0372412	0.0380132	0.0330167
TG 55:2	0.000484866	0.00057461	0.000311101	0.000172413	0.000132821	0.000185711	0.000150426	0.000459386	0.000154454	0.000193668	0.000389227	0.000197512	0.000412133	0.000370416	0.000589144	0.000435281
TG 55:3	0.0313645	0.0293994	0.0244202	0.0217984	0.0194942	0.0167338	0.0177464	0.0233085	0.0273966	0.025457	0.0230639	0.0225106	0.0190543	0.0217809	0.0223676	0.0171682
TG 55:3	0.156305	0.159076	0.118611	0.101868	0.106739	0.0858268	0.0861315	0.126662	0.128642	0.120478	0.109077	0.0984346	0.126332	0.145996	0.159693	0.126894
TG 55:3	0.01696	0.0139997	0.0123372	0.0105049	0.0102078	0.00804928	0.00644193	0.0109426	0.0125353	0.0108249	0.0102582	0.00967667	0.0134502	0.0151733	0.0165105	0.0141781
TG 55:4	0.0471623	0.0509181	0.0380835	0.0339442	0.02993	0.03047	0.028576	0.0349615	0.0320154	0.0334035	0.0233762	0.0213873	0.0391883	0.0465195	0.0408292	0.0419875
TG 55:4	0.0117003	0.0109447	0.0075989	0.00771987	0.00865569	0.00899343	0.0101514	0.0102916	0.0145461	0.0148317	0.0143405	0.0101604	0.0135854	0.0154776	0.0141081	0.0131128
TG 55:4	0.0127375	0.0109841	0.00888222	0.00779816	0.00881305	0.00755343	0.00741718	0.0103708	0.0173085	0.0158497	0.0159087	0.0125903	0.0115557	0.014291	0.0126821	0.011779
TG 55:5	0.00812508	0.0108306	0.00847646	0.007139	0.00921704	0.00744999	0.00852888	0.0105704	0.00920718	0.0101529	0.0098215	0.00862	0.0111549	0.012299	0.0106967	0.0109773
TG 55:5	0.127833	0.136366	0.105071	0.0961339	0.0894628	0.0735709	0.0696808	0.0961367	0.176596	0.157519	0.137674	0.150478	0.100243	0.125861	0.110005	0.104287
TG 55:5	0.0830445	0.0760463	0.0703595	0.0718095	0.0668485	0.0536701	0.0523922	0.0656366	0.108383	0.101129	0.0780034	0.0802619	0.0301472	0.0352507	0.0335706	0.0289546
TG 55:6	0.19774	0.202956	0.175942	0.153945	0.11018	0.0867543	0.086028	0.116762	0.185849	0.177239	0.15414	0.151613	0.0936785	0.0965343	0.104344	0.0834926
TG 55:6	0.00574394	0.00578786	0.00470585	0.00461343	0.00396621	0.00258745	0.00296009	0.00516587	0.00614449	0.00527465	0.00595952	0.0053673	0.0059847	0.00636549	0.00655305	0.00591451
TG 55:7	0.00555162	0.00657853	0.00422565	0.00377099	0.00270707	0.00200974	0.00206699	0.00252557	0.00488432	0.00449006	0.00356241	0.00350949	0.00408983	0.0037063	0.00357031	0.0033681
TG 55:7	0.0107151	0.0121443	0.00786789	0.0073496	0.00515543	0.00389195	0.0036396	0.00577099	0.00843253	0.00748662	0.00771106	0.00673904	0.00882549	0.0081859	0.00979991	0.00842168
TG 55:7	0.00691044	0.00764873	0.00504718	0.00515462	0.00380502	0.00300775	0.00296462	0.00433604	0.00670712	0.00662296	0.00612255	0.00556061	0.00742863	0.00724234	0.00808124	0.00691996
TG 55:8	0.00487488	0.0043948	0.00331672	0.0030414	0.00210446	0.00162616	0.00158531	0.00243663	0.00518247	0.00452364	0.00390408	0.00478706	0.00258262	0.00288937	0.00317112	0.00275866
TG 55:8	0.0148697	0.0119793	0.0104456	0.0106069	0.00672914	0.00499016	0.00461663	0.00639375	0.0182411	0.0168259	0.0137578	0.0169347	0.00356483	0.00378618	0.00469231	0.00333284
TG 56:0	0.00084836	0.000788635	0.000617996	0.000581028	0.00138978	0.00123793	0.00125854	0.00141171	0.0011409	0.00105568	0.0013925	0.000965828	0.00200925	0.00230949	0.00202803	0.00225511
TG 56:1	0.00504253	0.00485336	0.0036553	0.00277514	0.00548545	0.00474281	0.00483683	0.00710178	0.00948409	0.0077842	0.00830105	0.00642731	0.016506	0.0199435	0.0188092	0.0186085
TG 56:1	0.00802811	0.00724626	0.00531161	0.00515295	0.00718574	0.00594194	0.00554785	0.00846348	0.00838157	0.00742554	0.00731313	0.00593254	0.0149799	0.0162061	0.0179773	0.0153098
TG 56:10	0.0166081	0.0153162	0.0110405	0.00954281	0.0073718	0.0066972	0.00624274	0.00789611	0.0202388	0.0183195	0.0151645	0.0176013	0.01393	0.0159527	0.0163123	0.0155727
TG 56:11	0.0150847	0.0128105	0.0118663	0.0125405	0.00859465	0.00668249	0.00634419	0.00766971	0.0210632	0.0192201	0.0145271	0.0248214	0.00262667	0.00315642	0.00323385	0.00253312
TG 56:2	0.00175504	0.00201629	0.00168253	0.00150353	0.00136146	0.00126532	0.00125546	0.00155304	0.00166857	0.00151745	0.00148657	0.00126207	0.00209359	0.00211695	0.00208866	0.00193437
TG 56:2	0.232754	0.246641	0.192202	0.162853	0.203804	0.161977	0.158579	0.231822	0.271442	0.246335	0.220105	0.22516	0.366695	0.41334	0.378947	0.376799
TG 56:3	1.85148	2.1674	1.44143	1.26286	1.79143	1.3957	1.37519	1.91887	2.29221	2.26613	1.97144	1.75824	1.95098	1.87091	1.97832	1.56234
TG 56:3	0.103408	0.124072	0.0843049	0.0762854	0.0735097	0.0556861	0.0525913	0.0833932	0.115356	0.102106	0.0912664	0.0841831	0.151828	0.148041	0.134917	0.129432
TG 56:4	2.16511	2.16419	1.63145	1.3574	1.0054	0.886857	0.904381	1.26883	1.85101	1.77182	1.64777	1.45501	1.57847	1.83795	1.82226	1.52972
TG 56:4	0.175667	0.175366	0.130893	0.111924	0.1144	0.0877032	0.0871446	0.140798	0.187316	0.170265	0.162662	0.140705	0.32087	0.3797	0.4075	0.351538
TG 56:4	0.0906009	0.0962819	0.0655466	0.0550589	0.0719975	0.0553467	0.0506692	0.0758111	0.133963	0.126231	0.113257	0.095483	0.14971	0.1609	0.169775	0.14842
TG 56:5	1.49329	1.50853	1.25161	1.19324	0.976276	0.789482	0.773394	1.02358	1.47536	1.40644	1.05462	1.10299	0.688126	0.799238	0.756314	0.660796
TG 56:5	1.62683	1.73954	1.30338	1.14236	1.55365	1.46081	1.30439	1.70911	2.61533	2.61991	2.03919	1.80071	1.77864	2.1793	1.91901	1.76048
TG 56:5	0.553003	0.451832	0.426512	0.433722	0.641719	0.612455	0.638638	0.628379	0.8671	0.837437	0.747932	0.640625	0.240026	0.2649	0.25999	0.235275
TG 56:6	0.69627	0.840845	0.615648	0.474438	0.492129	0.385012	0.358569	0.566164	0.715717	0.721339	0.659649	0.609424	0.881092	0.860831	0.828328	0.860505
TG 56:6	7.49806	7.76318	6.91184	6.96397	8.71127	7.01228	7.04139	8.32124	10.261	10.1675	8.66699	9.31988	2.85618	3.41096	3.33841	2.7236
TG 56:6	0.12038	0.15105	0.120402	0.0859208	0.108276	0.0849695	0.0854213	0.103329	0.220607	0.185104	0.153684	0.179196	0.204305	0.248396	0.203496	0.216991
TG 56:7	0.5548	0.561462	0.45549	0.43044	0.294137	0.22556	0.220617	0.296965	0.568727	0.555439	0.455027	0.491351	0.301249	0.304628	0.342152	0.264924
TG 56:7	0.723769	0.77346	0.640155	0.574453	0.322834	0.260362	0.252593	0.349962	0.657777	0.610454	0.557847	0.52478	0.488295	0.495192	0.508709	0.439156
TG 56:7	0.132122	0.147221	0.116943	0.0986695	0.113545	0.0935635	0.0947976	0.145876	0.167904	0.165095	0.148771	0.117409	0.207294	0.216516	0.224635	0.19883
TG 56:8	0.46425	0.476334	0.333895	0.306027	0.251773	0.192256	0.186072	0.25463	0.55851	0.518393	0.453296	0.458793	0.335663	0.335245	0.378846	0.293301
TG 56:8	0.47323	0.481999	0.344942	0.386725	0.366317	0.28167	0.278627	0.345969	0.789438	0.763676	0.654414	0.615235	0.223232	0.216874	0.243852	0.169912
TG 56:9	0.196737	0.172452	0.136759	0.126061	0.0784426	0.0673338	0.0643997	0.0859256	0.215724	0.195501	0.172206	0.190694	0.0662043	0.0747401	0.0862234	0.0657193
TG 56:9	0.0377809	0.0337249	0.0258298	0.0242784	0.0212473	0.0158168	0.0144236	0.0214035	0.0449309	0.0393284	0.0341963	0.0400942	0.0293977	0.0346765	0.0385612	0.0335728
TG 57:1	0.00109031	0.00106445	0.000732644	0.000691958	0.000987323	0.00082469	0.000755813	0.00105594	0.00115695	0.000979361	0.000941046	0.000900863	0.00181522	0.0018917	0.00184393	0.00177114
TG 57:10	0.00110811	0.000781152	0.000622204	0.000595814	0.000385932	0.000290623	0.000346671	0.000321894	0.00111834	0.000905344	0.00084502	0.000904624	0.000336668	0.00042961	0.000426401	0.000432075
TG 57:2	0.00978507	0.00939674	0.00712648	0.00653974	0.00732421	0.00637819	0.0059987	0.00859992	0.0107359	0.0099398	0.00777685	0.00811859	0.0126126	0.0144586	0.0132421	0.0136152
TG 57:3	0.0265193	0.0298046	0.0220074	0.0182729	0.0188329	0.0156468	0.0154299	0.0225665	0.0230525	0.021345	0.0194588	0.0190883	0.0341488	0.0348238	0.0362139	0.0331384
TG 57:3	0.00195629	0.00183171	0.00164344	0.00095977	0.00120276	0.000757177	0.000546053	0.00126344	0.00136964	0.00136018	0.00132729	0.00141183	0.00198779	0.00210903	0.00206666	0.00181204
TG 57:4	0.0234519	0.0269542	0.0177713	0.0155815	0.016583	0.0125389	0.0122362	0.0183495	0.0219301	0.0206305	0.0189169	0.0162521	0.0316231	0.0350731	0.0378604	0.032068
TG 57:4	0.0265906	0.0284305	0.0198433	0.0170808	0.0183531	0.0141709	0.0135509	0.0200045	0.024517	0.0235725	0.0210982	0.01833	0.0327989	0.036515	0.039332	0.0332426
TG 57:4	0.00716986	0.00894459	0.00509684	0.0044902	0.00602553	0.00503277	0.00449477	0.00659212	0.00881815	0.00933579	0.00819072	0.00643153	0.0103086	0.0104611	0.0107586	0.00903674
TG 57:5	0.0477347	0.0462166	0.0367176	0.0308664	0.0467154	0.0441698	0.0476625	0.0512033	0.0740968	0.0704217	0.0638103	0.0528716	0.0410941	0.0483052	0.0439899	0.0454851
TG 57:5	0.0760671	0.0643799	0.0528178	0.0471259	0.0597373	0.0540291	0.0551446	0.0720774	0.129877	0.122134	0.116508	0.101704	0.0489024	0.0575938	0.0574075	0.0462274
TG 57:5	0.0221289	0.0182845	0.0160607	0.015962	0.0162582	0.0126916	0.0129047	0.0169422	0.0252294	0.023698	0.0206929	0.0206085	0.00890714	0.00979049	0.011839	0.00750315
TG 57:6	0.13238	0.153949	0.113187	0.100064	0.0943422	0.0753338	0.0734853	0.104318	0.218426	0.180775	0.168234	0.179071	0.102305	0.131058	0.112394	0.106421
TG 57:6	0.0746214	0.0731762	0.0591661	0.0535232	0.0543808	0.0429982	0.043719	0.0561171	0.09545	0.0909814	0.0668389	0.0692971	0.0476597	0.0509859	0.0496459	0.0441156
TG 57:7	0.0195409	0.0233718	0.0171081	0.0142772	0.00927207	0.00780035	0.00857215	0.010574	0.0202591	0.020207	0.0180678	0.0154189	0.0152184	0.0165524	0.0187409	0.0172971
TG 57:7	0.00351564	0.00363544	0.00314213	0.00123877	0.00508917	0.00228904	0.00503208	0.00417067	0.00301926	0.00292467	0.00536618	0.00216274	0.00101187	0.00440836	0.00427956	0.00341726
TG 57:7	0.00135201	0.0025076	0.00123376	0.00296533	0.000954934	0.000568194	0.00029341	0.00108221	0.00212298	0.00177152	0.00152827	0.00261372	0.00396286	0.00200566	0.00107566	0.00726151
TG 57:8	0.00787017	0.0087969	0.0062499	0.00541048	0.0053156	0.00399099	0.00408266	0.00496102	0.0101718	0.00987407	0.00769484	0.00709319	0.00641095	0.00598236	0.0063303	0.00550932
TG 57:8	0.0379026	0.0387537	0.0305724	0.02876	0.0214289	0.0171159	0.0165326	0.0223815	0.0557875	0.0534796	0.0473977	0.0482344	0.0243453	0.0233506	0.0256606	0.0211032
TG 57:8	0.01475	0.0126391	0.0133472	0.0131764	0.00976501	0.00743352	0.00744736	0.00944172	0.0223023	0.0210933	0.0182829	0.0187131	0.00378619	0.00419997	0.00465453	0.00342006
TG 57:9	0.0337344	0.0286151	0.0237749	0.022952	0.0168571	0.01235	0.0117605	0.0157052	0.0421036	0.038155	0.0307748	0.0381336	0.0087202	0.0095528	0.0115928	0.0082863
TG 57:9	0.000998876	0.00118123	0.000737211	0.000706333	0.000504315	0.000402142	0.000475276	0.000527134	0.00169763	0.00133086	0.00139198	0.00133427	0.00085829	0.000918805	0.000886238	0.000766262
TG 58:1	0.00275121	0.0026704	0.00205936	0.00169445	0.00370884	0.003094	0.00281337	0.00413252	0.00599235	0.00517865	0.00516564	0.0047031	0.00929099	0.00994244	0.009452	0.00935566
TG 58:1	0.00995989	0.00999579	0.00735356	0.0064099	0.0106353	0.00885626	0.00848823	0.011874	0.0127994	0.01108	0.0103585	0.0101342	0.0230747	0.0253209	0.0237156	0.0251217
TG 58:1	7.77e-05	9.87e-05	5.67e-05	3.82e-05	6.97e-05	8.28e-05	6.37e-05	0.000113549	9.46e-05	6.74e-05	8.91e-05	6.51e-05	0.000299928	0.000285572	0.000214231	0.000200199
TG 58:10	0.0711312	0.0597725	0.0513946	0.0485863	0.0350148	0.0274808	0.0268867	0.0356842	0.0975942	0.0872471	0.0751328	0.0904229	0.0255765	0.0295584	0.034077	0.0264123
TG 58:10	0.174434	0.158694	0.119998	0.113052	0.0791112	0.0572897	0.0548755	0.0755446	0.209392	0.187249	0.157093	0.18917	0.0764552	0.0862912	0.10126	0.0793618
TG 58:11	0.0169221	0.0120334	0.0121204	0.0131852	0.00535578	0.00483972	0.00469206	0.00480105	0.0157571	0.0143217	0.0104856	0.0154728	0.00204361	0.00219313	0.00248507	0.00185127
TG 58:11	0.0332002	0.0289707	0.0218048	0.0186057	0.0164815	0.0145309	0.0138454	0.0162047	0.0563126	0.0515585	0.0418788	0.053039	0.0174854	0.0203352	0.0210451	0.0194717
TG 58:11	0.00194854	0.00200194	0.00151749	0.00119271	0.00111076	0.00104549	0.00108945	0.00165208	0.0026647	0.00274441	0.00203838	0.00221494	0.00260957	0.0033635	0.00313289	0.00305698
TG 58:2	0.0960842	0.0914564	0.0652385	0.0556537	0.0908216	0.0815712	0.0797099	0.119237	0.155083	0.138683	0.133785	0.106725	0.203586	0.235419	0.230711	0.211412
TG 58:2	0.0347743	0.0319733	0.0266953	0.0229612	0.0275975	0.021587	0.0200559	0.031187	0.0302535	0.0271442	0.0256615	0.0239439	0.0340297	0.0404564	0.0474398	0.0365381
TG 58:3	0.59591	0.668695	0.516083	0.426329	0.501074	0.393502	0.390919	0.559827	0.669301	0.625421	0.541513	0.587352	0.728388	0.815455	0.766002	0.730801
TG 58:4	0.299483	0.388916	0.230134	0.207509	0.175327	0.139351	0.137572	0.205578	0.319257	0.302988	0.274597	0.250291	0.481796	0.471502	0.488805	0.413322
TG 58:4	0.0295273	0.0334671	0.0240628	0.0186357	0.0189869	0.0148017	0.0148597	0.0238386	0.0308475	0.0290003	0.0254119	0.0250602	0.0741521	0.0738023	0.0824261	0.0778621
TG 58:5	0.620213	0.731808	0.47892	0.371882	0.375433	0.295064	0.29337	0.461012	0.716386	0.67598	0.627331	0.564861	0.935811	1.10066	1.19108	0.980641
TG 58:5	0.709344	0.68939	0.522428	0.469145	0.740227	0.555526	0.531267	0.738372	1.44358	1.33046	1.18972	1.06365	0.72619	0.791886	0.871762	0.682123
TG 58:5	0.034015	0.0413667	0.0269075	0.0231794	0.038465	0.0310048	0.0304096	0.0372679	0.0738542	0.0712637	0.0614771	0.0473105	0.0384885	0.0432862	0.0378732	0.0314464
TG 58:5	0.0445878	0.040903	0.0326188	0.0333007	0.0342372	0.025271	0.0274345	0.0387451	0.061586	0.0582331	0.0507217	0.0523906	0.0303191	0.0212505	0.0292623	0.020377
TG 58:6	6.33567	6.24798	5.09057	4.79467	6.92444	6.58586	5.96195	7.13295	11.2595	11.5729	8.61344	8.57836	3.471	4.16566	3.90283	3.25443
TG 58:6	0.63667	0.603356	0.498714	0.468259	0.669215	0.301578	0.653146	0.679771	1.26058	1.27921	1.10613	0.942265	0.465363	0.545699	0.514567	0.453123
TG 58:7	0.256496	0.27327	0.250196	0.214754	0.17937	0.122259	0.132174	0.17136	0.303831	0.309141	0.279359	0.224739	0.119975	0.119484	0.12187	0.0898724
TG 58:7	0.11883	0.12572	0.106272	0.0936955	0.1374	0.114676	0.112128	0.150384	0.210258	0.213159	0.185721	0.187632	0.0921319	0.102115	0.11016	0.0929487
TG 58:7	1.12451	1.25407	0.987802	0.933301	0.84875	0.67422	0.65733	0.857702	1.5298	1.54055	1.28823	1.36729	0.706424	0.882831	0.732825	0.800382
TG 58:7	0.775874	0.85867	0.658211	0.59872	0.400122	0.28482	0.300495	0.391536	1.00691	0.816127	0.779637	0.873522	0.429394	0.526913	0.515489	0.363647
TG 58:7	0.398049	0.464952	0.331259	0.287091	0.301696	0.245077	0.233504	0.358605	0.805776	0.710077	0.600558	0.623555	0.649472	0.775575	0.648226	0.64445
TG 58:8	0.938957	0.936434	0.84111	0.765038	0.587726	0.446396	0.442536	0.585694	1.24197	1.16963	1.03045	1.01855	0.446634	0.458399	0.495563	0.385155
TG 58:8	1.10794	1.20715	0.967793	0.875309	0.983839	0.756166	0.730683	1.03966	1.72803	1.69996	1.53709	1.34577	0.967718	0.988861	1.04698	0.850302
TG 58:8	0.12195	0.108833	0.107664	0.117494	0.159242	0.127239	0.128059	0.145793	0.190673	0.185838	0.161834	0.162249	0.0455882	0.0535699	0.0613563	0.0455607
TG 58:9	0.237908	0.266431	0.169899	0.144197	0.143203	0.109432	0.103078	0.14281	0.367165	0.334403	0.294977	0.28982	0.191942	0.188909	0.205512	0.157095
TG 58:9	3.44018	3.43782	2.61335	3.03062	2.73021	2.0725	2.07554	2.4819	5.35321	5.38909	4.44482	4.45924	0.829864	0.805287	0.964098	0.597436
TG 59:10	0.00822577	0.00825049	0.00600982	0.00550946	0.0044351	0.00315755	0.00310548	0.00443873	0.0119365	0.010863	0.00898191	0.00993378	0.00458483	0.00473898	0.0053094	0.0038693
TG 59:10	0.00213164	0.00233955	0.00163155	0.00111064	0.0017061	0.00117053	0.000966616	0.00171566	0.00359713	0.0035237	0.00369281	0.00274802	0.00291979	0.00263519	0.00310115	0.00267184
TG 59:11	0.00220743	0.00190738	0.00136769	0.00130398	0.00112528	0.000883842	0.000780681	0.00118946	0.00351175	0.00296483	0.00267434	0.00297547	0.00123472	0.0015047	0.00173228	0.00133927
TG 59:2	0.00135361	0.00131813	0.000980148	0.00087247	0.00147647	0.00108022	0.00107702	0.00154927	0.0019824	0.00170203	0.00165683	0.00141507	0.00211994	0.00251063	0.00257345	0.00230211
TG 59:2	0.00524175	0.00541168	0.00370085	0.00336222	0.00526062	0.00431994	0.00390153	0.00564754	0.00715196	0.00627684	0.00585852	0.00550714	0.0086442	0.0083617	0.00874049	0.0077397
TG 59:2	0.00403251	0.00418928	0.00297562	0.00284021	0.00317838	0.00265747	0.00265423	0.00369924	0.00353744	0.00318664	0.00281054	0.00299459	0.00418904	0.00441042	0.00458529	0.0040608
TG 59:3	0.014487	0.0151829	0.0111795	0.00966297	0.0109808	0.00940329	0.00940197	0.0130949	0.0164743	0.0147042	0.0117168	0.0123903	0.0196865	0.0227497	0.0208319	0.0210704
TG 59:4	0.00190679	0.00211553	0.00167335	0.00143793	0.00152606	0.00125234	0.00108168	0.00183944	0.00206466	0.0018227	0.0015181	0.00158472	0.00265843	0.00276335	0.00250266	0.00244097
TG 59:4	0.00401448	0.00462903	0.00346208	0.00253857	0.0028635	0.00234811	0.00223266	0.00317309	0.00415814	0.00401968	0.00358957	0.00354837	0.00763477	0.00780728	0.00816017	0.00731542
TG 59:5	0.0116643	0.0134984	0.00890795	0.0079112	0.0124603	0.00993501	0.00997827	0.0124407	0.0217881	0.0210057	0.0201146	0.0147254	0.0179899	0.0143668	0.0162722	0.013452
TG 59:5	0.0124745	0.0138176	0.00941871	0.00933368	0.0123337	0.00994362	0.0096058	0.0131177	0.0249191	0.0232797	0.0201737	0.0195909	0.0126206	0.0126098	0.0135132	0.0110774
TG 59:5	0.00260761	0.00258407	0.00223284	0.00208255	0.00209893	0.0016359	0.00153463	0.00218762	0.00375798	0.00324365	0.00299121	0.00311282	0.0018174	0.00189903	0.00196534	0.00160504
TG 59:6	0.0553145	0.0546876	0.0412221	0.0333626	0.0483194	0.0415058	0.0427547	0.0560671	0.105024	0.0951847	0.0932274	0.078883	0.0540104	0.0633056	0.061606	0.0536427
TG 59:6	0.0160921	0.0148928	0.0114645	0.0105217	0.011442	0.00937867	0.0090066	0.013259	0.0247417	0.0245016	0.020764	0.0194176	0.012557	0.0152402	0.0168147	0.0131889
TG 59:7	0.0132066	0.0196573	0.0146579	0.0136249	0.0124484	0.00712645	0.00976247	0.0119782	0.02727	0.0229564	0.0176213	0.0204457	0.0148682	0.0231667	0.017593	0.0188358
TG 59:7	0.0218339	0.016334	0.0146185	0.0114691	0.0123354	0.0133432	0.0108765	0.0163147	0.0320492	0.0317146	0.0224378	0.0222932	0.0254892	0.0254301	0.0244586	0.0223245
TG 59:8	0.0226695	0.0253298	0.018186	0.0182533	0.0243433	0.0204801	0.0189953	0.0250339	0.0450611	0.0420696	0.0375662	0.0386436	0.0215408	0.0237119	0.0235213	0.0224456
TG 59:8	0.0166994	0.0160374	0.0129499	0.0130466	0.0146862	0.0119627	0.0112432	0.0149452	0.0409893	0.0354207	0.0309818	0.0362395	0.0110529	0.0133093	0.0123996	0.0114636
TG 59:9	0.0460492	0.0465504	0.0370213	0.034353	0.0296758	0.0224645	0.0225997	0.029177	0.0849662	0.078277	0.0679713	0.0729218	0.0227326	0.0232073	0.0256743	0.0201902
TG 59:9	0.0103	0.010722	0.00941987	0.00804283	0.00798345	0.00616872	0.00560499	0.00776945	0.0181754	0.0172759	0.0141112	0.0148205	0.00765851	0.00782709	0.00795637	0.00537432
TG 60:1	0.000789044	0.000702089	0.000539786	0.00044845	0.00116506	0.000997954	0.00102467	0.00126701	0.00181756	0.00152443	0.00150189	0.00124006	0.00189832	0.00215591	0.00217806	0.00197052
TG 60:1	0.00380932	0.00385346	0.00232022	0.00233292	0.00548546	0.00388297	0.00414589	0.00529949	0.00608965	0.00470923	0.00467336	0.00410102	0.00752626	0.00714699	0.00761739	0.0060401
TG 60:10	0.0555036	0.0642131	0.0370221	0.0393381	0.0466604	0.0350424	0.0353711	0.0461871	0.113171	0.106853	0.0939511	0.0790835	0.0405804	0.0385386	0.0405836	0.0325756
TG 60:10	0.72815	0.739378	0.549802	0.573985	0.45033	0.339892	0.330598	0.430684	1.24445	1.18178	1.017	1.00798	0.353333	0.341558	0.390207	0.284559
TG 60:10	0.171831	0.187683	0.145628	0.127147	0.134087	0.101455	0.102935	0.142549	0.415725	0.390583	0.353059	0.337872	0.212765	0.212926	0.224328	0.182541
TG 60:11	0.137189	0.118412	0.0974211	0.0919085	0.0787542	0.0571049	0.0544393	0.0733194	0.249578	0.226357	0.184661	0.227236	0.0518982	0.0574424	0.0661686	0.0511229
TG 60:11	0.304086	0.306082	0.219763	0.205099	0.203542	0.151637	0.146323	0.197171	0.551719	0.512895	0.451947	0.441544	0.184327	0.178095	0.20641	0.148122
TG 60:12	0.401299	0.294337	0.293304	0.299663	0.203584	0.172184	0.167382	0.200032	0.830542	0.798747	0.633116	0.829023	0.0356894	0.0425743	0.0510674	0.0318628
TG 60:13	0.0103451	0.00899649	0.00780072	0.0077335	0.00654801	0.0051975	0.00503474	0.00596927	0.0196613	0.0177968	0.0125803	0.0186378	0.00275477	0.00300209	0.00322428	0.00259239
TG 60:2	0.0518988	0.0554124	0.0428921	0.0345398	0.064878	0.0524171	0.0510663	0.0734177	0.105621	0.0924373	0.0876921	0.0865959	0.117456	0.122992	0.124676	0.113903
TG 60:2	0.0647835	0.0630287	0.0489873	0.0443583	0.0593646	0.0488695	0.0462571	0.0646611	0.0713223	0.0628738	0.0557047	0.0601832	0.0773684	0.0860351	0.0813833	0.0803506
TG 60:3	0.530303	0.500535	0.384743	0.318579	0.463629	0.407111	0.401377	0.582108	0.757385	0.697257	0.653998	0.576592	0.619763	0.721674	0.742834	0.619138
TG 60:4	0.0436484	0.0548611	0.0365655	0.0295213	0.0294966	0.0226116	0.0216331	0.0325604	0.0472231	0.0427279	0.0380187	0.0387084	0.0710899	0.0857031	0.077787	0.0794182
TG 60:4	0.0717863	0.0838829	0.0609743	0.0466807	0.0489784	0.0393345	0.0399526	0.0576464	0.093751	0.0813713	0.0730176	0.0786077	0.127725	0.154643	0.130092	0.135025
TG 60:4	0.00488326	0.00466474	0.00441504	0.0026855	0.0015716	0.000824046	0.0016893	0.00247817	0.00448228	0.00361055	0.00393745	0.00252718	0.00449339	0.00868027	0.00308816	0.00657251
TG 60:5	0.0665177	0.083009	0.0490003	0.0445988	0.047906	0.0379337	0.0333436	0.0545577	0.086989	0.0811651	0.0772212	0.0684777	0.141495	0.131404	0.138484	0.117174
TG 60:5	0.0499559	0.0510892	0.0381719	0.0273838	0.029896	0.0242512	0.0284192	0.0398935	0.0630338	0.0577341	0.0466048	0.0530962	0.146655	0.135019	0.148351	0.132583
TG 60:5	0.0119767	0.0123986	0.0073541	0.0108498	0.0246412	0.018201	0.015255	0.0246637	0.0322116	0.0259928	0.0308491	0.0292197	0.00482804	0.0150651	0.00512574	0.00700204
TG 60:5	0.0236486	0.0288667	0.020879	0.014567	0.0230619	0.0180573	0.0202904	0.0236603	0.054196	0.0556839	0.0463138	0.0518467	0.0774559	0.0773692	0.070618	0.0687515
TG 60:5	0.0264527	0.028931	0.0235245	0.01882	0.02533	0.0214499	0.0194299	0.0294663	0.0593982	0.0487169	0.0459383	0.0523641	0.0260344	0.0279942	0.0419864	0.0324571
TG 60:6	0.193513	0.158752	0.130963	0.126728	0.345406	0.255778	0.263007	0.351052	0.512382	0.530713	0.411896	0.466409	0.122136	0.141617	0.16925	0.106797
TG 60:6	0.650311	0.726228	0.492903	0.40063	0.712551	0.53051	0.506834	0.727374	1.63089	1.61065	1.38613	1.2403	0.912325	1.02572	1.13596	0.888262
TG 60:6	0.243957	0.250977	0.184684	0.167083	0.227875	0.16995	0.16895	0.225044	0.443321	0.43114	0.372603	0.344006	0.195384	0.194549	0.2072	0.154874
TG 60:7	0.839394	0.854782	0.632246	0.537349	0.738888	0.6661	0.68995	0.768729	1.90115	1.87129	1.67588	1.40493	0.825698	0.977651	0.905601	0.834961
TG 60:8	0.563936	0.687442	0.477854	0.397352	0.418979	0.329463	0.319705	0.447955	1.3046	1.15076	0.948168	0.877855	0.851536	0.991379	0.870651	0.791637
TG 60:8	0.156678	0.143846	0.122154	0.121228	0.193174	0.183345	0.166915	0.19788	0.351491	0.348272	0.261924	0.249521	0.0999387	0.134868	0.119828	0.117699
TG 60:9	0.120894	0.136121	0.0968646	0.0771014	0.0815036	0.0622244	0.0604932	0.0868121	0.220634	0.214788	0.196062	0.166622	0.156402	0.165524	0.174535	0.139307
TG 60:9	3.25548	3.37062	2.95112	2.73271	3.5989	2.73835	2.7092	3.47095	7.00159	6.85155	5.97784	5.76957	1.43581	1.45369	1.66301	1.16642
TG 60:9	0.074641	0.080024	0.0741837	0.0567934	0.0828772	0.0673006	0.0769627	0.0760636	0.191168	0.19525	0.17392	0.154947	0.078855	0.0943864	0.0686889	0.0712753
TG 61:10	0.00326894	0.00371988	0.00267933	0.00252621	0.00248707	0.00143263	0.00209729	0.00224659	0.00777659	0.00608505	0.00703984	0.00489728	0.00375178	0.00359501	0.00306327	0.00297104
TG 61:10	0.000694882	0.000813955	0.000565908	0.00021228	0.000497239	0.000392198	0.000170103	0.000300278	0.00142814	0.00051844	0.00112568	0.000470679	0.000319418	0.000298082	0.000975906	0.00109396
TG 61:10	0.00677985	0.00654251	0.00611745	0.00520192	0.00548806	0.00404506	0.00411874	0.00603273	0.0138798	0.0138404	0.0122911	0.0123541	0.00809779	0.0078751	0.00824973	0.00700398
TG 61:12	0.00168196	0.00144202	0.00112864	0.00111263	0.000960272	0.000760929	0.000748421	0.00101643	0.00386219	0.00382206	0.0031726	0.00410959	0.000517661	0.000501946	0.000716133	0.000515011
TG 61:2	0.000821332	0.000835352	0.000628124	0.000516305	0.000906144	0.000799514	0.000752764	0.00104401	0.00131854	0.00113937	0.00105032	0.00114948	0.00122668	0.00145745	0.00125844	0.00136488
TG 61:2	0.00226517	0.00219616	0.00169497	0.00152225	0.00246867	0.00206433	0.00195221	0.00278826	0.00390667	0.00327084	0.0028293	0.00296111	0.00304002	0.00339692	0.00325528	0.00327517
TG 61:2	0.00622948	0.00540086	0.00429403	0.00380706	0.00564682	0.00535433	0.00490013	0.00615322	0.00730955	0.00658338	0.00561196	0.00586428	0.00576947	0.00658881	0.0064065	0.0059632
TG 61:3	0.0153973	0.0164689	0.0108582	0.0098802	0.0142377	0.0117378	0.0113669	0.015739	0.0187849	0.0165666	0.0152494	0.0151001	0.0194721	0.0192516	0.0204284	0.0177765
TG 61:3	0.000672376	0.000677533	0.000388509	0.000479691	0.00050222	0.000405918	0.000499863	0.000680744	0.000755888	0.000631067	0.000712965	0.000645994	0.000913441	0.000998036	0.000859351	0.000857747
TG 61:4	0.000489111	0.000597708	0.000300225	0.000179961	0.000200257	0.000291258	0.000364427	0.000231861	0.000598549	0.000335664	0.000198054	0.000243611	0.000235382	0.00071438	0.000663837	0.00099427
TG 61:4	0.00160004	0.00139999	0.00117999	0.000871007	0.00110338	0.000938994	0.00094678	0.00141543	0.00197589	0.00198827	0.00158637	0.00137025	0.0027013	0.00273731	0.00243718	0.00212521
TG 61:5	0.00106275	0.00124529	0.000919927	0.000792846	0.00111547	0.000963691	0.000805935	0.0013767	0.00182043	0.00174437	0.00164894	0.00181698	0.00211023	0.00246649	0.00229772	0.00223651
TG 61:5	0.00196377	0.00213287	0.00158687	0.00140766	0.00195496	0.00170076	0.00154005	0.00215891	0.00448172	0.00366882	0.00327614	0.00330922	0.00351001	0.00407545	0.00367406	0.00378506
TG 61:5	0.00133815	0.0012948	0.000981027	0.000861919	0.00126861	0.000923715	0.000983747	0.00124797	0.0028959	0.00256355	0.00204236	0.00204663	0.00108354	0.00135196	0.001264	0.00116925
TG 61:6	0.0015233	0.00140732	0.000627718	0.000502033	0.00161931	0.000817043	0.00103733	0.00155041	0.00333822	0.00269107	0.00195844	0.00194128	0.00111469	0.00131927	0.00123513	0.0028032
TG 61:6	0.00719842	0.00828811	0.00490142	0.00473808	0.00670558	0.00489872	0.00530899	0.00725195	0.0143638	0.0133362	0.0118334	0.0118994	0.0115113	0.0119248	0.0116575	0.0101809
TG 61:6	0.0053504	0.00523339	0.00452495	0.00391558	0.00416077	0.00323626	0.00321992	0.0043384	0.00806896	0.00722468	0.00669669	0.00678232	0.00479734	0.00459421	0.00485646	0.00403815
TG 61:7	0.00579473	0.00565865	0.00440179	0.0032936	0.00431816	0.0038088	0.00400439	0.00529699	0.0127071	0.0115997	0.0110131	0.00850682	0.0069816	0.00866358	0.00812364	0.00764766
TG 61:7	0.0064132	0.00702043	0.00491013	0.00400535	0.00537079	0.00390666	0.00381587	0.00646282	0.0116116	0.0120782	0.0108118	0.00978178	0.0117589	0.0129358	0.0149634	0.0121654
TG 61:8	0.0110872	0.0128053	0.00901734	0.00825288	0.0146982	0.0130332	0.0117739	0.0154198	0.0303682	0.028323	0.020275	0.0193795	0.0133197	0.0180197	0.0150552	0.014686
TG 61:8	0.00388724	0.00343838	0.00254712	0.00225604	0.00310536	0.00293057	0.00309681	0.00357494	0.00793852	0.00733769	0.00752803	0.00640478	0.00198656	0.00219458	0.00250037	0.00183915
TG 61:9	0.00391411	0.00591524	0.00385881	0.00426461	0.00688684	0.00451381	0.00487732	0.00512112	0.0142109	0.0146418	0.0108209	0.0105689	0.00471688	0.00565546	0.00641185	0.00645662
TG 61:9	0.00446751	0.00461973	0.00404299	0.00318545	0.00755377	0.00487652	0.00498222	0.00564844	0.0142458	0.0117647	0.0101873	0.010108	0.00452129	0.00664043	0.00443973	0.00396489
TG 61:9	0.0100289	0.0108395	0.0081925	0.00743004	0.0100547	0.00713782	0.00779729	0.00922086	0.0278853	0.0251112	0.0214935	0.0232099	0.0100546	0.0136041	0.0108907	0.011109
TG 62:1	0.000710925	0.000605821	0.000511388	0.000404455	0.0008618	0.000996222	0.000859543	0.00113514	0.00133516	0.00107783	0.00104798	0.00101789	0.000907466	0.00109806	0.000989945	0.000915589
TG 62:10	0.292552	0.325824	0.247124	0.215267	0.253865	0.195368	0.193848	0.261414	0.750614	0.703786	0.640928	0.609388	0.28099	0.287405	0.306845	0.267242
TG 62:10	0.12848	0.1418	0.117218	0.0985299	0.150122	0.114585	0.10978	0.159039	0.368732	0.348738	0.330286	0.346403	0.0867763	0.0989105	0.0966928	0.0849664
TG 62:10	0.0773571	0.105648	0.0721086	0.0657506	0.119144	0.099054	0.106826	0.1233	0.348113	0.343165	0.285517	0.289107	0.16502	0.202394	0.178247	0.175238
TG 62:11	0.119882	0.121211	0.0915793	0.0893694	0.0918272	0.0700075	0.0673544	0.0892792	0.317025	0.296076	0.25384	0.266845	0.0658504	0.0649096	0.0731849	0.0534595
TG 62:11	0.243303	0.276802	0.212642	0.175036	0.202094	0.154452	0.152962	0.216561	0.623881	0.584424	0.537815	0.483801	0.312144	0.315606	0.33784	0.268554
TG 62:12	0.0110803	0.00829105	0.00652978	0.0072722	0.0063921	0.00451653	0.00456103	0.00634402	0.0219227	0.0202308	0.0176678	0.0184883	0.00438291	0.00525951	0.00704516	0.00486826
TG 62:12	0.574132	0.553642	0.426954	0.404628	0.490939	0.361043	0.354391	0.432391	1.76893	1.70971	1.41663	1.56136	0.181231	0.178005	0.21605	0.132234
TG 62:12	0.00800532	0.00943497	0.00561948	0.00601884	0.00857623	0.00616056	0.0050609	0.00750786	0.0220502	0.0237948	0.0203628	0.0177387	0.0189892	0.0186787	0.019837	0.0165595
TG 62:13	0.068452	0.0549614	0.0473709	0.0452892	0.0383207	0.031541	0.0305487	0.0392659	0.166019	0.152949	0.128138	0.15302	0.0169884	0.0195424	0.0237831	0.016007
TG 62:13	0.016691	0.0132583	0.0114541	0.0102874	0.0129747	0.0095616	0.00886034	0.0119051	0.0576359	0.0508577	0.0404997	0.0478955	0.00627167	0.00706061	0.00834855	0.00638708
TG 62:13	0.00620169	0.00799633	0.00415478	0.00388644	0.00552198	0.00405589	0.00369038	0.00579658	0.0129407	0.0117112	0.0123867	0.0145486	0.012556	0.0140742	0.0158859	0.012598
TG 62:14	0.0286668	0.0221061	0.0188974	0.0178083	0.0173594	0.0154672	0.0142874	0.0162459	0.0772303	0.0706195	0.0550684	0.0717259	0.00764298	0.00880345	0.0101036	0.0073421
TG 62:2	0.014009	0.0127863	0.00963314	0.0086205	0.0182674	0.0142338	0.0142973	0.0199381	0.0278056	0.0237269	0.0225616	0.0200204	0.0223331	0.0262451	0.0263039	0.0242197
TG 62:2	0.0375829	0.0384329	0.0268326	0.0237464	0.0448524	0.0366474	0.0356596	0.0480045	0.0583274	0.0506252	0.0460256	0.0474177	0.0481736	0.0471821	0.0499647	0.041825
TG 62:2	0.000365157	0.000360159	0.000222009	0.000198023	0.000414697	0.0004549	0.000277217	0.000460289	0.000495585	0.000454005	0.000471632	0.000421173	0.00060291	0.000651687	0.000590864	0.000494447
TG 62:3	0.286748	0.30696	0.239514	0.196617	0.325385	0.263879	0.254411	0.352509	0.534726	0.482788	0.43829	0.471623	0.380261	0.399445	0.416178	0.357924
TG 62:4	0.0206003	0.0213467	0.0151042	0.0119714	0.0165893	0.0144388	0.0147694	0.021621	0.0331723	0.0299371	0.0288578	0.0255709	0.0341756	0.0381032	0.0390573	0.0361897
TG 62:4	0.051142	0.0528515	0.0372932	0.0307896	0.0434214	0.0339652	0.0333641	0.0481931	0.0787171	0.0700615	0.0642631	0.059391	0.0811284	0.0942882	0.0991663	0.0850849
TG 62:5	0.0146182	0.0189522	0.0128978	0.00989796	0.0133215	0.00982727	0.0101169	0.014226	0.0279543	0.0223593	0.0211231	0.0217251	0.0351499	0.0411348	0.0358751	0.041494
TG 62:5	0.0268051	0.027311	0.0200383	0.017284	0.0234041	0.018894	0.0184895	0.0262178	0.0472816	0.0433903	0.0339489	0.0355139	0.0451904	0.0535353	0.0469539	0.0466842
TG 62:5	0.022849	0.0235574	0.0157442	0.0124004	0.0218243	0.0193743	0.0185125	0.0249917	0.0587132	0.0539951	0.0443652	0.043614	0.0657065	0.073834	0.0720513	0.0718278
TG 62:6	0.0376488	0.0394137	0.0296072	0.0250409	0.0610839	0.0493005	0.046748	0.0596161	0.101395	0.0974879	0.0840334	0.0934916	0.0564729	0.0528734	0.0601408	0.0520832
TG 62:6	0.12524	0.148437	0.111271	0.0864179	0.134282	0.10477	0.105005	0.14759	0.310483	0.285001	0.258921	0.283875	0.213656	0.221303	0.234278	0.192389
TG 62:6	0.216418	0.218499	0.182105	0.157131	0.217791	0.162801	0.164041	0.213529	0.443351	0.406395	0.345378	0.393014	0.154551	0.171382	0.169595	0.144499
TG 62:7	0.209824	0.244623	0.20265	0.130126	0.194049	0.142893	0.139861	0.195829	0.611531	0.573186	0.489063	0.489187	0.32183	0.320115	0.34931	0.263099
TG 62:7	0.0894218	0.0938266	0.0254994	0.0549018	0.0738094	0.0572973	0.0536965	0.0774184	0.193857	0.186376	0.184784	0.155837	0.146809	0.140073	0.146435	0.133641
TG 62:8	0.186935	0.199152	0.133216	0.103456	0.157183	0.135372	0.138417	0.185925	0.433627	0.409347	0.401467	0.32584	0.316989	0.381623	0.366103	0.335761
TG 62:8	0.0620824	0.0623001	0.0462694	0.0388439	0.0827396	0.0668359	0.0665098	0.0939816	0.253937	0.228101	0.216547	0.200146	0.0999406	0.110431	0.126451	0.0971725
TG 62:8	0.00813255	0.0100721	0.00549221	0.00600179	0.0100727	0.00435924	0.00450143	0.00755799	0.0111086	0.0127257	0.0108502	0.0117791	0.0128051	0.0112334	0.0133114	0.013211
TG 62:9	1.31505	1.44474	1.08538	0.951248	1.67219	1.3172	1.31167	1.6687	4.79535	4.56191	3.53084	3.68224	1.13546	1.31329	1.24958	1.02333
TG 62:9	0.0544496	0.0617886	0.0493174	0.0426538	0.0886014	0.0758445	0.0708557	0.0795914	0.267782	0.248311	0.187202	0.145194	0.0924052	0.110226	0.0938143	0.0836789
TG 63:10	0.00199194	0.00167037	0.00167891	0.00146774	0.00187486	0.00136852	0.00142308	0.00163197	0.00586555	0.00688046	0.00634361	0.00425775	0.00257526	0.00330432	0.00339432	0.00247935
TG 63:11	0.00201147	0.00197117	0.00124554	0.00119617	0.00168425	0.00172821	0.00185617	0.00234839	0.00563466	0.00543787	0.00444607	0.0039818	0.0024394	0.00237895	0.00247417	0.00256161
TG 63:12	0.000760108	0.000850083	0.000347292	0.000758823	0.000501629	0.00022013	0.000438465	0.00043949	0.00353869	0.00421649	0.0031172	0.00275482	0.00083539	0.000734317	0.000815645	0.0004522
TG 63:2	0.000355386	0.000374358	0.000302035	0.000211169	0.00034773	0.000338229	0.000383379	0.000432987	0.000542517	0.000531423	0.000423326	0.000483182	0.000373877	0.00049567	0.000491502	0.000409978
TG 63:2	0.000304589	0.000219825	0.00016006	0.000157266	0.000290993	0.000244644	0.0001709	0.000337119	0.000349727	0.000284262	0.000296675	0.000360356	0.00023992	0.000223735	0.000262797	0.000268079
TG 63:3	0.00355856	0.00361357	0.0026871	0.00234575	0.00370376	0.00324031	0.00316439	0.00432863	0.00616119	0.00515774	0.00430075	0.00482898	0.0047203	0.00552391	0.00507253	0.00509965
TG 63:5	0.00117367	0.00117661	0.000830882	0.000721338	0.00140006	0.00103086	0.00102548	0.001386	0.00273943	0.00253015	0.00238036	0.00207008	0.00230225	0.00267209	0.00286083	0.00252907
TG 63:5	0.000910998	0.000881536	0.000623198	0.000463205	0.000962465	0.000674353	0.000694141	0.000925326	0.00170761	0.00139034	0.00141545	0.00135238	0.00111681	0.00111045	0.00133862	0.00108192
TG 63:5	0.00279327	0.00261657	0.0019938	0.00197312	0.00274312	0.00221775	0.00219473	0.00279332	0.00464651	0.00410552	0.00368737	0.00418682	0.00154828	0.0015808	0.00181593	0.00137446
TG 63:6	0.00306211	0.00348278	0.00240609	0.00208161	0.00298269	0.00229542	0.00240378	0.00332522	0.00675296	0.00572802	0.00509903	0.00550186	0.00525072	0.00614762	0.00550447	0.00577747
TG 63:6	0.0061032	0.00576773	0.00459109	0.00426698	0.00514364	0.00441828	0.00418208	0.00533339	0.0112216	0.0100859	0.00768403	0.00903529	0.00408517	0.00467796	0.00443768	0.00400805
TG 63:7	0.000747379	0.00093198	0.000531985	0.000384169	0.000787025	0.00064566	0.000438821	0.000760064	0.00190236	0.00205907	0.00185776	0.00137861	0.0019508	0.00209623	0.00227195	0.00191194
TG 63:8	0.00197849	0.00198886	0.00122815	0.000953733	0.00250156	0.00176317	0.00182048	0.00287941	0.00601806	0.00532514	0.00482871	0.00431223	0.00342497	0.00392268	0.0042004	0.00387167
TG 63:8	0.000357949	0.000517375	0.000397533	0.00030424	0.000597134	0.000555115	0.000553091	0.000485592	0.00152998	0.00128541	0.0011749	0.000827412	0.000939331	0.000848073	0.000938464	0.000981241
TG 63:8	0.000706224	0.000723491	0.000507052	0.000417035	0.000944671	0.000755677	0.000679418	0.00107405	0.00254719	0.0021333	0.00195209	0.00203092	0.00135099	0.00150507	0.00193371	0.00120439
TG 63:8	0.000536209	0.000632402	0.000200592	0.000497992	0.000986463	0.000611232	0.000860373	0.000918108	0.00280325	0.00253682	0.00245693	0.00215517	0.000895937	0.00102043	0.00103835	0.000715895
TG 63:9	0.00250949	0.00263808	0.00204502	0.00153178	0.00332268	0.00336691	0.00284743	0.00372944	0.010918	0.0100344	0.00911084	0.00771645	0.00418174	0.00458228	0.00430783	0.00446899
TG 64:10	0.104554	0.112357	0.0744222	0.0782714	0.146713	0.0918295	0.118287	0.10684	0.445286	0.388489	0.35443	0.300922	0.13391	0.153057	0.133901	0.123895
TG 64:10	0.0648759	0.0622599	0.0565647	0.0381666	0.0709917	0.099247	0.0563398	0.108273	0.23871	0.280694	0.161013	0.210189	0.0559895	0.0722383	0.0760471	0.0611406
TG 64:10	0.00284575	0.00309381	0.00280012	0.00185741	0.00496183	0.00385854	0.00408177	0.0047664	0.0136944	0.0132733	0.0129951	0.00994332	0.00585118	0.00788199	0.00725008	0.00688577
TG 64:11	0.0166861	0.0204506	0.0145221	0.0117132	0.0284531	0.020476	0.0241945	0.0293897	0.0852194	0.0756771	0.0686007	0.0739231	0.0201543	0.0226449	0.0225012	0.0205354
TG 64:11	0.0203393	0.0219189	0.0204336	0.0175925	0.0309417	0.0227499	0.0246656	0.0308672	0.0763018	0.0733911	0.0649473	0.0702477	0.0240191	0.0461092	0.0287593	0.02777
TG 64:11	0.0235638	0.0328282	0.0231649	0.0171991	0.0251952	0.0166039	0.0189446	0.0210968	0.0867223	0.0718438	0.0688927	0.0656143	0.0507704	0.0683504	0.0563837	0.0550369
TG 64:12	0.00481055	0.0049522	0.00396608	0.00324659	0.00360324	0.00288329	0.00334875	0.00407131	0.013687	0.0129695	0.0119833	0.0104061	0.00440544	0.00440542	0.00547127	0.00379914
TG 64:12	0.284598	0.303791	0.257833	0.21992	0.353904	0.264539	0.265557	0.328727	1.3869	1.34454	1.16858	1.18777	0.19365	0.196106	0.217942	0.155989
TG 64:13	0.057342	0.0597093	0.0406989	0.0376801	0.0500058	0.036787	0.0358989	0.0444497	0.223247	0.198459	0.177069	0.184819	0.0397904	0.0386861	0.0433067	0.0309185
TG 64:13	0.0202601	0.0216666	0.0161005	0.0135036	0.0199746	0.015451	0.0153679	0.0189467	0.0845458	0.0726223	0.0579537	0.0563322	0.00913927	0.00944857	0.0104121	0.00614901
TG 64:13	0.0181279	0.0208403	0.0119071	0.0141748	0.0226442	0.0151573	0.014851	0.0222332	0.0808193	0.0913954	0.0800283	0.0751609	0.03034	0.0271589	0.0321941	0.0250402
TG 64:14	0.0332396	0.0311083	0.0231402	0.0203241	0.0306877	0.0225462	0.0215121	0.0290263	0.141358	0.126787	0.107028	0.118767	0.0254118	0.0290573	0.0344876	0.0242341
TG 64:15	0.00262052	0.00229606	0.00169865	0.0013906	0.00177379	0.00154236	0.00159352	0.00183339	0.0082724	0.00702504	0.00639268	0.00688287	0.00207693	0.00229938	0.00238516	0.00224554
TG 64:15	0.000674485	0.000562945	0.000402459	0.000341856	0.000731234	0.000575622	0.000630283	0.000875849	0.00287987	0.00253867	0.00223873	0.00229509	0.00116313	0.00141575	0.00147168	0.00126739
TG 64:16	0.000472704	0.000447425	0.000339541	0.000321251	0.000695481	0.000719865	0.000629557	0.000829665	0.001853	0.00170018	0.00134836	0.00165794	0.000580766	0.000678506	0.000702115	0.000611357
TG 64:2	0.000948842	0.00103799	0.000723362	0.000726489	0.00118533	0.000813846	0.000908149	0.00115498	0.00194944	0.00154393	0.00146213	0.001534	0.00133936	0.00176297	0.00169977	0.00168039
TG 64:2	0.00127601	0.00123619	0.000860614	0.000778691	0.00166381	0.00161922	0.00148508	0.00200835	0.00242815	0.0021802	0.00190162	0.00207901	0.00224203	0.00269203	0.00249416	0.00231939
TG 64:2	0.00225755	0.00196656	0.00160288	0.00124425	0.00232585	0.00227722	0.00207146	0.00281616	0.00369642	0.00334746	0.00315182	0.0031872	0.002201	0.00255382	0.0026119	0.00243068
TG 64:3	0.0108739	0.0114604	0.00863769	0.00660535	0.0138403	0.0120077	0.0139275	0.018573	0.0283145	0.0248335	0.0215051	0.0187941	0.0247915	0.0265966	0.0292757	0.0267401
TG 64:3	0.0271867	0.0264771	0.0190612	0.016612	0.0281837	0.0229252	0.0207379	0.0300817	0.0443048	0.0399454	0.0370737	0.0390429	0.0264482	0.0329229	0.0361973	0.0278886
TG 64:3	0.000539103	0.000541588	0.000409287	0.000349076	0.000654516	0.000436994	0.000428383	0.000519243	0.00102032	0.00107423	0.00083903	0.000855952	0.0008811	0.00100957	0.000924147	0.000611715
TG 64:3	0.00147221	0.0016815	0.00114935	0.00101762	0.00147455	0.00120605	0.00121698	0.00172449	0.00228255	0.00198154	0.00190359	0.001978	0.00276076	0.00295196	0.00290175	0.00274114
TG 64:4	0.0180269	0.0206985	0.0146125	0.0118662	0.0174414	0.0135729	0.0131993	0.0183917	0.0340948	0.0298257	0.0274388	0.0279196	0.0362153	0.0414358	0.0379521	0.0396968
TG 64:4	0.00228988	0.00212216	0.00160184	0.00136031	0.00229259	0.00211887	0.00193309	0.00238497	0.0036263	0.00306502	0.00278333	0.00265409	0.00362602	0.00428413	0.00393001	0.00410971
TG 64:5	0.0164576	0.0180787	0.0116113	0.010112	0.0172429	0.0138117	0.0130925	0.0186145	0.0317931	0.0280597	0.0255994	0.0246592	0.0344766	0.0357956	0.0365335	0.0333179
TG 64:5	0.0120409	0.0140747	0.00873619	0.00739933	0.0154671	0.0121103	0.011955	0.0165518	0.0382677	0.0339523	0.0327948	0.0302605	0.0382623	0.0395604	0.0414456	0.0368745
TG 64:5	0.0167575	0.0177233	0.0132934	0.0116162	0.0196077	0.0160913	0.0154456	0.0214868	0.0399012	0.0340635	0.0329635	0.0343709	0.0243796	0.0252278	0.0267956	0.0215681
TG 64:5	0.0039563	0.00324187	0.00318333	0.0027895	0.00454844	0.00323523	0.00295517	0.00396128	0.00846751	0.00834804	0.00662935	0.00816094	0.00437236	0.00410563	0.00471023	0.00477816
TG 64:6	0.00599005	0.00665894	0.00517826	0.0041752	0.00911911	0.00743638	0.00733296	0.0095187	0.0183289	0.0169624	0.0127154	0.0133377	0.0122653	0.0155711	0.0134785	0.0140548
TG 64:6	0.131726	0.126402	0.0930197	0.0755654	0.140721	0.126282	0.124467	0.153883	0.387898	0.361366	0.291753	0.306425	0.19023	0.220077	0.212932	0.193369
TG 64:6	0.15229	0.134037	0.110722	0.0960637	0.152712	0.128776	0.126418	0.16943	0.372454	0.339607	0.310383	0.29326	0.0967232	0.111741	0.124292	0.0899304
TG 64:7	0.0332588	0.0413241	0.0287571	0.0220606	0.0320186	0.0241162	0.0255817	0.0362691	0.0999049	0.0860421	0.0795238	0.0901862	0.0741594	0.077085	0.0785281	0.0702691
TG 64:7	0.0163252	0.0225284	0.0169346	0.0124115	0.0191817	0.014615	0.0119043	0.0191692	0.0509876	0.0504655	0.0421974	0.0392928	0.0313976	0.0311327	0.0346144	0.0337807
TG 64:7	0.0293606	0.0288092	0.0211482	0.0179963	0.0244199	0.0185954	0.0187615	0.026392	0.0570505	0.0485377	0.0463957	0.0519351	0.038087	0.0430385	0.0368167	0.037119
TG 64:8	0.0325572	0.042086	0.0255686	0.0208902	0.0377814	0.0295272	0.0290944	0.04022	0.0971985	0.0925223	0.0831758	0.0721484	0.0784113	0.0816107	0.0803367	0.0718858
TG 64:8	0.00974615	0.0123382	0.00664496	0.00712934	0.0132625	0.0103342	0.00905223	0.013598	0.0309588	0.0297392	0.0261691	0.0239278	0.0208762	0.0160973	0.0211704	0.014572
TG 64:8	0.00599033	0.00680809	0.0052095	0.00417019	0.00655165	0.0052144	0.00542693	0.00711903	0.0161689	0.0145997	0.0137012	0.0140449	0.0100574	0.0108498	0.0111835	0.00876716
TG 64:8	0.00821681	0.00931173	0.00701232	0.00554612	0.00871178	0.00695752	0.00657446	0.00999294	0.0198946	0.0179277	0.0168173	0.0179446	0.0165567	0.0169385	0.018187	0.0161343
TG 64:9	0.0662779	0.0592178	0.0493403	0.0417116	0.146308	0.126251	0.129986	0.16097	0.350058	0.327522	0.29786	0.278533	0.0538343	0.0578158	0.0689974	0.0428205
TG 64:9	0.0483954	0.0532754	0.0337785	0.0265668	0.0669772	0.0489602	0.0476652	0.0727057	0.201886	0.188645	0.176542	0.174938	0.109463	0.134281	0.144382	0.119937
TG 64:9	0.0251246	0.0247455	0.0183263	0.015978	0.0313015	0.0226976	0.0216988	0.0297778	0.0947322	0.090447	0.077762	0.0740704	0.0312939	0.0348562	0.0378744	0.0291858
TG 65:11	0.000244579	0.000308254	0.000287486	0.000180211	0.000616764	0.000354926	0.00053898	0.000713939	0.00244509	0.00196737	0.00169415	0.00124009	0.00106968	0.00139307	0.00102101	0.00118061
TG 65:3	0.000266268	0.000393532	0.000264474	0.000190239	0.000276549	0.000264718	0.000185892	0.00026605	0.000316382	0.00032612	0.000277935	0.000336036	0.000226761	0.000286101	0.000270307	0.000247336
TG 65:5	0.000330166	0.000283912	0.000224987	0.000186708	0.000339771	0.000220068	0.000275965	0.00033543	0.000710405	0.000612906	0.000572371	0.000582968	0.000166596	0.000207559	0.000215784	0.000184812
TG 65:6	0.0040544	0.00412608	0.00283484	0.00242203	0.0047413	0.00350687	0.003462	0.00476632	0.00964893	0.00856537	0.00822513	0.00747064	0.00565035	0.00628376	0.00691194	0.00571446
TG 65:6	0.00162859	0.00166985	0.00118098	0.00109862	0.00164458	0.0013064	0.00130687	0.00167796	0.00337719	0.00318892	0.00291525	0.00291505	0.00142556	0.00147495	0.00153904	0.00127129
TG 66:10	0.0451252	0.0474302	0.0330355	0.02615	0.0608704	0.0423237	0.0425346	0.0593076	0.247448	0.224762	0.206806	0.200025	0.0644291	0.0746018	0.0868262	0.0632106
TG 66:10	0.00954011	0.0111103	0.00750126	0.00620395	0.0107198	0.00967336	0.00943695	0.012245	0.0436427	0.044012	0.0372056	0.0315746	0.0205963	0.0206925	0.0232654	0.0193228
TG 66:11	0.00180072	0.00171879	0.00120886	0.000905008	0.00259949	0.00226045	0.00281407	0.00266713	0.00870188	0.01016	0.010101	0.0076827	0.0040566	0.00375533	0.00398605	0.0039527
TG 66:12	0.0522772	0.0595469	0.0427246	0.0372942	0.115103	0.0863437	0.0867192	0.109804	0.437787	0.400425	0.351661	0.397479	0.0782467	0.0987026	0.0900998	0.0776303
TG 66:12	0.00380993	0.00516463	0.00401498	0.00277141	0.00535583	0.0044842	0.00487846	0.00570767	0.0206731	0.0216315	0.0142003	0.0160011	0.0113482	0.0131087	0.0112967	0.00996389
TG 66:13	0.0121457	0.014032	0.0107218	0.00824015	0.0170797	0.0125444	0.0131306	0.0178315	0.0732925	0.0708773	0.0630269	0.0577026	0.0220382	0.0226954	0.0250816	0.0199737
TG 66:14	0.00841483	0.0107651	0.00633482	0.00608325	0.013016	0.00993375	0.00922384	0.0130246	0.054043	0.0521272	0.0466218	0.0439468	0.020187	0.0195331	0.021372	0.0166952
TG 66:15	0.00136547	0.00126124	0.000851546	0.000730699	0.00134823	0.000982097	0.000940249	0.00133815	0.00605421	0.00513439	0.00459105	0.00478553	0.00249969	0.0026513	0.00309168	0.00280232
TG 66:15	0.00144509	0.00162565	0.000896703	0.000718989	0.00150754	0.00102119	0.0011062	0.00146405	0.00750568	0.00734293	0.00618905	0.0056797	0.00295195	0.00279606	0.00318512	0.00255478
TG 66:3	0.0030684	0.00275651	0.00190491	0.00172866	0.00360717	0.00340738	0.00280429	0.00451007	0.00579879	0.00580218	0.00410334	0.00572827	0.00553253	0.00617116	0.00567731	0.00593532
TG 66:3	0.00705952	0.00681067	0.00538822	0.00462934	0.00465568	0.00409523	0.00389348	0.0052973	0.00974942	0.00886877	0.00716389	0.0083737	0.00516204	0.00589549	0.00595448	0.00550087
TG 66:4	0.00128908	0.00136768	0.000958256	0.000757997	0.00100203	0.000761561	0.000798627	0.00110182	0.00197207	0.00205152	0.00195346	0.00182458	0.00207028	0.0021415	0.0022606	0.00186635
TG 66:5	0.00593477	0.00735624	0.00638682	0.00472578	0.00857357	0.00493317	0.00614575	0.00742476	0.014646	0.0142944	0.0128738	0.00601593	0.00754341	0.00836113	0.00705675	0.00577462
TG 66:5	0.00371488	0.00424957	0.00276988	0.00220259	0.00383637	0.00313837	0.00301554	0.0042847	0.00814273	0.0070291	0.00631394	0.00609406	0.0115962	0.0141609	0.0128649	0.0145131
TG 66:5	0.00252541	0.00246505	0.00173863	0.00148778	0.00366903	0.00322472	0.00319037	0.00378298	0.00850235	0.00766159	0.00679148	0.00640952	0.00505933	0.00586324	0.00560112	0.00559862
TG 66:5	0.0120975	0.0115068	0.00851404	0.0071469	0.0163079	0.0139007	0.0137052	0.0180868	0.0366093	0.0315077	0.0296801	0.0286354	0.0149225	0.01705	0.0186007	0.0150394
TG 66:6	0.00342318	0.00387002	0.00271995	0.00224544	0.00734954	0.00566962	0.00532495	0.00690014	0.0116452	0.00976108	0.00884048	0.00888922	0.0067631	0.00591014	0.00648775	0.00500945
TG 66:6	0.0833019	0.0943724	0.0626405	0.0557989	0.111037	0.0891811	0.0861834	0.116614	0.3006	0.269939	0.250267	0.256741	0.131529	0.132906	0.145158	0.11713
TG 66:6	0.00697059	0.00391104	0.00627531	0.00467386	0.00645965	0.00419722	0.00400688	0.00302095	0.0204247	0.011456	0.00807443	0.00835045	0.00608427	0.00638359	0.00860436	0.00573389
TG 66:6	0.0181846	0.0187314	0.0151311	0.0126075	0.0187424	0.0148623	0.014168	0.0190691	0.0467865	0.0416546	0.0381262	0.0423927	0.0175726	0.0187533	0.0194322	0.0167504
TG 66:7	0.0136849	0.0145284	0.0103546	0.00822143	0.0116122	0.00958523	0.00977399	0.0126572	0.0370427	0.0361086	0.0280187	0.0294009	0.0219368	0.0265255	0.0242849	0.0234213
TG 66:7	0.0169213	0.015997	0.0118789	0.0095293	0.0160016	0.0135807	0.0142751	0.019762	0.0527106	0.0450899	0.0422143	0.039231	0.0312151	0.0352221	0.0332403	0.0323807
TG 66:7	0.0139466	0.0134487	0.00928178	0.00746093	0.0127866	0.0107354	0.0102566	0.0137432	0.0356613	0.0303658	0.0306911	0.0254347	0.0192159	0.0212395	0.0239522	0.0187569
TG 66:7	0.00372386	0.00371962	0.00241057	0.0021079	0.0045822	0.00335602	0.00323132	0.00464048	0.0109472	0.00985197	0.00930782	0.00851247	0.00878167	0.00937463	0.0101241	0.00932566
TG 66:8	0.0036701	0.00455989	0.00325579	0.00249922	0.00420166	0.00359299	0.00388442	0.00465504	0.0129675	0.0113341	0.0100187	0.0097364	0.00778211	0.0110032	0.00831036	0.00856464
TG 66:8	0.00556435	0.00552695	0.00391193	0.00312182	0.00581723	0.0052451	0.00527306	0.00664843	0.0165259	0.014252	0.0122516	0.0115442	0.00995962	0.0112119	0.0108272	0.0105285
TG 66:8	0.00188925	0.00158328	0.00134647	0.00128449	0.00248183	0.00175948	0.00175325	0.00205635	0.00550997	0.00487588	0.00417603	0.00468495	0.00070827	0.000733572	0.000925327	0.000606158
TG 66:9	0.0118085	0.0136451	0.00883314	0.00785231	0.0257545	0.0199062	0.0197439	0.0253432	0.058792	0.0542863	0.0463663	0.0473215	0.0246941	0.0249054	0.0254306	0.02278
TG 66:9	0.00562294	0.00661784	0.00387546	0.00355703	0.00892444	0.00679559	0.00679114	0.00961421	0.0265762	0.0238891	0.0230703	0.0220369	0.0160269	0.0144044	0.0185894	0.011012
TG 66:9	0.00157269	0.00225926	0.00153697	0.00115535	0.0026714	0.00191518	0.00190334	0.00243905	0.00689499	0.00710156	0.00679196	0.00591299	0.00354191	0.00402752	0.00282493	0.00557145
TG 66:9	0.0154482	0.0162206	0.0132257	0.0106516	0.0211939	0.0168194	0.0164463	0.0209656	0.0706602	0.0640561	0.0573386	0.0656418	0.0180714	0.0180776	0.0210726	0.0152542
TG 68:10	0.00420338	0.00520987	0.00382439	0.00313953	0.0040397	0.00328372	0.00304257	0.00401886	0.0144524	0.0132898	0.01218	0.0146722	0.00612603	0.00700821	0.00763742	0.00629782
TG 68:11	0.00483582	0.0055854	0.00338216	0.00282981	0.00696552	0.00495232	0.00459977	0.00662792	0.0270433	0.0254481	0.0232417	0.0207984	0.0125635	0.0125522	0.0140823	0.0112827
TG 68:12	0.000460592	0.000116778	0.000155769	0.000104544	0.00776206	0.00670739	0.0071154	0.00673731	0.01508	0.0133714	0.0144065	0.010419	0.00110878	0.00144692	0.00144931	0.00113972
TG 68:3	0.00182282	0.0017052	0.00115782	0.0011427	0.00303644	0.00245037	0.00218571	0.00286942	0.00395263	0.00316023	0.00266689	0.00395974	0.00257874	0.00287479	0.00311803	0.0032518
TG 68:6	0.00243015	0.00238546	0.00183268	0.00166035	0.00548804	0.00494887	0.00455813	0.00569431	0.0104498	0.00936419	0.00759578	0.00810065	0.00391459	0.00442506	0.00391403	0.00367502
TG 68:6	0.00932936	0.00909659	0.00640254	0.00537959	0.010162	0.00907513	0.00899247	0.0107597	0.0311388	0.0286936	0.0251177	0.0256678	0.0119112	0.0138469	0.0136634	0.0129551
TG 68:6	0.00245377	0.00175796	0.0013169	0.00152404	0.00154758	0.00111823	0.00090972	0.0015148	0.00376434	0.00279657	0.00297498	0.00323111	0.000871884	0.000832251	0.00118338	0.000812101
TG 68:7	0.00479605	0.0057018	0.00378436	0.00329443	0.00315019	0.00234795	0.00228624	0.00301381	0.0094754	0.00827586	0.0075952	0.00777309	0.00524533	0.00529087	0.00558354	0.00469152
TG 68:8	0.00264238	0.00263996	0.00200165	0.00169035	0.00355595	0.00286773	0.00288075	0.00367624	0.0101531	0.00854709	0.00846223	0.0067288	0.00543677	0.00612238	0.00677237	0.00618564
TG 68:9	0.00121564	0.00127899	0.000912412	0.000632884	0.00183074	0.00108832	0.00119686	0.00163012	0.00623454	0.00355846	0.00394463	0.0025799	0.0034005	0.00290625	0.00284329	0.00374552
TG 68:9	0.00453371	0.00491985	0.0034436	0.00289487	0.00934822	0.00735739	0.00746883	0.00989894	0.0304703	0.026006	0.0214031	0.0228645	0.0115489	0.0134355	0.0127599	0.0120042
TG 68:9	0.011877	0.0108151	0.00825199	0.00684226	0.015859	0.0143323	0.013843	0.0156948	0.0625329	0.0573505	0.0464571	0.0513721	0.0102738	0.011941	0.0121921	0.00962312
TG 68:9	0.00194082	0.00162976	0.00139543	0.001214	0.00164014	0.0013775	0.0014187	0.00176215	0.00621708	0.00571297	0.00514791	0.00499663	0.000984355	0.00107477	0.00137558	0.000906764
TG 70:10	0.00215527	0.00260235	0.0018162	0.0014837	0.00247939	0.00194768	0.00204826	0.00254684	0.0109518	0.00883592	0.00780347	0.00834285	0.00388638	0.00459015	0.00399	0.00398617
TG 70:10	0.00295718	0.00300622	0.00226208	0.00209565	0.00185886	0.00136112	0.00144851	0.00190194	0.00805387	0.00771056	0.00577599	0.00653217	0.00204091	0.00230413	0.00230143	0.00235855
TG 70:10	0.000312798	0.000399935	0.000311396	0.000184442	0.000589412	0.000618858	0.000529763	0.000465052	0.00207978	0.00244188	0.00180994	0.00184627	0.00123984	0.00125544	0.00119821	0.0011073
TG 70:10	0.000801526	0.000712674	0.000558887	0.000399439	0.00109083	0.00114136	0.000921708	0.00130317	0.00411796	0.00398752	0.00302984	0.00328487	0.0012955	0.00161296	0.00156491	0.00162369
TG 70:10	0.000718544	0.00072233	0.000486122	0.000422506	0.00098268	0.000756361	0.000775591	0.00108078	0.00459312	0.00386673	0.00395172	0.00305924	0.00093649	0.00122342	0.00117264	0.000996406
TG 70:6	0.00242244	0.0026141	0.001976	0.00161303	0.0019561	0.00157028	0.00148944	0.00203273	0.00632578	0.00573374	0.00508861	0.0056654	0.00219325	0.00250995	0.00254222	0.00245809
TG 70:6	0.000406886	0.00032299	0.000230291	0.000229107	0.000117001	0.000129504	8.38e-05	0.000133203	0.000551371	0.000574807	0.000475839	0.000563038	0.000133599	0.000172702	0.000137797	0.000147483
TG 70:7	0.000505586	0.00043578	0.000348079	0.000385749	0.000339879	0.000319123	0.000303433	0.000456673	0.00122784	0.00122585	0.000810139	0.000943651	0.0005321	0.000652799	0.000671042	0.000636777
TG 70:7	0.00161542	0.00170453	0.00112876	0.000961564	0.00216264	0.00182701	0.00180891	0.002131	0.00698618	0.00605717	0.00557583	0.00555534	0.00316275	0.00355872	0.00350822	0.00336598
TG 70:9	0.00305127	0.0033621	0.0022207	0.00185384	0.00708851	0.0055319	0.00552168	0.0071643	0.0198489	0.0175427	0.016188	0.015802	0.00688237	0.00698593	0.00739591	0.00633611
TG 70:9	0.0012697	0.00143168	0.00097211	0.000841028	0.00155659	0.00125422	0.00128155	0.00151932	0.00623017	0.00563361	0.0049993	0.00569898	0.00130399	0.00130406	0.00144797	0.00117804
TG 72:10	0.00162965	0.00179555	0.00125962	0.00103867	0.00126301	0.000885984	0.000814817	0.00111313	0.0053407	0.00469707	0.00421296	0.00422579	0.00173764	0.00192726	0.00212955	0.00174416

## Sheet: FigS1E
lipid	FC(KO/WT)	log2(FC(KO/WT))	p value	- log10 p	fatty acid
TG 72:10	0.46128	-1.1163	0.003285	2.4834	non-significant
TG 72:10	0.46128	-1.1163	0.003285	2.4834	PUFA
TG 70:9.1	1.0079	0.011396	0.93306	0.030091	non-significant
TG 70:9	1.969	0.97745	0.003603	2.4434	non-significant
TG 70:7.1	1.066	0.092259	0.54283	0.26533	non-significant
TG 70:7	0.49937	-1.0018	0.00356	2.4486	non-significant
TG 70:7	0.49937	-1.0018	0.00356	2.4486	PUFA
TG 70:6.1	0.27385	-1.8686	0.001144	2.9416	non-significant
TG 70:6.1	0.27385	-1.8686	0.001144	2.9416	PUFA
TG 70:6	0.68669	-0.54228	0.025709	1.5899	non-significant
TG 70:10.4	0.98769	-0.01787	0.99062	0.004091	non-significant
TG 70:10.3	1.3528	0.43596	0.086194	1.0645	non-significant
TG 70:10.2	1.7116	0.77537	0.009361	2.0287	non-significant
TG 70:10.1	0.51421	-0.95956	0.00378	2.4225	non-significant
TG 70:10	0.86005	-0.21751	0.2671	0.57332	non-significant
TG 68:9.3	0.82764	-0.27293	0.096508	1.0154	non-significant
TG 68:9.2	1.2163	0.28255	0.16664	0.77822	non-significant
TG 68:9.1	1.7478	0.80558	0.005212	2.283	non-significant
TG 68:9	1.3264	0.40757	0.026329	1.5796	non-significant
TG 68:8	1.1134	0.15492	0.37809	0.4224	non-significant
TG 68:7	0.54753	-0.869	0.003981	2.4	non-significant
TG 68:6.2	0.55114	-0.8595	0.003285	2.4834	non-significant
TG 68:6.1	1.0122	0.017458	0.85015	0.070503	non-significant
TG 68:6	2.0207	1.0148	0.001661	2.7797	non-significant
TG 68:6	2.0207	1.0148	0.001661	2.7797	PUFA
TG 68:3	1.6482	0.72091	0.00342	2.466	non-significant
TG 68:12	11.533	3.5277	5.95e-05	4.2255	non-significant
TG 68:12	11.533	3.5277	5.95e-05	4.2255	PUFA
TG 68:11	1.0543	0.076312	0.68377	0.16509	non-significant
TG 68:10	0.79438	-0.33211	0.10871	0.96371	non-significant
TG 66:9.3	1.1769	0.235	0.14856	0.82811	non-significant
TG 66:9.2	1.3293	0.41071	0.19865	0.70192	non-significant
TG 66:9.1	1.4518	0.53787	0.024216	1.6159	non-significant
TG 66:9	1.6774	0.7462	0.006528	2.1852	non-significant
TG 66:8.2	1.0344	0.04873	0.78978	0.10249	non-significant
TG 66:8.1	0.96585	-0.05013	0.90046	0.045537	non-significant
TG 66:8	1.036	0.051067	0.73524	0.13357	non-significant
TG 66:7.3	1.064	0.089462	0.65062	0.18667	non-significant
TG 66:7.2	0.83425	-0.26144	0.3014	0.52086	non-significant
TG 66:7.1	0.90369	-0.1461	0.68539	0.16406	non-significant
TG 66:7	0.76829	-0.38027	0.113	0.94693	non-significant
TG 66:6.3	0.8992	-0.15329	0.31877	0.49653	non-significant
TG 66:6.2	0.97233	-0.04048	0.80543	0.09397	non-significant
TG 66:6.1	1.1099	0.15042	0.34525	0.46187	non-significant
TG 66:6	1.6698	0.73968	0.013248	1.8779	non-significant
TG 66:5.3	1.2499	0.32179	0.11676	0.93271	non-significant
TG 66:5.2	1.3989	0.48428	0.044269	1.3539	non-significant
TG 66:5.1	0.93254	-0.10076	0.68377	0.16509	non-significant
TG 66:5	0.84615	-0.24101	0.38407	0.41559	non-significant
TG 66:4	0.74568	-0.42337	0.11041	0.95699	non-significant
TG 66:3.1	0.71375	-0.4865	0.044222	1.3544	non-significant
TG 66:3	1.3657	0.44966	0.028278	1.5486	non-significant
TG 66:15.1	0.82225	-0.28235	0.21925	0.65905	non-significant
TG 66:15	0.76742	-0.38191	0.13018	0.88544	non-significant
TG 66:14	1.1163	0.1587	0.40841	0.3889	non-significant
TG 66:13	1.1	0.13745	0.33103	0.48013	non-significant
TG 66:12.1	1.1016	0.13962	0.4047	0.39286	non-significant
TG 66:12	1.7697	0.82353	0.002527	2.5974	non-significant
TG 66:11	1.083	0.11508	0.61336	0.21228	non-significant
TG 66:10.1	1.1186	0.16173	0.44957	0.3472	non-significant
TG 66:10	0.97909	-0.03049	0.98085	0.008399	non-significant
TG 65:6.1	0.96788	-0.04711	0.78632	0.1044	non-significant
TG 65:6	0.98528	-0.02139	0.9756	0.010728	non-significant
TG 65:5	0.79455	-0.33178	0.1417	0.84862	non-significant
TG 65:3	0.80623	-0.31074	0.084126	1.0751	non-significant
TG 65:11	2.0409	1.0292	0.002108	2.6762	non-significant
TG 65:11	2.0409	1.0292	0.002108	2.6762	PUFA
TG 64:9.2	1.0762	0.10595	0.5906	0.2287	non-significant
TG 64:9.1	1.2446	0.3157	0.13896	0.85711	non-significant
TG 64:9	1.9175	0.93919	0.002499	2.6023	non-significant
TG 64:8.3	0.90323	-0.14683	0.40186	0.39593	non-significant
TG 64:8.2	0.99572	-0.00619	0.98118	0.008251	non-significant
TG 64:8.1	1.0878	0.12141	0.57086	0.24347	non-significant
TG 64:8	1.0152	0.021733	0.89106	0.050093	non-significant
TG 64:7.2	0.7585	-0.39877	0.020554	1.6871	non-significant
TG 64:7.1	0.91248	-0.13213	0.54798	0.26124	non-significant
TG 64:7	0.85292	-0.22953	0.23532	0.62835	non-significant
TG 64:6.2	0.95261	-0.07004	0.77325	0.11168	non-significant
TG 64:6.1	1.0323	0.045804	0.73989	0.13084	non-significant
TG 64:6	1.251	0.32308	0.10191	0.99176	non-significant
TG 64:5.3	0.94277	-0.08503	0.3806	0.41953	non-significant
TG 64:5.2	1.0684	0.095482	0.49474	0.30562	non-significant
TG 64:5.1	1.0986	0.13565	0.45945	0.33776	non-significant
TG 64:5	1.02	0.02853	0.86305	0.063966	non-significant
TG 64:4.1	1.0235	0.033452	0.7786	0.10868	non-significant
TG 64:4	0.90177	-0.14917	0.42294	0.37372	non-significant
TG 64:3.3	1.0169	0.024224	0.8524	0.069356	non-significant
TG 64:3.2	0.98468	-0.02227	0.99008	0.00433	non-significant
TG 64:3.1	1.011	0.015757	0.89242	0.049429	non-significant
TG 64:3	1.5385	0.62154	0.002787	2.5548	non-significant
TG 64:2.2	1.2973	0.37553	0.068254	1.1659	non-significant
TG 64:2.1	1.4213	0.50721	0.053184	1.2742	non-significant
TG 64:2	1.0771	0.10717	0.5856	0.2324	non-significant
TG 64:16	1.5852	0.66465	0.009396	2.027	non-significant
TG 64:15.1	1.0298	0.042369	0.7849	0.10518	non-significant
TG 64:15	0.66367	-0.59146	0.015667	1.805	non-significant
TG 64:14	0.76185	-0.39241	0.113	0.94693	non-significant
TG 64:13.2	0.99232	-0.01113	0.89589	0.047746	non-significant
TG 64:13.1	0.80534	-0.31233	0.10871	0.96371	non-significant
TG 64:13	0.73352	-0.44709	0.048989	1.3099	non-significant
TG 64:12.1	1.0214	0.030561	0.78978	0.10249	non-significant
TG 64:12	0.69046	-0.53438	0.021233	1.673	non-significant
TG 64:11.2	0.66778	-0.58255	0.003285	2.4834	non-significant
TG 64:11.1	1.2422	0.3129	0.17835	0.74873	non-significant
TG 64:11	1.3275	0.40868	0.016692	1.7775	non-significant
TG 64:10.2	1.1512	0.20311	0.47064	0.32731	non-significant
TG 64:10.1	1.041	0.057996	0.92267	0.034955	non-significant
TG 64:10	1.1651	0.22045	0.34286	0.46489	non-significant
TG 63:9	1.1892	0.25005	0.23779	0.6238	non-significant
TG 63:8.3	1.5539	0.63593	0.014045	1.8525	non-significant
TG 63:8.2	1.0504	0.070934	0.89654	0.047432	non-significant
TG 63:8.1	1.2882	0.36538	0.32893	0.4829	non-significant
TG 63:8	1.1299	0.17624	0.41467	0.3823	non-significant
TG 63:7	0.94324	-0.08431	0.76618	0.11567	non-significant
TG 63:6.1	0.80494	-0.31304	0.1343	0.87193	non-significant
TG 63:6	0.95357	-0.06859	0.71014	0.14866	non-significant
TG 63:5.2	0.90524	-0.14363	0.3526	0.45271	non-significant
TG 63:5.1	1.0183	0.02619	0.88465	0.053228	non-significant
TG 63:5	1.0079	0.011335	0.90046	0.045537	non-significant
TG 63:3	1.1315	0.17818	0.28534	0.54464	non-significant
TG 63:2.1	0.89334	-0.16272	0.30443	0.51652	non-significant
TG 63:2	1.2956	0.3736	0.10958	0.96028	non-significant
TG 63:12	0.60232	-0.73139	0.34097	0.46728	non-significant
TG 63:11	1.1421	0.19168	0.40064	0.39725	non-significant
TG 63:10	0.72205	-0.46983	0.013575	1.8672	non-significant
TG 62:9.1	1.2878	0.36489	0.089111	1.0501	non-significant
TG 62:9	1.1182	0.16116	0.29567	0.52919	non-significant
TG 62:8.2	1.1074	0.14721	0.54099	0.26681	non-significant
TG 62:8.1	1.1807	0.23966	0.24506	0.61072	non-significant
TG 62:8	0.81476	-0.29555	0.26291	0.5802	non-significant
TG 62:7.1	0.85682	-0.22294	0.34465	0.46262	non-significant
TG 62:7	0.77365	-0.37025	0.15124	0.82033	non-significant
TG 62:6.2	0.90379	-0.14594	0.3005	0.52215	non-significant
TG 62:6.1	1.0069	0.00996	0.89146	0.049899	non-significant
TG 62:6	1.4861	0.57156	0.007904	2.1021	non-significant
TG 62:5.2	0.95833	-0.06141	0.89589	0.047746	non-significant
TG 62:5.1	0.88739	-0.17236	0.41255	0.38452	non-significant
TG 62:5	0.8003	-0.3214	0.10438	0.98139	non-significant
TG 62:4.1	0.83349	-0.26277	0.24246	0.61537	non-significant
TG 62:4	0.92502	-0.11245	0.71771	0.14405	non-significant
TG 62:3	1.1345	0.18205	0.20412	0.69012	non-significant
TG 62:2.2	1.2292	0.29778	0.23908	0.62145	non-significant
TG 62:2.1	1.2398	0.31015	0.10795	0.96678	non-significant
TG 62:2	1.3505	0.43349	0.042237	1.3743	non-significant
TG 62:14	0.5907	-0.75951	0.008116	2.0907	non-significant
TG 62:13.2	0.60087	-0.73487	0.01832	1.7371	non-significant
TG 62:13.1	0.68547	-0.54484	0.057367	1.2413	non-significant
TG 62:13	0.52268	-0.936	0.002663	2.5747	non-significant
TG 62:12.2	0.81488	-0.29534	0.18729	0.72747	non-significant
TG 62:12.1	0.75553	-0.40445	0.080078	1.0965	non-significant
TG 62:12	0.52598	-0.92692	0.00342	2.466	non-significant
TG 62:11.1	0.7057	-0.50288	0.010899	1.9626	non-significant
TG 62:11	0.66954	-0.57875	0.008578	2.0666	non-significant
TG 62:10.2	1.1214	0.16532	0.3398	0.46877	non-significant
TG 62:10.1	1.2113	0.2766	0.069416	1.1585	non-significant
TG 62:10	0.73248	-0.44914	0.017972	1.7454	non-significant
TG 62:1	1.4375	0.52356	0.022391	1.6499	non-significant
TG 61:9.2	0.88184	-0.18141	0.25115	0.60007	non-significant
TG 61:9.1	1.2456	0.31687	0.30406	0.51705	non-significant
TG 61:9	1.3797	0.46436	0.15153	0.81949	non-significant
TG 61:8.1	0.91606	-0.12649	0.60403	0.21894	non-significant
TG 61:8	1.2462	0.31755	0.067039	1.1737	non-significant
TG 61:7.1	0.82132	-0.28398	0.24648	0.60822	non-significant
TG 61:7	0.87712	-0.18915	0.43228	0.36423	non-significant
TG 61:6.2	0.75694	-0.40175	0.017164	1.7654	non-significant
TG 61:6.1	0.87532	-0.19211	0.3014	0.52086	non-significant
TG 61:6	1.5684	0.64931	0.065969	1.1807	non-significant
TG 61:5.2	0.83807	-0.25487	0.20386	0.69066	non-significant
TG 61:5.1	0.93864	-0.09136	0.5993	0.22236	non-significant
TG 61:5	0.91392	-0.12987	0.44746	0.34924	non-significant
TG 61:4.1	0.78878	-0.34231	0.16578	0.78048	non-significant
TG 61:4	0.69103	-0.53317	0.25246	0.59781	non-significant
TG 61:3.1	1.0371	0.052592	0.80804	0.092568	non-significant
TG 61:3	1.0226	0.03229	0.8524	0.069356	non-significant
TG 61:2.2	1.0264	0.037575	0.78224	0.10666	non-significant
TG 61:2.1	1.152	0.20416	0.21509	0.66738	non-significant
TG 61:2	1.1751	0.23275	0.12767	0.89391	non-significant
TG 61:12	0.55135	-0.85895	0.006858	2.1638	non-significant
TG 61:10.2	0.69381	-0.5274	0.001145	2.9412	non-significant
TG 61:10.1	0.80947	-0.30495	0.52985	0.27584	non-significant
TG 61:10	0.65162	-0.6179	0.067154	1.1729	non-significant
TG 60:9.2	1.1478	0.19885	0.13568	0.86749	non-significant
TG 60:9.1	1.0078	0.011239	0.89654	0.047432	non-significant
TG 60:9	0.67063	-0.57641	0.003769	2.4238	non-significant
TG 60:8.1	1.3229	0.40372	0.023439	1.6301	non-significant
TG 60:8	0.65299	-0.61488	0.015762	1.8024	non-significant
TG 60:7	0.90549	-0.14323	0.5925	0.22731	non-significant
TG 60:6.2	0.92796	-0.10787	0.54923	0.26024	non-significant
TG 60:6.1	1.0092	0.013187	0.90046	0.045537	non-significant
TG 60:6	1.664	0.73463	0.012194	1.9139	non-significant
TG 60:5.4	0.89947	-0.15286	0.33533	0.47453	non-significant
TG 60:5.3	1.0042	0.006031	0.91165	0.04017	non-significant
TG 60:5.2	1.4945	0.57965	0.008195	2.0865	non-significant
TG 60:5.1	0.69357	-0.5279	0.066317	1.1784	non-significant
TG 60:5	0.66995	-0.57788	0.040716	1.3902	non-significant
TG 60:4.2	0.68743	-0.54071	0.19622	0.70726	non-significant
TG 60:4.1	0.72786	-0.45827	0.0255	1.5935	non-significant
TG 60:4	0.70944	-0.49525	0.057736	1.2386	non-significant
TG 60:3	1.0119	0.01702	0.88034	0.055351	non-significant
TG 60:2.1	0.99745	-0.00369	0.98669	0.005821	non-significant
TG 60:2	1.2563	0.32922	0.039668	1.4016	non-significant
TG 60:13	0.61232	-0.70764	0.007797	2.1081	non-significant
TG 60:12	0.49845	-1.0045	0.002305	2.6374	non-significant
TG 60:12	0.49845	-1.0045	0.002305	2.6374	PUFA
TG 60:11.1	0.61291	-0.70624	0.010036	1.9984	non-significant
TG 60:11	0.52426	-0.93164	0.004565	2.3406	non-significant
TG 60:10.2	0.68354	-0.54889	0.007364	2.1329	non-significant
TG 60:10.1	0.54316	-0.88054	0.001665	2.7785	non-significant
TG 60:10	0.78871	-0.34244	0.1177	0.92922	non-significant
TG 60:1.1	1.7415	0.8003	0.00212	2.6737	non-significant
TG 60:1	1.613	0.68977	0.011633	1.9343	non-significant
TG 59:9.1	0.65928	-0.60103	0.000539	3.2684	non-significant
TG 59:9	0.60758	-0.71884	0.004162	2.3807	non-significant
TG 59:8.1	0.86243	-0.21352	0.12437	0.90528	non-significant
TG 59:8	1.0908	0.12539	0.27127	0.5666	non-significant
TG 59:7.1	0.61482	-0.70176	0.011932	1.9233	non-significant
TG 59:7	0.79111	-0.33806	0.2538	0.5955	non-significant
TG 59:6.1	0.76868	-0.37955	0.078095	1.1074	non-significant
TG 59:6	0.89704	-0.15675	0.48283	0.3162	non-significant
TG 59:5.2	0.74899	-0.41699	0.007054	2.1516	non-significant
TG 59:5.1	0.92032	-0.11979	0.46219	0.33518	non-significant
TG 59:5	1.0223	0.031788	0.85926	0.065875	non-significant
TG 59:4.1	0.74981	-0.41541	0.048989	1.3099	non-significant
TG 59:4	0.93948	-0.09006	0.72258	0.14111	non-significant
TG 59:3	0.86176	-0.21464	0.34253	0.4653	non-significant
TG 59:2.2	0.92744	-0.10867	0.40906	0.38821	non-significant
TG 59:2.1	1.0898	0.12406	0.47678	0.32168	non-significant
TG 59:2	1.1279	0.17363	0.37909	0.42126	non-significant
TG 59:11	0.49877	-1.0035	0.003432	2.4645	non-significant
TG 59:11	0.49877	-1.0035	0.003432	2.4645	PUFA
TG 59:10.1	0.67334	-0.57059	0.05456	1.2631	non-significant
TG 59:10	0.4926	-1.0215	0.00439	2.3575	non-significant
TG 59:10	0.4926	-1.0215	0.00439	2.3575	PUFA
TG 58:9.1	0.7566	-0.40239	0.032285	1.491	non-significant
TG 58:9	0.5833	-0.77769	0.0074	2.1308	non-significant
TG 58:8.2	1.3918	0.47696	0.000982	3.0077	non-significant
TG 58:8.1	0.84939	-0.2355	0.055271	1.2575	non-significant
TG 58:8	0.60461	-0.72594	0.001157	2.9368	non-significant
TG 58:7.4	0.7359	-0.44241	0.02532	1.5965	non-significant
TG 58:7.3	0.47448	-1.0756	0.000627	3.2027	non-significant
TG 58:7.3	0.47448	-1.0756	0.000627	3.2027	PUFA
TG 58:7.2	0.75226	-0.4107	0.028746	1.5414	non-significant
TG 58:7.1	1.1625	0.21725	0.036281	1.4403	non-significant
TG 58:7	0.59963	-0.73787	0.001788	2.7476	non-significant
TG 58:6.1	1.1722	0.22925	0.19927	0.70056	non-significant
TG 58:6	1.1762	0.23414	0.17704	0.75193	non-significant
TG 58:5.3	0.76394	-0.38846	0.037503	1.4259	non-significant
TG 58:5.2	1.1046	0.14352	0.53892	0.26848	non-significant
TG 58:5.1	1.0285	0.040496	0.83357	0.079057	non-significant
TG 58:5	0.59928	-0.7387	0.018973	1.7219	non-significant
TG 58:4.1	0.72739	-0.4592	0.057836	1.2378	non-significant
TG 58:4	0.62092	-0.68751	0.012194	1.9139	non-significant
TG 58:3	0.94121	-0.08741	0.60003	0.22183	non-significant
TG 58:2.1	0.87591	-0.19115	0.34525	0.46187	non-significant
TG 58:2	1.1305	0.177	0.33343	0.47699	non-significant
TG 58:11.2	0.69987	-0.51484	0.012065	1.9185	non-significant
TG 58:11.1	0.53018	-0.91544	0.004464	2.3503	non-significant
TG 58:11	0.33986	-1.557	0.001609	2.7934	non-significant
TG 58:11	0.33986	-1.557	0.001609	2.7934	PUFA
TG 58:10.1	0.42736	-1.2265	0.001593	2.7977	non-significant
TG 58:10.1	0.42736	-1.2265	0.001593	2.7977	PUFA
TG 58:10	0.45879	-1.1241	0.001622	2.7901	non-significant
TG 58:10	0.45879	-1.1241	0.001622	2.7901	PUFA
TG 58:1.2	1.321	0.40168	0.71079	0.14826	non-significant
TG 58:1.1	1.1921	0.25354	0.089333	1.049	non-significant
TG 58:1	1.5018	0.58665	0.005556	2.2552	non-significant
TG 57:9.1	0.6196	-0.6906	0.062151	1.2066	non-significant
TG 57:9	0.48304	-1.0498	0.002215	2.6547	non-significant
TG 57:9	0.48304	-1.0498	0.002215	2.6547	PUFA
TG 57:8.2	0.67519	-0.56664	0.001654	2.7814	non-significant
TG 57:8.1	0.5557	-0.84762	0.001652	2.782	non-significant
TG 57:8	0.66184	-0.59544	0.020334	1.6918	non-significant
TG 57:7.2	0.63581	-0.65332	0.61288	0.21263	non-significant
TG 57:7.1	0.56672	-0.8193	0.3806	0.41953	non-significant
TG 57:7	0.54493	-0.87587	0.008403	2.0756	non-significant
TG 57:6.1	0.74794	-0.41901	0.025247	1.5978	non-significant
TG 57:6	0.70314	-0.50812	0.011522	1.9385	non-significant
TG 57:5.2	0.79485	-0.33125	0.078456	1.1054	non-significant
TG 57:5.1	0.89463	-0.16064	0.39603	0.40227	non-significant
TG 57:5	1.1787	0.23719	0.18225	0.73932	non-significant
TG 57:4.2	0.95155	-0.07164	0.80485	0.094287	non-significant
TG 57:4.1	0.72528	-0.46338	0.075724	1.1208	non-significant
TG 57:4	0.74688	-0.42105	0.1174	0.93034	non-significant
TG 57:3.1	0.76505	-0.38637	0.19332	0.71373	non-significant
TG 57:3	0.85263	-0.23001	0.14594	0.83583	non-significant
TG 57:2	0.89451	-0.16082	0.42186	0.37483	non-significant
TG 57:10	0.35463	-1.4956	0.002028	2.693	non-significant
TG 57:10	0.35463	-1.4956	0.002028	2.693	PUFA
TG 57:1	1.0813	0.11271	0.36681	0.43556	non-significant
TG 56:9.1	0.52587	-0.92722	0.005809	2.2359	non-significant
TG 56:9	0.42236	-1.2435	0.001035	2.9852	non-significant
TG 56:9	0.42236	-1.2435	0.001035	2.9852	PUFA
TG 56:8.1	0.74813	-0.41865	0.026329	1.5796	non-significant
TG 56:8	0.54939	-0.86409	0.005555	2.2553	non-significant
TG 56:7.2	0.91641	-0.12593	0.31936	0.49572	non-significant
TG 56:7.1	0.43928	-1.1868	0.000166	3.7798	non-significant
TG 56:7.1	0.43928	-1.1868	0.000166	3.7798	PUFA
TG 56:7	0.54702	-0.87032	0.00277	2.5575	non-significant
TG 56:6.2	0.71342	-0.48717	0.007797	2.1081	non-significant
TG 56:6.1	1.2544	0.32702	0.007357	2.1333	non-significant
TG 56:6	0.68707	-0.54147	0.01379	1.8604	non-significant
TG 56:5.2	1.4009	0.48639	0.00855	2.0681	non-significant
TG 56:5.1	1.0289	0.041141	0.7506	0.12459	non-significant
TG 56:5	0.70053	-0.51348	0.008939	2.0487	non-significant
TG 56:4.2	0.79927	-0.32325	0.17505	0.75684	non-significant
TG 56:4.1	0.68391	-0.54811	0.026418	1.5781	non-significant
TG 56:4	0.56078	-0.83449	0.007305	2.1364	non-significant
TG 56:3.1	0.72351	-0.46692	0.016653	1.7785	non-significant
TG 56:3	1.0855	0.11841	0.54029	0.26737	non-significant
TG 56:2.1	1.0022	0.003099	0.94033	0.02672	non-significant
TG 56:2	0.84661	-0.24024	0.15628	0.8061	non-significant
TG 56:11	0.60043	-0.73593	0.005292	2.2764	non-significant
TG 56:10	0.46943	-1.091	0.002804	2.5523	non-significant
TG 56:10	0.46943	-1.091	0.002804	2.5523	PUFA
TG 56:1.1	1.0896	0.12376	0.52792	0.27743	non-significant
TG 56:1	1.2227	0.29002	0.072433	1.1401	non-significant
TG 56:0	2.6315	1.3959	3.3e-05	4.4817	non-significant
TG 56:0	2.6315	1.3959	3.3e-05	4.4817	SFA
TG 55:8.1	0.46389	-1.1081	0.001798	2.7453	non-significant
TG 55:8.1	0.46389	-1.1081	0.001798	2.7453	PUFA
TG 55:8	0.45231	-1.1446	0.003673	2.435	non-significant
TG 55:8	0.45231	-1.1446	0.003673	2.435	PUFA
TG 55:7.2	0.57193	-0.8061	0.004875	2.3121	non-significant
TG 55:7.1	0.50101	-0.99708	0.002328	2.6331	non-significant
TG 55:7	0.53982	-0.88946	0.014433	1.8406	non-significant
TG 55:6.1	0.68772	-0.5401	0.010396	1.9831	non-significant
TG 55:6	0.59222	-0.7558	0.000929	3.0322	non-significant
TG 55:5.2	0.84488	-0.24318	0.084559	1.0728	non-significant
TG 55:5.1	0.726	-0.46195	0.014045	1.8525	non-significant
TG 55:5	1.2436	0.31451	0.1359	0.86677	non-significant
TG 55:4.2	0.79144	-0.33745	0.11676	0.93271	non-significant
TG 55:4.1	1.0518	0.072808	0.69828	0.15597	non-significant
TG 55:4	0.77658	-0.36479	0.12631	0.89858	non-significant
TG 55:3.2	0.67719	-0.56236	0.062568	1.2036	non-significant
TG 55:3.1	0.80923	-0.30537	0.16736	0.77635	non-significant
TG 55:3	0.75319	-0.40892	0.069588	1.1575	non-significant
TG 55:2.3	0.57988	-0.78618	0.13065	0.88389	non-significant
TG 55:2.2	0.84828	-0.23739	0.091619	1.038	non-significant
TG 55:2.1	0.78569	-0.34797	0.037503	1.4259	non-significant
TG 55:2	0.80786	-0.30783	0.062151	1.2066	non-significant
TG 54:9	0.46005	-1.1201	0.001296	2.8875	non-significant
TG 54:9	0.46005	-1.1201	0.001296	2.8875	PUFA
TG 54:8.2	0.48657	-1.0393	0.000718	3.1437	non-significant
TG 54:8.2	0.48657	-1.0393	0.000718	3.1437	PUFA
TG 54:8.1	0.5031	-0.99108	0.002548	2.5939	non-significant
TG 54:8	0.36983	-1.4351	0.000965	3.0155	non-significant
TG 54:8	0.36983	-1.4351	0.000965	3.0155	PUFA
TG 54:7.1	0.45788	-1.127	0.002883	2.5401	non-significant
TG 54:7.1	0.45788	-1.127	0.002883	2.5401	PUFA
TG 54:7	0.41678	-1.2626	0.001466	2.834	non-significant
TG 54:7	0.41678	-1.2626	0.001466	2.834	PUFA
TG 54:6.2	0.52533	-0.92869	0.001381	2.8599	non-significant
TG 54:6.1	0.61057	-0.71177	0.00517	2.2865	non-significant
TG 54:6	0.43304	-1.2074	0.003248	2.4884	non-significant
TG 54:6	0.43304	-1.2074	0.003248	2.4884	PUFA
TG 54:5.2	0.92646	-0.1102	0.55802	0.25335	non-significant
TG 54:5.1	1.3682	0.45231	0.002131	2.6715	non-significant
TG 54:5	0.68314	-0.54976	0.005372	2.2699	non-significant
TG 54:4.1	0.85162	-0.23172	0.25452	0.59427	non-significant
TG 54:4	0.41372	-1.2733	0.000341	3.4671	non-significant
TG 54:4	0.41372	-1.2733	0.000341	3.4671	PUFA
TG 54:3	1.3697	0.45387	0.017936	1.7463	non-significant
TG 54:2.1	1.0249	0.035495	0.85383	0.068626	non-significant
TG 54:2	0.83302	-0.26358	0.12921	0.88871	non-significant
TG 54:1	1.0598	0.083734	0.40883	0.38846	non-significant
TG 53:7	0.6192	-0.69153	0.018553	1.7316	non-significant
TG 53:6.1	0.48658	-1.0393	0.001986	2.7019	non-significant
TG 53:6.1	0.48658	-1.0393	0.001986	2.7019	PUFA
TG 53:6	0.45914	-1.123	0.002461	2.609	non-significant
TG 53:6	0.45914	-1.123	0.002461	2.609	PUFA
TG 53:5.1	0.66272	-0.59353	0.001862	2.7301	non-significant
TG 53:5	0.53629	-0.89891	0.003293	2.4825	non-significant
TG 53:4.1	0.7274	-0.45919	0.019082	1.7194	non-significant
TG 53:4	0.73244	-0.44921	0.014483	1.8391	non-significant
TG 53:3.1	0.75147	-0.41221	0.21653	0.66448	non-significant
TG 53:3	0.71166	-0.49075	0.029133	1.5356	non-significant
TG 53:2.3	1.3479	0.43068	0.084365	1.0738	non-significant
TG 53:2.2	0.85664	-0.22324	0.23442	0.63001	non-significant
TG 53:2.1	0.85048	-0.23366	0.21595	0.66564	non-significant
TG 53:2	0.84733	-0.23901	0.34525	0.46187	non-significant
TG 53:1.1	1.0005	0.000685	0.9888	0.004892	non-significant
TG 53:1	0.95103	-0.07244	0.56699	0.24642	non-significant
TG 52:8	0.44489	-1.1685	0.001226	2.9116	non-significant
TG 52:8	0.44489	-1.1685	0.001226	2.9116	PUFA
TG 52:7.1	0.50592	-0.98301	0.002276	2.6429	non-significant
TG 52:7	0.62645	-0.67473	0.018764	1.7267	non-significant
TG 52:6.3	0.55053	-0.86111	0.010425	1.9819	non-significant
TG 52:6.2	0.39567	-1.3376	0.001289	2.8896	non-significant
TG 52:6.2	0.39567	-1.3376	0.001289	2.8896	PUFA
TG 52:6.1	0.53416	-0.90466	0.019185	1.717	non-significant
TG 52:6	0.30577	-1.7095	0.000447	3.35	non-significant
TG 52:6	0.30577	-1.7095	0.000447	3.35	PUFA
TG 52:5.2	0.70494	-0.50442	0.032409	1.4893	non-significant
TG 52:5.1	0.79808	-0.32539	0.078467	1.1053	non-significant
TG 52:5	0.45209	-1.1453	0.002183	2.6609	non-significant
TG 52:5	0.45209	-1.1453	0.002183	2.6609	PUFA
TG 52:4.2	1.3464	0.42906	0.001622	2.7901	non-significant
TG 52:4.1	0.55449	-0.85076	0.001404	2.8526	non-significant
TG 52:4	0.4828	-1.0505	0.000788	3.1036	non-significant
TG 52:4	0.4828	-1.0505	0.000788	3.1036	PUFA
TG 52:3.2	0.77661	-0.36474	0.083852	1.0765	non-significant
TG 52:3.1	0.44708	-1.1614	0.002188	2.6599	non-significant
TG 52:3.1	0.44708	-1.1614	0.002188	2.6599	MUFA/PUFA
TG 52:3	0.91872	-0.12231	0.3531	0.45211	non-significant
TG 52:2	1.6098	0.68684	0.004136	2.3835	non-significant
TG 52:1	1.207	0.27148	0.11609	0.93519	non-significant
TG 52:0	2.729	1.4484	9.99e-05	4.0003	non-significant
TG 52:0	2.729	1.4484	9.99e-05	4.0003	SFA
TG 51:6	0.22098	-2.178	0.021565	1.6662	non-significant
TG 51:6	0.22098	-2.178	0.021565	1.6662	PUFA
TG 51:5	0.50876	-0.97493	0.003037	2.5176	non-significant
TG 51:4.2	0.77956	-0.35927	0.024452	1.6117	non-significant
TG 51:4.1	0.54011	-0.88867	0.001751	2.7566	non-significant
TG 51:4	0.4304	-1.2163	0.001124	2.9492	non-significant
TG 51:4	0.4304	-1.2163	0.001124	2.9492	PUFA
TG 51:3.1	0.44783	-1.159	0.000177	3.7523	non-significant
TG 51:3.1	0.44783	-1.159	0.000177	3.7523	MUFA/PUFA
TG 51:3	0.64758	-0.62688	0.004565	2.3406	non-significant
TG 51:2.1	0.83879	-0.25361	0.11454	0.94106	non-significant
TG 51:2	0.78322	-0.35251	0.039866	1.3994	non-significant
TG 51:1.2	0.96853	-0.04613	0.82808	0.081926	non-significant
TG 51:1.1	1.058	0.081291	0.54636	0.26252	non-significant
TG 51:1	1.1248	0.16965	0.61336	0.21228	non-significant
TG 51:0	2.1156	1.0811	0.000441	3.3554	non-significant
TG 51:0	2.1156	1.0811	0.000441	3.3554	SFA
TG 50:7	0.53058	-0.91436	0.0025	2.6021	non-significant
TG 50:6	0.32	-1.6439	0.000878	3.0566	non-significant
TG 50:6	0.32	-1.6439	0.000878	3.0566	PUFA
TG 50:5.2	0.52402	-0.9323	0.005583	2.2532	non-significant
TG 50:5.1	0.42802	-1.2242	0.001775	2.7507	non-significant
TG 50:5.1	0.42802	-1.2242	0.001775	2.7507	PUFA
TG 50:5	0.30099	-1.7322	0.000356	3.4489	non-significant
TG 50:5	0.30099	-1.7322	0.000356	3.4489	PUFA
TG 50:4.2	0.85238	-0.23044	0.19038	0.72038	non-significant
TG 50:4.1	0.43454	-1.2024	0.002548	2.5939	non-significant
TG 50:4.1	0.43454	-1.2024	0.002548	2.5939	PUFA
TG 50:4	0.36065	-1.4713	0.003285	2.4834	non-significant
TG 50:4	0.36065	-1.4713	0.003285	2.4834	PUFA
TG 50:3.2	0.57955	-0.78699	0.003877	2.4115	non-significant
TG 50:3.1	0.39443	-1.3422	0.020554	1.6871	non-significant
TG 50:3.1	0.39443	-1.3422	0.020554	1.6871	MUFA/PUFA
TG 50:3	0.55275	-0.8553	0.006895	2.1615	non-significant
TG 50:2	1.4182	0.50407	0.006093	2.2151	non-significant
TG 50:1.1	1.7693	0.8232	0.002325	2.6336	non-significant
TG 50:1	1.3018	0.38056	0.005873	2.2312	non-significant
TG 50:0	2.2635	1.1786	0.0005	3.3011	non-significant
TG 50:0	2.2635	1.1786	0.0005	3.3011	SFA
TG 49:3	0.77021	-0.37669	0.24923	0.60341	non-significant
TG 49:2.2	8.2228	3.0396	3.22e-07	6.4926	non-significant
TG 49:2.2	8.2228	3.0396	3.22e-07	6.4926	MUFA/PUFA
TG 49:2.1	0.74557	-0.42358	0.017941	1.7462	non-significant
TG 49:2	0.7026	-0.50922	0.23075	0.63685	non-significant
TG 49:1.1	1.1272	0.17277	0.14856	0.82811	non-significant
TG 49:1	1.0774	0.10759	0.42891	0.36763	non-significant
TG 49:0.1	2.2509	1.1705	0.000167	3.7769	non-significant
TG 49:0.1	2.2509	1.1705	0.000167	3.7769	SFA
TG 49:0	3.4777	1.7981	0.000264	3.5779	non-significant
TG 49:0	3.4777	1.7981	0.000264	3.5779	SFA
TG 48:8	0.77212	-0.3731	0.13568	0.86749	non-significant
TG 48:5	0.42218	-1.2441	0.000443	3.3532	non-significant
TG 48:5	0.42218	-1.2441	0.000443	3.3532	PUFA
TG 48:4.1	0.53577	-0.90032	0.006509	2.1865	non-significant
TG 48:4	0.362	-1.466	0.003285	2.4834	non-significant
TG 48:4	0.362	-1.466	0.003285	2.4834	PUFA
TG 48:3.2	0.70005	-0.51447	0.027414	1.562	non-significant
TG 48:3.1	0.50554	-0.98411	0.009093	2.0413	non-significant
TG 48:3	0.67883	-0.55889	0.060081	1.2213	non-significant
TG 48:2	0.77069	-0.37578	0.091669	1.0378	non-significant
TG 48:1.2	1.8788	0.90979	0.09593	1.018	non-significant
TG 48:1.1	1.6885	0.75572	0.001758	2.7549	non-significant
TG 48:0	3.1971	1.6768	0.000107	3.9689	non-significant
TG 48:0	3.1971	1.6768	0.000107	3.9689	SFA
TG 47:2.1	2.701	1.4335	5.05e-05	4.2968	non-significant
TG 47:2.1	2.701	1.4335	5.05e-05	4.2968	MUFA/PUFA
TG 47:2	1.0895	0.12362	0.57082	0.2435	non-significant
TG 47:1.2	2.1421	1.099	0.000818	3.0872	non-significant
TG 47:1.2	2.1421	1.099	0.000818	3.0872	MUFA
TG 47:1.1	1.1466	0.19732	0.065759	1.182	non-significant
TG 47:1	1.4595	0.54551	0.00684	2.165	non-significant
TG 47:0.1	3.5899	1.844	1.51e-05	4.8215	non-significant
TG 47:0.1	3.5899	1.844	1.51e-05	4.8215	SFA
TG 47:0	3.7826	1.9194	0.000938	3.028	non-significant
TG 47:0	3.7826	1.9194	0.000938	3.028	SFA
TG 46:8	0.56845	-0.81489	0.004487	2.3481	non-significant
TG 46:7	2.2959	1.1991	0.008996	2.046	non-significant
TG 46:7	2.2959	1.1991	0.008996	2.046	PUFA
TG 46:3	0.48488	-1.0443	0.024452	1.6117	non-significant
TG 46:3	0.48488	-1.0443	0.024452	1.6117	MUFA/PUFA
TG 46:2.2	0.90347	-0.14646	0.59296	0.22697	non-significant
TG 46:2.1	1.4382	0.52427	0.066373	1.178	non-significant
TG 46:2	0.73634	-0.44155	0.073732	1.1323	non-significant
TG 46:1	1.2521	0.32439	0.12524	0.90226	non-significant
TG 46:0.1	2.9307	1.5512	6.53e-05	4.1849	non-significant
TG 46:0.1	2.9307	1.5512	6.53e-05	4.1849	SFA
TG 46:0	4.0377	2.0135	0.008142	2.0893	non-significant
TG 46:0	4.0377	2.0135	0.008142	2.0893	SFA
TG 45:1.1	2.595	1.3757	0.000987	3.0057	non-significant
TG 45:1.1	2.595	1.3757	0.000987	3.0057	MUFA
TG 45:1	2.0252	1.0181	0.001341	2.8727	non-significant
TG 45:1	2.0252	1.0181	0.001341	2.8727	MUFA
TG 45:0.1	3.319	1.7307	7.51e-07	6.1245	non-significant
TG 45:0.1	3.319	1.7307	7.51e-07	6.1245	SFA
TG 45:0	3.7706	1.9148	3.24e-05	4.4897	non-significant
TG 45:0	3.7706	1.9148	3.24e-05	4.4897	SFA
TG 44:8	0.3628	-1.4627	0.001622	2.7901	non-significant
TG 44:8	0.3628	-1.4627	0.001622	2.7901	PUFA
TG 44:7	0.66196	-0.59518	0.032743	1.4849	non-significant
TG 44:6.2	0.4096	-1.2877	0.029632	1.5282	non-significant
TG 44:6.2	0.4096	-1.2877	0.029632	1.5282	PUFA
TG 44:6.1	0.24222	-2.0456	0.011398	1.9432	non-significant
TG 44:6.1	0.24222	-2.0456	0.011398	1.9432	PUFA
TG 44:6	0.32199	-1.6349	0.000424	3.3724	non-significant
TG 44:6	0.32199	-1.6349	0.000424	3.3724	PUFA
TG 44:5	0.52386	-0.93276	0.006017	2.2206	non-significant
TG 44:2	1.2391	0.30929	0.21068	0.67638	non-significant
TG 44:1	2.0886	1.0625	0.00059	3.229	non-significant
TG 44:1	2.0886	1.0625	0.00059	3.229	MUFA
TG 44:0.1	3.4066	1.7683	7.81e-05	4.1075	non-significant
TG 44:0.1	3.4066	1.7683	7.81e-05	4.1075	SFA
TG 44:0	4.7116	2.2362	0.00039	3.4095	non-significant
TG 44:0	4.7116	2.2362	0.00039	3.4095	SFA
TG 43:0.1	3.27	1.7093	7.69e-05	4.1142	non-significant
TG 43:0.1	3.27	1.7093	7.69e-05	4.1142	SFA
TG 43:0	3.1147	1.6391	1.16e-05	4.9346	non-significant
TG 43:0	3.1147	1.6391	1.16e-05	4.9346	SFA
TG 42:5.2	0.13588	-2.8796	0.26945	0.56952	non-significant
TG 42:5.1	0.35453	-1.496	0.000893	3.0492	non-significant
TG 42:5.1	0.35453	-1.496	0.000893	3.0492	PUFA
TG 42:5	0.40514	-1.3035	0.001774	2.7511	non-significant
TG 42:5	0.40514	-1.3035	0.001774	2.7511	PUFA
TG 42:4	0.35279	-1.5031	0.001691	2.7719	non-significant
TG 42:4	0.35279	-1.5031	0.001691	2.7719	PUFA
TG 42:3	0.50003	-0.99992	0.005645	2.2483	non-significant
TG 42:2.1	0.76341	-0.38947	0.032472	1.4885	non-significant
TG 42:2	1.6581	0.72951	0.003921	2.4067	non-significant
TG 42:0.1	3.2384	1.6953	4.01e-05	4.3968	non-significant
TG 42:0.1	3.2384	1.6953	4.01e-05	4.3968	SFA
TG 42:0	2.9511	1.5612	0.000142	3.8463	non-significant
TG 42:0	2.9511	1.5612	0.000142	3.8463	SFA
TG 40:5.1	0.46776	-1.0961	0.001919	2.717	non-significant
TG 40:5.1	0.46776	-1.0961	0.001919	2.717	PUFA
TG 40:5	0.1761	-2.5055	0.000788	3.1036	non-significant
TG 40:5	0.1761	-2.5055	0.000788	3.1036	PUFA
TG 40:4.1	0.31982	-1.6447	0.00026	3.585	non-significant
TG 40:4.1	0.31982	-1.6447	0.00026	3.585	PUFA
TG 40:4	0.22571	-2.1475	0.020815	1.6816	non-significant
TG 40:4	0.22571	-2.1475	0.020815	1.6816	PUFA
TG 40:3	0.55973	-0.8372	0.027044	1.5679	non-significant
TG 40:2	0.48296	-1.05	0.004808	2.3181	non-significant
TG 40:2	0.48296	-1.05	0.004808	2.3181	MUFA/PUFA
TG 40:1.1	1.003	0.00432	0.98092	0.008366	non-significant
TG 40:1	2.9865	1.5785	0.000157	3.8052	non-significant
TG 40:1	2.9865	1.5785	0.000157	3.8052	MUFA
TG 40:0.2	3.2668	1.7079	2.22e-05	4.6541	non-significant
TG 40:0.2	3.2668	1.7079	2.22e-05	4.6541	SFA
TG 40:0.1	3.9281	1.9738	2.85e-05	4.5455	non-significant
TG 40:0.1	3.9281	1.9738	2.85e-05	4.5455	SFA
TG 40:0	3.2552	1.7027	5.05e-05	4.2968	non-significant
TG 40:0	3.2552	1.7027	5.05e-05	4.2968	SFA
TG 38:4.1	0.36923	-1.4374	0.066746	1.1756	non-significant
TG 38:4	0.25691	-1.9607	0.000796	3.0992	non-significant
TG 38:4	0.25691	-1.9607	0.000796	3.0992	PUFA
TG 38:2.1	0.41072	-1.2838	0.002079	2.6821	non-significant
TG 38:2.1	0.41072	-1.2838	0.002079	2.6821	MUFA/PUFA
TG 38:2	0.68813	-0.53925	0.86432	0.063326	non-significant
TG 38:1	0.83983	-0.25183	0.24512	0.61062	non-significant
TG 38:0.3	3.5917	1.8447	2.37e-06	5.6244	non-significant
TG 38:0.3	3.5917	1.8447	2.37e-06	5.6244	SFA
TG 38:0.2	3.5964	1.8465	3.25e-06	5.4887	non-significant
TG 38:0.2	3.5964	1.8465	3.25e-06	5.4887	SFA
TG 38:0.1	3.8807	1.9563	7.81e-05	4.1075	non-significant
TG 38:0.1	3.8807	1.9563	7.81e-05	4.1075	SFA
TG 38:0	3.656	1.8702	6.3e-06	5.2005	non-significant
TG 38:0	3.656	1.8702	6.3e-06	5.2005	SFA
TG 36:1	1.1512	0.20309	0.35179	0.45371	non-significant
TG 36:0.3	3.5528	1.829	4.38e-05	4.3589	non-significant
TG 36:0.3	3.5528	1.829	4.38e-05	4.3589	SFA
TG 36:0.2	4.0227	2.0082	5.94e-05	4.226	non-significant
TG 36:0.2	4.0227	2.0082	5.94e-05	4.226	SFA
TG 36:0.1	3.4856	1.8014	0.000128	3.893	non-significant
TG 36:0.1	3.4856	1.8014	0.000128	3.893	SFA
TG 36:0	3.475	1.797	1.38e-05	4.8602	non-significant
TG 36:0	3.475	1.797	1.38e-05	4.8602	SFA
TG 34:0.2	3.5229	1.8168	7.13e-06	5.147	non-significant
TG 34:0.2	3.5229	1.8168	7.13e-06	5.147	SFA
TG 34:0.1	3.4312	1.7787	0.000105	3.9784	non-significant
TG 34:0.1	3.4312	1.7787	0.000105	3.9784	SFA
TG 34:0	2.9471	1.5593	0.000107	3.9689	non-significant
TG 34:0	2.9471	1.5593	0.000107	3.9689	SFA
TG 32:0.1	3.4001	1.7656	3.73e-05	4.4278	non-significant
TG 32:0.1	3.4001	1.7656	3.73e-05	4.4278	SFA
TG 32:0	3.3139	1.7285	0.000662	3.1791	non-significant
TG 32:0	3.3139	1.7285	0.000662	3.1791	SFA
TG 28:0	3.6545	1.8697	0.012925	1.8886	non-significant
TG 28:0	3.6545	1.8697	0.012925	1.8886	SFA
SM 46:6	0.8719	-0.19776	0.80217	0.095734	non-significant
SM 44:6.1	0.58417	-0.77554	0.080712	1.0931	non-significant
SM 44:6	1.8841	0.91384	0.001588	2.7991	non-significant
SM 44:5	0.29545	-1.759	9.88e-05	4.0052	non-significant
SM 44:5	0.29545	-1.759	9.88e-05	4.0052	PUFA
SM 44:3	0.58782	-0.76654	0.005638	2.2489	non-significant
SM 44:2.1	0.66334	-0.59217	0.033726	1.472	non-significant
SM 44:2	0.601	-0.73457	0.004373	2.3593	non-significant
SM 44:1.1	0.78324	-0.35248	0.065676	1.1826	non-significant
SM 44:1	0.76315	-0.38996	0.24512	0.61062	non-significant
SM 44:0	1.3298	0.41122	0.01244	1.9052	non-significant
SM 43:4	0.42617	-1.2305	0.000818	3.0872	non-significant
SM 43:4	0.42617	-1.2305	0.000818	3.0872	PUFA
SM 43:2.1	0.59034	-0.76038	0.003816	2.4184	non-significant
SM 43:2	0.68304	-0.54996	0.032804	1.4841	non-significant
SM 43:1.2	0.74577	-0.4232	0.059505	1.2254	non-significant
SM 43:1.1	0.59817	-0.74137	0.025238	1.5979	non-significant
SM 43:1	0.89215	-0.16465	0.62189	0.20629	non-significant
SM 42:4	0.38078	-1.393	0.000125	3.9023	non-significant
SM 42:4	0.38078	-1.393	0.000125	3.9023	PUFA
SM 42:3	0.76788	-0.38104	0.069349	1.159	non-significant
SM 42:2.1	0.77998	-0.35849	0.027029	1.5682	non-significant
SM 42:2	0.53244	-0.9093	0.003603	2.4434	non-significant
SM 42:1.1	0.63682	-0.65104	0.015878	1.7992	non-significant
SM 42:1	0.71776	-0.47843	0.038755	1.4117	non-significant
SM 42:0	0.81818	-0.28952	0.13028	0.88512	non-significant
SM 41:2.1	0.56593	-0.82129	0.002499	2.6023	non-significant
SM 41:2	0.58393	-0.77613	0.00342	2.466	non-significant
SM 41:1	0.5982	-0.7413	0.00427	2.3696	non-significant
SM 40:2.1	0.59881	-0.73983	0.004136	2.3835	non-significant
SM 40:2	0.61782	-0.69474	0.011109	1.9543	non-significant
SM 40:1	0.46295	-1.1111	0.000264	3.5779	non-significant
SM 40:1	0.46295	-1.1111	0.000264	3.5779	MUFA
SM 40:0	0.45982	-1.1209	0.000215	3.6672	non-significant
SM 40:0	0.45982	-1.1209	0.000215	3.6672	SFA
SM 39:1	0.55532	-0.84861	0.001328	2.8769	non-significant
SM 38:2	0.88775	-0.17177	0.46185	0.33549	non-significant
SM 38:1.1	0.96903	-0.04538	0.90718	0.042307	non-significant
SM 38:1	0.46821	-1.0948	0.001867	2.7289	non-significant
SM 38:1	0.46821	-1.0948	0.001867	2.7289	MUFA
SM 37:2	0.36903	-1.4382	0.00439	2.3575	non-significant
SM 37:2	0.36903	-1.4382	0.00439	2.3575	MUFA
SM 36:5	0.53465	-0.90332	0.020687	1.6843	non-significant
SM 36:4	0.28971	-1.7873	0.000686	3.1636	non-significant
SM 36:4	0.28971	-1.7873	0.000686	3.1636	PUFA
SM 36:2.1	0.62828	-0.67051	0.008272	2.0824	non-significant
SM 36:1	0.5581	-0.8414	0.002328	2.6331	non-significant
SM 35:2	0.6347	-0.65586	0.023694	1.6254	non-significant
SM 35:1.1	0.6309	-0.66451	0.04688	1.329	non-significant
SM 35:1	1.1959	0.25805	0.008366	2.0775	non-significant
SM 34:3	0.70277	-0.50887	0.044104	1.3555	non-significant
SM 34:2	0.73254	-0.44903	0.080966	1.0917	non-significant
SM 34:1.1	1.0665	0.092852	0.46219	0.33518	non-significant
SM 34:1	0.50754	-0.97842	0.002607	2.5838	non-significant
SM 34:0	1.116	0.15831	0.048593	1.3134	non-significant
SM 33:2.1	0.99867	-0.00193	0.95266	0.021062	non-significant
SM 33:2	0.86742	-0.2052	0.37445	0.4266	non-significant
SM 33:1.1	0.71525	-0.48348	0.045838	1.3388	non-significant
SM 33:1	0.76737	-0.382	0.10872	0.9637	non-significant
SM 33:0	0.65096	-0.61937	0.62802	0.20203	non-significant
SM 32:2.1	0.82717	-0.27375	0.19818	0.70295	non-significant
SM 32:2	0.79837	-0.32486	0.1595	0.79724	non-significant
SM 32:1	0.72616	-0.46163	0.082704	1.0825	non-significant
SM 32:0	0.61375	-0.70429	0.01326	1.8775	non-significant
SM 31:1	0.74212	-0.43027	0.075937	1.1195	non-significant
SM 30:1	0.87064	-0.19985	0.35411	0.45086	non-significant
SM 30:0	0.35866	-1.4793	0.084953	1.0708	non-significant
PS 44:2	0.80521	-0.31256	0.70314	0.15296	non-significant
PS 42:5	0.67765	-0.56139	0.60003	0.22183	non-significant
PS 42:2	1.1252	0.17017	0.89146	0.049899	non-significant
PS 42:1	0.99928	-0.00104	0.88465	0.053228	non-significant
PS 40:5	0.38296	-1.3847	0.000501	3.3003	non-significant
PS 40:5	0.38296	-1.3847	0.000501	3.3003	PUFA
PS 40:4	1.6793	0.74784	0.000203	3.6922	non-significant
PS 40:2	0.5585	-0.84037	0.000917	3.0375	non-significant
PS 39:4	0.14361	-2.7998	0.017746	1.7509	non-significant
PS 39:4	0.14361	-2.7998	0.017746	1.7509	PUFA
PS 38:4	0.28526	-1.8096	8.32e-06	5.08	non-significant
PS 38:4	0.28526	-1.8096	8.32e-06	5.08	PUFA
PS 36:2	0.60082	-0.73499	0.001124	2.9492	non-significant
PS 36:1	1.1356	0.18341	0.11469	0.94046	non-significant
PS 35:1	0.71425	-0.48549	0.006486	2.188	non-significant
PS 34:1	0.89712	-0.15662	0.10102	0.99558	non-significant
PS 34:0	3.989	1.996	0.058237	1.2348	non-significant
PI 40:8	10.469	3.388	1.46e-05	4.8359	non-significant
PI 40:8	10.469	3.388	1.46e-05	4.8359	PUFA
PI 40:7	20.193	4.3358	0.000105	3.9776	non-significant
PI 40:7	20.193	4.3358	0.000105	3.9776	PUFA
PI 40:5	30.576	4.9343	8.4e-05	4.0756	non-significant
PI 40:5	30.576	4.9343	8.4e-05	4.0756	PUFA
PI 38:7	7.2495	2.8579	1.29e-05	4.8909	non-significant
PI 38:7	7.2495	2.8579	1.29e-05	4.8909	PUFA
PI 38:5	6.8381	2.7736	9.13e-06	5.0397	non-significant
PI 38:5	6.8381	2.7736	9.13e-06	5.0397	PUFA
PI 38:4	5.1826	2.3737	0.59179	0.22783	non-significant
PI 37:4	6.7674	2.7586	6.26e-05	4.2032	non-significant
PI 37:4	6.7674	2.7586	6.26e-05	4.2032	PUFA
PI 36:4	5.9558	2.5743	1.46e-05	4.8359	non-significant
PI 36:4	5.9558	2.5743	1.46e-05	4.8359	PUFA
PI 36:2	11.485	3.5217	2.21e-05	4.6557	non-significant
PI 36:2	11.485	3.5217	2.21e-05	4.6557	MUFA/PUFA
PI 36:1	19.287	4.2696	1.21e-05	4.9177	non-significant
PI 36:1	19.287	4.2696	1.21e-05	4.9177	MUFA
PI 34:2	7.569	2.9201	0.019185	1.717	non-significant
PI 34:2	7.569	2.9201	0.019185	1.717	MUFA/PUFA
PI 34:1	23.896	4.5787	3.4e-05	4.4683	non-significant
PI 34:1	23.896	4.5787	3.4e-05	4.4683	MUFA
PG 34:1	0.93066	-0.10368	0.29478	0.53049	non-significant
PG 33:1	4.0842	2.03	5.85e-07	6.2327	non-significant
PG 33:1	4.0842	2.03	5.85e-07	6.2327	SFA
PE P-42:6	0.94521	-0.08129	0.55405	0.25645	non-significant
PE P-42:5.2	0.89392	-0.16178	0.22327	0.65117	non-significant
PE P-42:5.1	1.0339	0.048029	0.68861	0.16202	non-significant
PE P-42:5	1.3761	0.46059	0.008241	2.084	non-significant
PE P-42:4	0.67943	-0.5576	0.019878	1.7016	non-significant
PE P-40:6.1	1.1093	0.14962	0.24512	0.61062	non-significant
PE P-40:6	0.79352	-0.33366	0.010245	1.9895	non-significant
PE P-40:5	0.95786	-0.06212	0.7558	0.1216	non-significant
PE P-40:4.2	0.68617	-0.54337	0.002718	2.5657	non-significant
PE P-40:4.1	0.9842	-0.02297	0.89584	0.047772	non-significant
PE P-40:4	1.0521	0.073218	0.55283	0.25741	non-significant
PE P-40:3.1	1.8158	0.86058	0.002746	2.5613	non-significant
PE P-40:3	1.2524	0.32469	0.048989	1.3099	non-significant
PE P-40:2	1.8922	0.92003	0.002123	2.6732	non-significant
PE P-38:6.1	0.76806	-0.3807	0.019083	1.7194	non-significant
PE P-38:6	0.42868	-1.222	0.000982	3.0077	non-significant
PE P-38:6	0.42868	-1.222	0.000982	3.0077	PUFA
PE P-38:5	1.1501	0.20181	0.033836	1.4706	non-significant
PE P-38:4.2	0.908	-0.13924	0.22531	0.64723	non-significant
PE P-38:4.1	0.89016	-0.16787	0.28597	0.54369	non-significant
PE P-38:4	1.2648	0.33888	0.008376	2.077	non-significant
PE P-38:3.1	1.0353	0.049982	0.69828	0.15597	non-significant
PE P-38:3	2.1453	1.1012	0.000241	3.6175	non-significant
PE P-38:3	2.1453	1.1012	0.000241	3.6175	PUFA
PE P-38:2.1	0.77649	-0.36497	0.014083	1.8513	non-significant
PE P-38:2	0.94871	-0.07596	0.46185	0.33549	non-significant
PE P-38:1.1	0.80217	-0.31801	0.12121	0.91648	non-significant
PE P-38:1	1.114	0.15581	0.2966	0.52783	non-significant
PE P-37:3	1.0646	0.090369	0.45579	0.34123	non-significant
PE P-36:5.1	0.51064	-0.96962	0.00131	2.8826	non-significant
PE P-36:5	0.84324	-0.24599	0.020514	1.688	non-significant
PE P-36:4.1	0.8573	-0.22212	0.071012	1.1487	non-significant
PE P-36:4	0.52134	-0.9397	0.000379	3.4212	non-significant
PE P-36:3.1	0.6292	-0.6684	0.007339	2.1343	non-significant
PE P-36:3	0.74958	-0.41585	0.017849	1.7484	non-significant
PE P-36:2	0.64042	-0.64291	0.005599	2.2519	non-significant
PE P-36:1.1	0.71599	-0.482	0.001727	2.7628	non-significant
PE P-36:1	0.95475	-0.0668	0.94033	0.02672	non-significant
PE P-35:2	0.42778	-1.2251	0.000917	3.0375	non-significant
PE P-35:2	0.42778	-1.2251	0.000917	3.0375	MUFA/PUFA
PE P-35:1	0.66897	-0.57999	0.008346	2.0785	non-significant
PE P-34:2.1	0.14075	-2.8288	0.004565	2.3406	non-significant
PE P-34:2.1	0.14075	-2.8288	0.004565	2.3406	MUFA/PUFA
PE P-34:2	0.45121	-1.1481	0.001798	2.7453	non-significant
PE P-34:2	0.45121	-1.1481	0.001798	2.7453	MUFA/PUFA
PE P-34:1	0.31969	-1.6453	0.002051	2.6881	non-significant
PE P-34:1	0.31969	-1.6453	0.002051	2.6881	MUFA
PE P-34:0	0.98498	-0.02183	0.91936	0.036514	non-significant
PE P-33:1	0.38005	-1.3957	0.000351	3.4548	non-significant
PE P-33:1	0.38005	-1.3957	0.000351	3.4548	MUFA
PE P-32:1	0.45597	-1.133	0.000627	3.2027	non-significant
PE P-32:1	0.45597	-1.133	0.000627	3.2027	MUFA
PE P-32:0	0.96965	-0.04446	0.78978	0.10249	non-significant
PE P-30:0	0.68735	-0.54089	0.038755	1.4117	non-significant
PE O-42:6	5.4369	2.4428	6.55e-05	4.1838	non-significant
PE O-42:6	5.4369	2.4428	6.55e-05	4.1838	PUFA
PE O-40:4	11.329	3.502	1.82e-06	5.7398	non-significant
PE O-40:4	11.329	3.502	1.82e-06	5.7398	PUFA
PE O-36:2	21.086	4.3982	4.37e-07	6.3592	non-significant
PE O-36:2	21.086	4.3982	4.37e-07	6.3592	MUFA/PUFA
PE O-34:1	10.75	3.4263	1.04e-06	5.9815	non-significant
PE O-34:1	10.75	3.4263	1.04e-06	5.9815	MUFA
PE 48:5	2.0902	1.0636	0.003919	2.4068	non-significant
PE 48:5	2.0902	1.0636	0.003919	2.4068	PUFA
PE 46:5.1	1.6584	0.72978	0.013758	1.8614	non-significant
PE 46:5	1.9605	0.9712	0.007481	2.126	non-significant
PE 46:4	1.6361	0.71025	0.058237	1.2348	non-significant
PE 46:2	1.1939	0.25572	0.70608	0.15115	non-significant
PE 44:5	1.6045	0.68208	0.007245	2.14	non-significant
PE 44:4	1.9416	0.95728	0.001702	2.769	non-significant
PE 44:2	1.9999	0.99989	0.001775	2.7507	non-significant
PE 44:1	2.5051	1.3249	0.000536	3.2705	non-significant
PE 44:1	2.5051	1.3249	0.000536	3.2705	MUFA
PE 43:2	2.5525	1.3519	0.000715	3.1458	non-significant
PE 43:2	2.5525	1.3519	0.000715	3.1458	MUFA/PUFA
PE 43:1	2.2194	1.1502	0.002017	2.6954	non-significant
PE 43:1	2.2194	1.1502	0.002017	2.6954	MUFA
PE 42:8	1.0973	0.13394	0.22029	0.65701	non-significant
PE 42:5	1.9421	0.95758	0.001646	2.7836	non-significant
PE 42:4	1.1995	0.2624	0.080616	1.0936	non-significant
PE 42:2	2.0422	1.0301	0.003008	2.5218	non-significant
PE 42:2	2.0422	1.0301	0.003008	2.5218	MUFA/PUFA
PE 42:1	2.7705	1.4701	0.000266	3.5759	non-significant
PE 42:1	2.7705	1.4701	0.000266	3.5759	MUFA
PE 40:7.1	0.64042	-0.64292	0.001218	2.9144	non-significant
PE 40:7	1.2011	0.26438	0.027914	1.5542	non-significant
PE 40:6	0.56033	-0.83566	0.000217	3.6628	non-significant
PE 40:5	1.0788	0.10947	0.36021	0.44344	non-significant
PE 40:4.2	1.2921	0.36969	0.027914	1.5542	non-significant
PE 40:4.1	2.8521	1.512	4.89e-05	4.3106	non-significant
PE 40:4.1	2.8521	1.512	4.89e-05	4.3106	PUFA
PE 40:4	1.1507	0.2025	0.46185	0.33549	non-significant
PE 40:3	4.2141	2.0752	6.77e-06	5.1694	non-significant
PE 40:3	4.2141	2.0752	6.77e-06	5.1694	PUFA
PE 40:2	1.6922	0.7589	0.00356	2.4486	non-significant
PE 40:1.2	3.4645	1.7927	0.007837	2.1059	non-significant
PE 40:1.2	3.4645	1.7927	0.007837	2.1059	MUFA
PE 40:1.1	2.1952	1.1343	0.001396	2.8553	non-significant
PE 40:1.1	2.1952	1.1343	0.001396	2.8553	MUFA
PE 40:1	2.559	1.3556	0.000432	3.3642	non-significant
PE 40:1	2.559	1.3556	0.000432	3.3642	MUFA
PE 40:0	1.967	0.97598	0.01927	1.7151	non-significant
PE 39:4.1	1.0881	0.12187	0.43457	0.36194	non-significant
PE 39:4	1.5602	0.64177	0.001602	2.7953	non-significant
PE 38:5	0.39786	-1.3297	9.01e-05	4.0452	non-significant
PE 38:5	0.39786	-1.3297	9.01e-05	4.0452	PUFA
PE 38:4.1	0.96669	-0.04887	0.72998	0.13669	non-significant
PE 38:4	2.2188	1.1498	0.000125	3.9023	non-significant
PE 38:4	2.2188	1.1498	0.000125	3.9023	PUFA
PE 38:3	1.42	0.50591	0.011922	1.9237	non-significant
PE 38:2	1.0681	0.095108	0.52985	0.27584	non-significant
PE 38:1	1.5041	0.58894	0.010036	1.9984	non-significant
PE 37:4	1.0181	0.02589	0.77756	0.10927	non-significant
PE 37:3	4.9525	2.3082	1.46e-05	4.8359	non-significant
PE 37:3	4.9525	2.3082	1.46e-05	4.8359	PUFA
PE 36:5	0.23791	-2.0715	7.06e-05	4.1511	non-significant
PE 36:5	0.23791	-2.0715	7.06e-05	4.1511	PUFA
PE 36:4.1	0.76342	-0.38945	0.013758	1.8614	non-significant
PE 36:4	1.2538	0.32629	0.005075	2.2946	non-significant
PE 36:3.1	0.44691	-1.1619	0.000599	3.2227	non-significant
PE 36:3.1	0.44691	-1.1619	0.000599	3.2227	PUFA
PE 36:3	0.6085	-0.71666	0.001642	2.7847	non-significant
PE 36:2.1	0.98146	-0.027	0.90046	0.045537	non-significant
PE 36:2	0.63739	-0.64974	0.002979	2.526	non-significant
PE 36:1	1.5021	0.58696	0.003771	2.4236	non-significant
PE 36:0	1.8569	0.89287	0.001788	2.7476	non-significant
PE 35:1	1.5152	0.5995	0.008675	2.0617	non-significant
PE 34:4	0.70514	-0.50403	0.022654	1.6449	non-significant
PE 34:3	1.3115	0.39124	0.41897	0.37782	non-significant
PE 34:2	0.40964	-1.2876	8.83e-05	4.0541	non-significant
PE 34:2	0.40964	-1.2876	8.83e-05	4.0541	MUFA/PUFA
PE 34:1	1.4277	0.51367	0.014083	1.8513	non-significant
PE 34:0	2.0547	1.0389	0.000441	3.3554	non-significant
PE 34:0	2.0547	1.0389	0.000441	3.3554	SFA
PE 33:1.1	0.80074	-0.32059	0.10322	0.98625	non-significant
PE 33:0	2.0616	1.0438	0.001296	2.8875	non-significant
PE 33:0	2.0616	1.0438	0.001296	2.8875	SFA
PE 32:1	0.97407	-0.03791	0.88657	0.052288	non-significant
PE 31:0	0.91537	-0.12757	0.62022	0.20745	non-significant
PE 30:0	2.7343	1.4512	5.4e-05	4.2679	non-significant
PE 30:0	2.7343	1.4512	5.4e-05	4.2679	SFA
PE 23:4	2.551	1.3511	0.004214	2.3753	non-significant
PE 23:4	2.551	1.3511	0.004214	2.3753	PUFA
PE 21:4	1.9045	0.9294	0.016893	1.7723	non-significant
PC P-42:3.1	4.1429	2.0506	0.000153	3.8149	non-significant
PC P-42:3.1	4.1429	2.0506	0.000153	3.8149	PUFA
PC P-42:3	0.64586	-0.63071	0.27297	0.56389	non-significant
PC P-42:0	1.7002	0.76573	0.002982	2.5255	non-significant
PC P-41:0	1.0799	0.11093	0.99803	0.000855	non-significant
PC P-40:8	2.2362	1.1611	0.00059	3.2292	non-significant
PC P-40:8	2.2362	1.1611	0.00059	3.2292	PUFA
PC P-40:3.1	4.1413	2.0501	0.000449	3.3476	non-significant
PC P-40:3.1	4.1413	2.0501	0.000449	3.3476	PUFA
PC P-40:3	1.5258	0.60957	0.020932	1.6792	non-significant
PC P-40:0	2.9812	1.5759	0.000654	3.1842	non-significant
PC P-40:0	2.9812	1.5759	0.000654	3.1842	SFA
PC P-39:8.1	2.0631	1.0448	0.000859	3.0659	non-significant
PC P-39:8.1	2.0631	1.0448	0.000859	3.0659	PUFA
PC P-39:8	1.7707	0.82435	0.001642	2.7847	non-significant
PC P-39:7.1	1.0181	0.025876	0.5993	0.22236	non-significant
PC P-39:7	1.0736	0.10251	0.22982	0.63861	non-significant
PC P-38:8	1.4619	0.54789	0.022187	1.6539	non-significant
PC P-38:0.1	1.433	0.51905	0.044367	1.3529	non-significant
PC P-38:0	1.8651	0.89922	0.006695	2.1742	non-significant
PC P-37:7.1	1.7662	0.82067	0.000798	3.0979	non-significant
PC P-37:7	1.6046	0.68224	0.013408	1.8726	non-significant
PC P-36:7.2	0.71252	-0.48901	0.048989	1.3099	non-significant
PC P-36:7.1	0.40887	-1.2903	0.003784	2.422	non-significant
PC P-36:7.1	0.40887	-1.2903	0.003784	2.422	PUFA
PC P-36:7	0.30766	-1.7006	0.001296	2.8875	non-significant
PC P-36:7	0.30766	-1.7006	0.001296	2.8875	PUFA
PC P-36:0	2.4894	1.3158	0.000187	3.7286	non-significant
PC P-36:0	2.4894	1.3158	0.000187	3.7286	SFA
PC P-34:6.2	0.5613	-0.83316	0.21653	0.66448	non-significant
PC P-34:6.1	0.46097	-1.1173	0.11883	0.92506	non-significant
PC P-34:6	0.69793	-0.51885	0.001973	2.7048	non-significant
PC P-34:0	2.155	1.1077	0.001316	2.8808	non-significant
PC P-34:0	2.155	1.1077	0.001316	2.8808	SFA
PC P-32:4.3	0.54472	-0.87641	0.036373	1.4392	non-significant
PC P-32:4.2	0.70239	-0.50966	0.087977	1.0556	non-significant
PC P-32:4.1	0.76943	-0.37813	0.048989	1.3099	non-significant
PC P-32:4	0.65613	-0.60796	0.25452	0.59427	non-significant
PC P-32:0	1.7162	0.77923	0.003285	2.4834	non-significant
PC P-31:4.1	0.053031	-4.237	0.001035	2.9852	non-significant
PC P-31:4.1	0.053031	-4.237	0.001035	2.9852	PUFA
PC P-31:4	0.17061	-2.5512	0.016692	1.7775	non-significant
PC P-31:4	0.17061	-2.5512	0.016692	1.7775	PUFA
PC P-31:3.1	0.92447	-0.11331	0.41469	0.38228	non-significant
PC P-31:3	0.97721	-0.03326	0.94323	0.025381	non-significant
PC P-30:4	0.12247	-3.0295	0.009366	2.0284	non-significant
PC P-30:4	0.12247	-3.0295	0.009366	2.0284	PUFA
PC P-30:0	1.3844	0.46925	0.029901	1.5243	non-significant
PC P-29:3	0.69927	-0.51608	0.016893	1.7723	non-significant
PC P-28:0	1.2044	0.26831	0.11816	0.92751	non-significant
PC P-27:0	1.4713	0.55707	0.011439	1.9416	non-significant
PC P-26:1	0.89719	-0.15652	0.61527	0.21094	non-significant
PC O-46:5	2.6727	1.4183	0.002712	2.5668	non-significant
PC O-46:5	2.6727	1.4183	0.002712	2.5668	PUFA
PC O-44:8	2.0793	1.0561	0.002718	2.5657	non-significant
PC O-44:8	2.0793	1.0561	0.002718	2.5657	PUFA
PC O-44:6.2	1.1985	0.26125	0.18566	0.73129	non-significant
PC O-44:6.1	1.6578	0.72923	0.010653	1.9725	non-significant
PC O-44:6	1.1807	0.23965	0.1514	0.81988	non-significant
PC O-44:5.3	1.5629	0.64425	0.28167	0.55027	non-significant
PC O-44:5.2	1.1574	0.21091	0.543	0.2652	non-significant
PC O-44:5.1	1.3304	0.41187	0.082208	1.0851	non-significant
PC O-44:5	1.7691	0.82306	0.02259	1.6461	non-significant
PC O-44:4.1	1.586	0.66538	0.006877	2.1626	non-significant
PC O-44:4	2.1987	1.1366	0.002211	2.6555	non-significant
PC O-44:4	2.1987	1.1366	0.002211	2.6555	PUFA
PC O-43:5	1.4883	0.57362	0.23681	0.6256	non-significant
PC O-43:4	0.84223	-0.24771	0.36557	0.43703	non-significant
PC O-42:8	5.9474	2.5723	1.75e-05	4.7561	non-significant
PC O-42:8	5.9474	2.5723	1.75e-05	4.7561	PUFA
PC O-42:7.1	1.4946	0.5798	0.053752	1.2696	non-significant
PC O-42:7	1.4585	0.54448	0.46052	0.33676	non-significant
PC O-42:6.3	1.1424	0.19202	0.15134	0.82003	non-significant
PC O-42:6.2	1.6788	0.7474	0.005398	2.2678	non-significant
PC O-42:6.1	1.8065	0.85321	0.009817	2.008	non-significant
PC O-42:6	2.2513	1.1708	0.002201	2.6574	non-significant
PC O-42:6	2.2513	1.1708	0.002201	2.6574	PUFA
PC O-42:5.5	0.84776	-0.23827	0.32744	0.48487	non-significant
PC O-42:5.4	1.6874	0.75477	0.08262	1.0829	non-significant
PC O-42:5.3	1.1535	0.20599	0.22837	0.64136	non-significant
PC O-42:5.2	0.95167	-0.07147	0.64648	0.18944	non-significant
PC O-42:5.1	2.7873	1.4789	0.000449	3.3476	non-significant
PC O-42:5.1	2.7873	1.4789	0.000449	3.3476	PUFA
PC O-42:5	5.527	2.4665	5.95e-05	4.2255	non-significant
PC O-42:5	5.527	2.4665	5.95e-05	4.2255	PUFA
PC O-42:4.1	0.79135	-0.33761	0.13552	0.868	non-significant
PC O-42:4	1.6822	0.75033	0.012065	1.9185	non-significant
PC O-42:2.1	2.0767	1.0543	0.000171	3.7662	non-significant
PC O-42:2.1	2.0767	1.0543	0.000171	3.7662	MUFA/PUFA
PC O-42:2	2.1191	1.0834	0.004896	2.3102	non-significant
PC O-42:2	2.1191	1.0834	0.004896	2.3102	MUFA/PUFA
PC O-42:1	1.9355	0.95274	0.004565	2.3406	non-significant
PC O-41:4	0.75844	-0.3989	0.061745	1.2094	non-significant
PC O-40:8.1	13.478	3.7525	1.82e-06	5.7398	non-significant
PC O-40:8.1	13.478	3.7525	1.82e-06	5.7398	PUFA
PC O-40:8	1.7719	0.8253	0.006877	2.1626	non-significant
PC O-40:7	3.6502	1.868	0.001367	2.8643	non-significant
PC O-40:7	3.6502	1.868	0.001367	2.8643	PUFA
PC O-40:6.1	1.5595	0.64112	0.028411	1.5465	non-significant
PC O-40:6	4.8851	2.2884	4.03e-05	4.3944	non-significant
PC O-40:6	4.8851	2.2884	4.03e-05	4.3944	PUFA
PC O-40:5.4	0.86539	-0.20858	0.079561	1.0993	non-significant
PC O-40:5.3	1.4766	0.56224	0.024569	1.6096	non-significant
PC O-40:5.2	1.9603	0.9711	0.001218	2.9144	non-significant
PC O-40:5.1	2.5582	1.3551	0.000964	3.0158	non-significant
PC O-40:5.1	2.5582	1.3551	0.000964	3.0158	PUFA
PC O-40:5	3.846	1.9434	0.000443	3.3532	non-significant
PC O-40:5	3.846	1.9434	0.000443	3.3532	PUFA
PC O-40:4.2	0.74026	-0.4339	0.018669	1.7289	non-significant
PC O-40:4.1	2.2032	1.1396	0.001475	2.8312	non-significant
PC O-40:4.1	2.2032	1.1396	0.001475	2.8312	PUFA
PC O-40:4	3.0039	1.5868	0.000703	3.1528	non-significant
PC O-40:4	3.0039	1.5868	0.000703	3.1528	PUFA
PC O-40:3.1	1.4423	0.52834	0.052789	1.2775	non-significant
PC O-40:3	1.465	0.55087	0.03081	1.5113	non-significant
PC O-40:2	1.47	0.5558	0.88465	0.053228	non-significant
PC O-40:0	2.1481	1.1031	0.007364	2.1329	non-significant
PC O-40:0	2.1481	1.1031	0.007364	2.1329	SFA
PC O-39:6	1.0886	0.12246	0.44286	0.35374	non-significant
PC O-39:4	0.83166	-0.26594	0.11089	0.95511	non-significant
PC O-38:7.1	2.1589	1.1103	0.014045	1.8525	non-significant
PC O-38:7.1	2.1589	1.1103	0.014045	1.8525	PUFA
PC O-38:7	1.2815	0.35779	0.0255	1.5935	non-significant
PC O-38:6	1.525	0.60885	0.009638	2.016	non-significant
PC O-38:5.2	1.6919	0.75868	0.00453	2.3439	non-significant
PC O-38:5.1	1.9954	0.99669	0.003072	2.5125	non-significant
PC O-38:5	2.7172	1.4421	0.000181	3.7417	non-significant
PC O-38:5	2.7172	1.4421	0.000181	3.7417	PUFA
PC O-38:4.1	1.1924	0.25389	0.11263	0.94834	non-significant
PC O-38:4	2.9136	1.5428	0.001184	2.9268	non-significant
PC O-38:4	2.9136	1.5428	0.001184	2.9268	PUFA
PC O-38:3.1	1.4389	0.52498	0.016241	1.7894	non-significant
PC O-38:3	1.6582	0.72959	0.022187	1.6539	non-significant
PC O-38:2.1	2.6396	1.4003	0.019694	1.7057	non-significant
PC O-38:2.1	2.6396	1.4003	0.019694	1.7057	MUFA/PUFA
PC O-38:2	2.842	1.5069	0.001157	2.9368	non-significant
PC O-38:2	2.842	1.5069	0.001157	2.9368	MUFA/PUFA
PC O-38:1	1.4178	0.50363	0.23689	0.62545	non-significant
PC O-38:0	1.5229	0.60681	0.015386	1.8129	non-significant
PC O-37:5.1	1.5513	0.63346	0.003008	2.5217	non-significant
PC O-37:5	1.5086	0.59324	0.019878	1.7016	non-significant
PC O-37:4	1.4829	0.56841	0.001622	2.7901	non-significant
PC O-36:6.1	1.5319	0.61536	9.74e-05	4.0116	non-significant
PC O-36:6	0.90187	-0.149	0.12121	0.91648	non-significant
PC O-36:5.2	1.1409	0.1902	0.085375	1.0687	non-significant
PC O-36:5.1	2.7011	1.4336	7.81e-05	4.1075	non-significant
PC O-36:5.1	2.7011	1.4336	7.81e-05	4.1075	PUFA
PC O-36:5	1.0312	0.044334	0.58064	0.23609	non-significant
PC O-36:4	1.8115	0.85722	0.001085	2.9647	non-significant
PC O-36:3.1	1.7715	0.82499	0.004862	2.3132	non-significant
PC O-36:3	2.9449	1.5582	0.000197	3.7049	non-significant
PC O-36:3	2.9449	1.5582	0.000197	3.7049	PUFA
PC O-36:1	1.9799	0.98542	0.001967	2.7062	non-significant
PC O-36:0	1.3166	0.39678	0.19604	0.70765	non-significant
PC O-35:5.1	1.1093	0.1496	0.10202	0.99131	non-significant
PC O-35:5	0.88685	-0.17324	0.059201	1.2277	non-significant
PC O-35:4	1.2438	0.3147	0.012952	1.8877	non-significant
PC O-34:5.2	0.76395	-0.38846	0.004775	2.321	non-significant
PC O-34:5.1	0.59729	-0.74349	0.001652	2.782	non-significant
PC O-34:5	1.1591	0.21295	0.13568	0.86749	non-significant
PC O-34:4	0.83844	-0.25423	0.023006	1.6382	non-significant
PC O-34:3.1	1.1896	0.2505	0.11294	0.94715	non-significant
PC O-34:3	2.0456	1.0325	0.000757	3.1207	non-significant
PC O-34:3	2.0456	1.0325	0.000757	3.1207	PUFA
PC O-34:2	1.8699	0.90297	0.008274	2.0823	non-significant
PC O-34:1	2.0141	1.0101	0.000536	3.2705	non-significant
PC O-34:1	2.0141	1.0101	0.000536	3.2705	MUFA
PC O-34:0	1.7759	0.82854	0.003176	2.4981	non-significant
PC O-33:4	1.6728	0.74225	0.006964	2.1571	non-significant
PC O-33:1.1	1.227	0.29508	0.13595	0.86661	non-significant
PC O-33:1	1.6309	0.70563	0.00335	2.4749	non-significant
PC O-33:0	1.7612	0.81658	0.16546	0.7813	non-significant
PC O-32:4.1	1.0096	0.013854	0.88227	0.054396	non-significant
PC O-32:4	1.5275	0.61113	0.015556	1.8081	non-significant
PC O-32:2	2.2568	1.1743	0.19602	0.70771	non-significant
PC O-32:1	2.1812	1.1251	0.000167	3.7769	non-significant
PC O-32:1	2.1812	1.1251	0.000167	3.7769	MUFA
PC O-32:0	2.2127	1.1458	0.000812	3.0904	non-significant
PC O-32:0	2.2127	1.1458	0.000812	3.0904	SFA
PC O-31:1.1	1.873	0.90535	0.000677	3.1696	non-significant
PC O-31:1	1.4002	0.48562	0.003282	2.4839	non-significant
PC O-30:4.1	0.51287	-0.96332	0.004075	2.3899	non-significant
PC O-30:4	0.76177	-0.39258	0.012136	1.9159	non-significant
PC O-30:3	1.3101	0.38972	0.097591	1.0106	non-significant
PC O-30:2	1.1466	0.19735	0.40186	0.39593	non-significant
PC O-30:1	1.9907	0.99325	8.58e-05	4.0664	non-significant
PC O-30:0	2.1653	1.1146	0.000131	3.8814	non-significant
PC O-30:0	2.1653	1.1146	0.000131	3.8814	SFA
PC O-29:3	1.4344	0.52045	0.026329	1.5796	non-significant
PC O-29:1.1	1.3351	0.41695	0.019715	1.7052	non-significant
PC O-29:1	1.3785	0.46311	0.064458	1.1907	non-significant
PC O-29:0	1.9056	0.93027	0.001296	2.8873	non-significant
PC O-28:2	17.486	4.1281	8.45e-05	4.0733	non-significant
PC O-28:2	17.486	4.1281	8.45e-05	4.0733	MUFA/PUFA
PC O-28:1	1.3049	0.38397	0.08457	1.0728	non-significant
PC O-28:0	1.1479	0.19906	0.21139	0.67492	non-significant
PC O-27:0	1.1449	0.19519	0.23142	0.6356	non-significant
PC O-26:2	0.093369	-3.4209	0.00059	3.229	non-significant
PC O-26:2	0.093369	-3.4209	0.00059	3.229	MUFA/PUFA
PC O-26:1	1.2634	0.33733	0.23643	0.6263	non-significant
PC O-26:0	1.0529	0.074311	0.64945	0.18745	non-significant
PC O-25:0	1.2049	0.26893	0.59477	0.22565	non-significant
PC O-24:1	0.69137	-0.53248	0.16578	0.78048	non-significant
PC 56:9	0.17322	-2.5293	6.3e-06	5.2005	non-significant
PC 56:9	0.17322	-2.5293	6.3e-06	5.2005	PUFA
PC 54:9	0.24814	-2.0108	0.000669	3.1744	non-significant
PC 54:9	0.24814	-2.0108	0.000669	3.1744	PUFA
PC 52:9	0.17875	-2.484	0.000151	3.8204	non-significant
PC 52:9	0.17875	-2.484	0.000151	3.8204	PUFA
PC 52:6	0.29371	-1.7675	0.000391	3.4074	non-significant
PC 52:6	0.29371	-1.7675	0.000391	3.4074	PUFA
PC 52:5	0.17347	-2.5272	0.007306	2.1364	non-significant
PC 52:5	0.17347	-2.5272	0.007306	2.1364	PUFA
PC 50:9	0.02864	-5.1258	0.000537	3.2704	non-significant
PC 50:9	0.02864	-5.1258	0.000537	3.2704	PUFA
PC 50:6.1	0.75348	-0.40836	0.029139	1.5355	non-significant
PC 50:6	0.37032	-1.4332	0.001124	2.9492	non-significant
PC 50:6	0.37032	-1.4332	0.001124	2.9492	PUFA
PC 50:5.2	0.24472	-2.0308	2.36e-05	4.6263	non-significant
PC 50:5.2	0.24472	-2.0308	2.36e-05	4.6263	PUFA
PC 50:5.1	1.3216	0.40227	0.045727	1.3398	non-significant
PC 50:5	0.60461	-0.72593	0.001085	2.9647	non-significant
PC 50:10	0.14615	-2.7744	9.65e-05	4.0155	non-significant
PC 50:10	0.14615	-2.7744	9.65e-05	4.0155	PUFA
PC 48:9.1	0.15967	-2.6468	0.012217	1.913	non-significant
PC 48:9.1	0.15967	-2.6468	0.012217	1.913	PUFA
PC 48:9	1.3396	0.42179	0.33533	0.47453	non-significant
PC 48:8.1	0.24088	-2.0536	0.041948	1.3773	non-significant
PC 48:8.1	0.24088	-2.0536	0.041948	1.3773	PUFA
PC 48:8	1.3639	0.44774	0.16301	0.78778	non-significant
PC 48:7	0.09003	-3.4734	0.007339	2.1343	non-significant
PC 48:7	0.09003	-3.4734	0.007339	2.1343	PUFA
PC 48:6.2	0.62639	-0.67486	0.18108	0.74213	non-significant
PC 48:6.1	0.90369	-0.14611	0.93469	0.029333	non-significant
PC 48:6	0.50901	-0.97423	0.015115	1.8206	non-significant
PC 48:5.2	0.61381	-0.70414	0.00299	2.5244	non-significant
PC 48:5.1	1.7765	0.82905	0.006092	2.2152	non-significant
PC 48:5	0.7116	-0.49086	0.1432	0.84405	non-significant
PC 48:4.1	0.83886	-0.25349	0.24866	0.6044	non-significant
PC 48:4	2.0073	1.0053	0.006877	2.1626	non-significant
PC 48:4	2.0073	1.0053	0.006877	2.1626	PUFA
PC 48:3	0.48774	-1.0358	0.008403	2.0756	non-significant
PC 48:3	0.48774	-1.0358	0.008403	2.0756	PUFA
PC 48:2	0.43509	-1.2006	0.006695	2.1742	non-significant
PC 48:2	0.43509	-1.2006	0.006695	2.1742	MUFA/PUFA
PC 47:5	1.8563	0.89245	0.82819	0.081871	non-significant
PC 46:9	0.79426	-0.33231	0.24741	0.60658	non-significant
PC 46:8.1	1.4441	0.53013	0.019371	1.7129	non-significant
PC 46:8	4.6066	2.2037	0.00023	3.6389	non-significant
PC 46:8	4.6066	2.2037	0.00023	3.6389	PUFA
PC 46:7	0.61069	-0.71148	0.009905	2.0041	non-significant
PC 46:6.2	0.5411	-0.88603	0.005645	2.2483	non-significant
PC 46:6.1	1.7311	0.79172	0.015549	1.8083	non-significant
PC 46:6	0.97118	-0.04219	0.93114	0.030984	non-significant
PC 46:5.1	0.60669	-0.72097	0.012194	1.9139	non-significant
PC 46:5	1.6237	0.69931	0.023265	1.6333	non-significant
PC 46:4	0.85642	-0.22361	0.1432	0.84405	non-significant
PC 46:2	0.96045	-0.05822	0.79701	0.098537	non-significant
PC 46:10	0.18946	-2.4	0.20883	0.68021	non-significant
PC 46:1	1.2032	0.26688	0.78899	0.10293	non-significant
PC 45:5	0.62998	-0.66662	0.020307	1.6923	non-significant
PC 45:4	1.2447	0.31576	0.11151	0.95267	non-significant
PC 44:9	0.74067	-0.43309	0.038814	1.411	non-significant
PC 44:8.1	3.2682	1.7085	0.000798	3.0979	non-significant
PC 44:8.1	3.2682	1.7085	0.000798	3.0979	PUFA
PC 44:8	3.1242	1.6435	0.000539	3.2684	non-significant
PC 44:8	3.1242	1.6435	0.000539	3.2684	PUFA
PC 44:7.2	0.54356	-0.87948	0.023006	1.6382	non-significant
PC 44:7.1	1.2275	0.29567	0.31398	0.5031	non-significant
PC 44:7	3.0223	1.5956	0.001124	2.9492	non-significant
PC 44:7	3.0223	1.5956	0.001124	2.9492	PUFA
PC 44:6.1	0.61847	-0.69323	0.011498	1.9394	non-significant
PC 44:6	1.5488	0.63114	0.015556	1.8081	non-significant
PC 44:5.2	0.53919	-0.89114	0.001622	2.7901	non-significant
PC 44:5.1	2.3443	1.2292	0.000936	3.0285	non-significant
PC 44:5.1	2.3443	1.2292	0.000936	3.0285	PUFA
PC 44:5	2.7456	1.4571	0.000255	3.5926	non-significant
PC 44:5	2.7456	1.4571	0.000255	3.5926	PUFA
PC 44:4	1.653	0.72512	0.010003	1.9999	non-significant
PC 44:3.2	2.0158	1.0113	0.014284	1.8452	non-significant
PC 44:3.2	2.0158	1.0113	0.014284	1.8452	PUFA
PC 44:3.1	1.3264	0.4075	0.06028	1.2198	non-significant
PC 44:3	0.9804	-0.02856	0.92684	0.032997	non-significant
PC 44:2	1.2447	0.31579	0.077473	1.1109	non-significant
PC 44:10.1	1.5386	0.62165	0.023834	1.6228	non-significant
PC 44:10	1.1526	0.20489	0.43705	0.35946	non-significant
PC 44:1.1	1.4132	0.49893	0.015386	1.8129	non-significant
PC 44:1	1.1324	0.17933	0.24966	0.60265	non-significant
PC 44:0	1.4631	0.54908	0.28269	0.54869	non-significant
PC 43:5.1	0.79375	-0.33325	0.10473	0.97992	non-significant
PC 43:5	0.67328	-0.57072	0.31901	0.49619	non-significant
PC 43:2.1	1.2648	0.33886	0.31243	0.50524	non-significant
PC 43:2	1.4144	0.50015	0.021921	1.6591	non-significant
PC 43:1.1	1.5264	0.61013	0.056973	1.2443	non-significant
PC 43:1	1.2626	0.33644	0.55539	0.2554	non-significant
PC 42:9	0.79143	-0.33747	0.023439	1.6301	non-significant
PC 42:8	1.0695	0.096901	0.36264	0.44052	non-significant
PC 42:7.2	0.61439	-0.70278	0.04717	1.3263	non-significant
PC 42:7.1	0.89234	-0.16433	0.36256	0.44062	non-significant
PC 42:7	1.3587	0.44227	0.009203	2.0361	non-significant
PC 42:6.2	0.75015	-0.41476	0.067155	1.1729	non-significant
PC 42:6.1	1.5474	0.6298	0.017045	1.7684	non-significant
PC 42:6	3.0327	1.6006	0.005645	2.2483	non-significant
PC 42:6	3.0327	1.6006	0.005645	2.2483	PUFA
PC 42:5.2	0.71981	-0.47431	0.018764	1.7267	non-significant
PC 42:5.1	2.5237	1.3355	0.00114	2.9432	non-significant
PC 42:5.1	2.5237	1.3355	0.00114	2.9432	PUFA
PC 42:5	4.8824	2.2876	0.00011	3.9573	non-significant
PC 42:5	4.8824	2.2876	0.00011	3.9573	PUFA
PC 42:4.2	1.7637	0.8186	0.000762	3.1182	non-significant
PC 42:4.1	2.3347	1.2232	0.00038	3.4205	non-significant
PC 42:4.1	2.3347	1.2232	0.00038	3.4205	PUFA
PC 42:4	1.7291	0.78999	0.007661	2.1157	non-significant
PC 42:3.1	1.8487	0.88652	0.022331	1.6511	non-significant
PC 42:3	1.1356	0.18339	0.29146	0.53542	non-significant
PC 42:2	1.2026	0.26617	0.18343	0.73652	non-significant
PC 42:10	0.64618	-0.62999	0.008473	2.072	non-significant
PC 42:1.1	1.5251	0.60889	0.003314	2.4797	non-significant
PC 42:1	1.557	0.63876	0.009093	2.0413	non-significant
PC 42:0	1.9218	0.94246	0.000619	3.2083	non-significant
PC 41:5.1	0.90043	-0.15131	0.3849	0.41466	non-significant
PC 41:5	2.1323	1.0924	0.001367	2.8643	non-significant
PC 41:5	2.1323	1.0924	0.001367	2.8643	PUFA
PC 41:4.1	1.7355	0.79535	0.001316	2.8808	non-significant
PC 41:4	1.7701	0.82384	0.001839	2.7354	non-significant
PC 41:2.1	2.0862	1.0609	0.002489	2.604	non-significant
PC 41:2.1	2.0862	1.0609	0.002489	2.604	MUFA/PUFA
PC 41:2	1.3326	0.4142	0.050207	1.2992	non-significant
PC 41:1.2	1.3984	0.48373	0.03464	1.4604	non-significant
PC 41:1.1	1.3157	0.39579	0.086656	1.0622	non-significant
PC 41:1	0.66051	-0.59834	0.053808	1.2692	non-significant
PC 40:9	0.39125	-1.3538	0.000617	3.2096	non-significant
PC 40:9	0.39125	-1.3538	0.000617	3.2096	PUFA
PC 40:8.1	2.0429	1.0306	0.001124	2.9492	non-significant
PC 40:8.1	2.0429	1.0306	0.001124	2.9492	PUFA
PC 40:8	0.45132	-1.1478	0.000473	3.3254	non-significant
PC 40:8	0.45132	-1.1478	0.000473	3.3254	PUFA
PC 40:7.1	1.0809	0.11223	0.24552	0.60991	non-significant
PC 40:7	0.69048	-0.53434	0.003285	2.4834	non-significant
PC 40:6.2	1.28	0.35613	0.10796	0.96675	non-significant
PC 40:6.1	0.52445	-0.93113	0.000932	3.0308	non-significant
PC 40:6	1.1525	0.20475	0.12121	0.91648	non-significant
PC 40:5.1	1.3978	0.48318	0.017325	1.7613	non-significant
PC 40:5	3.1922	1.6746	0.00015	3.8242	non-significant
PC 40:5	3.1922	1.6746	0.00015	3.8242	PUFA
PC 40:4.2	2.9588	1.565	0.000131	3.8814	non-significant
PC 40:4.2	2.9588	1.565	0.000131	3.8814	PUFA
PC 40:4.1	1.7598	0.81538	0.010036	1.9984	non-significant
PC 40:4	1.6119	0.68876	0.026306	1.5799	non-significant
PC 40:3.1	1.698	0.76385	0.002746	2.5613	non-significant
PC 40:3	1.3701	0.45432	0.40447	0.39312	non-significant
PC 40:2	1.4565	0.54251	0.010425	1.9819	non-significant
PC 40:1	1.3109	0.39058	0.062563	1.2037	non-significant
PC 40:0	1.7226	0.78462	0.002131	2.6715	non-significant
PC 39:6	0.78795	-0.34383	0.021749	1.6626	non-significant
PC 39:5.1	0.73571	-0.44279	0.007766	2.1098	non-significant
PC 39:5	1.2983	0.37665	0.072829	1.1377	non-significant
PC 39:4.3	0.51836	-0.94796	0.000686	3.1637	non-significant
PC 39:4.2	0.53494	-0.90256	0.001341	2.8727	non-significant
PC 39:4.1	2.4012	1.2638	0.000153	3.8159	non-significant
PC 39:4.1	2.4012	1.2638	0.000153	3.8159	PUFA
PC 39:4	2.317	1.2122	0.002376	2.6241	non-significant
PC 39:4	2.317	1.2122	0.002376	2.6241	PUFA
PC 39:3.1	1.6509	0.72328	0.003784	2.422	non-significant
PC 39:3	1.5109	0.59537	0.02854	1.5446	non-significant
PC 39:2	1.1902	0.25125	0.073328	1.1347	non-significant
PC 39:1.1	1.0431	0.06086	0.71482	0.14581	non-significant
PC 39:1	2.7948	1.4827	0.000996	3.0019	non-significant
PC 39:1	2.7948	1.4827	0.000996	3.0019	MUFA
PC 39:0	1.0247	0.035264	0.83748	0.077023	non-significant
PC 38:7.2	0.72042	-0.4731	0.27327	0.56341	non-significant
PC 38:7.1	0.68873	-0.53798	0.13323	0.87541	non-significant
PC 38:7	0.72024	-0.47344	0.15447	0.81114	non-significant
PC 38:6.2	1.5029	0.58773	0.00299	2.5244	non-significant
PC 38:6.1	0.70909	-0.49595	0.003827	2.4172	non-significant
PC 38:6	0.55626	-0.84618	0.004565	2.3406	non-significant
PC 38:5.1	1.4572	0.54317	0.010066	1.9971	non-significant
PC 38:5	1.0229	0.032606	0.70608	0.15115	non-significant
PC 38:4.3	0.94071	-0.08819	0.38005	0.42016	non-significant
PC 38:4.2	1.5518	0.63394	0.55405	0.25645	non-significant
PC 38:4.1	2.2173	1.1488	0.001296	2.8875	non-significant
PC 38:4.1	2.2173	1.1488	0.001296	2.8875	PUFA
PC 38:4	1.1438	0.1938	0.20496	0.68833	non-significant
PC 38:3.1	1.3206	0.4012	0.025247	1.5978	non-significant
PC 38:3	1.2218	0.28902	0.16578	0.78048	non-significant
PC 38:2	1.9371	0.9539	0.001476	2.8308	non-significant
PC 38:1.1	1.1891	0.24987	0.08698	1.0606	non-significant
PC 38:1	1.3381	0.4202	0.003037	2.5176	non-significant
PC 38:0	0.85355	-0.22845	0.24648	0.60822	non-significant
PC 37:6.1	0.81763	-0.29049	0.113	0.94693	non-significant
PC 37:6	0.75284	-0.40959	0.23888	0.62182	non-significant
PC 37:5.1	0.82757	-0.27305	0.005809	2.2359	non-significant
PC 37:5	0.66852	-0.58096	0.00427	2.3696	non-significant
PC 37:4.2	0.58018	-0.78544	0.000255	3.5926	non-significant
PC 37:4.1	0.61941	-0.69102	0.001362	2.8658	non-significant
PC 37:4	1.3221	0.40278	0.009345	2.0294	non-significant
PC 37:3	1.5559	0.63777	0.012909	1.8891	non-significant
PC 37:2	1.4983	0.58336	0.009673	2.0144	non-significant
PC 37:1.1	0.96278	-0.05472	0.60869	0.21561	non-significant
PC 37:1	0.81909	-0.28791	0.088284	1.0541	non-significant
PC 37:0	0.42415	-1.2373	3.25e-05	4.4882	non-significant
PC 37:0	0.42415	-1.2373	3.25e-05	4.4882	SFA
PC 36:6.2	0.57535	-0.79748	0.016692	1.7775	non-significant
PC 36:6.1	0.52685	-0.92454	0.008151	2.0888	non-significant
PC 36:6	0.73366	-0.44682	0.11883	0.92506	non-significant
PC 36:5.2	0.86637	-0.20695	0.16227	0.78976	non-significant
PC 36:5.1	0.55517	-0.84899	0.005039	2.2976	non-significant
PC 36:5	0.43283	-1.2081	0.001264	2.8982	non-significant
PC 36:5	0.43283	-1.2081	0.001264	2.8982	PUFA
PC 36:4.1	0.82743	-0.27329	0.004498	2.347	non-significant
PC 36:4	1.4237	0.50968	0.015762	1.8024	non-significant
PC 36:3.2	1.3389	0.42108	0.21014	0.67749	non-significant
PC 36:3.1	0.84873	-0.23662	0.11912	0.92402	non-significant
PC 36:3	1.4773	0.56294	0.002724	2.5648	non-significant
PC 36:2	2.5845	1.3699	0.000165	3.782	non-significant
PC 36:2	2.5845	1.3699	0.000165	3.782	MUFA/PUFA
PC 36:1	1.6139	0.69057	0.001475	2.8312	non-significant
PC 36:0	0.6737	-0.56983	0.000657	3.1826	non-significant
PC 35:5.2	1.0244	0.034798	0.78221	0.10668	non-significant
PC 35:5.1	2.0468	1.0334	0.000669	3.1744	non-significant
PC 35:5.1	2.0468	1.0334	0.000669	3.1744	PUFA
PC 35:5	1.0205	0.029239	0.86432	0.063326	non-significant
PC 35:4.1	0.59541	-0.74804	0.001061	2.9743	non-significant
PC 35:4	0.73446	-0.44524	0.043701	1.3595	non-significant
PC 35:3.1	1.0214	0.030479	0.73924	0.13122	non-significant
PC 35:3	1.2556	0.32835	0.16314	0.78745	non-significant
PC 35:2.1	1.2596	0.33294	0.12709	0.89589	non-significant
PC 35:2	1.3193	0.39981	0.019694	1.7057	non-significant
PC 35:1.1	1.4373	0.52339	0.005467	2.2623	non-significant
PC 35:1	1.4486	0.5347	0.018412	1.7349	non-significant
PC 35:0.1	0.76257	-0.39105	0.008327	2.0795	non-significant
PC 35:0	0.92866	-0.10678	0.46219	0.33518	non-significant
PC 34:5.2	1.3492	0.43212	0.05456	1.2631	non-significant
PC 34:5.1	1.2705	0.34536	0.18835	0.72504	non-significant
PC 34:5	0.34268	-1.5451	0.059505	1.2254	non-significant
PC 34:4	0.76654	-0.38357	0.11912	0.92402	non-significant
PC 34:3.3	0.91952	-0.12104	0.62429	0.20462	non-significant
PC 34:3.2	1.066	0.092236	0.76086	0.1187	non-significant
PC 34:3.1	0.87753	-0.18847	0.44351	0.35309	non-significant
PC 34:3	0.78986	-0.34033	0.11713	0.93134	non-significant
PC 34:2.2	0.98347	-0.02404	0.80543	0.09397	non-significant
PC 34:2.1	1.9798	0.98536	0.000952	3.0212	non-significant
PC 34:2	1.1246	0.16942	0.14858	0.82804	non-significant
PC 34:1.1	2.7729	1.4714	0.000166	3.7798	non-significant
PC 34:1.1	2.7729	1.4714	0.000166	3.7798	MUFA
PC 34:1	2.4064	1.2669	0.000151	3.8204	non-significant
PC 34:1	2.4064	1.2669	0.000151	3.8204	MUFA
PC 34:0.1	1.075	0.10435	0.80346	0.095037	non-significant
PC 34:0	1.2011	0.26439	0.070149	1.154	non-significant
PC 33:3	0.72131	-0.47131	0.098806	1.0052	non-significant
PC 33:2.2	0.97781	-0.03238	0.73565	0.13333	non-significant
PC 33:2.1	1.1365	0.18456	0.16656	0.77842	non-significant
PC 33:2	0.87768	-0.18823	0.52985	0.27584	non-significant
PC 33:1.2	1.2214	0.28849	0.036273	1.4404	non-significant
PC 33:1	1.4163	0.50208	0.13568	0.86749	non-significant
PC 33:0.1	1.4018	0.48729	0.00589	2.2299	non-significant
PC 33:0	2.1247	1.0872	0.000343	3.4642	non-significant
PC 33:0	2.1247	1.0872	0.000343	3.4642	SFA
PC 32:4.1	1.7447	0.80295	0.004063	2.3911	non-significant
PC 32:4	1.3443	0.42686	0.032271	1.4912	non-significant
PC 32:3.3	1.5675	0.64845	0.003998	2.3981	non-significant
PC 32:3.2	1.0624	0.087272	0.73611	0.13305	non-significant
PC 32:3.1	0.96311	-0.05423	0.91182	0.04009	non-significant
PC 32:3	0.86668	-0.20643	0.49412	0.30617	non-significant
PC 32:2.2	0.92851	-0.10701	0.57639	0.23929	non-significant
PC 32:2.1	1.2394	0.3097	0.53683	0.27017	non-significant
PC 32:2	0.83779	-0.25533	0.27618	0.55881	non-significant
PC 32:1.1	1.7932	0.84251	0.000334	3.476	non-significant
PC 32:1	1.3655	0.44946	0.061342	1.2122	non-significant
PC 32:0.1	1.7704	0.82411	0.91182	0.04009	non-significant
PC 32:0	1.9557	0.96767	0.001086	2.9642	non-significant
PC 31:2	0.71444	-0.48511	0.077978	1.108	non-significant
PC 31:1.1	1.1456	0.19613	0.22109	0.65543	non-significant
PC 31:1	0.81752	-0.29067	0.16803	0.77462	non-significant
PC 31:0.1	1.4907	0.57597	0.000788	3.1036	non-significant
PC 31:0	1.9242	0.94427	0.000131	3.8814	non-significant
PC 30:3.1	1.5952	0.67373	0.006722	2.1725	non-significant
PC 30:3	1.5985	0.67673	0.006858	2.1638	non-significant
PC 30:2	0.84368	-0.24524	0.52704	0.27816	non-significant
PC 30:1.1	1.189	0.24972	0.27003	0.56858	non-significant
PC 30:1	0.86536	-0.20863	0.48673	0.31271	non-significant
PC 30:0.1	1.5714	0.65207	0.004464	2.3503	non-significant
PC 30:0	1.5697	0.65048	0.004775	2.321	non-significant
PC 29:1.1	0.32763	-1.6099	0.029299	1.5332	non-significant
PC 29:1.1	0.32763	-1.6099	0.029299	1.5332	MUFA
PC 29:1	0.6617	-0.59576	0.10202	0.99131	non-significant
PC 29:0.1	1.1157	0.15795	0.39116	0.40764	non-significant
PC 29:0	1.1333	0.18051	0.37214	0.42929	non-significant
PC 28:0	1.2757	0.3513	0.17311	0.76169	non-significant
LPE 20:4	1.3337	0.41547	0.043522	1.3613	non-significant
LPE 18:1	0.17615	-2.5051	8.06e-06	5.0936	non-significant
LPE 18:1	0.17615	-2.5051	8.06e-06	5.0936	MUFA
LPE 18:0	2.4856	1.3136	0.000107	3.9689	non-significant
LPE 18:0	2.4856	1.3136	0.000107	3.9689	SFA
LPC 26:1	1.072	0.10036	0.46185	0.33549	non-significant
LPC 26:0	2.2849	1.1921	0.036892	1.4331	non-significant
LPC 26:0	2.2849	1.1921	0.036892	1.4331	SFA
LPC 24:5.1	1.596	0.67449	0.087913	1.0559	non-significant
LPC 24:5	1.5333	0.61664	0.12863	0.89066	non-significant
LPC 24:2	0.391	-1.3548	0.13668	0.8643	non-significant
LPC 24:1	1.2232	0.29067	0.0258	1.5884	non-significant
LPC 24:0	1.5054	0.59014	0.003982	2.3999	non-significant
LPC 22:4	2.4883	1.3152	0.001381	2.8599	non-significant
LPC 22:4	2.4883	1.3152	0.001381	2.8599	PUFA
LPC 22:1	1.6634	0.73413	0.002762	2.5588	non-significant
LPC 22:0	1.5014	0.58633	0.002981	2.5257	non-significant
LPC 20:4.1	1.1686	0.22479	0.34764	0.45886	non-significant
LPC 20:4	1.2447	0.31576	0.13268	0.87718	non-significant
LPC 20:1	1.8539	0.89055	0.001065	2.9726	non-significant
LPC 20:0	1.4257	0.51165	0.005474	2.2617	non-significant
LPC 19:0	1.8481	0.88604	0.000222	3.6543	non-significant
LPC 18:3	0.60124	-0.73398	0.92684	0.032997	non-significant
LPC 18:2	2.3582	1.2377	0.63215	0.19918	non-significant
LPC 18:1.1	1.1705	0.2271	0.14861	0.82795	non-significant
LPC 18:1	4.9403	2.3046	2.2e-06	5.6578	non-significant
LPC 18:1	4.9403	2.3046	2.2e-06	5.6578	MUFA
LPC 18:0	2.1317	1.092	0.000231	3.6367	non-significant
LPC 18:0	2.1317	1.092	0.000231	3.6367	SFA
LPC 17:0	1.8494	0.88703	0.00059	3.2292	non-significant
LPC 16:1	1.3863	0.47123	0.028221	1.5494	non-significant
LPC 16:0	0.749	-0.41697	0.88612	0.052508	non-significant
LPC 15:0	0.76547	-0.38558	0.008974	2.047	non-significant
LPC 14:0	0.33371	-1.5833	0.000153	3.8149	non-significant
LPC 14:0	0.33371	-1.5833	0.000153	3.8149	SFA
DG 54:4.1	0.58405	-0.77583	0.046558	1.332	non-significant
DG 54:4	0.72784	-0.45831	0.043362	1.3629	non-significant
DG 54:3	0.8895	-0.16893	0.36259	0.44058	non-significant
DG 52:5	1.0048	0.006893	0.97211	0.012286	non-significant
DG 52:4.1	0.74216	-0.43019	0.014593	1.8359	non-significant
DG 52:4	0.73885	-0.43665	0.075448	1.1224	non-significant
DG 52:2	0.64577	-0.6309	0.11288	0.94738	non-significant
DG 52:1.2	0.898	-0.1552	0.39166	0.40709	non-significant
DG 52:1.1	0.78521	-0.34885	0.24246	0.61537	non-significant
DG 52:1	0.076736	-3.704	0.006824	2.1659	non-significant
DG 52:1	0.076736	-3.704	0.006824	2.1659	MUFA
DG 50:5	1.0078	0.011206	0.88227	0.054396	non-significant
DG 50:4	0.80439	-0.31402	0.048989	1.3099	non-significant
DG 50:1	2.7734	1.4717	0.68377	0.16509	non-significant
DG 48:5.1	0.78911	-0.34171	0.029346	1.5325	non-significant
DG 48:5	1.3459	0.42852	0.027481	1.561	non-significant
DG 48:4	0.92165	-0.11772	0.36423	0.43862	non-significant
DG 48:2	1.1728	0.22997	0.008306	2.0806	non-significant
DG 48:1	1.0831	0.1151	0.49412	0.30617	non-significant
DG 48:0	1.0511	0.071873	0.52741	0.27785	non-significant
DG 46:9	0.77419	-0.36924	0.29921	0.52402	non-significant
DG 46:8	3.9095	1.967	0.001798	2.7453	non-significant
DG 46:8	3.9095	1.967	0.001798	2.7453	PUFA
DG 46:5.1	1.317	0.3973	0.006494	2.1875	non-significant
DG 46:5	1.5577	0.63942	0.001788	2.7476	non-significant
DG 46:4.1	0.67145	-0.57464	0.027731	1.557	non-significant
DG 46:4	0.99711	-0.00418	0.99008	0.00433	non-significant
DG 46:2	1.1773	0.23553	0.039292	1.4057	non-significant
DG 46:1	1.2207	0.28776	0.019185	1.717	non-significant
DG 46:0	1.2482	0.31989	0.23976	0.62023	non-significant
DG 44:9.2	1.4634	0.5493	0.29058	0.53673	non-significant
DG 44:9.1	1.0476	0.067091	0.64323	0.19163	non-significant
DG 44:9	1.0628	0.087869	0.29464	0.5307	non-significant
DG 44:8	1.3149	0.39493	0.019878	1.7016	non-significant
DG 44:5	1.3328	0.41447	0.01083	1.9654	non-significant
DG 44:4	1.2826	0.35902	0.070904	1.1493	non-significant
DG 44:2	1.2295	0.29805	0.065969	1.1807	non-significant
DG 44:1.1	1.1496	0.2011	0.36974	0.4321	non-significant
DG 44:1	2.1295	1.0905	0.001061	2.9743	non-significant
DG 44:1	2.1295	1.0905	0.001061	2.9743	MUFA
DG 43:2	1.2639	0.33793	0.069416	1.1585	non-significant
DG 42:9.1	0.89978	-0.15236	0.40186	0.39593	non-significant
DG 42:9	0.9224	-0.11653	0.418	0.37883	non-significant
DG 42:8.1	0.52018	-0.94291	0.16845	0.77354	non-significant
DG 42:8	1.2079	0.27248	0.072442	1.14	non-significant
DG 42:7.3	0.085771	-3.5434	0.000982	3.0077	non-significant
DG 42:7.3	0.085771	-3.5434	0.000982	3.0077	PUFA
DG 42:7.2	0.5252	-0.92907	0.010188	1.9919	non-significant
DG 42:7.1	0.76727	-0.3822	0.11241	0.94921	non-significant
DG 42:7	1.1456	0.19611	0.15772	0.80212	non-significant
DG 42:6.1	1.2659	0.34012	0.36781	0.43438	non-significant
DG 42:6	0.95453	-0.06714	0.66978	0.17406	non-significant
DG 42:5.2	1.283	0.35955	0.073327	1.1347	non-significant
DG 42:5.1	1.4182	0.50408	0.033091	1.4803	non-significant
DG 42:5	2.6942	1.4299	0.000158	3.802	non-significant
DG 42:5	2.6942	1.4299	0.000158	3.802	PUFA
DG 42:4.1	2.0085	1.0061	0.001728	2.7625	non-significant
DG 42:4.1	2.0085	1.0061	0.001728	2.7625	PUFA
DG 42:4	1.7306	0.7913	0.001247	2.9042	non-significant
DG 42:3	1.2321	0.30115	0.057386	1.2412	non-significant
DG 42:2	1.4246	0.51051	0.003314	2.4797	non-significant
DG 42:1.1	1.4409	0.52701	0.009543	2.0203	non-significant
DG 42:1	1.4908	0.57608	0.01083	1.9654	non-significant
DG 41:4	2.4208	1.2755	0.001124	2.9492	non-significant
DG 41:4	2.4208	1.2755	0.001124	2.9492	PUFA
DG 40:9	0.55562	-0.84782	0.041748	1.3794	non-significant
DG 40:8	1.0479	0.067436	0.52973	0.27594	non-significant
DG 40:7	0.83358	-0.26261	0.1006	0.99742	non-significant
DG 40:6.2	0.98722	-0.01856	0.89915	0.046169	non-significant
DG 40:6.1	0.6198	-0.69014	0.001321	2.879	non-significant
DG 40:6	0.69937	-0.51588	0.008592	2.0659	non-significant
DG 40:5.1	1.0465	0.065575	0.57482	0.24047	non-significant
DG 40:5	1.1108	0.15157	0.18969	0.72196	non-significant
DG 40:4.2	3.1476	1.6543	0.000142	3.8463	non-significant
DG 40:4.2	3.1476	1.6543	0.000142	3.8463	PUFA
DG 40:4.1	0.83103	-0.26703	0.23142	0.6356	non-significant
DG 40:4	1.1268	0.17227	0.35639	0.44808	non-significant
DG 40:3.1	2.4769	1.3085	0.000627	3.2027	non-significant
DG 40:3.1	2.4769	1.3085	0.000627	3.2027	PUFA
DG 40:3	0.93338	-0.09947	0.65665	0.18267	non-significant
DG 40:2	1.4564	0.54239	0.006307	2.2002	non-significant
DG 40:1.1	1.6737	0.74305	0.001005	2.998	non-significant
DG 40:1	1.5359	0.61906	0.004009	2.397	non-significant
DG 40:0	3.086	1.6257	0.000905	3.0435	non-significant
DG 40:0	3.086	1.6257	0.000905	3.0435	SFA
DG 39:5.1	0.87335	-0.19537	0.11819	0.9274	non-significant
DG 39:5	0.81928	-0.28757	0.13659	0.86459	non-significant
DG 39:4	0.97587	-0.03524	0.86028	0.06536	non-significant
DG 38:7	0.62635	-0.67495	0.044269	1.3539	non-significant
DG 38:6.1	0.65015	-0.62116	0.00439	2.3575	non-significant
DG 38:6	0.75333	-0.40865	0.095766	1.0188	non-significant
DG 38:5.1	0.90052	-0.15117	0.25452	0.59427	non-significant
DG 38:5	0.96823	-0.04657	0.64755	0.18872	non-significant
DG 38:4.2	1.1974	0.25991	0.058117	1.2357	non-significant
DG 38:4.1	1.148	0.19913	0.095541	1.0198	non-significant
DG 38:4	0.78781	-0.34408	0.018223	1.7394	non-significant
DG 38:3.1	1.0225	0.032106	0.83357	0.079057	non-significant
DG 38:3	1.7856	0.83639	0.000818	3.0872	non-significant
DG 38:2.1	1.5189	0.60307	0.007528	2.1233	non-significant
DG 38:2	1.2512	0.32325	0.077473	1.1109	non-significant
DG 38:1	2.2633	1.1784	0.001007	2.9968	non-significant
DG 38:1	2.2633	1.1784	0.001007	2.9968	MUFA
DG 37:4.1	1.0089	0.012727	0.88227	0.054396	non-significant
DG 37:4	0.64505	-0.63252	0.010036	1.9984	non-significant
DG 37:3.1	0.85938	-0.21863	0.29707	0.52715	non-significant
DG 37:3	0.84045	-0.25077	0.12186	0.91413	non-significant
DG 37:2.1	1.3065	0.3857	0.030351	1.5178	non-significant
DG 37:2	1.1174	0.16015	0.48673	0.31271	non-significant
DG 37:1.1	1.9254	0.94515	0.00072	3.1427	non-significant
DG 37:1	1.448	0.53408	0.004565	2.3406	non-significant
DG 36:6	0.55029	-0.86174	0.11676	0.93271	non-significant
DG 36:5.1	1.386	0.47097	0.055062	1.2592	non-significant
DG 36:5	0.59497	-0.74912	0.062628	1.2032	non-significant
DG 36:4.1	1.0972	0.13378	0.29718	0.52699	non-significant
DG 36:4	0.87146	-0.1985	0.2671	0.57332	non-significant
DG 36:3.2	0.87424	-0.19389	0.31398	0.5031	non-significant
DG 36:3.1	0.51381	-0.9607	0.000231	3.6367	non-significant
DG 36:3	0.99293	-0.01023	0.92457	0.034061	non-significant
DG 36:2	0.97384	-0.03825	0.75213	0.12371	non-significant
DG 36:1.1	1.8395	0.87928	0.001071	2.9703	non-significant
DG 36:1	1.2372	0.30707	0.37264	0.42872	non-significant
DG 36:0	4.8953	2.2914	1.46e-05	4.8359	non-significant
DG 36:0	4.8953	2.2914	1.46e-05	4.8359	SFA
DG 35:2.1	1.237	0.30684	0.14	0.85389	non-significant
DG 35:2	0.99911	-0.00129	0.99008	0.00433	non-significant
DG 35:1.2	1.8234	0.86667	0.000449	3.3476	non-significant
DG 35:1.1	1.3056	0.38475	0.025464	1.5941	non-significant
DG 35:1	1.7435	0.80203	0.026884	1.5705	non-significant
DG 34:4	1.2143	0.28011	0.11211	0.95037	non-significant
DG 34:3.1	0.76024	-0.39547	0.079561	1.0993	non-significant
DG 34:3	0.99127	-0.01265	0.88765	0.051759	non-significant
DG 34:2.1	1.1648	0.22003	0.11211	0.95037	non-significant
DG 34:2	0.94855	-0.07621	0.75846	0.12007	non-significant
DG 34:1.1	1.6055	0.68306	0.001997	2.6996	non-significant
DG 34:1	1.545	0.62761	0.01379	1.8604	non-significant
DG 34:0	3.5119	1.8123	4.9e-06	5.31	non-significant
DG 34:0	3.5119	1.8123	4.9e-06	5.31	SFA
DG 33:0	2.9626	1.5669	8.58e-05	4.0664	non-significant
DG 33:0	2.9626	1.5669	8.58e-05	4.0664	SFA
DG 32:1	1.4499	0.53591	0.016961	1.7705	non-significant
DG 32:0	3.3164	1.7296	1.63e-05	4.7873	non-significant
DG 32:0	3.3164	1.7296	1.63e-05	4.7873	SFA
DG 31:0	2.8985	1.5353	2.85e-05	4.5455	non-significant
DG 31:0	2.8985	1.5353	2.85e-05	4.5455	SFA
DG 30:0	2.8347	1.5032	0.000272	3.5652	non-significant
DG 30:0	2.8347	1.5032	0.000272	3.5652	SFA
Cholesteryl_ester 28:2	2.5382	1.3438	0.029139	1.5355	non-significant
Cholesteryl_ester 26:5	3.5735	1.8373	0.00032	3.4954	non-significant
Cholesteryl_ester 26:4	8.2193	3.039	1.25e-05	4.9026	non-significant
Cholesteryl_ester 26:3	3.7649	1.9126	0.000651	3.1863	non-significant
Cholesteryl_ester 26:2.1	4.0218	2.0079	0.000266	3.5759	non-significant
Cholesteryl_ester 26:2	3.6528	1.869	0.000929	3.0322	non-significant
Cholesteryl_ester 26:1	4.4004	2.1376	0.0011	2.9585	non-significant
Cholesteryl_ester 25:1	3.5385	1.8231	0.001593	2.7977	non-significant
Cholesteryl_ester 24:6	3.8327	1.9383	0.000161	3.7934	non-significant
Cholesteryl_ester 24:5	3.742	1.9038	0.000131	3.8814	non-significant
Cholesteryl_ester 24:4.1	9.7263	3.2819	1.02e-05	4.9907	non-significant
Cholesteryl_ester 24:4	3.5011	1.8078	7.8e-05	4.1077	non-significant
Cholesteryl_ester 24:3	3.9225	1.9718	0.000289	3.5398	non-significant
Cholesteryl_ester 24:2.1	4.174	2.0614	0.000266	3.5755	non-significant
Cholesteryl_ester 24:2	3.0944	1.6297	0.001691	2.7719	non-significant
Cholesteryl_ester 24:1	4.4014	2.138	0.001798	2.7453	non-significant
Cholesteryl_ester 22:6.1	3.2413	1.6966	8.4e-05	4.0756	non-significant
Cholesteryl_ester 22:6	1.5357	0.61889	0.016667	1.7781	non-significant
Cholesteryl_ester 22:5.1	3.2295	1.6913	0.000334	3.476	non-significant
Cholesteryl_ester 22:5	3.3373	1.7387	0.000136	3.8656	non-significant
Cholesteryl_ester 22:4.2	4.4073	2.1399	9.01e-05	4.0452	non-significant
Cholesteryl_ester 22:4.1	4.3367	2.1166	1.76e-05	4.7539	non-significant
Cholesteryl_ester 22:4	1.9309	0.94926	0.00056	3.2521	non-significant
Cholesteryl_ester 22:3	2.7248	1.4462	0.001023	2.9899	non-significant
Cholesteryl_ester 22:2	2.5894	1.3726	0.000661	3.1799	non-significant
Cholesteryl_ester 22:1	4.5704	2.1923	0.000582	3.2348	non-significant
Cholesteryl_ester 21:4.1	3.1302	1.6463	0.001222	2.913	non-significant
Cholesteryl_ester 21:4	1.4469	0.53293	0.004487	2.3481	non-significant
Cholesteryl_ester 21:3	3.3836	1.7586	0.000942	3.0259	non-significant
Cholesteryl_ester 20:5.1	3.6314	1.8605	0.000381	3.4192	non-significant
Cholesteryl_ester 20:5	3.5027	1.8085	3.64e-05	4.439	non-significant
Cholesteryl_ester 20:4	4.8416	2.2755	1.15e-05	4.941	non-significant
Cholesteryl_ester 20:3.2	2.122	1.0854	0.003664	2.436	non-significant
Cholesteryl_ester 20:3.1	4.305	2.106	0.000125	3.9023	non-significant
Cholesteryl_ester 20:3	3.9388	1.9778	9.88e-05	4.0052	non-significant
Cholesteryl_ester 20:2	3.1286	1.6455	0.000478	3.3204	non-significant
Cholesteryl_ester 20:1	5.0114	2.3252	0.000136	3.8656	non-significant
Cholesteryl_ester 19:2	4.9455	2.3061	6.44e-07	6.1914	non-significant
Cholesteryl_ester 18:3	3.5723	1.8368	0.001652	2.782	non-significant
Cholesteryl_ester 18:2	1.6528	0.72495	0.012194	1.9139	non-significant
Cholesteryl_ester 18:1.1	4.2318	2.0813	4.68e-05	4.3301	non-significant
Cholesteryl_ester 16:1	2.6218	1.3905	0.001213	2.9161	non-significant
Cholesteryl_ester 16:0	2.4884	1.3152	0.000211	3.6767	non-significant
Cer 46:0.1	4.4725	2.1611	0.000964	3.0158	non-significant
Cer 46:0.1	4.4725	2.1611	0.000964	3.0158	SFA
Cer 46:0	3.8675	1.9514	0.008974	2.047	non-significant
Cer 46:0	3.8675	1.9514	0.008974	2.047	SFA
Cer 45:0	4.3678	2.1269	0.001739	2.7597	non-significant
Cer 45:0	4.3678	2.1269	0.001739	2.7597	SFA
Cer 44:3	1.3626	0.44633	0.072442	1.14	non-significant
Cer 44:2	1.4556	0.54165	0.012137	1.9159	non-significant
Cer 44:1.1	2.0454	1.0324	0.000157	3.8052	non-significant
Cer 44:1.1	2.0454	1.0324	0.000157	3.8052	MUFA
Cer 44:1	40.234	5.3303	8.89e-08	7.0511	non-significant
Cer 44:1	40.234	5.3303	8.89e-08	7.0511	MUFA
Cer 44:0.1	10.85	3.4397	8.15e-06	5.089	non-significant
Cer 44:0.1	10.85	3.4397	8.15e-06	5.089	SFA
Cer 44:0	3.8982	1.9628	0.000241	3.6183	non-significant
Cer 44:0	3.8982	1.9628	0.000241	3.6183	SFA
Cer 43:4	1.3202	0.40074	0.12182	0.91429	non-significant
Cer 43:3	1.7791	0.83111	0.015762	1.8024	non-significant
Cer 43:2	1.9527	0.96546	0.002966	2.5279	non-significant
Cer 43:1.1	1.8936	0.92114	0.000853	3.0688	non-significant
Cer 43:1	21.182	4.4048	3.27e-06	5.4853	non-significant
Cer 43:1	21.182	4.4048	3.27e-06	5.4853	MUFA
Cer 43:0	8.2747	3.0487	6.4e-06	5.1938	non-significant
Cer 43:0	8.2747	3.0487	6.4e-06	5.1938	SFA
Cer 42:4	3.1643	1.6619	8.69e-05	4.0612	non-significant
Cer 42:4	3.1643	1.6619	8.69e-05	4.0612	PUFA
Cer 42:3	2.3085	1.207	0.000718	3.1437	non-significant
Cer 42:3	2.3085	1.207	0.000718	3.1437	PUFA
Cer 42:2	2.1733	1.1199	0.001429	2.8449	non-significant
Cer 42:2	2.1733	1.1199	0.001429	2.8449	MUFA/PUFA
Cer 42:1.1	2.1082	1.076	0.000682	3.166	non-significant
Cer 42:1.1	2.1082	1.076	0.000682	3.166	MUFA
Cer 42:1	23.751	4.5699	2.48e-06	5.6064	non-significant
Cer 42:1	23.751	4.5699	2.48e-06	5.6064	MUFA
Cer 42:0.1	11.613	3.5377	6.8e-07	6.1678	non-significant
Cer 42:0.1	11.613	3.5377	6.8e-07	6.1678	SFA
Cer 42:0	3.811	1.9302	0.000105	3.9776	non-significant
Cer 42:0	3.811	1.9302	0.000105	3.9776	SFA
Cer 41:3	5.414	2.4367	1.49e-05	4.8269	non-significant
Cer 41:3	5.414	2.4367	1.49e-05	4.8269	PUFA
Cer 41:2.1	2.2746	1.1856	0.002718	2.5657	non-significant
Cer 41:2.1	2.2746	1.1856	0.002718	2.5657	MUFA/PUFA
Cer 41:2	3.7704	1.9147	0.000171	3.7666	non-significant
Cer 41:2	3.7704	1.9147	0.000171	3.7666	MUFA/PUFA
Cer 41:1	2.8519	1.5119	0.000582	3.2348	non-significant
Cer 41:1	2.8519	1.5119	0.000582	3.2348	MUFA
Cer 41:0	8.0745	3.0134	8.32e-06	5.08	non-significant
Cer 41:0	8.0745	3.0134	8.32e-06	5.08	SFA
Cer 40:2	3.3404	1.74	0.000125	3.9023	non-significant
Cer 40:2	3.3404	1.74	0.000125	3.9023	MUFA/PUFA
Cer 40:1.1	3.0707	1.6186	0.001503	2.823	non-significant
Cer 40:1.1	3.0707	1.6186	0.001503	2.823	MUFA
Cer 40:1	3.4445	1.7843	0.000241	3.6183	non-significant
Cer 40:1	3.4445	1.7843	0.000241	3.6183	MUFA
Cer 40:0	13.523	3.7573	2.48e-06	5.6064	non-significant
Cer 40:0	13.523	3.7573	2.48e-06	5.6064	SFA
Cer 39:1	5.3512	2.4199	3.62e-05	4.4419	non-significant
Cer 39:1	5.3512	2.4199	3.62e-05	4.4419	MUFA
Cer 38:2	5.405	2.4343	3.25e-05	4.4882	non-significant
Cer 38:2	5.405	2.4343	3.25e-05	4.4882	MUFA/PUFA
Cer 38:1.1	5.453	2.447	8.06e-06	5.0936	non-significant
Cer 38:1.1	5.453	2.447	8.06e-06	5.0936	MUFA
Cer 38:1	5.3113	2.4091	1.23e-06	5.9101	non-significant
Cer 38:1	5.3113	2.4091	1.23e-06	5.9101	MUFA
Cer 38:0	13.026	3.7033	9.73e-07	6.0119	non-significant
Cer 38:0	13.026	3.7033	9.73e-07	6.0119	SFA
Cer 37:1	4.8437	2.2761	1.25e-05	4.9031	non-significant
Cer 37:1	4.8437	2.2761	1.25e-05	4.9031	MUFA
Cer 36:2	7.8156	2.9664	2.65e-05	4.5766	non-significant
Cer 36:2	7.8156	2.9664	2.65e-05	4.5766	MUFA/PUFA
Cer 36:1.1	9.4471	3.2399	7.9e-06	5.1022	non-significant
Cer 36:1.1	9.4471	3.2399	7.9e-06	5.1022	MUFA
Cer 36:1	24.896	4.6379	2.65e-05	4.5766	non-significant
Cer 36:1	24.896	4.6379	2.65e-05	4.5766	MUFA
Cer 35:4	5.3518	2.42	5.17e-06	5.2868	non-significant
Cer 35:4	5.3518	2.42	5.17e-06	5.2868	PUFA
Cer 35:1	7.6941	2.9438	3.25e-07	6.4886	non-significant
Cer 35:1	7.6941	2.9438	3.25e-07	6.4886	MUFA
Cer 35:0	19.021	4.2496	1.51e-05	4.8215	non-significant
Cer 35:0	19.021	4.2496	1.51e-05	4.8215	SFA
Cer 34:2	8.446	3.0783	3.77e-07	6.424	non-significant
Cer 34:2	8.446	3.0783	3.77e-07	6.424	MUFA/PUFA
Cer 34:0	23.36	4.546	2.06e-06	5.6858	non-significant
Cer 34:0	23.36	4.546	2.06e-06	5.6858	SFA
Cer 33:1	10.051	3.3293	3.61e-07	6.4421	non-significant
Cer 33:1	10.051	3.3293	3.61e-07	6.4421	MUFA
Cer 32:1	5.2143	2.3825	3.03e-05	4.5191	non-significant
Cer 32:1	5.2143	2.3825	3.03e-05	4.5191	MUFA
Cer 32:0	19.219	4.2644	9.88e-05	4.0052	non-significant
Cer 32:0	19.219	4.2644	9.88e-05	4.0052	SFA
Cer 20:0	4.7527	2.2488	5.85e-07	6.2327	non-significant
Cer 20:0	4.7527	2.2488	5.85e-07	6.2327	SFA
CE 28:2	2.5382	1.3438	0.029139	1.5355	PUFA
CE 26:5	3.5735	1.8373	0.00032	3.4954	PUFA
CE 26:4	8.2193	3.039	1.25e-05	4.9026	PUFA
CE 26:3	3.7649	1.9126	0.000651	3.1863	PUFA
CE 26:2.1	4.0218	2.0079	0.000266	3.5759	PUFA
CE 26:2	3.6528	1.869	0.000929	3.0322	PUFA
CE 26:1	4.4004	2.1376	0.0011	2.9585	MUFA
CE 25:1	3.5385	1.8231	0.001593	2.7977	MUFA
CE 24:6	3.8327	1.9383	0.000161	3.7934	PUFA
CE 24:5	3.742	1.9038	0.000131	3.8814	PUFA
CE 24:4.1	9.7263	3.2819	1.02e-05	4.9907	PUFA
CE 24:4	3.5011	1.8078	7.8e-05	4.1077	PUFA
CE 24:3	3.9225	1.9718	0.000289	3.5398	PUFA
CE 24:2.1	4.174	2.0614	0.000266	3.5755	PUFA
CE 24:2	3.0944	1.6297	0.001691	2.7719	PUFA
CE 24:1	4.4014	2.138	0.001798	2.7453	MUFA
CE 22:6.1	3.2413	1.6966	8.4e-05	4.0756	PUFA
CE 22:5.1	3.2295	1.6913	0.000334	3.476	PUFA
CE 22:5	3.3373	1.7387	0.000136	3.8656	PUFA
CE 22:4.2	4.4073	2.1399	9.01e-05	4.0452	PUFA
CE 22:4.1	4.3367	2.1166	1.76e-05	4.7539	PUFA
CE 22:3	2.7248	1.4462	0.001023	2.9899	PUFA
CE 22:2	2.5894	1.3726	0.000661	3.1799	PUFA
CE 22:1	4.5704	2.1923	0.000582	3.2348	MUFA
CE 21:4.1	3.1302	1.6463	0.001222	2.913	PUFA
CE 21:3	3.3836	1.7586	0.000942	3.0259	PUFA
CE 20:5.1	3.6314	1.8605	0.000381	3.4192	PUFA
CE 20:5	3.5027	1.8085	3.64e-05	4.439	PUFA
CE 20:4	4.8416	2.2755	1.15e-05	4.941	PUFA
CE 20:3.2	2.122	1.0854	0.003664	2.436	PUFA
CE 20:3.1	4.305	2.106	0.000125	3.9023	PUFA
CE 20:3	3.9388	1.9778	9.88e-05	4.0052	PUFA
CE 20:2	3.1286	1.6455	0.000478	3.3204	PUFA
CE 20:1	5.0114	2.3252	0.000136	3.8656	MUFA
CE 19:2	4.9455	2.3061	6.44e-07	6.1914	PUFA
CE 18:3	3.5723	1.8368	0.001652	2.782	PUFA
CE 18:1.1	4.2318	2.0813	4.68e-05	4.3301	MUFA
CE 16:1	2.6218	1.3905	0.001213	2.9161	MUFA
CE 16:0	2.4884	1.3152	0.000211	3.6767	SFA
Campesteryl ester 22:4.1	3.0086	1.5891	0.000107	3.9689	non-significant
Campesteryl ester 22:4.1	3.0086	1.5891	0.000107	3.9689	PUFA
Campesteryl ester 22:4	1.2406	0.31104	0.052024	1.2838	non-significant
