# Supplementary material for: FSP1-mediated lipid droplet quality control prevents neutral lipid peroxidation and ferroptosis
Source: Nat Cell Biol. 2025 Oct 29;27(11):1902–13. doi: 10.1038/s41556-025-01790-y (PMC12611765; doi:10.1038/s41556-025-01790-y)
Supplement: Supplementary file 12 — Source data for each presented plot. [file 41556_2025_1790_MOESM12_ESM.xlsx]

## Sheet: FigS3A
	WT	WT	WT	WT	FSP1 KO	FSP1 KO	FSP1 KO	FSP1 KO	FSP1 KO+FSP1	FSP1 KO+FSP1	FSP1 KO+FSP1	FSP1 KO+FSP1	FSP1 KO+FSP1(E156A)	FSP1 KO+FSP1(E156A)	FSP1 KO+FSP1(E156A)	FSP1 KO+FSP1(E156A)	FSP1 KO+FSP1(G2A)	FSP1 KO+FSP1(G2A)	FSP1 KO+FSP1(G2A)	FSP1 KO+FSP1(G2A)	FSP1 KO+FSP1(G2A)-PLIN2	FSP1 KO+FSP1(G2A)-PLIN2	FSP1 KO+FSP1(G2A)-PLIN2	FSP1 KO+FSP1(G2A)-PLIN2
PC(16:0_9:0<oxo>)	0.00391036	0.00764993	0.00468363	0.00131802	0.0115414	0.0163281	0.0105284	0.00647223	0.00748507	0.00670943	0.00726049	0.00313236	0.00486373	0.00319067	0.0035885	0.00190632	0.00916878	0.00775139	0.00864516	0.00311393	0.00399561	0.00369142	0.00426637	0.000917968
PC(18:1_9:0<oxo>)	0.00650222	0.0113074	0.00683032	0.00209341	0.0190212	0.0267837	0.0210097	0.0122877	0.00720519	0.00569265	0.00612303	0.00242479	0.0041213	0.00306155	0.00406002	0.00197458	0.00745799	0.00671958	0.00770915	0.00237809	0.00365271	0.00334357	0.00463208	0.000647321
PC(16:0_18:1<O>)-1	0.000206119	0.000137863	6.70199e-05	0	0.0444819	0.0374055	0.0357109	0.0471026	0.00268669	0.00286581	0.00234352	0.00278748	0.0100943	0.0106312	0.0127858	0.00917049	0.00928716	0.00702796	0.00644555	0.00803628	6.8337e-05	0	6.82462e-05	0.000146395
PC(16:0_18:1<O>)-2	0.0014041	0.00176643	0.00150613	0.00125691	0.0270253	0.022356	0.0211561	0.0309037	0.00341255	0.00283182	0.0026669	0.00354816	0.00568563	0.00656089	0.00705314	0.00565582	0.00732554	0.00661819	0.00556078	0.00758186	0.00132014	0.000754416	0.000804883	0.00142734
PC(16:0_18:1<oxo>)	6.98348e-05	0.000111126	0.000252264	0	0.00391905	0.00180604	0.00140648	0.00407799	0.000316285	0	0.000173098	0.000197593	0.00198519	0.0029069	0.00293114	0.00210828	0.000992331	0.00047019	0.000726675	0.000558215	0	0	0	0
PC(16:0_20:4<O>)-1	0	0.000226429	0	0	0.00300306	0.00155986	0.00143205	0.00245494	0	0.000216686	5.92462e-05	0.000194983	0.00105363	0.00154841	0.00147045	0.000735796	0.0008411	0.000389762	0.000272197	0.000399422	0	0	0	0
PC(16:0_20:4<O>)-2	0	0.000137311	0	0	0.00171184	0.00158749	0.00017969	0.00204332	0.000358014	0.000158983	0.00062968	0.000257235	0.000451126	0.000594148	0.000797402	0.000832377	0.000937486	0.000877696	0.000603337	0.00145437	0	0	9.96114e-05	0
PC(16:0_20:4<OH{5}>)	0	0.000268803	0	0	0.00515997	0.00313713	0.00475141	0.00341974	0.000699659	0.000869749	0.000549462	0.000721805	0.000892507	0.000834247	0.000719302	0.00120256	0.0015975	0.00182615	0.00142593	0.00167834	7.97329e-05	0.000199428	0.000233115	0
PC(18:0_20:4<O>)-1	0	0	0	0	0.00250645	0.0013019	0.000815758	0.00146266	0	0	0	0	0.000115489	4.6461e-05	6.63336e-05	0	0	9.09124e-05	0	0	0	0	0	0
PC(18:0_20:4<O>)-2	0	0	0	0	0.00232236	0.00161448	0.0022107	0.00236653	7.13795e-05	0	6.535e-05	0.000116519	5.3152e-05	0.000219862	0.000379995	0	0.000408514	0.000122044	0.000155404	7.91753e-05	0	0	0	0
PC(18:0_20:4<O>)-3	6.04588e-05	0	5.5309e-05	0	0.0010394	0.000906625	0.00107447	0.00124227	0.000107208	8.23178e-05	6.535e-05	9.32112e-05	0.000173668	0.000117391	0.000207313	0.000100131	0.000141262	0.000158214	0.00018804	0.000224577	0	0	0	0
PC(18:0_20:4<O>)-4	0	0	0	0	0.00304765	0.00223217	0.00265529	0.0023446	0	0	0	0	3.28518e-05	0	0.000165136	0	0.000358078	0.000269875	0.000472464	0.000148451	0	0	0	0
PC(18:1_18:1<O>)-1	0.000467585	0.00034966	0.000473762	0.000170944	0.047729	0.0477362	0.0437516	0.0558651	0.00295085	0.00298299	0.00253665	0.00333332	0.00678825	0.00716978	0.00907568	0.00579514	0.00750584	0.0069385	0.0057137	0.00659143	0.000101779	8.83038e-05	0.000240814	0
PC(18:1_18:1<O>)-2	0.00197818	0.00273381	0.00247545	0.00250385	0.0414503	0.0334674	0.0378368	0.0427481	0.0031355	0.00378963	0.00285016	0.00379068	0.00523249	0.00544721	0.00627318	0.00528968	0.00949048	0.00866318	0.00714011	0.00857804	0.00107198	0.00135225	0.00128315	0.00131033
PC(18:1_18:1<OOH>)	0.00685739	0.00988127	0.0066774	0.00743685	0.0187437	0.00318062	0.0175574	0.0272022	0.00571912	0.00117265	0.00242599	0.00710961	0.00167762	0.0037208	0.00354829	0.00498812	0.00524544	0.00716032	0.0083582	0.00506073	0.00625992	0.0055252	0.0044025	0.00111763
PC(18:1_20:4<O>)	0	0	0	0	0.00265477	0.00302886	0.0026251	0.00341624	0.000190312	0.000260009	0.000336669	0.00035371	0.000526538	0.000183534	0.000605286	0.000110291	0.00113781	0.000745879	0.000651936	0.000614209	0	0	0	0
PC(18:1_20:4<2O>	0.000531927	0.00171349	0.00193862	0.00129371	0.0013744	0	0.000419806	0.00163479	0.00161225	0.000104015	0.000355554	0.00158605	0.000135141	0.000972103	0.000572861	0.000636922	0.00104947	0.00107076	0.00130166	0.000742033	0.00210797	0.00111761	0.00115881	5.96664e-05
PE(18:0_18:1<O>)	0	0	0	0	0.097137	0.0453179	0.0383827	0.0537989	0.00148808	0	0	0	0.00929497	0.0122853	0.0153997	0.00775974	0.0104605	0.00495452	0.0048919	0.00660688	0	0	0	0
PE(18:0_20:4<2O>)	0.0171523	0.0260975	0.0193197	0.0103971	0.0140754	0.0079995	0.0187136	0.0271114	0.0348966	0.0156074	0.016649	0.0134069	0.00723142	0.0153911	0.0152672	0.0193876	0.0225447	0.0173443	0.0160246	0.0114901	0.0118539	0.0135844	0.0171331	0.010133
PE(18:1_18:1<O>)-1	0.000672888	0	0.000714537	0	0.0476087	0.0195331	0.0160252	0.0553971	0	0.00112415	0	0.0013678	0.00288313	0.00710969	0.00535553	0.00512143	0.00915905	0.00538144	0.00475057	0.00414903	0	0	0.000903208	0
PE(18:1_20:4<O>)	0	0	0.00324302	0	0.00954268	0.00626174	0.00715353	0.0108494	0	0	0.00121498	0.00106405	0.00422154	0.00517841	0.00663788	0.00247223	0.0037099	0	0.00127819	0.00206207	0	0	0	0
PE(18:1_20:4<2O>)	0.00975475	0.0151069	0.0153944	0.0179444	0.00650019	0	0.00629469	0.00772473	0.0119463	0.000929602	0.00964997	0.0177461	0.00733343	0.0194728	0.0126346	0.0127462	0.0098255	0.01428	0.010417	0.00970088	0.0167423	0.010477	0.0115806	0.00196855
PE(P-16:0_20:4<O>)	0.00170547	0.000789887	0.00088195	0.0013991	0.0266774	0.0178286	0.0225031	0.0342056	0.00391683	0.00112653	0	0.0013218	0.00689129	0.00479833	0.00586618	0.00488381	0.0074485	0.00702751	0.00626209	0.00449015	0.00114978	0	0	0
PE(P-16:0_22:4<O>)	0	0	0	0	0.00219463	0.00122368	0.00555112	0.0035004	0	0	0	0	0.00124428	0	0.0007258	0.000773515	0.000310485	0	0.00128493	0	0	0	0	0
PE(P-16:0_22:4<2O>)	0.00747865	0.00967205	0.00868075	0.00554959	0.00721797	0	0.0113742	0.0101539	0.00331118	0.00331218	0.00661448	0.00950182	0.00695419	0.0131051	0.0159951	0.011008	0.0100804	0.00552841	0.00822564	0.008422	0.00612719	0.00536417	0.00559804	0.00134517
PE(P-18:1_22:3<3O>)	0	0	0	0	0	0	0.000842233	0	0	0	0	0	0	0	0	0	0	0	0	0	0	0	0	0
PE(P-16:0_7:0<oxo>)	0.000192745	0.00218464	0.00085382	0	0	0	0.000223721	0.00028291	0.000524525	0	0.000142898	0.000141064	0.00472106	0.00722001	0.00737199	0.00686689	0.0007547	0.000925052	0.000110078	0.000491759	0.000312921	0.000138915	0	0.0001443
CE(18:1<oxo>)-1	0.00314641	0.00356153	0.00174367	0.00196294	0.111691	0.0920415	0.101774	0.125398	0.00266174	0.00411245	0.0033039	0.00408514	0.0118277	0.0127545	0.0136893	0.00973574	0.00835062	0.0134505	0.011607	0.0115466	0.0018058	0.000960496	0.00125117	0.000712968
CE(18:1<oxo>)-2	0	0	0	0	0.01638	0.00655404	0.0163261	0.0266755	0	0	0	0	0	0.000205288	0	0.00034039	0	0.000483703	0.000406339	0.000591395	0	0	0	0
CE(22:4<2O>-1	0	0	0	0	0.0548121	0.0627059	0.0393337	0.0366862	0.000785212	0	0	0.000656761	0.00260225	0.00923797	0.00516638	0.00231876	0.00318696	0.00451868	0.00353545	0.00461179	0	0.00096295	0	0
CE(22:4<2O>-2	0	0	0	0	0.0548121	0.0627059	0.0239645	0.0389304	0	0.000725536	0	0.000972472	0.00370053	0.00923797	0.00451159	0.00376006	0.00451364	0.00543986	0.00357953	0.00614177	0	0.00096295	0	0
CE(22:3<OH,oxo>)	0.00825957	0.0106628	0.00716477	0.00661933	0.0440693	0.0129611	0.0386894	0.0417015	0.0131987	0.00176437	0.0120692	0.0181756	0.00378255	0.0114295	0.00551791	0.013781	0.0256067	0.0181881	0.0259695	0.020615	0.0115202	0.0148209	0.0181367	0.00220207
CE(22:4<OH>)	0	0	0	0	0.152116	0.157251	0.152853	0.162025	0.00920926	0.00744535	0.00838354	0.00737465	0.0131778	0.0152604	0.0175834	0.0109002	0.0223465	0.0260204	0.0232486	0.0245483	0.0022006	0.0030044	0.00183365	0
CE(22:3<O>)-1	0.00525416	0.00527108	0.00445739	0.00338464	0.0349461	0.0313227	0.0408645	0.0375047	0.0204001	0.0230183	0.0190734	0.0182324	0.0118237	0.0113785	0.0119239	0.0099738	0.0206403	0.0228818	0.0202641	0.020732	0.0136688	0.0148069	0.0139067	0.0114268
CE(22:3<O>)-2	0	0	0	0	0.0385895	0.0386685	0.042899	0.0428141	0	0.000135797	8.95703e-05	0	8.06882e-05	0.000310717	7.97711e-05	0.000104016	0.000312225	0.000797729	0.00074092	0.000558054	0	0	0	0
CE(20:4<OH>)	0.00914086	0.0239467	0.01156	0.010103	0.117112	0.137612	0.111675	0.134776	0.0203751	0.0250002	0.0201572	0.0219433	0.0159289	0.0179216	0.019204	0.0149839	0.0229997	0.0279316	0.0228411	0.0284987	0.0120099	0.00821128	0.0129014	0.0111796
CE(20:4<O>)-1	0	0	0	0	0.0066213	0.0022789	0.00337533	0.00140566	0	0	0	0	0.000586769	0.00179496	0.00143566	0.000489388	0.00116403	0.000789578	0.000862707	0.000640132	0	0	0.000695612	0
CE(20:4<O>)-2	0	0	0	0	0.075101	0.0640115	0.0752926	0.0777241	0.000603246	0.00106885	0.000460316	0.00106194	0.00295001	0.00233696	0.00372907	0.00208633	0.00536843	0.00527266	0.00659233	0.00891196	0	0.000504427	0.000557221	0.000542365
CE(20:4<2O>-1	0.00688067	0.00920515	0.00537132	0.00655046	0.0291448	0.0281684	0.0297719	0.0362061	0.00635534	0.00729775	0.00820677	0.0105842	0.00403687	0.00421808	0.00497302	0.00482167	0.00802034	0.00678567	0.00738523	0.0103887	0.00609144	0.0044367	0.00530174	0.00763582
CE(20:4<2O>-2	0.0255422	0.0461069	0.0261558	0.0240487	0.0682853	0.0705377	0.0662155	0.080758	0.0254973	0.029338	0.0307834	0.0293495	0.0218909	0.0236972	0.0234118	0.0263145	0.0211752	0.0252844	0.0254431	0.0332956	0.018715	0.0207394	0.0172383	0.0207678
CE(20:4<O,OH>	0.00872527	0.0130487	0.00683585	0.00843794	0.0388023	0.00352112	0.0326796	0.0336821	0.00947352	0.0010274	0.00586288	0.012743	0.00224509	0.00409712	0.00187272	0.00745287	0.0140077	0.0113301	0.0144627	0.01281	0.0135464	0.0189368	0.0196999	0.00100593
CE(22:6<OH>)	0.0066595	0.00801197	0.00609854	0.00370951	0.0103027	0.0116793	0.0102086	0.0120941	0.00582074	0.00630093	0.00739606	0.0043973	0.00646805	0.00667345	0.00745571	0.00793856	0.00464143	0.00381711	0.0025775	0.00711068	0.00316616	0.00303782	0.00294091	0.00346287
CE(22:5<O>-1	0	0.000893854	0	0.000719937	0.014344	0.0124911	0.0109748	0.0145833	0.000853442	0	0	0.000104732	0.00175019	0.00146947	0.00267046	0.00333626	0.000720375	0.00147252	0.00181247	0.00352299	0	0	0	0
CE(22:5<O>-2	0.00219043	0.00173934	0	0.000719937	0.00624232	0.0124911	0.00387794	0.00748311	0.000853442	0.000925907	0	0.00171375	0	0.00153574	0.00120911	0.0034265	0.00293637	0.00380447	0.000506684	0.00441393	0	0.0013488	0.00128487	0
CE(22:5<O>-3	0	0	0	0	0.00248403	0.00596325	0.00502555	0.00316509	0	6.17768e-05	0	0	0	0	0	0	0	0.000267182	0.000681361	0	0	0	0	0
TG(16:0_18:1_7:0<oxo>)	0	0	0	0	0.000456822	0.00065752	0.000310127	0.000403522	8.38107e-05	7.8071e-05	8.53073e-05	5.34507e-05	0.000127587	0.000162921	0.000161477	8.44194e-05	0.000252048	0.000239933	0.000124445	0.000120086	1.03513e-05	1.17328e-05	1.04737e-05	1.92374e-05
TG(18:1_18:1_7:0<oxo>)	0.000103617	0.000104262	4.09797e-05	6.60386e-05	0.00335818	0.00392617	0.00308801	0.00337136	0.000872591	0.000918173	0.00062264	0.000703723	0.000588331	0.000622859	0.000777622	0.000390137	0.00154307	0.0015496	0.00126962	0.000976275	0.00043811	0.000371938	0.000390962	0.000286521
TG(18:1_18:1_9:0<oxo>)-1	0	0	0	0	0.000334724	0.000291992	0.000293324	0.000399918	2.18489e-05	2.00566e-05	2.32602e-05	1.15919e-05	3.14419e-05	4.9251e-05	5.64794e-05	3.07192e-05	0.000154295	0.000108225	5.41852e-05	8.93752e-05	1.20437e-05	8.29785e-07	0	0
TG(18:1_18:1_9:0<oxo>)-2	0.000835262	0.000940634	0.000606297	0.000473951	0.000899549	0.000911941	0.000720987	0.000746251	0.000701457	0.000683531	0.000665735	0.000497281	0.000239317	0.000290065	0.000264863	0.000124996	0.000745983	0.000715041	0.000555296	0.000348517	0.00135353	0.00123214	0.0014089	0.0006659
TG(16:1_18:1_18:1<oxo>) - 1	0	0	0	0	0.00012746	0.000180025	0.000153205	0.000203573	0	0	0	0	7.9038e-05	6.06136e-05	4.6234e-05	6.53911e-05	0	7.00311e-05	3.00969e-05	3.96494e-05	0	0	0	0
TG(16:1_18:1_18:1<oxo>) - 2	2.8481e-05	4.8551e-05	1.81319e-05	0	0.00100499	0.000952535	0.000854722	0.00142689	3.38799e-05	6.27901e-05	5.386e-05	0.000120239	0.000534107	0.000540444	0.000586535	0.000473186	0.000328632	0.000398787	0.000307756	0.000319967	0	0	0	4.46701e-05
TG(18:1_18:1_18:2<OH>)-1	0.00127449	0.0012157	0.00111722	0.000968065	0.0247574	0.022113	0.0226322	0.029464	0.00339006	0.00344564	0.00289383	0.00334404	0.0052896	0.00584778	0.00684349	0.00468731	0.00920287	0.00933535	0.00745088	0.00862502	0.00184808	0.00164067	0.00163511	0.00147501
TG(18:1_18:1_18:1<oxo>)	0.000119804	9.03919e-05	2.10049e-05	8.05845e-05	0.00632415	0.00556691	0.00579219	0.00746615	0.000363357	0.000555885	0.000313736	0.000430724	0.00112308	0.00121884	0.00132414	0.000948019	0.00160795	0.00162307	0.00142731	0.00145132	0.000150637	7.91266e-05	0.000154974	8.60531e-05
TG(18:1_18:1_18:1<OH>)	0	0	0	0	0	0	0	5.752e-06	0	0	0	0	0	0	0	0	0	0	0	0	0	0	0	0
TG(16:0_18:1_18:1<oxo>	0	0	0	0	0	0	0	0	0	0	0	0	0	0	0	0	0	0	0	0	0	0	0	0
TG(16:0_18:1_18:1<O>	0	0	0	0	0	0	0	0	5.75826e-06	0	0	0	0	0	0	0	0	0	0	0	0	0	0	0
TG(18:1_18:1_18:2<O,OH>)-1	0	0	0	0	0.00201335	0.00214283	0.00199184	0.0025052	8.35138e-05	0.000132605	5.43998e-05	0.000120817	0.00044821	0.000368953	0.000422427	0.00042889	0.000771983	0.000804745	0.00079833	0.000768516	1.28318e-05	0	0	0
TG(18:1_18:1_18:2<O,OH>)-2	0	4.29042e-05	1.29666e-05	1.13012e-05	0.00250905	0.00249817	0.0028289	0.00298481	0.000255427	0.000350954	0.000227922	0.000258822	0.000777397	0.000915401	0.00102458	0.000618952	0.000647476	0.00116225	0.000882359	0.0011777	2.53112e-05	0	4.5722e-05	1.83379e-05
TG(18:1_18:1_18:2<2O>)	0	0	0	0	0.000847956	0.000757925	0.000450678	7.2866e-05	2.71437e-05	0	2.54591e-05	7.87662e-05	3.98316e-05	0.000105157	0.000137151	6.24385e-05	0.000115699	0.000153335	0.00014341	7.53089e-05	0	0	0	0
TG(18:1_18:1_20:4<OH>)	0.000868695	0.000269166	0.000564701	0.000725361	0.0104084	0.00965734	0.00939386	0.00970975	0.00281632	0.0034668	0.00269783	0.00335806	0.0014447	0.00167902	0.00200475	0.00116087	0.004715	0.00408674	0.00343849	0.00371562	0.00205665	0.00188965	0.00178857	0.00189762
TG(18:1_18:1_20:4<O>)	0.000769	0.0008084	0.000712383	0.000900193	0.0100785	0.00843112	0.00892388	0.0103489	0.00189634	0.00196664	0.00153354	0.00201757	0.00145162	0.00153867	0.0017891	0.00119563	0.00319765	0.00322222	0.00272343	0.00309055	0.00119655	0.00114045	0.0013883	0.00116753
TG(18:1_20:4_20:4<OH>)	0.000523438	0.000273653	0.000210793	0.000354953	0.00274471	0.00264394	0.00248267	0.00253447	0.00109633	0.00126058	0.00107005	0.00123799	0.000196678	0.000292411	0.000288875	0.000186741	0.0016511	0.00141641	0.00121139	0.00137213	0.0016259	0.00123852	0.00112254	0.000943816
TG(18:1_20:4_20:4<O>)	0.000449042	0.000451477	0.000456668	0.000705616	0.00180654	0.00151014	0.00167633	0.00157376	0.00115684	0.00126695	0.000916345	0.00133451	0.000265593	0.000187608	0.000301918	0.000241067	0.0012411	0.00125348	0.000910856	0.00107434	0.00132064	0.00118636	0.00105845	0.00121494
TG(18:1_18:1_20:1<O>-1)	0	0	0	0	0.000975221	0.00122232	0.00121801	0.00110873	0.000132187	0.000201115	9.68283e-05	9.68264e-05	0.000313943	0.000339481	0.000372017	0.000225695	0.000408772	0.00041043	0.000321825	0.000317506	0	0	0	2.27398e-05
TG(18:1_18:1_20:1<O>-1)	0.000122836	0.000134371	9.71214e-05	8.07791e-05	0.000854626	0.000701757	0.00080132	0.00120445	0.000205203	0.000144651	0.000140273	8.74889e-05	0.000247587	0.000293579	0.00031537	0.000232675	0.000311788	0.000301924	0.000236448	0.000311387	7.13358e-05	2.63994e-05	0	2.76843e-05
TG(18:1_18:1_20:1<O>-1)	3.91306e-05	3.50418e-05	2.79112e-05	4.39358e-05	0.000695855	0.000561099	0.00065089	0.000877966	5.29253e-05	6.66177e-05	3.01528e-05	6.73298e-05	0.000119797	0.000115954	6.89172e-05	4.7307e-05	8.54475e-05	6.5117e-05	3.63142e-05	9.552e-05	4.60816e-05	0	3.74545e-05	1.22179e-05
TG(18:1_20:4_20:4<2O>-1	0	1.20379e-05	0	5.09613e-05	0.00058907	0.000319435	0.000160532	0.000390245	5.98035e-05	8.13117e-05	2.51926e-05	0.000241122	0	4.36556e-05	3.02847e-05	1.17869e-05	0.000291404	0.00028441	0.000186696	0.000241968	6.65586e-05	1.75266e-05	0.000189323	1.68295e-05
TG(18:1_20:4_20:4<OOH{15}>	0.00197505	0.00238992	0.0019159	0.00208708	0.0016556	0.000532617	0.00131049	0.00168068	0.00261442	0.000266683	0.00169929	0.00297892	0.000101992	0.000222148	0.000190572	0.000190758	0.00196943	0.00183662	0.00178192	0.00127802	0.00449541	0.00561497	0.0049966	0.000933888
TG(18:1_20:4_20:4<2O>-2	0.000118523	0.000106322	0.000132397	6.03709e-05	0.00016902	8.85077e-05	0.000138588	9.68928e-05	0.000140896	4.02957e-05	7.80726e-05	0.000172279	0	0	0	0	0.000206526	7.30887e-05	0.00014101	0.000119346	0.000393583	0.000582366	0.000294615	2.46712e-05
TG(16:0_18:1_20:4<2O>)-1	0	0	0	0	0.000451521	0.00031466	0.000279737	0.000392247	0	0	2.41301e-05	0	0.000178802	0.000157521	9.70403e-05	5.85108e-05	7.63866e-05	0.000104645	8.74781e-05	0.000141702	0	0	0	0
TG(16:0_18:1_20:4<2O>)-2	0	0	0	0	0.000121475	0.00035568	0.000633582	0.000378508	4.31132e-05	4.95035e-05	7.90921e-05	0.000120248	0.000178802	4.85937e-05	0.000112531	8.27282e-05	0.000433015	0.000252735	0.000113297	0.000196525	0	0	0	0
TG(16:0_18:1_20:4<2O>)-3	0.000197043	0.000163089	0.000104575	0.000178888	0.000215442	0.00140696	0.000945754	0.000378508	0.000291356	0.000110403	2.58941e-05	0.000380557	0.000230287	2.51302e-05	0.000541564	9.38534e-05	0.000433015	0.000708376	0.000589439	0.000196525	0.000227588	0.000256901	0.000296965	6.09128e-05
TG(16:0_18:1_20:4<OOH{15})	0.000197043	0.000163089	0.000104575	0.000178888	0.000659936	0.000288046	0.00045974	0.000612857	0.000291356	0.000110403	0.00018529	0.000380557	0.000230287	0.000146534	0.000173017	0.00012979	0.000391461	0.000258723	0.000259376	0.000240136	0.000227588	0.000256901	0.000296965	6.09128e-05
TG(18:1_18:1_22:5<OH>	0.000268632	0.0003749	0.000215709	0.000191562	0.00146876	0.00104521	0.00106465	0.00129115	0.000561892	0.000645368	0.000432939	0.00058084	0.000206062	0.000252346	0.000386268	0.000289231	0.000590705	0.000661989	0.000490977	0.000634973	0.000316185	0.00031578	0.000342506	0.000270528
TG(18:1_18:1_22:5<O>-1	0.000311961	0.000369563	0.000277587	0.000226881	0.00333474	0.00361106	0.00368142	0.0042804	0.000380604	0.000675206	0.000449073	0.000621187	0.000523417	0.000538615	0.0010308	0.000647644	0.00106266	0.00159066	0.00101268	0.000722047	0.000297483	0.00022729	0.000373838	0.000308903
TG(18:1_18:1_22:5<O>-2	0.000112959	0.00014515	0.000108229	8.1066e-05	0.000206222	0.000114909	0.000345806	0.000192468	0.000197434	0.000251541	0.000281195	0.000225739	0	3.91307e-05	1.49224e-05	1.47773e-05	0.00029764	0.000177995	0.000169054	0.000110311	0.000235566	0.000278837	0.000371793	0.00033995
TG(18:1_18:1_22:4<OH>)	0.000180838	0.000208607	0.000131	0.000124231	0.00815011	0.007116	0.0073254	0.00742725	0.00144286	0.00178643	0.00140997	0.00163971	0.000986364	0.00121034	0.0014905	0.000801664	0.0029573	0.00264234	0.0024542	0.00242679	0.00062061	0.00049872	0.000559914	0.000590209
TG(18:1_18:1_22:4<O>)	0.00121581	0.00108993	0.00117121	0.00120953	0.00846447	0.00661129	0.00686924	0.00873671	0.00383827	0.00435728	0.00348137	0.00417713	0.000997824	0.00108004	0.00138416	0.000859826	0.00349487	0.00336347	0.00290748	0.00295196	0.00416055	0.00396894	0.00377093	0.00327575
TG(16:0_18:1_22:4<O>) - 1	0	0	0	0	0.00144585	0.00129434	0.00130642	0.00125072	0.000189898	0.000245423	0.000237662	0.000166405	0.000326792	0.00031247	0.000410116	0.000301516	0.000612723	0.000440066	0.000415558	0.000484531	0	0	0	0
TG(16:0_18:1_22:4<O>) - 2	0.000340098	0.00025955	0.000247452	0.000216665	0.00136985	0.00124357	0.00116536	0.00173074	0.000787479	0.000916122	0.000585753	0.000769548	0.000346036	0.000328231	0.000477539	0.000370538	0.000760935	0.000750423	0.000748469	0.000787854	0.000730744	0.000611486	0.000525047	0.000516269
TG(18:1_22:4_22:4<OH>)	0	0	0	0	0.00124972	0.00128559	0.00109162	0.00126652	0.000324107	0.000402001	0.000434937	0.000386347	0.000188833	0.000241204	0.000281432	0.000137592	0.000788197	0.000634047	0.000655109	0.000660923	4.59108e-05	0	6.16598e-05	9.31094e-05
TG(18:1_22:4_22:4<O>)	0.00027932	0.000324255	0.000305042	0.000260493	0.00137771	0.00125458	0.00125139	0.00148324	0.00220481	0.00203316	0.00179297	0.00206352	0.000284181	0.000248721	0.000284361	0.000169146	0.0017621	0.0015207	0.00125966	0.00125812	0.00132797	0.00138687	0.00127711	0.00119344
TG(18:1_20:4_22:4<OH>)-1	7.25268e-05	5.19601e-05	1.57967e-05	0	0.00188439	0.00163097	0.00162458	0.00178472	0.000437908	0.000656158	0.000546087	0.000533623	0.000154458	0.000195356	0.000260072	0.000129975	0.000805029	0.000774732	0.000733181	0.000701632	0.000400556	0.000276278	0.000287468	0.000226259
TG(18:1_20:4_22:4<OH>)-1	0.0011065	0.00098741	0.000924898	0.000863192	0.00188293	0.00164327	0.00162763	0.00198265	0.003551	0.00383268	0.00303947	0.00378788	0.0003483	0.000361943	0.000439004	0.000239065	0.0026963	0.00193867	0.00168248	0.00188333	0.00409681	0.00387291	0.00366675	0.0032689
TG(18:0_18:1_22:4<O>)-1	0	0	0	0	0.000712028	0.000745528	0.000657834	0.00149971	7.65694e-05	3.88314e-05	8.86204e-05	4.02431e-05	6.68627e-05	6.89757e-05	9.28348e-05	1.6479e-05	0.000241188	0.000187532	0.000152587	0.000179894	0	0	0	0
TG(18:0_18:1_22:4<O>)-2	8.54179e-05	8.98025e-05	9.92663e-05	7.21913e-05	0.00133332	0.00103395	0.00114841	0.00172961	0.000430287	0.000390522	0.000269142	0.000374603	0.000103825	0.000155696	0.000190931	3.19323e-05	0.00044981	0.000356278	0.00034109	0.000380933	0.00039094	0.000413795	0.000348776	0.000312224
TG(20:4_22:4_22:4<O>)	4.76436e-05	0.000107655	2.99076e-05	6.9383e-05	0.000115147	0	0	7.06876e-05	0.000339424	0.000568544	0.000385781	0.000818426	0	1.17496e-05	1.38225e-05	0	0.000407715	0.000254255	9.34086e-05	0.000131994	0.000669886	0.000575551	0.000480112	0.000369261
TG(18:1_18:1_20:4<OH,2O>)-1	7.71314e-06	0	0	4.99049e-06	0.0108051	0.00551338	0.00538779	0.00604965	0.00119294	0.00133999	0.00114995	0.00124692	0.000701072	0.000760351	0.000954559	0.000519861	0.00206253	0.00186377	0.00160231	0.00154822	0.000559788	0.000344327	0.000146831	0.00036693
TG(18:1_18:1_20:4<OH,2O>)-2	5.20497e-05	6.62693e-05	2.97222e-05	6.2327e-05	0.00650152	0.00612716	0.00658552	0.00699773	0.00113002	0.00108095	0.00118452	0.00144296	0.000787465	0.000935807	0.00103716	0.00054673	0.00212578	0.00204329	0.00189569	0.00151717	0.00047687	0.000587555	0.000383509	0.000455788
TG(18:1_18:1_20:4<OH,2O>)-3	6.28336e-05	5.4461e-05	9.7707e-06	5.655e-05	0.00664185	0.00539427	0.00581849	0.0064264	0.00104742	0.00103117	0.000763879	0.00123622	0.000823682	0.00099488	0.00101211	0.000701409	0.00156933	0.0017257	0.00160891	0.0015616	0.000780162	0.00072046	0.000667931	0.00060049
TG(18:1_18:1_20:4<OH,2O>)-4	5.65258e-05	1.28101e-05	0	2.35009e-05	0.00694711	0.00621805	0.00426638	0.00683613	0.00115121	0.0012999	0.000992837	0.000976546	0.00069337	0.000690617	0.00150494	0.000543134	0.0017716	0.00137316	0.00130936	0.00116874	0.000302407	0.000182751	0.000287808	0.000291581
TG(16:0_18:1_20:4<3O>-1	0	0	0	0	0.00035633	0.000217031	0.000913655	0.000365355	0.000105856	0.000246243	0.000263516	0.000119015	0.000218381	0.000172612	0.000258746	0.000136857	0.000398689	0.000277525	9.91058e-05	0.000275277	0	0	0	0
TG(16:0_18:1_20:4<3O>-2	0	0	0	0	0.0013467	0.00150715	0.00162287	0.00154332	0.000524343	0.000298094	5.9329e-05	0.000513129	0.000324239	0.000698865	0.000345022	0.000178218	0.000547305	0.000650336	0.000373375	0.000414832	0	5.4153e-05	4.53029e-05	6.46488e-05
TG(16:0_18:1_20:4<3O>-3	0	0	0	0	0.00328146	0.00297023	0.00361751	0.00331395	0.000528156	0.000571573	0.000421128	0.000543539	0.000561266	0.00066729	0.000768092	0.000522247	0.00110507	0.00100103	0.000888207	0.000921133	0.000108073	0.000112055	8.54341e-05	5.83339e-05
TG(18:1_18:1_20:3<3O>)	0	0	0	0	0.0176395	0.0173852	0.0155612	0.0154616	0.00255354	0.00299464	0.00238316	0.00291881	0.00263373	0.00289805	0.00344115	0.00195866	0.00607646	0.00526404	0.00475307	0.0046331	0.000764979	0.000572977	0.000695807	0.000564037
TG(18:1_20:4_22:4<2O>)-1	0	0	0	0	0.000158508	0.000162414	0.000160472	0.000264869	0	3.04735e-05	1.45125e-05	4.91305e-06	0	1.67506e-05	6.8195e-06	8.21118e-06	4.63793e-06	3.89922e-05	1.50061e-05	2.52077e-05	1.44125e-05	0	0	0
TG(18:1_20:4_22:4<2O>)-2	0	0	0	0	0.000643431	0.000440931	0.000466429	0.000437451	3.74287e-05	3.54435e-05	1.99798e-05	8.96408e-05	3.20091e-05	7.20508e-05	9.28963e-05	6.96716e-06	0.000298007	0.000272352	0.000207517	0.000217811	0	1.50372e-06	0	0
TG(18:1_20:4_22:4<OH,O>)	0.000936808	0.00118587	0.000921281	0.000837341	0.00124803	0.000449089	0.00100144	0.000946182	0.00184174	0.000327781	0.0012342	0.00196433	0.000107484	0.000215789	0.000111696	0.000219721	0.00167411	0.00114419	0.00137035	0.0010107	0.00189419	0.00233589	0.00230427	0.00044341
TG(18:1_22:4_22:4<OH,O>)	0.000285322	0.000468278	0.000246247	0.000273702	0.000661655	0.000135493	0.000537863	0.000613376	0.00111274	0.000139652	0.000605303	0.000966958	0.000139336	0.000203084	0.000168291	0.000251617	0.00092564	0.00072475	0.000821453	0.00070253	0.000601996	0.000825539	0.000754361	3.95012e-05
TG(18:1_18:1_22:3<OH,2O>)	5.99041e-05	0.000120553	0	6.22237e-05	0.00897412	0.00772262	0.00747195	0.00934528	0.00167823	0.0018405	0.00156028	0.00206986	0.001207	0.00142047	0.00171753	0.00097785	0.00289131	0.00242203	0.00221656	0.00236855	0.000373117	0.0002561	0.000219237	0.000288706
TG(18:1_18:1_22:3<3O>)	1.20368e-05	1.74624e-05	0	0	0.00572563	0.00526669	0.00500321	0.00656855	0.00100562	0.00132828	0.000765495	0.00099562	0.00149747	0.00166823	0.00194034	0.0012657	0.002493	0.00240977	0.00179341	0.00216617	0.000152681	8.05355e-05	0.000114305	6.66355e-05
TG(18:1_18:1_22:4<OH,2O>)-1	2.16922e-05	3.4388e-05	0	1.50444e-05	0.0164165	0.0136068	0.0132108	0.0155958	0.000924281	0.00111839	0.00248676	0.00302063	0.00263768	0.00320836	0.00354786	0.00213799	0.00525399	0.00476715	0.00462332	0.00413886	0.00064417	0.000478906	0.000497189	0.000574303
TG(18:1_18:1_22:4<OH,2O>)-2	2.1695e-05	1.93929e-05	0	1.50456e-05	0.0060207	0.0055831	0.00491912	0.00614181	0.000870277	0.00111423	0.000926129	0.00107602	0.000869267	0.00106434	0.00111626	0.000812581	0.00202936	0.00181482	0.00144524	0.00160646	0.000362801	0.000281849	0.000111897	0.000415388
TG(18:1_18:1_22:4<OH,2O>)-3	0	0	0	0	0.00633954	0.00501733	0.00484111	0.00587166	0.00111902	0.00126671	0.00113008	0.00112384	0.00101036	0.00100642	0.00122068	0.000701111	0.00215011	0.00183674	0.001609	0.0016353	8.53849e-05	8.41011e-05	0.000166535	0.000210761

## Sheet: FigS3B
	WT	WT	WT	WT	FSP1 KO	FSP1 KO	FSP1 KO	FSP1 KO	FSP1 KO+FSP1	FSP1 KO+FSP1	FSP1 KO+FSP1	FSP1 KO+FSP1	FSP1 KO+FSP1(E156A)	FSP1 KO+FSP1(E156A)	FSP1 KO+FSP1(E156A)	FSP1 KO+FSP1(E156A)	FSP1 KO+FSP1(G2A)	FSP1 KO+FSP1(G2A)	FSP1 KO+FSP1(G2A)	FSP1 KO+FSP1(G2A)	FSP1 KO+FSP1(G2A)-PLIN2	FSP1 KO+FSP1(G2A)-PLIN2	FSP1 KO+FSP1(G2A)-PLIN2	FSP1 KO+FSP1(G2A)-PLIN2
PC 35:4	0.280155	0.400144	0.676198	0.294026	-1.40243	-0.82159	-1.01129	-0.71321	0.821505	0.468877	0.548479	0.133124	-1.2957	-1.8323	-1.77357	-1.43226	0.376314	0.087202	-0.31166	0.420063	1.55953	1.633	1.67483	1.38259
PC 36:0	0.788217	0.555734	1.0155	0.91896	-0.56724	-0.19008	-0.41913	-0.24641	0.724087	0.778536	0.209671	0.012187	-1.78845	-1.78774	-1.73642	-2.01406	-0.24622	-0.42426	-0.37305	-0.17314	1.37249	1.30829	1.87532	1.06306
PC 36:4	-0.47827	-0.5587	-0.08862	-0.16352	-1.15009	-0.96613	-0.98582	-0.92232	0.710628	0.978683	0.653791	0.211457	-1.22765	-1.81924	-1.34709	-1.45266	0.464624	0.063222	0.002532	0.266087	1.67537	1.67884	1.69138	1.48567
PC 37:0	1.1278	1.00876	1.55535	1.20564	-1.0333	-0.96502	-0.98591	-0.90355	0.980554	0.500448	0.097004	0.082048	-1.29821	-1.2002	-1.63211	-1.88831	-0.18802	-0.51311	-0.36956	-0.2393	1.13622	1.09934	1.5502	0.90788
PC 37:4	-0.07703	-0.03854	0.725651	0.460679	-1.65942	-1.36467	-1.72666	-1.15454	1.06078	1.10341	0.485504	0.704448	-1.17009	-1.0847	-1.31533	-1.39352	0.334354	-0.19226	-0.32196	0.219552	1.14455	1.27465	1.63082	1.22443
PC 37:4.1	0.20766	0.134553	0.575218	0.345577	-1.05608	-0.83835	-0.96671	-0.82495	1.09097	0.683574	0.420647	0.378475	-1.55796	-1.67727	-1.73447	-1.55358	0.123519	-0.16442	-0.33808	0.129632	1.51891	1.49843	1.90584	1.34773
PC 37:5	0.25899	0.582982	1.4265	1.01761	-1.31808	-0.78564	-0.92475	-0.4818	0.855687	0.202361	0.226386	-0.34097	-0.81291	-1.79608	-1.59416	-0.93965	0.000209	-0.36613	-0.92202	0.304785	1.56758	1.51012	1.82779	1.11415
PC 39:4	0.324922	0.228887	0.815813	0.423543	-1.1734	-0.664	-0.8929	-0.67575	0.934736	0.963791	0.519046	0.335616	-1.65272	-2.18907	-1.88152	-1.7872	0.53353	0.163376	0.008259	0.394995	1.32527	0.940129	1.39961	1.08775
PC 39:4.1	0.495213	0.359477	0.902205	0.619214	-1.12679	-0.60248	-0.72526	-0.88146	0.890948	0.58898	0.72614	0.212416	-1.62493	-1.98919	-2.09575	-1.79934	0.299331	0.111623	-0.32393	0.277132	1.28906	1.07106	1.34719	1.13565
PC 39:5	-0.03486	0.056806	0.820399	0.293259	-0.9689	-0.82074	-0.78929	-0.45945	1.08784	0.497021	0.073204	0.194214	-0.84016	-1.56984	-1.47449	-0.82841	-0.20667	-0.79617	-0.90638	-0.34715	1.78935	1.7243	2.35533	1.4685
PC 39:6	-0.65428	-0.07401	0.85871	0.878358	-0.98637	-1.54884	-1.39777	-0.91025	1.25489	0.585363	0.42696	-0.0548	-0.92894	-1.9628	-0.62551	-0.89481	0.66446	-0.16361	-0.52082	0.007657	1.64765	1.26257	1.6065	1.0582
PC 40:7	-0.24955	-0.1109	0.433605	0.30251	-1.52346	-1.04806	-1.06077	-0.92794	1.13553	0.720197	0.655177	0.1641	-1.36408	-1.9158	-1.8674	-1.39992	0.840577	0.38296	-0.0968	0.737419	1.25298	1.23006	1.23732	0.815722
PC 40:8	-0.14459	-0.32625	0.280013	-0.15599	-1.97754	-1.53756	-1.55135	-1.65861	1.21622	0.856072	0.762744	0.458866	-0.94719	-1.24003	-1.33102	-1.12124	0.8742	0.659914	0.243193	0.850603	1.01759	0.773543	1.18098	0.815581
PC 41:5	-0.74886	-0.58419	0.543301	-0.3919	-1.40763	-0.13964	-0.3555	-1.05453	1.3097	0.832885	1.18931	0.251315	-1.21894	-1.85204	-1.92246	-1.3534	0.623913	0.423366	-0.45222	0.765812	1.21614	0.837167	1.46834	0.889482
PC 43:5	-1.03415	-0.96802	0.245034	0.124193	-0.68052	-2.14222	-1.81904	-1.16278	1.28367	1.25086	0.767194	0.204014	-0.67358	-1.22382	-0.69357	-1.29542	1.04961	0.423202	0.739284	0.951806	0.379537	0.572101	0.63514	0.01622
PC 48:5	-0.77417	-0.64446	-0.01557	-0.43877	-1.70747	-1.48539	-1.44643	-1.48843	1.37927	1.12742	1.06011	0.735548	-0.62336	-0.94252	-1.00924	-0.8073	0.975129	0.760245	0.549205	0.957877	-0.23845	-0.10824	-0.10435	-0.3442
PC 50:5	0.148349	0.131538	0.703768	0.593037	-1.15051	-0.81438	-1.14663	-0.83232	0.998035	0.837444	0.54361	-0.26685	-1.42688	-1.99571	-2.09494	-1.98291	0.521527	0.475148	0.607487	0.750429	0.553419	0.732919	1.02553	0.30109
PC 50:6	-0.94826	-0.4417	0.169808	-0.36347	-1.27934	-1.22863	-1.58705	-0.96153	1.5238	0.835738	1.04575	0.94781	-0.56142	-0.54155	-1.05262	-0.62212	0.954893	1.04336	0.878004	1.11658	-1.37976	-0.58636	-0.6404	-0.64819
PC O-30:4	-0.48097	-0.58558	0.123182	-0.18976	-1.17057	-0.90494	-1.09975	-0.89459	0.957224	0.659644	0.489855	0.211169	-1.2804	-1.75319	-1.82014	-1.46223	0.669958	0.399172	0.23233	0.881998	1.29761	1.42988	1.74332	1.18169
PC O-32:4	-0.76195	-0.86722	-0.1468	-0.61743	-0.68051	-0.42005	-0.71774	-0.43493	1.08474	0.506288	0.231661	0.121766	-1.24817	-1.77819	-1.89068	-1.6536	0.406459	0.231722	0.111243	0.935389	1.57138	1.38598	1.85502	1.28071
PC O-34:5	0.434807	0.13817	0.796387	0.300975	-1.50396	-0.73305	-0.99921	-1.05519	1.13663	0.540963	0.530589	-0.00864	-1.43523	-1.90902	-2.06637	-1.76564	0.833673	0.551354	0.120512	0.98753	0.857413	0.505757	1.24493	0.57612
PC O-34:5.1	0.106102	-0.01842	0.205631	-0.05562	-0.84192	-0.36909	-0.72425	-0.48096	0.918009	0.590281	0.513395	0.062133	-1.65698	-2.01607	-2.04819	-1.79336	0.425083	0.189154	-0.26188	0.566726	1.42799	1.51393	1.6413	1.26319
PC P-29:3	-0.05009	-0.3653	1.47421	0.611823	-1.14467	-1.10784	-1.25224	-1.13866	1.66199	0.786623	0.560095	0.047661	-1.08815	-1.49893	-1.5412	-1.51298	1.3547	0.381213	0.432118	1.16426	0.787105	-0.18108	1.1242	-0.06441
PC P-31:3	-0.61908	-0.79693	-0.08957	-0.47449	-0.85349	-0.37675	-0.75523	-0.72879	0.907555	0.557341	0.295723	0.316969	-1.54723	-1.72965	-1.79023	-1.84665	0.570872	0.503821	0.387114	0.780481	1.42605	1.39224	1.56784	1.24084
PC P-32:4	0.350642	0.101328	1.49701	1.23493	-1.16862	0.17834	-0.2379	-0.64264	0.767154	0.641248	-0.2355	-0.07544	-1.76316	-1.76969	-2.01306	-1.97758	0.452977	-0.51967	-0.2981	0.498391	0.869798	0.510752	1.38894	0.455671
PC P-32:4.1	-0.41276	-1.02891	0.47673	-0.17096	-1.15293	-0.84037	-1.14701	-0.98993	0.970895	0.762907	-0.03937	0.3616	-1.90387	-1.0205	-1.64356	-1.14405	0.095843	-0.22619	0.475362	0.912511	1.58816	1.65167	1.51927	0.862449
PC P-34:6	-0.32845	-0.53304	0.229931	-0.13164	-1.50798	-1.1956	-1.43939	-1.33014	1.37554	0.839991	0.343363	0.192493	-1.21284	-1.29451	-1.42093	-1.55238	0.720116	0.47038	0.552423	0.832741	1.19268	1.00808	1.48654	0.967478
PC P-36:7	0.372279	0.000186	0.440976	0.229472	-2.30487	-1.48335	-1.18335	-1.65759	1.1871	0.580504	0.524436	0.395242	-0.92325	-1.25799	-1.50551	-1.28367	0.376837	0.330452	0.233408	0.788564	0.805185	0.690175	1.35463	0.906788
PE P-36:4	0.822943	0.839066	1.76852	1.00588	-1.24487	-1.11654	-1.31823	-1.45659	0.557299	0.286495	0.147615	-0.03591	-1.12647	-0.97246	-1.25809	-1.49647	-0.07271	-0.79238	-0.84419	-0.21967	1.30864	1.22853	1.30178	0.955692
PE P-38:6	0.858991	0.43674	0.656017	0.823944	-2.0171	-1.51797	-1.52474	-0.80346	0.259315	0.836723	0.736291	0.04629	-0.86653	-1.16089	-1.31848	-1.27641	-0.11882	-0.0434	-0.4169	-0.28142	1.46512	1.44204	1.42292	1.40168
PE P-40:6	0.690035	0.346743	1.40589	0.825328	-0.68161	-0.49377	-0.01895	-0.21154	0.267028	0.820707	0.060607	-0.24801	-0.56932	-1.4661	-1.93389	-1.70112	0.454696	-0.69724	-0.48582	-0.08367	1.7764	1.26212	1.64056	1.37743
PS 34:1	0.087184	-0.29187	0.408142	-0.31032	-1.39179	-0.63655	-0.05659	-0.9543	1.65088	1.06106	0.684652	0.11943	-1.34133	-0.97224	-0.81106	-2.29614	1.17323	0.649767	1.73091	0.989611	0.042081	-1.12358	0.08642	-0.88202
PS 38:4	0.948859	0.802	0.77905	0.698058	-1.5933	-1.3538	-1.27596	-1.32985	0.718028	0.473025	0.31133	0.250372	-1.39966	-1.28826	-1.42969	-1.68449	0.080844	-0.03868	0.08695	-0.0266	1.40365	1.08555	1.51179	1.16515
DG 36:2	-0.74394	-0.93404	-0.08063	-0.30058	-1.01114	-0.4487	-0.46781	-0.51226	0.09381	0.775231	-0.14936	0.185056	-0.55035	-0.37969	-0.53773	-1.0254	0.808664	0.35817	0.447569	0.337133	1.99946	1.9324	2.34195	1.65487
DG 37:4	-0.61296	-1.35087	-0.31497	-0.13718	-0.91159	-0.29563	-0.60614	-0.36479	0.542579	-0.03435	-0.29229	0.139308	-0.51181	-1.04384	-1.6843	-1.74402	0.398471	-0.34071	0.503393	0.529771	1.71845	1.47754	2.25129	1.81655
DG 38:5	-0.45395	-0.73493	-0.41563	-0.63829	-1.08606	-0.60867	-0.68761	-0.63599	0.470927	0.469945	0.332286	0.131018	-1.06443	-1.38745	-1.39972	-1.4078	0.962245	0.773797	0.418433	0.674973	1.84437	1.88815	1.77848	1.74626
DG 38:6	-0.67142	-0.82462	-0.10117	-0.49434	-1.52986	-0.84744	-0.69015	-1.28043	0.261823	0.544645	-0.01202	0.094414	-0.65653	-1.02091	-1.15966	-1.09733	1.08224	0.585696	0.50333	0.743508	2.15736	1.74453	1.73293	1.63892
DG 38:7	-0.00792	-0.23672	0.279639	0.34697	-1.05346	-0.3263	-0.25402	-0.65598	0.453688	0.328016	-0.05219	-0.37409	-1.46072	-2.34228	-1.21499	-1.25816	0.883889	0.617489	0.538439	0.490572	1.55709	1.75493	1.76408	1.67355
DG 40:7	-0.66819	-0.88848	-0.45838	-0.62411	-1.14494	-0.83959	-0.86795	-0.82621	0.662968	0.639173	0.496831	0.344122	-1.09054	-1.25783	-1.32726	-1.36892	0.956693	0.718976	0.552537	0.757396	1.84432	1.6085	1.8028	1.53143
DG 40:8	-0.51827	-0.79243	-0.49219	-0.56603	-0.56318	-0.48136	-0.48474	-0.60617	0.39203	0.534894	0.317956	0.253681	-1.40377	-1.69071	-1.71993	-1.70917	0.985285	0.637888	0.542706	0.80632	1.74831	1.56485	1.66013	1.53491
DG 40:9	-0.52121	-0.75489	-0.31707	-0.41578	-1.98428	-0.74102	-1.54668	-1.13401	0.678126	0.587886	0.131848	0.204628	-0.87841	-0.68694	-1.01462	-1.21328	1.16302	0.932115	0.804224	0.819585	1.58138	1.43711	1.68503	1.44403
DG 46:4	0.110894	-0.55483	0.225049	-0.05751	-1.83314	-0.66725	-1.05185	-0.86374	0.396226	0.301477	0.165771	0.279741	-1.19306	-1.33358	-1.08597	-1.39375	-0.05567	-0.51731	-0.26716	-0.02495	1.71979	1.50808	2.04059	1.54053
DG 48:5	-0.13127	-0.33956	-0.0224	-0.04054	-0.72421	-0.25568	-0.59935	-0.77816	0.360552	0.361055	0.173102	-0.12689	-1.52856	-1.48142	-1.58889	-1.54614	0.395574	-0.02685	-0.19087	0.298382	2.10847	1.86081	2.04289	1.73743
TG 40:5	-0.43842	-0.63367	-0.33909	-0.56832	-1.74035	-1.25275	-1.65381	-1.25015	0.431958	0.560935	0.342591	0.272239	-1.08931	-0.97182	-1.04236	-1.16821	0.904646	0.84917	0.734552	0.957527	1.42938	1.46347	1.49308	1.37941
TG 44:8	-0.17433	-0.47246	-0.13081	-0.1718	-1.43618	-1.01475	-1.33065	-1.00194	0.613048	0.561773	0.287507	0.194096	-1.44367	-1.42488	-1.51052	-1.65155	0.819761	0.737313	0.600508	0.920725	1.38791	1.3743	1.52418	1.34193
TG 46:8	-0.7297	-0.99339	-0.5074	-0.80169	-1.63025	-1.27866	-1.58178	-1.3793	0.978031	0.763383	0.445734	0.421854	-0.95311	-0.86541	-1.11866	-1.05269	0.977418	0.887385	0.74699	1.03394	1.11455	1.14896	1.38508	1.02321
TG 55:8	-0.00375	-0.31435	0.28398	-0.00098	-1.52988	-0.89554	-1.27925	-1.2111	0.238964	0.060247	0.123901	-0.19231	-1.11847	-1.21761	-1.40235	-1.27968	0.593845	0.394571	-0.02406	0.677608	1.91543	1.68406	1.84218	1.68375
TG 56:11	-0.03453	-0.36082	0.014895	-0.09929	-1.00029	-0.60956	-0.83414	-0.63421	0.321843	0.168665	-0.12446	-0.12049	-1.31302	-1.25337	-1.47054	-1.52205	0.602554	0.479572	0.200832	0.638051	1.92813	1.89144	2.13599	1.83013
TG 56:8	-0.29253	-0.62295	-0.22159	-0.62097	-1.50494	-0.89165	-1.06685	-0.82979	0.108385	0.08626	0.168178	-0.23147	-0.93562	-1.41829	-1.43779	-1.20596	0.755032	0.515273	-0.08914	0.712405	1.74496	1.92016	1.52947	1.7306
TG 57:5	-0.18133	-0.59245	0.399933	-0.26681	-1.29429	-0.45228	-0.92322	-0.65824	0.050996	-0.06497	-0.10926	-0.50793	-0.82076	-1.55115	-1.5786	-1.15362	0.903322	0.45539	-0.1346	0.990042	2.14627	1.66448	1.8172	1.57673
TG 57:8	-0.44322	-0.57356	0.044916	-0.30619	-2.10844	-1.50452	-1.71972	-1.47745	0.365553	0.241662	0.177711	-0.11911	-0.29534	-0.77351	-0.86971	-0.6255	0.863357	0.610812	0.083715	0.882655	1.59091	1.66708	1.49194	1.49812
TG 57:8.1	-0.0255	-0.36811	-0.11689	-0.11316	-0.82052	-0.64169	-0.83513	-0.73913	0.229841	0.0544	0.074095	-0.23838	-1.40551	-1.5091	-1.66235	-1.52663	0.631537	0.386872	0.10321	0.63311	1.8886	1.84236	1.97456	1.77147
TG 57:9	-0.06692	-0.31495	0.395252	-0.02183	-1.63976	-1.00726	-1.27288	-1.21653	0.315129	0.133968	0.152794	-0.12655	-1.01113	-1.27008	-1.38763	-1.21802	0.685172	0.581451	0.06414	0.826971	1.82196	1.59698	1.76713	1.711
TG 58:11	0.449039	0.151662	0.680671	0.535955	-1.22869	-0.75331	-1.46847	-0.74101	0.276247	0.196131	-0.1114	-0.4366	-1.27326	-1.35644	-1.26601	-1.25091	0.591424	0.126122	-0.01932	0.639578	1.89763	1.77597	1.82058	1.76524
TG 58:5	-0.13254	-0.51424	0.208822	-0.77281	-1.53928	-1.29878	-1.17762	-0.67595	0.24573	0.29253	-0.19126	-0.62127	-0.63767	-1.12917	-1.25766	-1.56334	0.859409	0.976582	-0.16771	0.779552	2.14477	1.12292	1.15505	1.70339
TG 58:7	0.205887	0.236387	0.640768	0.452017	-0.94084	-1.13126	-0.44434	-1.09089	0.026667	-0.0385	0.090148	-0.47792	-0.81504	-1.51813	-1.37813	-1.0892	0.840369	0.286393	-0.15907	0.499356	2.00945	1.92065	1.86423	1.78636
TG 58:7.1	-0.77827	-0.53718	0.614088	-0.22317	-1.72398	-1.1615	-1.11217	-1.3695	0.315986	0.701041	0.260797	0.285485	-0.57264	-1.2885	-0.88879	-0.96097	0.769476	0.394244	0.27272	0.837998	1.58937	1.60317	1.9173	1.69324
TG 58:8	-0.09511	-0.28193	0.282372	0.138197	-1.42236	-1.02702	-1.2435	-1.04927	0.27742	0.083214	0.056515	-0.3473	-0.68431	-1.13405	-1.23821	-1.02696	0.831636	0.44133	0.127245	0.705972	1.96123	1.89536	2.03016	1.76404
TG 58:9	0.019131	-0.21778	0.045802	-0.23778	-0.91541	-0.39143	-0.53069	-0.40462	0.17843	0.125303	0.184515	-0.14567	-1.46161	-1.85734	-1.83125	-1.66331	0.756996	0.608392	0.020217	0.654563	1.78922	1.86146	1.60734	1.7223
TG 59:9	-0.60798	-0.75397	-0.12508	-0.35733	-1.85247	-1.3427	-1.58079	-1.28284	0.604162	0.465152	0.386667	0.087559	-0.68728	-1.14337	-1.13979	-0.98068	0.990851	0.768683	0.27824	1.03503	1.40615	1.5277	1.45448	1.34184
TG 59:9.1	-0.58047	-0.64258	-0.32009	-0.36763	-1.56031	-1.31583	-1.36605	-1.32643	0.386418	0.314044	0.147642	-0.15213	-0.65757	-0.86691	-0.99257	-0.87693	0.823738	0.465761	0.359141	0.987838	1.86777	1.79541	1.8359	1.60446
TG 60:10	-0.26515	-0.40609	0.05541	-0.3906	-1.87425	-1.30748	-1.45952	-1.26533	0.454635	0.358146	0.342937	0.03551	-0.80972	-1.23808	-1.20101	-0.99716	0.976958	0.75616	0.233381	0.928487	1.55382	1.71083	1.45351	1.53186
TG 60:11	-0.40432	-0.67499	-0.02295	-0.39773	-1.7297	-1.0963	-1.40816	-1.32554	0.487175	0.326644	0.309875	0.025354	-0.81819	-1.03027	-1.16802	-1.0034	0.848057	0.667561	0.235097	0.892142	1.804	1.58193	1.74163	1.63042
TG 60:12	-0.16448	-0.42826	-0.00965	-0.20166	-1.02786	-0.7377	-0.93318	-0.84339	0.468205	0.354691	0.188402	0.095648	-1.5	-1.65164	-1.71327	-1.63888	0.793923	0.528774	0.267421	0.789653	1.7682	1.55736	1.69009	1.5424
TG 60:13	-0.35853	-0.6115	-0.02434	-0.36196	-1.20721	-0.87995	-1.11691	-0.9012	0.523765	0.290093	-0.02347	-0.05676	-1.19732	-1.25518	-1.43702	-1.35429	0.758127	0.616433	0.368382	0.867075	1.78071	1.74155	1.95946	1.68004
TG 60:9	-0.76531	-0.92249	-0.42175	-0.60674	-0.85704	-0.52628	-0.65163	-0.5965	0.663291	0.603805	0.372915	0.081853	-1.46186	-1.67559	-1.52891	-1.69959	0.92423	0.623641	0.498901	0.759064	1.51566	1.53401	1.68865	1.50036
TG 61:12	-0.5001	-0.82159	-0.21767	-0.5007	-1.46854	-1.03979	-1.3509	-1.20727	0.64009	0.475848	0.313569	0.140753	-1.08662	-1.18052	-1.3105	-1.1968	0.847202	0.635517	0.358526	0.932909	1.69372	1.48799	1.692	1.49365
TG 62:11	-0.74593	-0.90226	-0.45262	-0.70757	-1.69938	-1.25605	-1.40951	-1.17794	0.685806	0.640804	0.524295	0.241896	-0.81123	-1.17978	-1.16372	-1.02473	1.11316	0.845812	0.429741	1.02281	1.40588	1.42929	1.32581	1.31005
TG 62:12	-0.66831	-0.84225	-0.18795	-0.52134	-1.84567	-1.45636	-1.54032	-1.38539	0.525935	0.524317	0.588732	0.120282	-0.77014	-1.0187	-0.76098	-0.99479	1.02568	0.883995	0.58779	1.00749	1.53434	1.18702	1.47704	1.38871
TG 62:12.1	-0.62206	-0.91953	-0.40176	-0.72171	-1.3288	-0.87376	-0.98089	-0.92509	0.572785	0.50596	0.54372	0.233179	-1.22337	-1.49539	-1.51932	-1.40115	0.940093	0.867335	0.359139	0.896238	1.47446	1.42914	1.41082	1.51096
TG 62:13	-0.50243	-0.73685	-0.22286	-0.49987	-1.47812	-1.16492	-1.35732	-1.17839	0.613025	0.495398	0.290322	0.180837	-1.0688	-1.22172	-1.30546	-1.24707	0.989959	0.660835	0.457374	1.00011	1.69524	1.4388	1.60011	1.40483
TG 62:14	-0.69196	-0.92928	-0.36226	-0.64315	-1.47743	-1.16599	-1.38025	-1.19703	0.645654	0.507444	0.263339	0.209413	-0.96553	-1.14971	-1.27761	-1.15306	0.988563	0.792016	0.615065	1.1881	1.43829	1.36126	1.57692	1.34875
TG 63:5	-0.80717	-1.22778	-0.37929	-0.71615	-1.48515	-0.80346	-1.15986	-0.7935	0.600627	0.059626	-0.03218	-0.42699	-0.88467	-1.06941	-1.47158	-1.19664	1.04658	0.658372	0.255188	1.15891	0.898222	0.903058	1.11635	0.726081
TG 64:13	-0.79893	-0.99454	-0.55355	-0.91862	-1.3316	-0.98488	-0.96556	-1.09247	0.793296	0.582048	0.849833	0.230105	-0.9634	-1.60235	-1.35484	-1.1937	0.946679	0.905538	0.359253	0.860385	1.3952	1.4037	1.11784	1.41247
TG 66:8	-0.97472	-1.24912	-0.6143	-0.85532	-1.09514	-0.61594	-0.94603	-0.81104	0.433659	0.321147	0.334664	0.042452	-1.22204	-1.49112	-1.49445	-1.42038	1.02318	0.830999	0.464784	1.0845	1.23252	1.03243	1.15476	1.05747
TG 68:6	-0.4049	-0.76692	0.305911	-0.15082	-1.82839	-1.43962	-1.66814	-1.76149	0.767815	0.516375	1.0644	0.495985	-0.6019	-0.69165	-1.48388	-1.17986	0.601069	0.775017	0.385121	1.11234	0.402517	0.237237	0.296172	0.999443

## Sheet: FigS3C
cell line	WT	WT	WT	FSP1KO	FSP1KO	FSP1KO	FSP1KO+FSP1	FSP1KO+FSP1	FSP1KO+FSP1	FSP1KO+FSP1(E156A)	FSP1KO+FSP1(E156A)	FSP1KO+FSP1(E156A)
	AUC sg+/mm2/confluency	SEM	replicates	AUC sg+/mm2/confluency	SEM	replicates	AUC sg+/mm2/confluency	SEM	replicates	AUC sg+/mm2/confluency	SEM	replicates
4.17609	4662	261.3	3	26100	1832	3	15507	581.9	3	23765	659	3
3.87506	3951	221.1	3	25766	2231	3	16398	722.4	3	21818	867.9	3
3.57403	2573	199.2	3	23161	1696	3	11152	373.5	3	19690	486.6	3
3.273	1118	168.6	3	23387	1256	3	8043	744.6	3	19518	597.9	3
2.97197	841.8	100.6	3	24297	2578	3	6379	270.2	3	17327	410.3	3
2.67094	581.8	54.29	3	20612	1409	3	4943	412.4	3	14178	676.1	3
2.36991	711.9	80.44	3	12291	602.3	3	3868	289	3	8737	706.4	3
2.06888	578.8	104.1	3	7338	686.7	3	2864	233.4	3	6219	504.2	3
1.76785	491.8	54.25	3	4904	287.9	3	1843	154.6	3	3255	258.1	3
1.46682	475.9	80.1	3	1750	261.6	3	1018	128.1	3	1413	179.9	3
1.16579	359.9	58.15	3	826.2	89.37	3	976.7	73.21	3	801.9	101.5	3
0.864761	461.5	70.45	3	755.8	76.87	3	1085	89.81	3	805	78.53	3
0.563731	459	45.97	3	854.7	69.81	3	1166	304	3	716	57.31	3
0	456.6	60.96	3	756.6	94.06	3	822.9	81.11	3	887	86.71	3

## Sheet: FigS3D
cell line	WT	WT	WT	FSP1KO	FSP1KO	FSP1KO	WT	WT	WT	FSP1KO	FSP1KO	FSP1KO
	AUC sg+/mm2/confluency	SEM	replicates	AUC sg+/mm2/confluency	SEM	replicates	AUC sg+/mm2/confluency	SEM	replicates	AUC sg+/mm2/confluency	SEM	replicates
condition	control	control	control	control	control	control	FA mix	FA mix	FA mix	FA mix	FA mix	FA mix
4.17609	4662	261.3	3	26100	1832	3	4003	260.8	3	23795	690.8	3
3.87506	3951	221.1	3	25766	2231	3	2367	142	3	20218	603.7	3
3.57403	2573	199.2	3	23161	1696	3	1503	109	3	18942	901.7	3
3.273	1118	168.6	3	23387	1256	3	568.4	51.14	3	18180	602.8	3
2.97197	841.8	100.6	3	24297	2578	3	384.7	44.22	3	17312	578.3	3
2.67094	581.8	54.29	3	20612	1409	3	423.4	60.53	3	14442	601.9	3
2.36991	711.9	80.44	3	12291	602.3	3	282.5	39.23	3	12655	916.7	3
2.06888	578.8	104.1	3	7338	686.7	3	306.9	35.66	3	11235	1042	3
1.76785	491.8	54.25	3	4904	287.9	3	330.8	35.07	3	6803	632.2	3
1.46682	475.9	80.1	3	1750	261.6	3	374.3	35.96	3	3841	342.2	3
1.16579	359.9	58.15	3	826.2	89.37	3	259.6	28.65	3	2768	532.6	3
0.864761	461.5	70.45	3	755.8	76.87	3	271.8	28.07	3	3557	608.4	3
0.563731	459	45.97	3	854.7	69.81	3	317.7	26.69	3	3064	325.1	3
0	456.6	60.96	3	756.6	94.06	3	243.7	45.59	3	2619	585	3
