# Supplementary material for: FSP1-mediated lipid droplet quality control prevents neutral lipid peroxidation and ferroptosis
Source: Nat Cell Biol. 2025 Oct 29;27(11):1902–13. doi: 10.1038/s41556-025-01790-y (PMC12611765; doi:10.1038/s41556-025-01790-y)
Supplement: Supplementary file 14 — Source data for each presented plot. [file 41556_2025_1790_MOESM14_ESM.xlsx]

## Sheet: FigS4B
time [s]	A340 [NADH]
condition	no protein			FSP1			FSP1(E156A)
0	0.6107	0.61	0.6112	0.5547	0.5783	0.573	0.5642	0.5772	0.5937
60.014	0.6104	0.6099	0.6099	0.5378	0.5883	0.5592	0.5868	0.5798	0.5975
120.028	0.6103	0.6093	0.6094	0.5192	0.5594	0.5359	0.5919	0.5761	0.6034
180.033	0.61	0.6084	0.608	0.5051	0.5496	0.5227	0.582	0.5726	0.5908
240.048	0.61	0.6079	0.6102	0.4897	0.5029	0.5105	0.5822	0.5666	0.5941
300.055	0.6093	0.6078	0.6061	0.4764	0.5056	0.4994	0.581	0.5635	0.5694
360.063	0.6086	0.6069	0.6098	0.4626	0.4856	0.4877	0.5654	0.561	0.5762
420.068	0.6083	0.6065	0.6064	0.4496	0.4699	0.4759	0.5839	0.5583	0.5648
480.083	0.6083	0.6063	0.6078	0.4367	0.4653	0.4653	0.5755	0.5552	0.562
540.093	0.6081	0.6059	0.6066	0.4228	0.4583	0.4549	0.5736	0.5518	0.5637
600.103	0.6071	0.6053	0.6051	0.4109	0.4409	0.4442	0.5659	0.5501	0.571
660.119	0.6069	0.6054	0.6073	0.3983	0.4242	0.4332	0.576	0.5483	0.5572
720.155	0.6066	0.6046	0.6061	0.3875	0.4139	0.4222	0.5614	0.546	0.555
780.164	0.6067	0.6049	0.6065	0.3771	0.4023	0.4134	0.5638	0.5443	0.5482
840.167	0.6062	0.6048	0.6068	0.366	0.3913	0.4037	0.5506	0.542	0.5462
900.178	0.6062	0.6043	0.6055	0.3569	0.382	0.3958	0.5489	0.5408	0.5449
960.194	0.6063	0.6038	0.6049	0.3469	0.373	0.388	0.5444	0.5398	0.5509
1020.21	0.6056	0.6034	0.6046	0.338	0.3646	0.3795	0.5492	0.5386	0.5414
1080.22	0.6053	0.6032	0.6041	0.3293	0.3563	0.3712	0.5376	0.5373	0.5399
1140.23	0.6051	0.6035	0.6043	0.3217	0.3496	0.3644	0.5412	0.5358	0.5369
1200.25	0.6049	0.6034	0.6042	0.3148	0.3425	0.3576	0.5609	0.5357	0.5374
1260.26	0.6053	0.6026	0.6024	0.3081	0.3359	0.3505	0.5323	0.5342	0.5355
1320.27	0.6049	0.6023	0.6047	0.3015	0.3296	0.3451	0.5425	0.5337	0.5412
1380.28	0.6047	0.6022	0.6032	0.2953	0.3241	0.3389	0.5309	0.5325	0.5341
1440.29	0.6044	0.6019	0.6029	0.2893	0.318	0.3322	0.5356	0.5317	0.5301
1500.29	0.6041	0.6017	0.6021	0.2843	0.3127	0.325	0.5242	0.531	0.5289
1560.3	0.6043	0.6021	0.6034	0.2791	0.3075	0.3214	0.5216	0.5302	0.529
1620.31	0.603	0.6016	0.6015	0.2741	0.3027	0.3183	0.5324	0.5295	0.528
1680.33	0.6036	0.6011	0.6028	0.2699	0.2988	0.3139	0.5289	0.5291	0.5266
1740.34	0.6034	0.6014	0.6024	0.2655	0.2941	0.3095	0.5256	0.5285	0.5268
1800.35	0.6034	0.6012	0.602	0.2615	0.2901	0.3048	0.5175	0.5286	0.525
1860.37	0.6033	0.6013	0.6034	0.2577	0.2863	0.3014	0.5293	0.5271	0.5245
1920.38	0.6029	0.6009	0.6017	0.254	0.2824	0.2971	0.5128	0.5273	0.5251
1980.39	0.6026	0.6002	0.6012	0.251	0.2795	0.2943	0.5179	0.5271	0.5226
2040.41	0.6028	0.6004	0.6022	0.2475	0.2759	0.2905	0.5174	0.528	0.5218
2100.42	0.6023	0.5998	0.6006	0.2441	0.2724	0.2871	0.519	0.5278	0.5218
2160.44	0.6016	0.6	0.6021	0.2411	0.2694	0.2841	0.5299	0.5277	0.5212
2220.45	0.6021	0.5992	0.5995	0.2386	0.2667	0.281	0.5166	0.5272	0.5233
2280.46	0.6013	0.5992	0.6017	0.2357	0.2636	0.2764	0.5209	0.5267	0.5219
2340.48	0.6017	0.5992	0.6003	0.2334	0.2609	0.2737	0.5125	0.5266	0.5356
2400.48	0.601	0.599	0.5997	0.2308	0.2583	0.2721	0.5259	0.5263	0.5303
2460.49	0.6015	0.5992	0.6004	0.2285	0.2558	0.2699	0.5132	0.526	0.5395
2520.5	0.6008	0.5985	0.5985	0.2258	0.2533	0.2653	0.5267	0.5264	0.5332
2580.51	0.6007	0.5983	0.5991	0.2237	0.2512	0.2643	0.5223	0.5258	0.5395
2640.53	0.6008	0.5989	0.5996	0.2218	0.2492	0.2625	0.5253	0.5257	0.533
2700.54	0.6001	0.5985	0.5994	0.2199	0.2467	0.2601	0.5382	0.5258	0.5307
2760.55	0.6002	0.5981	0.5988	0.2178	0.245	0.2584	0.5299	0.525	0.5475
2820.56	0.6	0.5975	0.5983	0.2156	0.2424	0.2555	0.5395	0.5248	0.5337
2880.57	0.5997	0.5974	0.5985	0.2144	0.2409	0.2514	0.529	0.5245	0.5417
2940.58	0.6	0.5974	0.5975	0.2121	0.239	0.2485	0.5253	0.5246	0.5398
3000.59	0.5995	0.5972	0.5996	0.2104	0.2368	0.2488	0.5351	0.5242	0.5374
3060.6	0.6002	0.5973	0.5986	0.209	0.2354	0.2485	0.5349	0.5239	0.5365
3120.61	0.5998	0.5967	0.5991	0.207	0.2334	0.2465	0.527	0.5228	0.5359
3180.62	0.5987	0.5967	0.5965	0.2055	0.2319	0.244	0.5234	0.5224	0.5367
3240.64	0.599	0.5966	0.598	0.204	0.2304	0.24	0.5311	0.5222	0.541
3300.64	0.5987	0.5961	0.5964	0.2027	0.2285	0.238	0.5329	0.5224	0.5347
3360.67	0.5982	0.5963	0.5982	0.2011	0.2271	0.2387	0.5294	0.5219	0.537
3420.68	0.5979	0.5958	0.5964	0.1997	0.2254	0.2375	0.5218	0.5211	0.5498
3480.69	0.5978	0.5953	0.5965	0.1983	0.2237	0.2364	0.5262	0.5219	0.5346
3540.7	0.5979	0.5954	0.5972	0.1971	0.2225	0.2346	0.5231	0.5212	0.5468
3600.7	0.5981	0.5959	0.5967	0.1958	0.2221	0.231	0.5299	0.521	0.5367
3660.71	0.5977	0.5947	0.5943	0.1942	0.2203	0.2279	0.5324	0.5206	0.547
3720.72	0.5969	0.595	0.5973	0.1933	0.2194	0.2295	0.5269	0.5215	0.5424
3780.74	0.5974	0.5948	0.5962	0.1921	0.2179	0.2291	0.5355	0.5216	0.5335
3840.75	0.5962	0.5943	0.5953	0.1907	0.2168	0.2276	0.5323	0.5211	0.5406
3900.76	0.5966	0.5942	0.5947	0.1897	0.2156	0.226	0.5225	0.5208	0.5378
3960.78	0.5968	0.5939	0.5945	0.1885	0.2145	0.2225	0.5226	0.5216	0.536
4020.79	0.5966	0.5936	0.5956	0.1873	0.2133	0.2205	0.5225	0.5223	0.5441
4080.79	0.5965	0.5935	0.5948	0.1865	0.2122	0.2216	0.5294	0.5239	0.5406
4140.81	0.5957	0.5935	0.5942	0.1853	0.2116	0.2216	0.5242	0.5265	0.5307
4200.83	0.5954	0.5932	0.5943	0.1843	0.2101	0.2201	0.5263	0.5265	0.5314
4260.85	0.5959	0.5936	0.5953	0.1833	0.209	0.2184	0.5243	0.5273	0.5392
4320.85	0.5953	0.5928	0.5925	0.1821	0.2079	0.2156	0.5171	0.5275	0.5373
4380.86	0.595	0.5931	0.5939	0.1813	0.2068	0.2137	0.5273	0.5278	0.5362
4440.87	0.5945	0.5926	0.5941	0.1804	0.2058	0.2157	0.5174	0.5282	0.5397
4500.88	0.595	0.5922	0.5931	0.1795	0.2047	0.2142	0.5181	0.5273	0.5376
4560.9	0.595	0.5919	0.5937	0.1787	0.204	0.2145	0.5293	0.5277	0.533
4620.91	0.5947	0.5917	0.5921	0.178	0.2031	0.2125	0.5205	0.527	0.5404
4680.92	0.5938	0.5914	0.5938	0.1769	0.2019	0.2098	0.534	0.5278	0.5335
4740.93	0.5948	0.5912	0.5927	0.176	0.201	0.2083	0.5209	0.5276	0.5389
4800.94	0.5944	0.5906	0.5916	0.1752	0.1999	0.2065	0.524	0.5287	0.5391
4860.96	0.5942	0.5914	0.5934	0.1746	0.1993	0.2072	0.5208	0.5286	0.5381
4920.97	0.5935	0.5911	0.5921	0.1739	0.1982	0.2084	0.5153	0.5286	0.5356
4980.98	0.593	0.5907	0.5917	0.1734	0.1974	0.2084	0.5219	0.5285	0.5373
5041	0.5937	0.5904	0.5914	0.1738	0.1967	0.2073	0.516	0.529	0.5335
5101.01	0.5935	0.5901	0.592	0.1729	0.1957	0.2037	0.5131	0.5285	0.5305
5161.01	0.593	0.5901	0.5907	0.1723	0.195	0.2042	0.5147	0.5284	0.5325
5221.03	0.5924	0.5895	0.5912	0.1715	0.1941	0.2037	0.5141	0.5291	0.5406
5281.04	0.5925	0.5896	0.59	0.1708	0.1934	0.2038	0.5223	0.5299	0.5347
5341.05	0.5921	0.5898	0.5913	0.1703	0.1928	0.2027	0.5128	0.5292	0.5298
5401.05	0.5926	0.5892	0.5908	0.1698	0.192	0.1994	0.5135	0.5288	0.529
5461.06	0.5918	0.5891	0.5896	0.1689	0.1914	0.1984	0.5173	0.5294	0.5272
5521.07	0.5925	0.5887	0.5912	0.1683	0.1904	0.1996	0.5119	0.5288	0.5331
5581.09	0.5914	0.5889	0.5889	0.1677	0.19	0.2	0.5152	0.5288	0.5304
5641.11	0.5908	0.5884	0.5903	0.1672	0.1891	0.1984	0.5111	0.5286	0.5293
5701.12	0.5911	0.5883	0.5892	0.1667	0.1886	0.196	0.5137	0.5281	0.5316
5761.13	0.5913	0.5881	0.589	0.1659	0.1878	0.1936	0.5122	0.5272	0.532
5821.14	0.591	0.5876	0.5887	0.1655	0.1873	0.1944	0.5171	0.5274	0.5337
5881.16	0.5904	0.5875	0.5874	0.1647	0.1868	0.1973	0.5128	0.5271	0.5305
5941.18	0.5905	0.5877	0.5891	0.1641	0.1862	0.197	0.5103	0.5266	0.5303
6001.19	0.5899	0.587	0.5884	0.1634	0.1855	0.1946	0.5086	0.526	0.5287
6061.21	0.5897	0.5873	0.5865	0.1632	0.1858	0.1931	0.5137	0.5255	0.5294
6121.23	0.5895	0.5869	0.5879	0.1624	0.1856	0.1941	0.5077	0.525	0.5356
6181.24	0.5894	0.5864	0.588	0.1618	0.1854	0.193	0.512	0.5248	0.5382
6241.26	0.5898	0.5864	0.5867	0.1613	0.1848	0.1919	0.5111	0.5243	0.5283
6301.27	0.5887	0.5862	0.5856	0.1607	0.1842	0.1928	0.5091	0.524	0.5282
6361.29	0.5887	0.5861	0.5864	0.1604	0.1841	0.1912	0.5135	0.5238	0.529
6421.3	0.5887	0.5858	0.5855	0.1599	0.1838	0.1908	0.5081	0.5233	0.5242
6481.32	0.5882	0.585	0.5861	0.1593	0.1836	0.1903	0.5142	0.5231	0.5299
6541.34	0.5884	0.5853	0.5866	0.159	0.1829	0.1886	0.5094	0.5227	0.528
6601.34	0.5878	0.5847	0.5843	0.1585	0.1839	0.1892	0.5122	0.5222	0.5305
6661.35	0.5877	0.5847	0.5855	0.1579	0.1827	0.1872	0.5131	0.5216	0.5369
6721.37	0.5875	0.5845	0.5851	0.1575	0.1819	0.1863	0.5116	0.5217	0.5306
6781.37	0.5885	0.5845	0.586	0.157	0.1812	0.1875	0.5117	0.5211	0.5315
6841.39	0.5872	0.5839	0.5842	0.1568	0.1814	0.187	0.5127	0.5211	0.53
6901.4	0.5865	0.5835	0.5852	0.1564	0.1813	0.1864	0.5117	0.5207	0.5312
6961.41	0.5871	0.5835	0.5844	0.1568	0.1806	0.1851	0.5113	0.5197	0.5345
7021.42	0.5866	0.5836	0.5835	0.1566	0.1805	0.183	0.5106	0.5196	0.5317

## Sheet: FigS4C
time [s]	CoQ10H2-coumarin fluorescence intensity [a.u.]
condition	no protein			FSP1			FSP1(E156A)
0	261	258	270	365	376	399	242	241	252
15	263	258	269	434	442	473	243	243	248
30	267	265	276	503	519	546	246	248	257
45	262	258	269	577	586	613	247	246	256
60	265	263	273	647	661	686	250	254	264
75	264	262	275	711	732	744	253	255	267
90	266	264	274	771	793	796	258	260	271
105	261	257	269	817	850	840	257	258	271
120	265	262	272	869	900	877	264	266	276
135	267	265	274	909	946	902	268	270	280
150	265	261	273	940	978	921	269	272	281
165	259	258	268	960	996	938	272	272	282
180	262	255	267	983	1013	953	272	274	285
195	265	262	271	998	1021	965	278	281	290
210	264	261	270	1012	1037	977	283	282	291
225	262	260	268	1026	1047	986	282	284	294
240	257	255	266	1025	1050	988	281	283	293
255	260	262	268	1032	1058	998	286	284	296
270	256	251	259	1042	1057	1001	286	288	299
285	261	259	269	1049	1061	1006	288	289	299
300	258	252	265	1052	1060	1012	291	291	298
315	255	253	263	1061	1066	1015	291	292	303
330	254	254	263	1058	1066	1020	292	296	305
345	256	254	263	1061	1067	1015	297	297	306
360	260	253	262	1060	1071	1019	299	298	307
375	257	252	261	1058	1066	1021	299	295	307
390	260	256	266	1063	1065	1022	300	304	312
405	260	254	263	1059	1063	1023	300	300	311
420	257	254	261	1061	1067	1024	301	303	313
435	257	253	263	1058	1065	1026	307	304	317
450	257	254	262	1061	1061	1021	305	303	317
465	257	252	262	1058	1063	1023	304	306	315
480	257	256	259	1061	1063	1022	306	306	317
495	261	257	265	1061	1060	1025	308	310	319
510	258	257	263	1056	1068	1023	311	311	320
525	261	258	265	1059	1060	1025	307	309	321
540	256	251	262	1055	1064	1025	312	312	321
555	259	258	268	1054	1061	1021	312	313	322
570	258	252	260	1056	1060	1024	309	316	321
585	257	256	262	1056	1059	1023	313	313	322
600	262	256	265	1047	1055	1023	314	315	324

## Sheet: FigS4E
	BODIPY C11 Emission (520/590nm)
time [s]	no oxidation			FSP1			NADH			NADH+CoQ10			NADH+FSP1			NADH+FSP1+CoQ10
0	0.03782	0.036258	0.036758	0.074868	0.086234	0.076928	0.063725	0.064715	0.062059	0.058274	0.063884	0.062845	0.054264	0.056634	0.05445	0.047984	0.043132	0.042499
150.018	0.037772	0.036604	0.036492	0.08107	0.096165	0.085372	0.068262	0.07055	0.067633	0.06237	0.071256	0.068683	0.05736	0.058556	0.05858	0.049623	0.044522	0.04477
300.034	0.037697	0.03755	0.037537	0.092091	0.107128	0.097994	0.077004	0.078744	0.073084	0.068864	0.076993	0.076055	0.062078	0.061111	0.06097	0.050698	0.045819	0.044478
450.051	0.038672	0.039054	0.037286	0.104415	0.122147	0.111924	0.086914	0.087827	0.084773	0.076648	0.086206	0.08484	0.064907	0.065763	0.065761	0.052394	0.046435	0.045532
600.066	0.039506	0.037407	0.038239	0.11854	0.140741	0.129236	0.09874	0.099728	0.094798	0.085554	0.096139	0.097053	0.069235	0.070145	0.070445	0.055575	0.048298	0.047425
750.08	0.040791	0.039149	0.038948	0.136063	0.162847	0.149137	0.107059	0.114171	0.107161	0.097229	0.110332	0.11024	0.075024	0.075589	0.075545	0.057478	0.049962	0.048473
900.092	0.040364	0.04013	0.039128	0.152076	0.187231	0.170332	0.122575	0.12742	0.121572	0.106026	0.124843	0.124112	0.081594	0.082875	0.080687	0.057696	0.053776	0.050571
1050.1	0.041178	0.041208	0.040168	0.174583	0.211927	0.194773	0.137628	0.14399	0.136182	0.118566	0.140108	0.140333	0.087067	0.089881	0.088654	0.061137	0.053834	0.053155
1200.11	0.042586	0.041953	0.040525	0.196545	0.247374	0.219592	0.150687	0.161017	0.153114	0.135978	0.156815	0.157262	0.09251	0.096952	0.094175	0.065886	0.056049	0.054096
1350.12	0.042911	0.042166	0.041032	0.218276	0.275742	0.250548	0.168983	0.181352	0.172169	0.146089	0.175108	0.175651	0.10022	0.102143	0.101913	0.06706	0.057097	0.056159
1500.13	0.044262	0.043007	0.042793	0.248351	0.312419	0.276178	0.188466	0.202142	0.189429	0.160909	0.193795	0.195933	0.107764	0.110756	0.112923	0.069987	0.059961	0.059161
1650.14	0.044114	0.044856	0.041913	0.276886	0.347475	0.311002	0.204865	0.224842	0.21102	0.174699	0.215273	0.2178	0.115714	0.11828	0.119321	0.072688	0.062653	0.060006
1800.16	0.045766	0.04609	0.043452	0.304722	0.386872	0.344161	0.228671	0.247674	0.230895	0.193907	0.236717	0.239544	0.123054	0.12925	0.127926	0.075195	0.064913	0.063153
1950.17	0.046425	0.045966	0.04538	0.331235	0.425518	0.378528	0.245588	0.270552	0.254138	0.212981	0.260251	0.261469	0.131757	0.135466	0.139445	0.077616	0.066342	0.065809
2100.19	0.046843	0.046522	0.045325	0.367987	0.470927	0.417765	0.266519	0.294284	0.276572	0.231812	0.284138	0.28792	0.14219	0.145198	0.146243	0.080535	0.069221	0.066468
2250.2	0.046403	0.047228	0.04637	0.398964	0.522997	0.45183	0.28943	0.321338	0.300648	0.249221	0.304704	0.308557	0.149552	0.157087	0.15733	0.083197	0.071797	0.068792
2400.2	0.049032	0.048222	0.046112	0.437851	0.564899	0.503645	0.312684	0.350592	0.327601	0.266012	0.333444	0.339619	0.159428	0.165239	0.169028	0.085205	0.073767	0.070198
2550.22	0.048768	0.048616	0.047494	0.472916	0.611158	0.544259	0.336304	0.374221	0.351768	0.291161	0.360904	0.363687	0.167997	0.175454	0.179441	0.087698	0.07613	0.072491
2700.22	0.050379	0.050039	0.047946	0.510728	0.664967	0.584042	0.361933	0.402016	0.377497	0.308725	0.386947	0.393828	0.178528	0.184643	0.188694	0.091167	0.078255	0.073751
2850.24	0.050894	0.051088	0.048788	0.546168	0.708024	0.627978	0.384794	0.431564	0.404449	0.331434	0.416659	0.424008	0.187928	0.197098	0.200453	0.095689	0.080689	0.077953
3000.26	0.051666	0.05062	0.050507	0.586615	0.759316	0.671346	0.414439	0.46298	0.43488	0.352999	0.449885	0.452576	0.197409	0.207132	0.214403	0.097351	0.083207	0.078193
3150.27	0.053498	0.051218	0.050235	0.623909	0.808161	0.71859	0.436642	0.494615	0.463286	0.374591	0.47621	0.48368	0.208685	0.220203	0.228259	0.099566	0.08655	0.079339
3300.29	0.052893	0.052152	0.051411	0.671757	0.863087	0.762992	0.470207	0.524873	0.49507	0.394549	0.507436	0.515707	0.22043	0.230642	0.239129	0.102892	0.088157	0.083466
3450.29	0.054088	0.054022	0.051533	0.712744	0.906426	0.806263	0.493511	0.556178	0.523687	0.422812	0.534147	0.552632	0.230207	0.24465	0.248785	0.104291	0.090195	0.085337
3600.31	0.053534	0.054716	0.054021	0.748342	0.946517	0.856637	0.521474	0.593453	0.559808	0.443982	0.570961	0.583707	0.243957	0.253744	0.265225	0.108319	0.092654	0.08613
3750.32	0.055805	0.054079	0.054138	0.787437	1.00449	0.900039	0.55124	0.625885	0.584047	0.470464	0.600935	0.609824	0.255069	0.268866	0.281805	0.110937	0.094713	0.08969
3900.33	0.055296	0.055691	0.053644	0.824805	1.04902	0.954166	0.578823	0.661094	0.619327	0.492372	0.63204	0.639521	0.264673	0.27863	0.29126	0.114588	0.09525	0.089242
4050.34	0.057326	0.056068	0.054971	0.874838	1.10874	0.993406	0.61558	0.693555	0.656607	0.512445	0.666502	0.684896	0.278462	0.293843	0.309463	0.116169	0.101168	0.092741
4200.35	0.056163	0.057088	0.055032	0.918715	1.15757	1.03331	0.637868	0.726414	0.682315	0.54466	0.700254	0.717824	0.28913	0.305976	0.324223	0.116257	0.102323	0.09507
4350.36	0.058153	0.057762	0.055759	0.954125	1.20692	1.08299	0.673174	0.757128	0.717444	0.567537	0.740762	0.752919	0.304244	0.322291	0.33779	0.122398	0.103516	0.095384
4500.37	0.058956	0.059433	0.05739	1	1.24418	1.12976	0.70581	0.803844	0.747654	0.59357	0.764661	0.785048	0.317068	0.335418	0.356238	0.122897	0.108601	0.097779
4650.38	0.05866	0.058722	0.058742	1.04052	1.29092	1.17245	0.738649	0.83237	0.781934	0.622049	0.809192	0.818974	0.33079	0.352775	0.370655	0.12514	0.111139	0.100058
4800.4	0.059383	0.059963	0.058922	1.08024	1.32458	1.20642	0.767784	0.871422	0.809773	0.647107	0.833011	0.85633	0.33829	0.363288	0.384183	0.126834	0.11352	0.102695
4950.4	0.059831	0.060633	0.058651	1.1172	1.37402	1.24573	0.796692	0.897476	0.858995	0.66811	0.871958	0.890005	0.356432	0.379087	0.402207	0.130441	0.11642	0.103802
5100.42	0.060844	0.060819	0.059574	1.14739	1.39384	1.27839	0.833387	0.936293	0.878291	0.696629	0.901861	0.912629	0.368349	0.394954	0.418441	0.133571	0.118163	0.106644
5250.44	0.062346	0.06083	0.060063	1.19021	1.43918	1.31689	0.862377	0.970918	0.914515	0.730737	0.940832	0.960533	0.383602	0.40637	0.437461	0.134642	0.120124	0.109736
5400.45	0.061868	0.060515	0.060709	1.21925	1.46179	1.35314	0.892796	1.01255	0.944649	0.75282	0.965942	0.993741	0.398736	0.426576	0.45455	0.138051	0.125628	0.109838
5550.45	0.062908	0.061968	0.062641	1.28018	1.48723	1.40064	0.918146	1.04796	0.975511	0.782704	1.01576	1.02581	0.414669	0.441301	0.472806	0.139181	0.125955	0.112114
5700.47	0.064577	0.063731	0.062068	1.29399	1.53011	1.41234	0.957299	1.07836	1.02	0.804088	1.03965	1.0563	0.428087	0.457094	0.497514	0.141315	0.13198	0.116364
5850.47	0.06333	0.06428	0.061937	1.31917	1.56762	1.45025	0.990353	1.10309	1.06082	0.834378	1.06921	1.08996	0.441736	0.472982	0.510017	0.144626	0.139064	0.118769
6000.48	0.065326	0.065477	0.064368	1.36761	1.57597	1.49838	1.0189	1.14977	1.08329	0.868426	1.10058	1.11918	0.467071	0.490164	0.531709	0.148816	0.14989	0.123659
6150.5	0.066019	0.065084	0.064058	1.39011	1.58876	1.49219	1.04899	1.17157	1.11182	0.887413	1.13843	1.15284	0.480973	0.512027	0.551558	0.15697	0.160048	0.130692
6300.51	0.066312	0.066226	0.06382	1.4222	1.63197	1.52814	1.06841	1.21422	1.14907	0.925349	1.15755	1.18829	0.496012	0.539001	0.572491	0.16749	0.174957	0.139342
6450.52	0.067138	0.066453	0.064798	1.45373	1.64829	1.55003	1.11357	1.24976	1.17136	0.93585	1.1966	1.22264	0.511403	0.546523	0.593722	0.182981	0.188816	0.150111
6600.52	0.068785	0.068094	0.066479	1.48945	1.65395	1.57937	1.14369	1.27084	1.2081	0.972614	1.22222	1.26155	0.533727	0.574429	0.613093	0.194286	0.201001	0.161394
6750.54	0.067789	0.067602	0.065781	1.51176	1.70781	1.60696	1.16626	1.29458	1.23215	0.992784	1.26368	1.2873	0.550791	0.59387	0.645154	0.212271	0.218387	0.172184
6900.55	0.068016	0.069657	0.065533	1.53806	1.6875	1.63269	1.19994	1.33192	1.24486	1.02475	1.2795	1.32463	0.567352	0.611063	0.660604	0.2277	0.235897	0.188557
7050.57	0.070931	0.069269	0.069061	1.55516	1.72706	1.64749	1.2358	1.36144	1.29847	1.05445	1.31001	1.33869	0.581052	0.631477	0.684385	0.247644	0.2527	0.201662
7200.58	0.069596	0.070227	0.067413	1.57447	1.75979	1.66956	1.25241	1.39032	1.32533	1.07759	1.33739	1.3629	0.602157	0.644917	0.704573	0.265688	0.271742	0.217174
7350.59	0.069489	0.070803	0.068168	1.59	1.75833	1.66222	1.27885	1.4061	1.35145	1.10585	1.36644	1.37312	0.624523	0.66697	0.734196	0.288746	0.291423	0.233632
7500.6	0.070642	0.071243	0.068429	1.60324	1.7673	1.68054	1.29677	1.43977	1.36858	1.12659	1.3884	1.41138	0.649384	0.687938	0.765369	0.305649	0.308331	0.248262
7650.61	0.071591	0.070928	0.069242	1.62072	1.78134	1.72477	1.34278	1.45785	1.39628	1.14149	1.40846	1.44226	0.661164	0.726815	0.778912	0.331881	0.332343	0.267399
7800.63	0.072039	0.072478	0.07056	1.64844	1.76758	1.71146	1.36246	1.48416	1.42162	1.17506	1.4381	1.46255	0.679802	0.748753	0.831271	0.353437	0.35583	0.284826
7950.64	0.073721	0.072891	0.069691	1.64729	1.79691	1.74905	1.38293	1.51283	1.44488	1.20281	1.4578	1.486	0.697252	0.76691	0.874886	0.378773	0.380804	0.302933
8100.66	0.072525	0.072953	0.071225	1.69133	1.79795	1.75646	1.41853	1.5435	1.47522	1.22601	1.46626	1.51399	0.726091	0.800312	0.908135	0.403616	0.396913	0.318488
8250.67	0.074002	0.074979	0.070945	1.67908	1.79477	1.74829	1.43868	1.53686	1.49211	1.24904	1.49721	1.5309	0.748869	0.834611	0.966006	0.438186	0.424923	0.347213
8400.69	0.074642	0.074653	0.072796	1.7062	1.83632	1.76013	1.45624	1.57419	1.50494	1.27352	1.52917	1.54537	0.775968	0.87726	1.0086	0.462909	0.445936	0.365649
8550.69	0.076369	0.074398	0.073394	1.72022	1.83728	1.76873	1.48268	1.59672	1.55012	1.29869	1.55301	1.57847	0.807618	0.91137	1.05719	0.490176	0.476561	0.386051
8700.71	0.075474	0.075643	0.07399	1.73194	1.84736	1.80055	1.51464	1.62213	1.56986	1.32246	1.58046	1.59492	0.832567	0.962501	1.11223	0.522312	0.502878	0.411943
8850.73	0.076515	0.075394	0.073949	1.75445	1.85441	1.81011	1.51145	1.62981	1.58462	1.32784	1.59075	1.60922	0.883115	1.00551	1.14285	0.554683	0.528766	0.428253
9000.75	0.077374	0.077113	0.075816	1.78553	1.84913	1.79312	1.55855	1.68943	1.61377	1.34402	1.60479	1.62517	0.924856	1.03658	1.18877	0.592279	0.548389	0.455564
9150.75	0.076663	0.07814	0.076103	1.76347	1.84258	1.81138	1.56461	1.68258	1.63451	1.38716	1.62148	1.64178	0.955598	1.08668	1.22972	0.604425	0.578516	0.482859
9300.77	0.078288	0.07895	0.076187	1.78369	1.85675	1.80657	1.59066	1.70143	1.65195	1.40562	1.62458	1.6752	0.999506	1.12716	1.26939	0.65086	0.608784	0.507251
9450.78	0.079233	0.07849	0.077771	1.79016	1.86558	1.82125	1.60842	1.71473	1.64681	1.41007	1.6533	1.67356	1.04174	1.1738	1.30161	0.679162	0.635139	0.531591
9600.79	0.079431	0.078605	0.077687	1.78998	1.864	1.86355	1.61572	1.70594	1.67393	1.44617	1.6728	1.69287	1.0706	1.21443	1.32974	0.712677	0.664541	0.558473
9750.8	0.079839	0.080259	0.076538	1.80813	1.86037	1.84265	1.64398	1.72797	1.68731	1.46384	1.69181	1.70773	1.11996	1.24697	1.38117	0.745375	0.693574	0.581618
9900.82	0.080044	0.080144	0.078705	1.81311	1.8948	1.81798	1.65239	1.74884	1.69614	1.48946	1.70657	1.71557	1.14175	1.28324	1.4116	0.783414	0.724775	0.609978
10050.8	0.080153	0.080164	0.078874	1.82115	1.91616	1.82366	1.66093	1.76693	1.71392	1.49141	1.7153	1.73464	1.18753	1.30064	1.44059	0.812782	0.755604	0.635262
10200.9	0.080361	0.082322	0.077865	1.81945	1.87963	1.86206	1.67777	1.76965	1.72452	1.49478	1.72126	1.73533	1.2178	1.33304	1.46589	0.845681	0.785516	0.667929
10350.9	0.081722	0.081518	0.080097	1.84086	1.91647	1.89939	1.69829	1.80688	1.73742	1.53595	1.74085	1.75165	1.25052	1.38687	1.49973	0.880973	0.828731	0.689636
10500.9	0.080319	0.08173	0.07959	1.83753	1.89562	1.86999	1.72328	1.80303	1.74941	1.53221	1.76524	1.76832	1.28869	1.39495	1.52053	0.917825	0.856732	0.713704
10650.9	0.082521	0.082066	0.08035	1.83604	1.88945	1.85159	1.74339	1.83114	1.77742	1.56206	1.74547	1.77551	1.31604	1.44414	1.53874	0.945403	0.881325	0.747392
10800.9	0.082955	0.082793	0.082302	1.84939	1.90517	1.8762	1.74068	1.81974	1.78015	1.57207	1.78236	1.79366	1.34224	1.46974	1.5753	0.990438	0.912516	0.785802
10950.9	0.082575	0.083303	0.080948	1.83642	1.91311	1.86923	1.76097	1.83463	1.77161	1.5769	1.77395	1.81719	1.38973	1.48161	1.60269	1.03175	0.942445	0.809919
11100.9	0.084564	0.084683	0.083071	1.87022	1.89496	1.88936	1.76807	1.84124	1.79445	1.61272	1.78883	1.80113	1.39976	1.50853	1.61071	1.05175	0.972018	0.838234
11250.9	0.083977	0.084974	0.082473	1.86214	1.90388	1.8845	1.77643	1.84634	1.78722	1.60131	1.82656	1.82185	1.43674	1.55679	1.63613	1.08256	1.00573	0.85652
11401	0.084963	0.084903	0.081877	1.88588	1.89527	1.90351	1.77703	1.86169	1.80516	1.61539	1.82384	1.84726	1.46446	1.5722	1.64679	1.11594	1.02956	0.88726
11551	0.085889	0.084589	0.083517	1.87588	1.89296	1.86431	1.79048	1.89123	1.83204	1.63803	1.81112	1.84108	1.48294	1.58786	1.66244	1.15648	1.05526	0.915957
11701	0.0862	0.086593	0.084058	1.88229	1.88005	1.85256	1.81963	1.89888	1.83595	1.6494	1.85138	1.84305	1.4953	1.58866	1.66745	1.16594	1.08211	0.942044
11851	0.085971	0.085226	0.084232	1.87279	1.93163	1.90458	1.84112	1.91058	1.83997	1.66866	1.83163	1.85376	1.50518	1.61856	1.69891	1.21985	1.11603	0.979698
12001	0.085609	0.087034	0.083144	1.8818	1.91802	1.86619	1.84392	1.89759	1.85348	1.67118	1.84766	1.85658	1.52052	1.63576	1.72015	1.24096	1.14632	1.00936
12151	0.087666	0.087432	0.084463	1.86474	1.90538	1.85769	1.83457	1.90114	1.86941	1.68848	1.85821	1.87934	1.55711	1.63069	1.70869	1.26546	1.1617	1.03114
12301	0.087968	0.088675	0.0857	1.86737	1.87894	1.87675	1.85621	1.91904	1.87125	1.70338	1.86132	1.86398	1.56417	1.65047	1.72094	1.28002	1.18172	1.05022
12451	0.087744	0.087168	0.085956	1.87553	1.90634	1.85813	1.86762	1.93149	1.87318	1.69621	1.87776	1.89012	1.56759	1.67048	1.72499	1.30815	1.21245	1.08401
12601	0.088175	0.088908	0.085881	1.85854	1.87622	1.91267	1.85274	1.94494	1.87785	1.70541	1.90628	1.89195	1.58756	1.68648	1.7286	1.32715	1.23596	1.10412
12751	0.088679	0.087959	0.085631	1.86744	1.87176	1.90508	1.89253	1.92988	1.87254	1.7256	1.87146	1.89191	1.61582	1.70339	1.74503	1.35135	1.26641	1.14768
12901	0.08955	0.089698	0.086981	1.87428	1.90762	1.88184	1.88245	1.9453	1.88147	1.75219	1.86707	1.90675	1.59415	1.69932	1.7563	1.38302	1.29533	1.17052
13051	0.090015	0.091285	0.087134	1.89795	1.87542	1.87337	1.8996	1.96403	1.92919	1.72271	1.90457	1.91601	1.64554	1.71508	1.74456	1.40192	1.30679	1.19421
13201	0.089391	0.091478	0.0891	1.84757	1.90419	1.89313	1.89961	1.93562	1.93177	1.77413	1.91112	1.91636	1.68338	1.72891	1.79241	1.43501	1.35667	1.21752
13351.1	0.091562	0.092447	0.090092	1.89768	1.86776	1.89734	1.91007	1.962	1.95189	1.75356	1.93294	1.90868	1.68106	1.7331	1.79759	1.45553	1.34615	1.2444
13501.1	0.091483	0.09179	0.088727	1.8929	1.87913	1.8926	1.92985	1.96316	1.93944	1.76859	1.93128	1.92349	1.70488	1.76144	1.78308	1.46877	1.39318	1.26119
13651.1	0.093078	0.092498	0.089692	1.88083	1.89769	1.88042	1.92167	1.9884	1.92513	1.78569	1.92655	1.91596	1.69053	1.73276	1.78951	1.49776	1.39184	1.28655
13801.1	0.094133	0.092001	0.089746	1.88689	1.89953	1.88893	1.92114	1.95837	1.93618	1.79539	1.92022	1.942	1.71699	1.74	1.80452	1.49839	1.40875	1.31058
13951.1	0.093415	0.093527	0.091939	1.86874	1.88996	1.86699	1.9353	1.96742	1.93904	1.81313	1.93598	1.93098	1.68308	1.74721	1.78164	1.50474	1.44116	1.32121
14101.1	0.093609	0.094213	0.091393	1.87768	1.88405	1.88306	1.91706	2.01834	1.94303	1.80829	1.92226	1.92508	1.6829	1.74067	1.81191	1.52787	1.44479	1.33906
14251.1	0.095107	0.09204	0.091993	1.89247	1.84926	1.88191	1.9288	1.98677	1.94044	1.79247	1.94764	1.92945	1.72757	1.77128	1.80894	1.547	1.47715	1.37017
14401.2	0.094593	0.094681	0.090962	1.88734	1.88207	1.85832	1.9306	1.98353	1.93012	1.82816	1.95274	1.93048	1.71497	1.79204	1.81087	1.5654	1.48599	1.40253
14551.2	0.09322	0.095068	0.092199	1.88689	1.86554	1.8993	1.94275	2.00359	1.98073	1.83724	1.94887	1.96349	1.72583	1.80484	1.80182	1.5737	1.48302	1.39364
14701.2	0.095279	0.09532	0.092791	1.88166	1.86251	1.87152	1.92704	1.98989	1.99381	1.83878	1.93993	1.94711	1.73098	1.76053	1.79893	1.58721	1.5153	1.42219
14851.2	0.094347	0.096885	0.091526	1.8543	1.87073	1.84484	1.97719	1.99158	1.96109	1.84752	1.94579	1.9446	1.7364	1.79486	1.8288	1.59911	1.53736	1.426
15001.2	0.0958	0.095362	0.093852	1.86756	1.86127	1.87901	1.96473	2.00106	1.96277	1.84588	1.94867	1.93924	1.75105	1.7871	1.80299	1.59859	1.56115	1.45694
15151.3	0.095281	0.095423	0.092583	1.88184	1.873	1.8647	1.98942	2.00833	1.95786	1.85211	1.95299	1.97967	1.74186	1.80794	1.83004	1.63636	1.57691	1.44968
15301.3	0.095935	0.096812	0.094647	1.84824	1.85639	1.85634	1.97596	2.00839	1.99117	1.84512	1.96556	1.96745	1.73443	1.78597	1.81391	1.63618	1.58206	1.4864
15451.3	0.097221	0.096371	0.095623	1.87827	1.85604	1.86799	1.92557	1.99038	1.99706	1.85323	1.95111	1.9613	1.75687	1.80929	1.83671	1.64067	1.5665	1.50314
15601.3	0.097445	0.096998	0.093723	1.86194	1.81233	1.85335	1.99493	2.00522	1.96353	1.85572	1.9537	1.97506	1.76951	1.81529	1.83637	1.67583	1.59309	1.5036
15751.3	0.095984	0.097429	0.095845	1.8361	1.86919	1.86914	1.98392	1.99329	1.96318	1.87897	1.98909	1.96073	1.77085	1.78875	1.80027	1.66984	1.60117	1.51837
15901.3	0.098732	0.098691	0.093977	1.85082	1.85146	1.85931	2.00551	2.00588	1.98757	1.85289	1.96976	1.97153	1.75908	1.80416	1.80233	1.66714	1.60862	1.53607
16051.3	0.097711	0.099361	0.096432	1.85984	1.82145	1.86103	1.97585	2.00946	2.01499	1.87668	1.99497	1.97579	1.76252	1.79115	1.82153	1.66108	1.62514	1.55351
16201.4	0.099146	0.10085	0.095737	1.85659	1.82383	1.84521	1.99609	2.01367	1.97852	1.86109	1.96572	1.97098	1.75448	1.79504	1.8177	1.6736	1.60996	1.55765
16351.4	0.098116	0.10021	0.095936	1.85296	1.84689	1.8533	1.9831	2.00237	2.00115	1.88019	1.9709	1.97214	1.76165	1.80808	1.81595	1.66623	1.62764	1.57115
16501.4	0.098798	0.099617	0.098034	1.82664	1.83314	1.84347	1.99092	2.0053	1.97548	1.88451	1.98276	1.97968	1.74772	1.813	1.82513	1.69507	1.66228	1.57079
16651.4	0.098927	0.100058	0.0984	1.8556	1.79008	1.81137	2.00012	2.01237	1.97608	1.88636	1.98557	1.96857	1.7662	1.82455	1.79418	1.67405	1.66579	1.58108
16801.4	0.099213	0.100524	0.098668	1.82122	1.7951	1.84779	1.99661	2.02295	1.99109	1.91014	1.97989	1.95901	1.75752	1.80965	1.81646	1.71725	1.66446	1.60315
16951.4	0.100385	0.101304	0.098495	1.85074	1.78033	1.81287	1.99053	2.04058	2.00535	1.9036	1.98106	2.00279	1.77202	1.80035	1.79619	1.73227	1.67677	1.60417
17101.4	0.102286	0.100776	0.097228	1.82836	1.80556	1.8149	2.0063	2.04107	1.98392	1.89723	1.9806	1.98426	1.77996	1.80266	1.82151	1.70034	1.65514	1.61688
17251.4	0.099101	0.103353	0.097067	1.82706	1.82372	1.81968	1.99347	2.05195	1.99788	1.91949	1.987	1.99234	1.77251	1.78902	1.78708	1.73377	1.6725	1.63378
17401.5	0.102006	0.103421	0.09993	1.82931	1.80633	1.80774	1.99369	2.0396	1.99564	1.90151	1.98961	1.97801	1.78488	1.80482	1.81588	1.70444	1.6896	1.62955
17551.5	0.103537	0.103625	0.098969	1.82048	1.77511	1.8504	2.00388	2.03675	1.99375	1.91753	2.00822	1.97351	1.76506	1.82257	1.81419	1.72087	1.69233	1.65812
17701.5	0.103308	0.103281	0.10082	1.81397	1.79577	1.82789	1.99459	2.03148	1.991	1.91165	1.97415	1.99062	1.77755	1.8148	1.80065	1.72825	1.67473	1.65788
17851.5	0.102553	0.103362	0.100956	1.82523	1.77518	1.77896	2.02145	2.0354	2.00542	1.92817	1.99256	2.00303	1.76177	1.81593	1.78871	1.73516	1.69516	1.65221
18001.5	0.102811	0.103154	0.101069	1.81133	1.77175	1.80712	1.9944	2.01213	2.00337	1.92327	1.97103	1.96697	1.73842	1.82475	1.8118	1.72884	1.71597	1.67077
18151.5	0.103985	0.103325	0.101807	1.82925	1.79079	1.77005	2.0296	2.03209	1.98904	1.91342	1.97718	1.99133	1.76695	1.8175	1.79576	1.75161	1.69128	1.68629
18301.5	0.104694	0.103831	0.101173	1.81413	1.80584	1.7858	2.00877	2.06048	2.00303	1.9307	1.98442	1.98087	1.76109	1.80116	1.80591	1.74213	1.69865	1.66453
18451.5	0.105173	0.105895	0.101397	1.79828	1.752	1.79145	2.00312	2.02944	2.00083	1.93582	1.98778	2.02164	1.77066	1.83839	1.79952	1.73481	1.71089	1.69436
18601.5	0.103369	0.104749	0.102243	1.79591	1.77146	1.79195	2.04662	2.03877	2.00669	1.92515	1.97381	1.99616	1.78943	1.78592	1.78439	1.75871	1.70467	1.68799
18751.6	0.106045	0.106068	0.100639	1.82007	1.76614	1.82285	2.01721	2.03445	2.00831	1.94616	1.99214	1.96298	1.744	1.79041	1.81445	1.75766	1.72694	1.70079
18901.6	0.106712	0.106647	0.102987	1.80731	1.75529	1.77367	2.02231	2.02954	2.01118	1.92923	2.00498	1.99985	1.7508	1.80188	1.8017	1.74947	1.72326	1.66897
19051.6	0.107312	0.105866	0.103034	1.80451	1.73969	1.77146	2.01983	2.04754	1.97323	1.92352	2.01081	1.97995	1.74633	1.78633	1.79118	1.73833	1.72303	1.69487
19201.6	0.105665	0.107022	0.103396	1.79106	1.76701	1.77677	2.02412	2.01047	1.99885	1.93263	1.98779	2.00586	1.76006	1.78748	1.76744	1.7245	1.73572	1.68279
19351.6	0.105558	0.109163	0.101927	1.78169	1.73314	1.78782	2.04043	2.042	1.98203	1.92119	1.96289	1.98426	1.76629	1.78833	1.75738	1.77772	1.74598	1.71242
19501.6	0.108572	0.10693	0.103056	1.80786	1.7548	1.74573	2.02789	2.01812	1.98661	1.9557	1.97629	1.96592	1.77545	1.76985	1.80244	1.73534	1.72037	1.70539
19651.6	0.108049	0.10977	0.10322	1.79682	1.74174	1.77506	2.02914	2.02523	1.97869	1.92976	2.00467	1.96592	1.74881	1.79853	1.76213	1.72275	1.7354	1.71368
19801.7	0.10845	0.105709	0.105041	1.74199	1.73949	1.74686	2.00425	2.04019	2.00497	1.94631	1.97991	1.97534	1.75639	1.79326	1.75156	1.73384	1.73858	1.71419
19951.7	0.108375	0.108576	0.104887	1.76663	1.68238	1.7238	2.01426	2.02028	1.98256	1.9494	2.00251	1.97155	1.78042	1.8003	1.77422	1.74069	1.71033	1.68454
20101.7	0.107852	0.106744	0.105452	1.77075	1.69789	1.72672	2.0199	2.02044	2.00996	1.93435	1.98587	1.99622	1.74506	1.80782	1.75793	1.7153	1.73286	1.71652
20251.7	0.106936	0.109066	0.105652	1.76807	1.74285	1.70806	2.03293	2.01004	1.99747	1.92894	1.97015	1.97885	1.7166	1.76817	1.7737	1.74198	1.7163	1.73542
20401.7	0.108979	0.109952	0.106425	1.7638	1.70422	1.73865	1.99215	2.01697	1.98366	1.94058	1.9503	1.97684	1.74732	1.76693	1.77226	1.71418	1.72629	1.73248
20551.7	0.109171	0.109769	0.107999	1.76274	1.69159	1.74435	2.03371	2.04024	1.98567	1.93289	1.99835	1.97596	1.72259	1.76327	1.7664	1.75342	1.73527	1.72244
20701.7	0.108653	0.110078	0.107293	1.76187	1.72101	1.73687	2.04702	2.02726	1.98594	1.93748	1.96534	1.97062	1.75594	1.75393	1.75278	1.74461	1.75122	1.72339
20851.7	0.107468	0.109992	0.107137	1.77132	1.68487	1.72138	2.01383	2.01028	1.98994	1.94243	2.00399	1.98489	1.72348	1.76306	1.75676	1.74218	1.71644	1.71183
21001.8	0.109453	0.110341	0.106395	1.75514	1.69646	1.72747	2.03448	2.01501	1.99143	1.9641	1.97858	1.98453	1.7426	1.75629	1.73808	1.72598	1.72876	1.71097
21151.8	0.110055	0.111734	0.107055	1.75627	1.68213	1.72871	2.02205	2.03437	1.97365	1.94491	1.96685	1.98435	1.71891	1.763	1.7685	1.72762	1.72398	1.71273
21301.8	0.110423	0.110397	0.10772	1.72866	1.68584	1.69712	2.01141	2.02239	1.96782	1.93106	1.98016	1.97415	1.71599	1.74585	1.71992	1.71077	1.70958	1.72155
21451.8	0.11003	0.111818	0.106541	1.74308	1.66715	1.69245	2.02661	2.03508	2.00078	1.94649	1.93887	1.97439	1.72725	1.73908	1.7617	1.71784	1.74057	1.73193
21601.8	0.111686	0.112295	0.108269	1.71119	1.66608	1.72543	2.01248	2.00311	1.98215	1.94039	1.97688	1.96547	1.69305	1.74776	1.70735	1.72688	1.74746	1.74153
21751.8	0.11191	0.110511	0.106867	1.71844	1.65564	1.68883	2.02588	2.02522	1.99429	1.94619	1.96805	1.9804	1.70608	1.7253	1.75025	1.74056	1.73008	1.72398
21901.8	0.112459	0.113907	0.108638	1.71019	1.65402	1.68913	2.00419	1.99545	1.99103	1.94485	1.97598	1.97188	1.6648	1.751	1.71792	1.70731	1.69737	1.7158
22051.8	0.114431	0.115263	0.110349	1.7036	1.69732	1.68972	1.99458	2.04552	1.98356	1.92092	1.97309	1.99573	1.67309	1.75154	1.73473	1.73034	1.72815	1.70465
22201.8	0.113036	0.113803	0.109588	1.73026	1.65757	1.67259	2.02832	1.99809	1.95973	1.95514	1.96174	1.98332	1.71191	1.76925	1.7258	1.69257	1.75041	1.72787
22351.9	0.113999	0.111767	0.110684	1.73817	1.66223	1.66544	2.01876	2.01907	1.99172	1.94986	1.98363	1.96908	1.70002	1.73467	1.68377	1.73028	1.73296	1.71819
22501.9	0.113133	0.114749	0.11104	1.71548	1.63691	1.65389	2.02316	2.00097	1.98921	1.94344	1.97809	1.99499	1.7053	1.72756	1.68243	1.6875	1.72961	1.74615
22651.9	0.113741	0.112231	0.109817	1.659	1.68754	1.6917	1.99371	1.97894	1.98318	1.9366	1.96603	1.97344	1.69261	1.69757	1.70782	1.70997	1.73282	1.74942
22801.9	0.112573	0.114226	0.111681	1.70447	1.62409	1.67493	2.02531	1.99014	1.99304	1.96832	1.96561	1.96243	1.66287	1.7087	1.67075	1.7115	1.7508	1.7147
22951.9	0.116462	0.113695	0.108957	1.67794	1.59548	1.68066	1.97306	1.99182	1.97975	1.93604	1.95589	1.95015	1.67059	1.7343	1.70321	1.67246	1.72825	1.70287
23101.9	0.114967	0.115814	0.11089	1.70198	1.63574	1.67832	1.98208	1.9922	1.97608	1.93014	1.96819	1.95549	1.65574	1.70553	1.69211	1.72245	1.7073	1.7071
23251.9	0.112626	0.114035	0.111685	1.67953	1.58074	1.65227	2.00867	2.00733	1.98698	1.94338	1.96539	1.9561	1.69345	1.69867	1.6762	1.68232	1.7109	1.71375
23402	0.115242	0.115399	0.113292	1.69467	1.6216	1.63057	1.99038	1.97831	1.99376	1.94261	1.94334	1.95027	1.65379	1.68742	1.66441	1.66644	1.70733	1.7062
23552	0.114502	0.11554	0.111075	1.67303	1.62861	1.65854	2.01743	1.99144	1.95959	1.95931	1.96949	1.92969	1.6437	1.69859	1.65941	1.69752	1.7225	1.71029
23702	0.1142	0.115032	0.112139	1.69184	1.56072	1.66018	1.98363	1.98025	1.96416	1.93894	1.96474	1.92259	1.66728	1.67378	1.68284	1.6864	1.71691	1.69982
23852	0.115839	0.11448	0.112306	1.65704	1.58127	1.59593	2.00613	1.98562	1.93447	1.92883	1.94417	1.93604	1.64316	1.69777	1.70084	1.66544	1.71177	1.71611

## Sheet: FigS4F
	BODIPY C11 Emission (520/590nm)
time [s]	NADH			NADH+FSP1(E156A)			NADH+FSP1(E156A)+CoQ10
0	0.115614	0.12161	0.123963	0.117294	0.110629	0.120801	0.119177	0.114577	0.116579
150.015	0.125193	0.131911	0.13113	0.12623	0.113541	0.13383	0.129233	0.12214	0.124003
300.022	0.133718	0.145601	0.14866	0.139252	0.120634	0.148646	0.141379	0.132923	0.135989
450.034	0.146924	0.16318	0.16883	0.152535	0.129846	0.167314	0.157984	0.141539	0.149147
600.046	0.164029	0.185065	0.192663	0.167979	0.139336	0.188243	0.17672	0.159049	0.167283
750.089	0.183533	0.21076	0.219021	0.188353	0.150517	0.215897	0.199732	0.17659	0.185827
900.111	0.203624	0.241615	0.250296	0.208904	0.161817	0.245423	0.226282	0.192782	0.206961
1050.13	0.226594	0.273406	0.284873	0.232925	0.175396	0.275763	0.255946	0.215208	0.23406
1200.15	0.251562	0.30977	0.320871	0.261792	0.188405	0.315742	0.28491	0.238841	0.260016
1350.17	0.277485	0.342944	0.359859	0.286905	0.202444	0.355707	0.319994	0.262981	0.290413
1500.18	0.29985	0.385176	0.402254	0.319418	0.217133	0.397661	0.357505	0.289362	0.322272
1650.19	0.331021	0.426059	0.450729	0.34564	0.233874	0.444133	0.403025	0.31946	0.357415
1800.21	0.360701	0.468989	0.495961	0.380554	0.246972	0.492735	0.439553	0.349043	0.396297
1950.22	0.39098	0.513545	0.545681	0.412665	0.261667	0.542776	0.481279	0.379377	0.431918
2100.24	0.423494	0.56071	0.596284	0.452265	0.27928	0.594196	0.535122	0.416283	0.471595
2250.25	0.455529	0.608648	0.6486	0.486645	0.299093	0.649218	0.57998	0.448211	0.51281
2400.26	0.487647	0.651673	0.702404	0.531391	0.316613	0.713017	0.634257	0.483959	0.556913
2550.27	0.524684	0.710875	0.755293	0.565753	0.336768	0.768093	0.68475	0.522949	0.609187
2700.28	0.563965	0.760344	0.816048	0.609135	0.357423	0.82757	0.743146	0.558706	0.652177
2850.29	0.592278	0.808219	0.871326	0.657386	0.377141	0.887907	0.804395	0.605825	0.703118
3000.3	0.627043	0.866139	0.919338	0.691245	0.396194	0.94282	0.85473	0.646628	0.750857
3150.3	0.670852	0.916517	0.975963	0.738781	0.420766	1.004	0.897008	0.682713	0.809541
3300.31	0.698683	0.968473	1.03853	0.784356	0.441758	1.06591	0.970064	0.731975	0.852409
3450.33	0.744389	1.0171	1.08862	0.838454	0.464812	1.13112	1.02156	0.769979	0.901757
3600.34	0.772225	1.07365	1.148	0.879039	0.482751	1.17655	1.09256	0.811193	0.956796
3750.35	0.822052	1.13639	1.20558	0.929745	0.507035	1.24094	1.14194	0.861192	1.01445
3900.38	0.857745	1.18054	1.26439	0.980012	0.530086	1.28948	1.19541	0.903512	1.06033
4050.39	0.898067	1.22502	1.30192	1.01959	0.56072	1.34038	1.24742	0.942588	1.11998
4200.41	0.935257	1.28124	1.35281	1.06327	0.583302	1.39323	1.29077	0.99989	1.15842
4350.43	0.974976	1.32403	1.38744	1.10415	0.605219	1.43106	1.34576	1.03412	1.201
4500.46	1.02338	1.36168	1.45062	1.14069	0.625818	1.48689	1.37705	1.08463	1.25493
4650.46	1.04964	1.41799	1.48423	1.19718	0.661382	1.53026	1.43768	1.11932	1.28572
4800.47	1.08263	1.45769	1.52683	1.2331	0.677908	1.56705	1.47036	1.16122	1.33655
4950.49	1.1329	1.48293	1.56909	1.27808	0.702855	1.6012	1.50634	1.19969	1.38014
5100.49	1.15447	1.52122	1.60464	1.31106	0.732942	1.65071	1.55381	1.23231	1.43293
5250.51	1.19469	1.5677	1.64364	1.36427	0.761768	1.66658	1.58662	1.28662	1.45704
5400.52	1.23011	1.60867	1.68065	1.3891	0.782131	1.69107	1.61967	1.32466	1.51381
5550.53	1.26447	1.64822	1.70119	1.42289	0.801962	1.73183	1.65725	1.36028	1.52894
5700.54	1.30223	1.66338	1.7274	1.46406	0.835417	1.76245	1.66647	1.39151	1.56389
5850.55	1.33722	1.69927	1.76084	1.48762	0.875425	1.77073	1.69731	1.42186	1.59833
6000.57	1.36856	1.71928	1.78117	1.52602	0.897217	1.79942	1.73411	1.45412	1.64143
6150.59	1.40566	1.73178	1.80367	1.56581	0.929789	1.82335	1.73882	1.49226	1.66037
6300.6	1.43494	1.77901	1.83333	1.60398	0.951356	1.86209	1.76557	1.52862	1.69162
6450.61	1.45299	1.79772	1.85383	1.61779	0.976532	1.84893	1.77713	1.54459	1.70844
6600.62	1.50185	1.81507	1.87758	1.62516	1.00567	1.88327	1.81179	1.58014	1.72293
6750.63	1.52384	1.85394	1.90761	1.66273	1.02976	1.88119	1.82834	1.60329	1.75225
6900.65	1.54564	1.87767	1.9026	1.69911	1.05988	1.90634	1.85344	1.61811	1.78625
7050.66	1.56586	1.89299	1.94605	1.71177	1.08237	1.90605	1.85898	1.65438	1.77315
7200.67	1.60935	1.90329	1.9405	1.75653	1.10726	1.9057	1.85226	1.657	1.81393
7350.68	1.61752	1.90302	1.942	1.7841	1.13774	1.91866	1.85529	1.68033	1.82297
7500.69	1.63264	1.93041	1.94741	1.78511	1.15041	1.92335	1.88066	1.71586	1.84377
7650.7	1.65926	1.93462	1.97731	1.80911	1.18643	1.97091	1.89748	1.71081	1.84238
7800.72	1.68226	1.95926	1.9896	1.8192	1.19686	1.95937	1.90101	1.77277	1.85927
7950.73	1.71467	1.96069	2.01002	1.83129	1.2193	1.96167	1.91341	1.74804	1.87964
8100.76	1.71827	1.9642	2.00652	1.85164	1.25243	1.9564	1.91389	1.80386	1.90078
8250.77	1.73167	1.98428	2.02366	1.86969	1.28237	1.9605	1.93077	1.81013	1.89756
8400.78	1.7728	2.01505	2.02714	1.88203	1.30129	1.96824	1.9392	1.82252	1.88406
8550.79	1.77956	2.0116	2.03021	1.90225	1.33543	1.96364	1.91168	1.826	1.91249
8700.81	1.77844	2.03533	2.04506	1.91478	1.35731	1.99841	1.92016	1.84611	1.91928
8850.82	1.80243	2.01003	2.05917	1.90956	1.36364	1.97037	1.94451	1.83804	1.92945
9000.84	1.82995	2.01237	2.07946	1.93335	1.39765	1.99988	1.94425	1.86319	1.92413
9150.86	1.82281	2.05464	2.06124	1.93509	1.41991	1.97841	1.94904	1.8914	1.91728
9300.87	1.84733	2.03854	2.03872	1.91923	1.43756	1.99645	1.96672	1.88388	1.94937
9450.88	1.85705	2.05635	2.08353	1.94385	1.45142	2.00553	1.95057	1.89181	1.95384
9600.89	1.85752	2.06487	2.07954	1.95667	1.48192	1.97992	1.95818	1.89379	1.96294
9750.91	1.8879	2.05246	2.06588	1.95883	1.48531	2.01943	1.99147	1.91804	1.96457
9900.92	1.9005	2.09313	2.08213	1.99989	1.49623	2.01805	1.96425	1.93064	1.95761
10050.9	1.89956	2.09432	2.08109	1.99755	1.53261	1.99946	1.93714	1.91602	1.97478
10201	1.90167	2.07436	2.11331	1.9632	1.53244	2.00932	1.95974	1.92638	1.9611
10351	1.9262	2.08636	2.10966	1.98724	1.56329	2.01498	1.96779	1.92742	1.99382
10501	1.90417	2.06798	2.06879	1.99211	1.5661	2.00139	1.95687	1.91534	1.98151
10651	1.94049	2.0895	2.08756	1.99096	1.57686	2.05336	1.98094	1.93799	1.98753
10801	1.94635	2.08572	2.08364	1.99485	1.58106	2.00201	1.93966	1.93243	1.99702
10951	1.9284	2.07875	2.11753	1.99894	1.60334	2.00824	1.95914	1.92886	2.01281
11101.1	1.95627	2.09055	2.12398	1.96555	1.63009	2.01372	1.97482	1.95175	2.00332
11251.1	1.96416	2.10473	2.10505	1.97457	1.6339	1.98626	1.95411	1.95423	1.99743
11401.1	1.96095	2.11021	2.10187	1.99604	1.65267	2.00748	1.96011	1.95722	1.99422
11551.1	1.97833	2.09217	2.08914	1.99811	1.64845	1.98313	1.96202	1.97553	2.00052
11701.1	1.99189	2.12053	2.11271	1.99468	1.67515	1.998	1.98806	1.96283	2.0076
11851.1	1.98272	2.08739	2.1096	2.00736	1.6876	2.00637	2.00552	1.95355	2.01404
12001.1	1.97333	2.10397	2.1145	2.01005	1.70643	2.01094	2.0165	1.94928	2.01797
12151.2	1.99501	2.09754	2.11557	1.99156	1.70992	1.99272	2.05473	1.957	2.00013
12301.2	2.01915	2.09966	2.11078	1.99456	1.70877	2.02252	2.03057	1.9569	2.03733
12451.2	1.99242	2.10646	2.10449	1.9887	1.71205	1.99073	2.05113	1.96456	2.03477
12601.2	1.98341	2.11666	2.10177	2.00095	1.71522	1.98105	2.0479	1.96004	1.99215
12751.2	2.0184	2.07863	2.1329	1.99752	1.72844	1.97069	2.0555	1.94269	2.00055
12901.2	2.00587	2.11082	2.10836	2.01169	1.72205	1.98725	2.04715	1.94825	2.02341
13051.2	1.99936	2.0927	2.13563	2.00492	1.76285	1.9908	2.05334	1.95877	2.01365
13201.2	2.02128	2.0901	2.08421	2.00113	1.74839	1.96917	2.05	1.97159	2.00424
13351.3	2.01757	2.10392	2.09213	2.02464	1.77364	1.96786	2.06709	1.9401	1.99586
13501.3	2.01872	2.12016	2.11878	2.02045	1.77199	1.96892	2.00622	1.97231	1.99841
13651.3	2.01347	2.0873	2.10782	2.03405	1.77337	1.99591	2.02662	1.95759	2.00851
13801.3	2.04868	2.10988	2.0914	2.01766	1.81244	1.93595	2.03509	1.98469	2.01764
13951.4	2.02936	2.08106	2.08828	2.00754	1.82439	2.00163	2.02431	1.96487	1.98453
14101.4	2.00339	2.11139	2.0861	2.00282	1.80262	1.94583	2.03168	1.9538	2.00668
14251.4	2.03482	2.09069	2.08361	2.01212	1.77532	1.93361	2.01108	1.96565	1.9892
14401.4	2.01741	2.08198	2.13919	2.00821	1.77985	1.96843	1.99709	1.98843	1.99063
14551.4	2.02026	2.11953	2.07991	2.00912	1.80234	1.95654	1.98904	1.98097	1.98628
14701.4	2.04669	2.08326	2.08245	2.01726	1.82955	1.92981	2.01475	1.94694	1.98542
14851.5	2.02652	2.10027	2.08122	2.01229	1.83552	1.91717	2.00126	1.95927	1.96112
15001.5	2.02773	2.08578	2.08418	1.98433	1.81248	1.94003	2.00429	1.96286	1.9883
15151.5	2.03254	2.09113	2.09347	2.02821	1.82406	1.94199	1.99231	1.98691	1.9634
15301.5	2.05033	2.1243	2.08602	2.00734	1.84485	1.94937	1.96288	1.93588	2.00016
15451.5	2.06572	2.11016	2.08472	2.01113	1.83444	1.94452	2.00299	1.93906	1.94799
15601.5	2.02048	2.11527	2.08473	1.99293	1.84079	1.94437	1.96273	1.94281	1.97899
15751.5	2.00494	2.06673	2.08279	2.01492	1.81879	1.94253	1.96301	1.9559	1.95707
15901.5	2.03899	2.06421	2.06856	1.98952	1.8557	1.9441	1.95332	1.94926	1.94169
16051.5	2.04926	2.07036	2.05432	1.98133	1.82134	1.92841	1.95776	1.93888	1.94227
16201.5	2.04645	2.07847	2.06008	1.9784	1.8518	1.92517	1.9365	1.93018	1.97513
16351.6	2.02586	2.06282	2.02024	1.97828	1.84836	1.93189	1.97214	1.93331	1.95382
16501.6	2.02605	2.0913	2.05939	1.97196	1.86673	1.92463	1.96486	1.94197	1.92623
16651.6	2.02559	2.0814	2.05543	1.98642	1.87656	1.91277	1.96261	1.93084	1.93562
16801.6	2.05044	2.08745	2.07195	1.95777	1.87326	1.91194	1.97512	1.90533	1.91871
16951.6	2.04786	2.0492	2.05394	1.94584	1.85739	1.9379	1.98292	1.90231	1.91879
17101.6	2.05852	2.06181	2.0682	1.96653	1.87451	1.89905	1.95741	1.92981	1.93
17251.6	2.02835	2.08856	2.07764	1.9516	1.87997	1.89257	1.9869	1.89607	1.97584
17401.7	2.02051	2.06776	2.05552	1.98473	1.89355	1.89847	1.97765	1.91692	1.93131
17551.7	2.01726	2.06123	2.03172	1.97404	1.89377	1.90415	1.93473	1.91622	1.9385
17701.7	2.0175	2.06773	2.0218	1.96692	1.88928	1.93037	1.94177	1.91129	1.93551
17851.7	2.01067	2.06574	2.035	1.95318	1.86949	1.91682	1.96908	1.88037	1.92148
18001.7	2.03531	2.02992	2.03946	1.9889	1.87119	1.90279	1.93893	1.9078	1.9495
18151.7	2.01722	2.05068	2.02197	1.96531	1.89973	1.88568	1.92803	1.90732	1.94899
18301.7	2.0445	2.03367	2.0042	1.999	1.88375	1.89838	1.96037	1.88841	1.95652
18451.8	1.99733	2.03967	2.01288	2.00444	1.8808	1.89267	1.91025	1.90797	1.94062
18601.8	2.01565	2.03446	2.02938	2.01101	1.87772	1.89454	1.90757	1.89535	1.92385
18751.8	2.02632	2.04166	2.02091	1.98277	1.8694	1.88977	1.92719	1.86918	1.9456
18901.8	2.02162	2.02801	2.01756	2.01082	1.86784	1.89559	1.90856	1.8488	1.9036
19051.8	2.01472	2.03209	1.99813	1.9971	1.85793	1.87159	1.91583	1.87226	1.94333
19201.8	2.0185	2.01726	2.00342	1.9788	1.86937	1.86792	1.89405	1.88198	1.90965
19351.8	2.03127	2.01897	2.00945	1.97934	1.87474	1.85204	1.87558	1.83794	1.91471
19501.9	1.99588	1.99934	1.97442	1.96215	1.86341	1.84672	1.92195	1.85499	1.91032
19651.9	1.98336	2.01871	2.00298	1.98076	1.87724	1.87122	1.9087	1.8429	1.88538
19801.9	2.01925	2.01659	1.97265	1.98488	1.86332	1.86479	1.88014	1.84219	1.90363
19951.9	2.00756	2.02388	1.97759	1.95384	1.87962	1.85793	1.90041	1.84001	1.9243
20101.9	1.99091	2.01006	1.97372	1.95884	1.87987	1.83975	1.91281	1.85259	1.91119
20252	1.99156	1.98996	1.96697	1.9382	1.85338	1.86456	1.91551	1.82987	1.89178
20402	1.98729	1.97589	1.9646	1.94874	1.85233	1.84729	1.91334	1.81803	1.88022
20552	1.98631	1.98945	1.95005	1.96839	1.85485	1.8354	1.89956	1.8211	1.89451
20702	1.97176	1.98679	1.9437	1.97574	1.87163	1.85169	1.91024	1.82149	1.8805
20852	1.96771	1.96184	1.92836	1.99496	1.86644	1.85515	1.88477	1.81018	1.91473
21002	1.96707	1.98224	1.95565	1.98972	1.85482	1.82049	1.89388	1.79258	1.92517
21152	1.94706	1.98602	1.94864	1.9743	1.86395	1.8171	1.88855	1.8213	1.89373
21302.1	1.96241	1.95277	1.96236	1.97243	1.84835	1.82342	1.88139	1.82891	1.89395
21452.1	1.93751	1.95494	1.95505	1.94912	1.88025	1.84036	1.88706	1.81025	1.90446
21602.1	1.97275	1.95713	1.93186	1.94607	1.89182	1.79497	1.86086	1.79829	1.89861
21752.1	1.9632	1.97903	1.93197	1.95935	1.89086	1.80695	1.86208	1.80825	1.8603
21902.1	1.95327	1.93005	1.9223	1.95104	1.87554	1.79786	1.8803	1.80183	1.90141
22052.1	1.96836	1.95802	1.91123	1.94347	1.8581	1.80361	1.85328	1.79377	1.88969
22202.1	1.95181	1.94784	1.94781	1.93341	1.86764	1.8083	1.85959	1.80273	1.86374
22352.1	1.97627	1.97627	1.9306	1.94856	1.86041	1.79301	1.8534	1.79048	1.87064
22502.1	1.94618	1.95143	1.91774	1.93382	1.88786	1.78072	1.84582	1.78554	1.83936
22652.2	1.95209	1.93285	1.92636	1.911	1.93044	1.77431	1.8169	1.79831	1.85759
22802.2	1.92153	1.93559	1.92294	1.92023	1.92081	1.77709	1.83229	1.80087	1.85874
22952.2	1.93677	1.93281	1.88418	1.92578	1.93118	1.75858	1.87145	1.77031	1.85923
23102.2	1.92954	1.93566	1.85062	1.89949	1.90741	1.77199	1.87584	1.80788	1.86147
23252.2	1.92796	1.92345	1.88928	1.89585	1.91868	1.75302	1.84931	1.78049	1.92301
23402.2	1.92614	1.93764	1.90068	1.9208	1.90665	1.75649	1.83893	1.77411	1.8557
23552.3	1.91713	1.92673	1.87071	1.89786	1.92894	1.74541	1.82801	1.77211	1.83379
23702.3	1.90841	1.89458	1.88214	1.92162	1.89593	1.74694	1.84157	1.74249	1.86976
23852.3	1.92349	1.90426	1.87022	1.91896	1.89098	1.74838	1.85369	1.74605	1.86497

## Sheet: FigS4G
	BODIPY C11 Emission (520/590nm)
time [s]	NADH		NADH+Vit E		NADH+Vit E+FSP1
0	0.115614	0.123963	0.08837	0.088506	0.111483	0.11461
150.015	0.125193	0.13113	0.088079	0.088602	0.112886	0.115631
300.022	0.133718	0.14866	0.089796	0.089053	0.115679	0.117877
450.034	0.146924	0.16883	0.092994	0.091984	0.116802	0.118946
600.046	0.164029	0.192663	0.095923	0.095619	0.121308	0.119287
750.089	0.183533	0.219021	0.097404	0.09751	0.125911	0.122476
900.111	0.203624	0.250296	0.100647	0.098792	0.129831	0.12361
1050.13	0.226594	0.284873	0.102937	0.102325	0.131371	0.125684
1200.15	0.251562	0.320871	0.106332	0.105652	0.136622	0.128958
1350.17	0.277485	0.359859	0.109346	0.108679	0.138241	0.130135
1500.18	0.29985	0.402254	0.113538	0.111065	0.143039	0.132161
1650.19	0.331021	0.450729	0.11577	0.113417	0.146937	0.13449
1800.21	0.360701	0.495961	0.121435	0.117558	0.149236	0.138608
1950.22	0.39098	0.545681	0.123353	0.117412	0.152255	0.139086
2100.24	0.423494	0.596284	0.128851	0.121938	0.156068	0.141717
2250.25	0.455529	0.6486	0.132154	0.124565	0.159796	0.144043
2400.26	0.487647	0.702404	0.134738	0.126936	0.164361	0.14492
2550.27	0.524684	0.755293	0.13944	0.130846	0.165576	0.149423
2700.28	0.563965	0.816048	0.144341	0.133949	0.171715	0.146217
2850.29	0.592278	0.871326	0.149249	0.137588	0.173458	0.151714
3000.3	0.627043	0.919338	0.156011	0.140676	0.175163	0.152224
3150.3	0.670852	0.975963	0.160475	0.142798	0.178632	0.154953
3300.31	0.698683	1.03853	0.16819	0.14523	0.183201	0.155322
3450.33	0.744389	1.08862	0.175338	0.149073	0.186551	0.15846
3600.34	0.772225	1.148	0.183655	0.152134	0.189364	0.159367
3750.35	0.822052	1.20558	0.193938	0.154217	0.191097	0.16119
3900.38	0.857745	1.26439	0.204917	0.15829	0.196374	0.160999
4050.39	0.898067	1.30192	0.219046	0.16244	0.20154	0.164934
4200.41	0.935257	1.35281	0.228667	0.166372	0.202244	0.166059
4350.43	0.974976	1.38744	0.246408	0.170045	0.206551	0.16749
4500.46	1.02338	1.45062	0.261634	0.174936	0.207695	0.170863
4650.46	1.04964	1.48423	0.277404	0.178346	0.211642	0.170271
4800.47	1.08263	1.52683	0.297114	0.18306	0.214911	0.172897
4950.49	1.1329	1.56909	0.309571	0.188317	0.216217	0.17549
5100.49	1.15447	1.60464	0.329742	0.192485	0.218284	0.177634
5250.51	1.19469	1.64364	0.350912	0.200337	0.222411	0.175928
5400.52	1.23011	1.68065	0.372319	0.208161	0.226248	0.180237
5550.53	1.26447	1.70119	0.392762	0.215996	0.227819	0.180623
5700.54	1.30223	1.7274	0.41283	0.223512	0.23211	0.183326
5850.55	1.33722	1.76084	0.435248	0.235278	0.237875	0.183072
6000.57	1.36856	1.78117	0.461408	0.244676	0.240113	0.186553
6150.59	1.40566	1.80367	0.486407	0.25474	0.24347	0.186713
6300.6	1.43494	1.83333	0.515336	0.267296	0.243801	0.187183
6450.61	1.45299	1.85383	0.536207	0.282528	0.249009	0.190942
6600.62	1.50185	1.87758	0.568023	0.294366	0.251904	0.194293
6750.63	1.52384	1.90761	0.597569	0.310902	0.255427	0.196495
6900.65	1.54564	1.9026	0.623313	0.32609	0.258299	0.199588
7050.66	1.56586	1.94605	0.653571	0.345813	0.258345	0.200725
7200.67	1.60935	1.9405	0.679376	0.359149	0.266412	0.204982
7350.68	1.61752	1.942	0.709372	0.381292	0.265476	0.200679
7500.69	1.63264	1.94741	0.741893	0.4029	0.271787	0.206977
7650.7	1.65926	1.97731	0.772708	0.418358	0.275399	0.2089
7800.72	1.68226	1.9896	0.799351	0.438559	0.276496	0.210951
7950.73	1.71467	2.01002	0.838561	0.460121	0.280947	0.217176
8100.76	1.71827	2.00652	0.873973	0.487248	0.283457	0.21592
8250.77	1.73167	2.02366	0.9004	0.49981	0.287547	0.22262
8400.78	1.7728	2.02714	0.942455	0.526931	0.293318	0.224306
8550.79	1.77956	2.03021	0.966254	0.554123	0.291795	0.227741
8700.81	1.77844	2.04506	1.00039	0.579353	0.296787	0.233773
8850.82	1.80243	2.05917	1.03058	0.605607	0.302302	0.232122
9000.84	1.82995	2.07946	1.0716	0.633141	0.301973	0.237998
9150.86	1.82281	2.06124	1.09606	0.655908	0.305002	0.243198
9300.87	1.84733	2.03872	1.14256	0.687263	0.312661	0.24659
9450.88	1.85705	2.08353	1.1543	0.715088	0.317655	0.249026
9600.89	1.85752	2.07954	1.19298	0.743723	0.318792	0.256693
9750.91	1.8879	2.06588	1.22251	0.775047	0.320469	0.259599
9900.92	1.9005	2.08213	1.2654	0.807655	0.31865	0.262844
10050.9	1.89956	2.08109	1.27853	0.830997	0.325991	0.263894
10201	1.90167	2.11331	1.32581	0.859118	0.329748	0.274692
10351	1.9262	2.10966	1.35488	0.891997	0.334052	0.279395
10501	1.90417	2.06879	1.38102	0.913363	0.336511	0.279952
10651	1.94049	2.08756	1.40891	0.951743	0.341267	0.287571
10801	1.94635	2.08364	1.44507	0.980718	0.344636	0.296157
10951	1.9284	2.11753	1.47939	1.01314	0.346383	0.303926
11101.1	1.95627	2.12398	1.47524	1.04089	0.352673	0.307049
11251.1	1.96416	2.10505	1.51664	1.0856	0.359617	0.317486
11401.1	1.96095	2.10187	1.53687	1.10547	0.362381	0.320353
11551.1	1.97833	2.08914	1.55237	1.14786	0.366927	0.326933
11701.1	1.99189	2.11271	1.57969	1.17171	0.370792	0.339458
11851.1	1.98272	2.1096	1.59428	1.20357	0.382732	0.34882
12001.1	1.97333	2.1145	1.61357	1.23121	0.385912	0.355186
12151.2	1.99501	2.11557	1.63772	1.25714	0.390845	0.359465
12301.2	2.01915	2.11078	1.64041	1.2835	0.402433	0.371094
12451.2	1.99242	2.10449	1.68169	1.30099	0.416113	0.382846
12601.2	1.98341	2.10177	1.69253	1.33405	0.421484	0.392935
12751.2	2.0184	2.1329	1.71308	1.37041	0.428668	0.407611
12901.2	2.00587	2.10836	1.73322	1.3907	0.437604	0.425785
13051.2	1.99936	2.13563	1.74727	1.41538	0.440041	0.43156
13201.2	2.02128	2.08421	1.75482	1.43283	0.466974	0.438365
13351.3	2.01757	2.09213	1.78778	1.45449	0.471849	0.452105
13501.3	2.01872	2.11878	1.79675	1.47152	0.478972	0.460072
13651.3	2.01347	2.10782	1.80039	1.50366	0.480408	0.467279
13801.3	2.04868	2.0914	1.79976	1.51273	0.497135	0.477895
13951.4	2.02936	2.08828	1.83706	1.55541	0.510593	0.494531
14101.4	2.00339	2.0861	1.84335	1.57113	0.531863	0.508631
14251.4	2.03482	2.08361	1.84528	1.58832	0.531021	0.51838
14401.4	2.01741	2.13919	1.83611	1.60842	0.551381	0.533781
14551.4	2.02026	2.07991	1.86878	1.63437	0.559992	0.536426
14701.4	2.04669	2.08245	1.86265	1.63865	0.569809	0.55462
14851.5	2.02652	2.08122	1.88361	1.65738	0.593389	0.566001
15001.5	2.02773	2.08418	1.89926	1.66887	0.610871	0.576117
15151.5	2.03254	2.09347	1.91061	1.67473	0.622478	0.580119
15301.5	2.05033	2.08602	1.88623	1.70702	0.641727	0.594843
15451.5	2.06572	2.08472	1.89177	1.70935	0.653629	0.606424
15601.5	2.02048	2.08473	1.93084	1.71587	0.663413	0.618344
15751.5	2.00494	2.08279	1.89203	1.73786	0.67781	0.630809
15901.5	2.03899	2.06856	1.9177	1.76497	0.69676	0.656927
16051.5	2.04926	2.05432	1.91546	1.7602	0.724253	0.662272
16201.5	2.04645	2.06008	1.95199	1.79454	0.741163	0.676016
16351.6	2.02586	2.02024	1.92906	1.79739	0.75934	0.689098
16501.6	2.02605	2.05939	1.9463	1.80355	0.821275	0.690977
16651.6	2.02559	2.05543	1.95009	1.8172	0.80731	0.711666
16801.6	2.05044	2.07195	1.96626	1.83333	0.822671	0.724584
16951.6	2.04786	2.05394	1.94307	1.82967	0.84211	0.735502
17101.6	2.05852	2.0682	1.94583	1.82561	0.849423	0.750639
17251.6	2.02835	2.07764	1.96039	1.83776	0.908664	0.768424
17401.7	2.02051	2.05552	1.97164	1.84361	0.894269	0.791379
17551.7	2.01726	2.03172	1.9618	1.845	0.909378	0.7997
17701.7	2.0175	2.0218	1.98321	1.85868	0.935905	0.820377
17851.7	2.01067	2.035	1.96642	1.89796	0.950492	0.833357
18001.7	2.03531	2.03946	1.96744	1.88018	0.978194	0.841842
18151.7	2.01722	2.02197	1.95122	1.8835	0.996067	0.861346
18301.7	2.0445	2.0042	1.97942	1.89138	1.00911	0.875939
18451.8	1.99733	2.01288	1.9787	1.90674	1.02566	0.888747
18601.8	2.01565	2.02938	1.97827	1.91453	1.04778	0.903972
18751.8	2.02632	2.02091	1.9708	1.89824	1.06125	0.929916
18901.8	2.02162	2.01756	1.99589	1.88647	1.08699	0.938454
19051.8	2.01472	1.99813	1.96668	1.91725	1.10532	0.960934
19201.8	2.0185	2.00342	1.98297	1.90473	1.11687	0.97619
19351.8	2.03127	2.00945	1.984	1.91016	1.13572	0.983603
19501.9	1.99588	1.97442	2.01909	1.92654	1.16025	1.00105
19651.9	1.98336	2.00298	1.98822	1.9161	1.16548	1.00956
19801.9	2.01925	1.97265	1.96868	1.91997	1.18166	1.02584
19951.9	2.00756	1.97759	1.97683	1.95772	1.19457	1.06302
20101.9	1.99091	1.97372	1.98585	1.93793	1.23384	1.06634
20252	1.99156	1.96697	1.97066	1.94574	1.23647	1.08682
20402	1.98729	1.9646	1.98547	1.93161	1.22714	1.09669
20552	1.98631	1.95005	1.93973	1.95973	1.26383	1.10763
20702	1.97176	1.9437	1.97427	1.96037	1.26795	1.12221
20852	1.96771	1.92836	1.97128	1.95585	1.27265	1.1478
21002	1.96707	1.95565	1.96917	1.93487	1.28726	1.14226
21152	1.94706	1.94864	1.98718	1.94133	1.2846	1.16097
21302.1	1.96241	1.96236	1.97498	1.96829	1.30013	1.15125
21452.1	1.93751	1.95505	1.98747	1.96075	1.31784	1.17106
21602.1	1.97275	1.93186	1.9599	1.96464	1.3183	1.18426
21752.1	1.9632	1.93197	1.95028	1.97777	1.32573	1.19845
21902.1	1.95327	1.9223	1.94433	1.95911	1.332	1.18859
22052.1	1.96836	1.91123	1.9523	1.94853	1.33297	1.23875
22202.1	1.95181	1.94781	1.97131	1.96781	1.33666	1.22281
22352.1	1.97627	1.9306	1.98705	1.9565	1.33424	1.22916
22502.1	1.94618	1.91774	1.96703	1.94419	1.34374	1.25395
22652.2	1.95209	1.92636	1.93837	1.96595	1.37988	1.25779
22802.2	1.92153	1.92294	1.92145	1.92432	1.3541	1.25663
22952.2	1.93677	1.88418	1.95035	1.96354	1.3666	1.268
23102.2	1.92954	1.85062	1.9133	1.94788	1.36526	1.28018
23252.2	1.92796	1.88928	1.95899	1.95925	1.3815	1.29587
23402.2	1.92614	1.90068	1.91574	1.95174	1.36731	1.29695
23552.3	1.91713	1.87071	1.95744	1.95296	1.37346	1.31199
23702.3	1.90841	1.88214	1.94035	1.9582	1.36988	1.33511
23852.3	1.92349	1.87022	1.92793	1.95365	1.38494	1.35263

## Sheet: FigS4H
	delta lipidradicagreen fluorescence intensity [a.u.]
time [s]	NADH			NADH+FSP1			NADH+CoQ1+FSP1
0	12203	11935	10744	6245	6002	5896	6483	6763	5702
15.013	13853	13942	12879	7300	7232	6856	7104	7246	6303
30.029	14983	15111	14197	8244	8425	8136	7657	8143	7083
45.042	15776	15965	15072	8998	9324	9055	7974	8442	7692
60.06	16374	16634	15643	9646	10116	9946	8208	8638	8037
75.074	16792	17112	16123	10255	10520	10561	8395	8854	8171
90.083	17115	17403	16518	10630	10958	11056	8500	9028	8298
105.105	17411	17798	16859	10956	11299	11420	8652	9156	8430
120.121	17540	17993	17081	11260	11554	11794	8821	9327	8646
135.129	17729	18153	17317	11460	11692	12021	8898	9501	8800
150.147	17869	18423	17496	11538	11738	12215	9129	9655	9008
165.154	17881	18388	17480	11622	11893	12285	9343	9905	9203
180.171	18021	18581	17637	11696	11899	12354	9593	10076	9386
195.196	18112	18555	17760	11616	12005	12314	9822	10317	9603
210.215	18190	18628	17778	11638	12015	12337	10041	10520	9731
225.23	18264	18719	17775	11621	12070	12366	10261	10724	9890
240.242	18286	18700	17891	11635	12006	12260	10420	10916	10065
255.247	18308	18810	17786	11642	12077	12266	10600	11075	10240
270.256	18284	18874	17826	11604	11993	12263	10706	11217	10370
285.278	18463	18900	17820	11635	12004	12241	10905	11340	10440
300.292	18399	18953	17907	11552	11994	12302	10912	11437	10550
315.311	18385	18995	17958	11600	11988	12251	10994	11523	10675
330.328	18436	18931	17947	11587	11974	12351	11091	11655	10746
345.348	18491	18996	18038	11646	12011	12303	11197	11732	10795
360.358	18438	19031	18071	11590	12035	12322	11264	11772	10903
375.363	18440	19064	18147	11587	12026	12312	11337	11868	10950
390.379	18574	19006	18119	11649	12023	12283	11329	11919	11001
405.388	18456	18990	18146	11714	12039	12280	11442	11964	11067
420.395	18460	19090	18139	11687	12071	12362	11556	12037	11125
435.411	18467	19055	18268	11740	12059	12407	11575	12069	11150
450.429	18468	19004	18218	11770	12107	12393	11617	12194	11201
465.454	18492	19010	18178	11753	12173	12428	11691	12202	11267
480.47	18565	19035	18184	11778	12100	12483	11709	12246	11338

## Sheet: FigS4I
	Intensity of MRM transition					CoQ8 in recombinant FSP1 [nM]
retention time [min]	CoQ8 [M+H]+	CoQ8 [M+NH4]+			Replicates	1.54601	1.37805	1.89005	1.63572	2.26084
2	100	20
2.0118	100	18.9972				FSP1 : CoQ8 [mol:mol]
2.0236	68.1887	18.0056			Replicates	31586.8	35436.6	25837.1	29854.4	21599.7
2.0354	35.3974	19.0085
2.0472	14.5571	19.9774
2.059	7.65872	18
2.0708	14.84	18.034
2.0826	21.2437	20.3372
2.0944	23.7535	37.589
2.1062	18.7225	64.2745
2.118	13.5879	114.671
2.1298	16.541	173.994
2.1416	32.0975	236.917
2.1534	50.0364	262.558
2.1652	64.5127	249.097
2.177	66	201.343
2.1888	62.4022	163.32
2.2006	60.1955	149.096
2.2124	60	150.235
2.2242	61.8158	133.955
2.236	56.5355	95.224
2.2478	51.432	47.2748
2.2596	48.2507	19.3769
2.2714	57.1925	10.1954
2.2832	60.7663	13.4079
2.295	54.5256	19.4957
2.3068	41.0116	26.7363
2.3186	38.1388	36.6118
2.3304	46.4008	44.7138
2.3422	52.6175	53.3286
2.354	50.1827	57.085
2.3658	49.0581	57.8244
2.3776	49	55.4561
2.3894	57.5282	48.9718
2.4012	56.0992	37.4591
2.413	62.6728	21.8103
2.4248	63	10.1843
2.4366	73.548	2.89519
2.4484	78.8087	2.21527
2.4602	90.5752	4.77341
2.472	107.446	13.4923
2.4838	135.167	37.2966
2.4956	171.031	77.1386
2.5074	265.687	140.109
2.5192	435.365	229.952
2.531	770.768	377.039
2.5428	1388.32	625.943
2.5546	2593.54	1100.65
2.5664	4770.37	1903.56
2.5782	8498.53	3376.07
2.59	14291.2	5589.78
2.6018	22740	8755.91
2.6136	34472.6	12613
2.6254	46215.2	17022.5
2.6372	59207.6	21646.6
2.649	70891.4	26184.6
2.6608	79678.4	30038.2
2.6726	83801.7	32212.2
2.6844	82526.3	32015.8
2.6962	75985.2	29610.9
2.708	65744.4	25838.8
2.7198	53973.9	21444.7
2.7316	42333.7	16983.1
2.7434	31958	12824.8
2.7552	23252.2	9482
2.767	16404.2	6793.97
2.7788	11175.9	4784.5
2.7906	7484.66	3140.11
2.8024	4919.74	2007.16
2.8142	3330.58	1261.94
2.826	2250.01	836.205
2.8378	1554.82	611.401
2.8496	1086.1	447.157
2.8614	734.278	333.807
2.8732	529.015	226.746
2.885	393.472	165.352
2.8968	340.252	133.986
2.9086	287.111	118.419
2.9204	246.548	97.139
2.9322	201.118	76.1958
2.944	164.82	60.5073
2.9558	139.164	50.1644
2.9676	130	42.374
2.9794	130.892	38.6457
2.9912	141.841	49.4727
3.003	162.941	72.2974
3.0148	193.15	87.7819
3.0266	213	79.0711
3.0384	210.519	62.5044
3.0502	185.176	60.7732
3.062	150.819	70.7847
3.0738	132.441	72.3911
3.0856	128	56.7879
3.0974	126.942	38.0485
3.1092	117.435	24.6035
3.121	105.261	16.3854
3.1328	100.504	12
3.1446	106.062	13.3738
3.1564	120.395	19.4984
3.1682	121.251	28.2435
3.18	104.917	35.6996
3.1918	68.793	39.4278
3.2036	42.2848	35.6885
3.2154	41.2092	27.9577
3.2272	65.354	22.1162
3.239	99.0309	20
3.2508	116	21.201
3.2626	113.013	26.7278
3.2744	93.9591	37.2831
3.2862	76.3713	48.5439
3.298	68.1657	50.4419
3.3098	69.6741	41.6548
3.3216	74.0282	25.5585
3.3334	79	15.3598
3.3452	78.823	18.5211
3.357	76.5609	34.5155
3.3688	68.5384	49.9716
3.3806	61.6289	51.3486
3.3924	61.507	38.312
3.4042	71.6328	19.9662
3.416	89.5224	17.0593
3.4278	100.197	32.2544
3.4396	97.0059	56.5662
3.4514	75.5314	70.3937
3.4632	49.4817	69.4873
3.475	29.5017	58.3968
3.4868	20	50

## Sheet: FigS4J
	absorbance [a.u.]
wavelength [nm]	BSA+CoQ10	BioBeads	1-BuOH
200	3.4637	3.4163	3.1745
202	3.5772	3.5766	3.223
204	3.5036	3.4247	3.1816
206	3.4301	3.4365	3.0651
208	3.4511	3.4556	2.8671
210	3.4019	3.4353	2.5837
212	3.3368	3.4392	2.3507
214	3.4202	3.453	2.1301
216	3.2586	3.2123	1.924
218	3.0862	3.0694	1.7599
220	2.762	2.7429	1.59
222	2.4379	2.4285	1.4577
224	2.0971	2.0867	1.2595
226	1.785	1.7875	1.0493
228	1.6097	1.6128	0.9126
230	1.5089	1.5106	0.8395
232	1.3932	1.3975	0.7486
234	1.2934	1.2994	0.6656
236	1.1987	1.2057	0.5751
238	1.1201	1.1243	0.4899
240	1.0642	1.0698	0.4214
242	1.0461	1.0513	0.3883
244	1.0442	1.0488	0.3658
246	1.0556	1.0591	0.3481
248	1.0692	1.0714	0.341
250	1.0933	1.0947	0.3353
252	1.1258	1.1245	0.3321
254	1.1568	1.1528	0.3318
256	1.2014	1.1942	0.3341
258	1.2436	1.234	0.3379
260	1.2762	1.2631	0.3408
262	1.3072	1.2926	0.345
264	1.3552	1.3356	0.3525
266	1.3955	1.3727	0.358
268	1.4233	1.3963	0.3602
270	1.4419	1.4121	0.3649
272	1.4474	1.416	0.371
274	1.4366	1.4029	0.369
276	1.4029	1.3711	0.3554
278	1.3633	1.3322	0.3429
280	1.3012	1.273	0.3326
282	1.227	1.1931	0.3227
284	1.1079	1.0814	0.3021
286	0.9649	0.9384	0.2733
288	0.803	0.7892	0.241
290	0.6581	0.6505	0.2146
292	0.5314	0.5248	0.1961
294	0.4444	0.4394	0.1846
296	0.3874	0.3821	0.1775
298	0.3474	0.3449	0.1722
300	0.3174	0.3148	0.1666
302	0.2947	0.2934	0.1611
304	0.2795	0.2768	0.1553
306	0.2678	0.2655	0.1501
308	0.2542	0.2531	0.1422
310	0.2479	0.2463	0.1384
312	0.2403	0.239	0.1331
314	0.2335	0.2312	0.1274
316	0.226	0.2251	0.1224
318	0.2193	0.2176	0.1166
320	0.212	0.2104	0.1104
322	0.2044	0.2022	0.1043
324	0.1982	0.1959	0.1013
326	0.1911	0.1894	0.0969
328	0.1857	0.1831	0.0933
330	0.1786	0.1761	0.0891
332	0.1714	0.1688	0.0851
334	0.1643	0.162	0.0814
336	0.1571	0.1559	0.0779
338	0.1512	0.1488	0.0748
340	0.1444	0.1417	0.0714
342	0.1378	0.1353	0.0691
344	0.1299	0.1284	0.0662
346	0.1255	0.1229	0.064
348	0.1208	0.1178	0.062
350	0.1154	0.1129	0.0602

## Sheet: FigS4K
A276 [a.u.]
BSA+CoQ10	BSA+CoQ10+1-BuOH
0.7568	0.2852
0.7063	0.2817
1.0838	0.2856

## Sheet: FigS4L
FSP1 concentration [uM]
FSP1	FSP1+1-BuOH
310.4	195.4
341	191.5
359.1	199.3

[truncated: 1 more sheets: FigS4M]
