# Supplementary material for: FSP1-mediated lipid droplet quality control prevents neutral lipid peroxidation and ferroptosis
Source: Nat Cell Biol. 2025 Oct 29;27(11):1902–13. doi: 10.1038/s41556-025-01790-y (PMC12611765; doi:10.1038/s41556-025-01790-y)
Supplement: Supplementary file 15 — Source data for each presented plot. [file 41556_2025_1790_MOESM15_ESM.xlsx]

## Sheet: FigS5C
	size [nm]			polydispersity
replicates	284.3	282.6	283.7	0.181	0.198	0.198

## Sheet: FigS5D
	TG			CE			TG+CE
replicates	134430	161938	160864	129427	130458	127569	263857	292396	288433

## Sheet: FigS5F
wavelength [nm]	Huh7 LD explants	artificial membranes	artificial LDs
560	4471.76	548	9575
570	5582.57	841	10919
580	5954.46	1323	10861
590	5767.07	1898	10189
600	5292.12	2677	9477
610	4651.17	3595	9116
620	4044.42	4458	8541
630	3323.55	4927	7669
640	2661.26	4810	6692
650	2147.08	4296	5550
660	1740.54	3573	4469
670	1266.56	2734	3421
680	961.155	2136	2602
690	735.211	1627	1945
700	515.626	1290	1529
710	467.402	1119	1327
720	403.459	930	1073
730	351.956	713	845
740	278.106	568	672
750	238.024	432	488

## Sheet: FigS5I
	BODIPY C11 Emission (520/590nm)
time [s]	NADH+CoQ			NADH+CoQ+FSP1 (25 nM)			NADH+CoQ+FSP1 (50 nM)			NADH+CoQ+FSP1 (100 nM)
0	0.016031	0.017705	0.018676	0.017298	0.01591	0.017846	0.015722	0.016839	0.016781	0.016466	0.016203	0.017562
150.009	0.016547	0.019147	0.020665	0.017795	0.016854	0.018067	0.016323	0.017616	0.017047	0.016763	0.017004	0.018139
300.016	0.018849	0.021154	0.022919	0.018919	0.017819	0.018892	0.01728	0.01766	0.017894	0.017771	0.016749	0.019069
450.031	0.020912	0.024536	0.026379	0.021185	0.018799	0.020769	0.018443	0.019172	0.01908	0.01925	0.018458	0.019767
600.037	0.023943	0.028696	0.031486	0.022529	0.020671	0.022457	0.01978	0.020118	0.020567	0.020367	0.019689	0.021511
750.051	0.027984	0.03324	0.037425	0.024994	0.021806	0.025121	0.021223	0.021161	0.022057	0.021747	0.021229	0.02333
900.058	0.031793	0.039811	0.044489	0.027157	0.024353	0.027279	0.02236	0.023619	0.023473	0.023585	0.022566	0.025041
1050.07	0.036361	0.045801	0.051601	0.029912	0.026469	0.030158	0.025427	0.025334	0.02545	0.025774	0.024368	0.026673
1200.1	0.041396	0.053439	0.059776	0.032277	0.02871	0.033382	0.02737	0.026837	0.027343	0.027385	0.025628	0.028372
1350.12	0.046819	0.060219	0.069182	0.036376	0.031136	0.037189	0.030579	0.029367	0.030839	0.028887	0.027648	0.030734
1500.13	0.053044	0.06903	0.077531	0.03816	0.034309	0.039263	0.031645	0.031647	0.032125	0.031036	0.0293	0.032416
1650.14	0.05783	0.07628	0.087261	0.042466	0.037223	0.043525	0.034049	0.032379	0.034324	0.033777	0.031444	0.034674
1800.15	0.063439	0.085065	0.097412	0.045466	0.03985	0.047288	0.037336	0.035492	0.037426	0.035241	0.033912	0.03679
1950.16	0.07085	0.094238	0.108369	0.048907	0.042095	0.049807	0.039023	0.037453	0.039617	0.037679	0.036078	0.039261
2100.17	0.078037	0.103929	0.119695	0.051757	0.044718	0.054119	0.04233	0.040308	0.040642	0.040148	0.037474	0.041188
2250.19	0.084385	0.114945	0.130913	0.055829	0.04854	0.057233	0.043962	0.041684	0.044166	0.042976	0.040208	0.043882
2400.19	0.091995	0.124341	0.143259	0.06017	0.051413	0.061457	0.048053	0.044236	0.045651	0.044868	0.042595	0.045864
2550.21	0.100365	0.134843	0.158679	0.063354	0.054334	0.064775	0.049196	0.046573	0.048527	0.046008	0.044792	0.048554
2700.22	0.108127	0.146228	0.169376	0.066555	0.057817	0.069876	0.05172	0.048296	0.051263	0.048209	0.045658	0.051803
2850.24	0.113662	0.156456	0.180784	0.070249	0.059747	0.072733	0.055319	0.050555	0.053605	0.051308	0.047789	0.054006
3000.25	0.122819	0.168577	0.194814	0.075819	0.061931	0.077443	0.057136	0.052517	0.057263	0.05291	0.050127	0.054909
3150.27	0.132479	0.18219	0.209545	0.078133	0.067503	0.080316	0.059902	0.054989	0.059564	0.055423	0.051826	0.058983
3300.28	0.139499	0.194786	0.224781	0.0822	0.068921	0.084642	0.063807	0.057472	0.061845	0.058189	0.054371	0.060868
3450.3	0.148144	0.207412	0.241484	0.085895	0.072872	0.087717	0.066285	0.059512	0.065016	0.059846	0.055854	0.063689
3600.32	0.158231	0.218919	0.257627	0.088286	0.076434	0.092558	0.068986	0.061993	0.06944	0.062171	0.058446	0.066063
3750.34	0.169364	0.234882	0.2742	0.094488	0.080131	0.098106	0.070938	0.064487	0.071849	0.065816	0.061903	0.06848
3900.35	0.178954	0.251842	0.294216	0.099695	0.083573	0.101633	0.075198	0.067983	0.07403	0.067403	0.062995	0.071105
4050.37	0.187899	0.265849	0.309159	0.101987	0.085845	0.106811	0.078649	0.07016	0.075538	0.070081	0.066098	0.07444
4200.39	0.197805	0.279731	0.329513	0.10785	0.089902	0.111365	0.08135	0.070977	0.07932	0.072697	0.068398	0.07557
4350.39	0.208907	0.29548	0.347778	0.110206	0.093218	0.114691	0.08433	0.074129	0.082317	0.075448	0.070753	0.079277
4500.4	0.219106	0.315374	0.369238	0.116132	0.097144	0.119941	0.087087	0.076087	0.085044	0.077699	0.072864	0.080889
4650.42	0.230402	0.326934	0.389585	0.120347	0.101155	0.125948	0.090704	0.079097	0.087476	0.081519	0.074589	0.082918
4800.44	0.24452	0.347871	0.409215	0.124661	0.104162	0.129639	0.093284	0.081243	0.090314	0.083085	0.077626	0.08703
4950.45	0.252904	0.365282	0.432159	0.12975	0.107025	0.135067	0.096981	0.084282	0.094401	0.085718	0.079699	0.089396
5100.47	0.265483	0.381733	0.447944	0.136008	0.111281	0.139016	0.09959	0.086425	0.097713	0.088748	0.081671	0.093274
5250.49	0.277628	0.403649	0.471417	0.13914	0.114247	0.144182	0.103234	0.089154	0.099224	0.090632	0.084295	0.094845
5400.51	0.288884	0.425024	0.497107	0.14393	0.116607	0.149716	0.106424	0.091878	0.102584	0.093102	0.087754	0.09825
5550.52	0.302576	0.439072	0.519815	0.150497	0.121731	0.156134	0.108923	0.094093	0.105315	0.096646	0.088745	0.099553
5700.54	0.315689	0.45847	0.541376	0.153893	0.124447	0.160676	0.112951	0.095166	0.109115	0.099474	0.091347	0.10378
5850.56	0.324098	0.478039	0.560869	0.160451	0.129148	0.165858	0.116959	0.098345	0.111686	0.10319	0.094362	0.105799
6000.58	0.342238	0.501426	0.586657	0.163994	0.134391	0.173546	0.118612	0.101027	0.115563	0.106797	0.097593	0.108736
6150.58	0.354666	0.521557	0.610292	0.169898	0.13718	0.177264	0.123601	0.104596	0.118117	0.10735	0.099413	0.112139
6300.6	0.368655	0.543194	0.632395	0.174871	0.141884	0.184649	0.125221	0.106465	0.122267	0.111044	0.101403	0.112685
6450.63	0.381192	0.562737	0.662957	0.179269	0.145257	0.189939	0.131873	0.10986	0.127454	0.11319	0.105301	0.117613
6600.65	0.397711	0.581194	0.68558	0.185323	0.148793	0.196212	0.135523	0.111431	0.12956	0.116738	0.107129	0.118992
6750.66	0.415123	0.609353	0.712996	0.192425	0.15455	0.201174	0.137362	0.113571	0.131774	0.118732	0.110698	0.12204
6900.68	0.428331	0.628219	0.735057	0.198113	0.159948	0.205653	0.142124	0.116888	0.13602	0.122825	0.113402	0.125508
7050.7	0.442684	0.648368	0.761314	0.203019	0.161992	0.215238	0.14737	0.119501	0.140019	0.12551	0.114993	0.130685
7200.72	0.45803	0.675441	0.787595	0.209874	0.16675	0.221078	0.150645	0.121727	0.145323	0.128713	0.119288	0.131915
7350.73	0.474376	0.698028	0.798513	0.21874	0.170116	0.228806	0.154059	0.123798	0.147993	0.131886	0.120936	0.135162
7500.74	0.494727	0.71569	0.839242	0.225701	0.175251	0.232707	0.158311	0.127771	0.151201	0.137229	0.123682	0.137705
7650.76	0.504496	0.737956	0.868833	0.230285	0.179408	0.240715	0.162025	0.131037	0.154726	0.138001	0.127005	0.142402
7800.77	0.517328	0.758514	0.894005	0.234587	0.185193	0.24616	0.165353	0.134433	0.160079	0.141141	0.128773	0.144349
7950.79	0.536398	0.791386	0.911304	0.243988	0.189781	0.254068	0.168683	0.136375	0.163434	0.14489	0.131388	0.148908
8100.8	0.550827	0.821074	0.940302	0.252015	0.194748	0.261315	0.173676	0.137481	0.168144	0.14772	0.135513	0.150526
8250.82	0.572391	0.834464	0.954001	0.256589	0.200029	0.270433	0.179597	0.142957	0.168563	0.151752	0.138205	0.154493
8400.83	0.580558	0.856638	0.98535	0.266154	0.203861	0.276177	0.183242	0.144466	0.175041	0.15408	0.141463	0.157968
8550.84	0.610771	0.876008	1.00672	0.272976	0.20891	0.283845	0.188526	0.146899	0.180782	0.159394	0.143827	0.162361
8700.86	0.620573	0.899789	1.04045	0.281432	0.214889	0.293271	0.192268	0.150388	0.182677	0.162468	0.146073	0.164459
8850.87	0.635724	0.92232	1.06335	0.285116	0.220521	0.300124	0.197855	0.153992	0.186095	0.162854	0.148466	0.166855
9000.88	0.655629	0.946863	1.08309	0.293722	0.225816	0.309394	0.200587	0.155691	0.192759	0.167904	0.152829	0.173128
9150.9	0.667526	0.962698	1.10208	0.304707	0.230353	0.316509	0.204411	0.159225	0.197208	0.173628	0.155815	0.174731
9300.91	0.691995	0.986454	1.1177	0.312908	0.235742	0.328605	0.211876	0.163866	0.200972	0.177536	0.158202	0.179327
9450.92	0.708672	1.00442	1.13927	0.32081	0.24095	0.335306	0.217995	0.166082	0.204867	0.178679	0.164138	0.183846
9600.94	0.722351	1.0423	1.16048	0.326727	0.247614	0.344607	0.222354	0.166801	0.210375	0.185997	0.164268	0.184322
9750.95	0.738711	1.06023	1.18853	0.338663	0.250335	0.353667	0.225828	0.169943	0.214996	0.187021	0.169308	0.189412
9900.96	0.757984	1.08098	1.21767	0.347141	0.259679	0.362865	0.231991	0.17526	0.221537	0.189993	0.171673	0.192856
10051	0.779157	1.10188	1.22574	0.356284	0.263038	0.374826	0.238705	0.176993	0.228289	0.195984	0.174049	0.198824
10201	0.793994	1.11961	1.24274	0.364402	0.273181	0.384664	0.243148	0.180332	0.229546	0.201687	0.178123	0.203312
10351	0.818748	1.14225	1.26544	0.376343	0.275487	0.391364	0.246359	0.184878	0.237788	0.203652	0.181748	0.206924
10501	0.830997	1.15695	1.28591	0.387305	0.282525	0.401916	0.252444	0.187122	0.238742	0.208134	0.18618	0.210974
10651	0.840425	1.1804	1.31273	0.394554	0.291058	0.414809	0.263603	0.190523	0.247871	0.211962	0.189681	0.213652
10801	0.859868	1.19859	1.32357	0.405542	0.296275	0.424201	0.267952	0.194609	0.250852	0.216679	0.190663	0.223757
10951	0.876023	1.21637	1.33761	0.414298	0.302272	0.434463	0.272551	0.197109	0.256031	0.22024	0.197862	0.237751
11101.1	0.896433	1.22449	1.35529	0.424089	0.312198	0.4452	0.277172	0.202555	0.26208	0.225723	0.200928	0.251968
11251.1	0.919527	1.25268	1.3678	0.431193	0.319692	0.454161	0.28114	0.204967	0.265607	0.22895	0.201312	0.265185
11401.1	0.921917	1.26782	1.3796	0.440788	0.321438	0.467458	0.291694	0.20653	0.272101	0.236352	0.208593	0.285104
11551.1	0.947277	1.29118	1.39616	0.45263	0.3264	0.479994	0.296438	0.210491	0.277529	0.240801	0.214729	0.306625
11701.1	0.961169	1.29561	1.41485	0.466161	0.340267	0.491841	0.303668	0.215975	0.285579	0.245615	0.223381	0.326033
11851.1	0.978414	1.33129	1.42648	0.474615	0.346808	0.502218	0.310319	0.218319	0.29097	0.251802	0.235076	0.347937
12001.1	0.997217	1.34618	1.44281	0.487979	0.352251	0.511863	0.315526	0.221408	0.295981	0.260167	0.248962	0.37468
12151.2	1.01317	1.34284	1.45013	0.501633	0.359516	0.527193	0.323242	0.225385	0.30485	0.280822	0.263988	0.396938
12301.2	1.0263	1.35672	1.46256	0.511609	0.368954	0.534927	0.331211	0.229509	0.31234	0.297431	0.27833	0.419448
12451.2	1.03844	1.38661	1.4778	0.520716	0.371472	0.543957	0.332798	0.231923	0.317464	0.313781	0.298084	0.447431
12601.2	1.05807	1.38264	1.48193	0.534333	0.379668	0.557766	0.344691	0.23646	0.323537	0.328641	0.319259	0.474269
12751.2	1.06889	1.4075	1.49891	0.545609	0.390838	0.574407	0.352022	0.23993	0.327492	0.350901	0.335478	0.499823
12901.2	1.08974	1.43334	1.49717	0.557909	0.402193	0.585777	0.36451	0.246355	0.335302	0.373096	0.361244	0.530606
13051.2	1.11015	1.43594	1.51729	0.570916	0.404844	0.599179	0.36813	0.250138	0.344041	0.39221	0.378078	0.558556
13201.3	1.11361	1.43997	1.52571	0.581715	0.417913	0.602602	0.376902	0.255494	0.35179	0.414649	0.40615	0.584922
13351.3	1.13316	1.45785	1.534	0.589905	0.426366	0.623927	0.379569	0.257516	0.358184	0.439448	0.427005	0.616017
13501.3	1.14683	1.46616	1.53738	0.60768	0.434405	0.63263	0.390658	0.259388	0.363494	0.458871	0.451517	0.64419
13651.3	1.14525	1.47885	1.55952	0.617027	0.439704	0.642663	0.400343	0.26431	0.375893	0.4913	0.478204	0.678262
13801.3	1.18246	1.49257	1.55354	0.630454	0.450012	0.658975	0.403732	0.268573	0.379532	0.511441	0.508012	0.709561
13951.3	1.19462	1.49317	1.56555	0.641795	0.456464	0.672692	0.416148	0.276921	0.390816	0.539478	0.536051	0.741269
14101.3	1.2007	1.49926	1.57704	0.655121	0.467	0.693654	0.41972	0.275954	0.395285	0.566635	0.555472	0.769676
14251.4	1.21285	1.52378	1.57482	0.667152	0.475599	0.700005	0.430922	0.282167	0.406501	0.595686	0.582032	0.804002
14401.4	1.22655	1.52911	1.58777	0.682723	0.485775	0.719312	0.435257	0.287851	0.41222	0.623928	0.611585	0.839333
14551.4	1.23833	1.55207	1.58907	0.69711	0.496787	0.727919	0.448472	0.293983	0.419854	0.651207	0.644885	0.866035
14701.4	1.25536	1.5375	1.58683	0.706894	0.498973	0.741001	0.458416	0.297362	0.431935	0.675092	0.678646	0.907488
14851.4	1.26602	1.56325	1.60264	0.727942	0.511583	0.754779	0.459847	0.299239	0.437696	0.705115	0.698924	0.928584
15001.4	1.26371	1.56722	1.61747	0.739614	0.520139	0.762007	0.474015	0.303977	0.446996	0.730063	0.72974	0.963644
15151.4	1.2789	1.57371	1.60164	0.744845	0.527683	0.778138	0.485322	0.312448	0.45545	0.768998	0.766821	0.992735
15301.5	1.2973	1.57074	1.6008	0.755448	0.5419	0.795226	0.490828	0.313597	0.46184	0.789807	0.791384	1.01869
15451.5	1.31266	1.5849	1.61106	0.775018	0.550805	0.800511	0.4952	0.320966	0.474986	0.822055	0.822623	1.04348
15601.5	1.31501	1.59176	1.61602	0.790768	0.562686	0.817389	0.509441	0.325738	0.481674	0.857502	0.855221	1.0821
15751.5	1.34062	1.59734	1.61621	0.802074	0.568976	0.832474	0.517795	0.330961	0.489681	0.88058	0.8778	1.10973
15901.5	1.34536	1.60846	1.6255	0.806783	0.578146	0.845222	0.526833	0.335214	0.501502	0.90581	0.912339	1.13772
16051.5	1.34598	1.59296	1.61145	0.820989	0.586917	0.861358	0.538476	0.335816	0.511491	0.932023	0.93103	1.16627
16201.5	1.33888	1.6239	1.59276	0.845411	0.595075	0.876551	0.545655	0.345298	0.523274	0.969922	0.958443	1.17545
16351.6	1.35834	1.61569	1.62053	0.854428	0.613497	0.893735	0.558375	0.354083	0.531918	0.986558	0.991718	1.2023
16501.6	1.36466	1.6197	1.62835	0.857135	0.617462	0.904799	0.56433	0.357084	0.535889	1.01705	1.02239	1.22072
16651.6	1.38195	1.61372	1.64855	0.889076	0.626268	0.917448	0.576609	0.361716	0.549183	1.04603	1.04215	1.2622
16801.6	1.38939	1.62783	1.62339	0.888295	0.631608	0.927382	0.585984	0.368492	0.561515	1.06451	1.067	1.27309
16951.6	1.39068	1.63001	1.62953	0.900135	0.651907	0.946489	0.596679	0.375622	0.567549	1.0934	1.09933	1.30746
17101.6	1.39909	1.63545	1.60421	0.913075	0.659572	0.960842	0.606979	0.385877	0.581729	1.11175	1.11573	1.31709
17251.6	1.4062	1.62578	1.61254	0.932792	0.669833	0.972474	0.62184	0.391941	0.595538	1.13497	1.14812	1.35667
17401.7	1.43242	1.65556	1.62203	0.935109	0.684584	0.979736	0.629659	0.406991	0.601139	1.16005	1.15835	1.35767
17551.7	1.42587	1.64808	1.61404	0.95903	0.688634	0.995874	0.637011	0.426398	0.615306	1.17855	1.18342	1.3698
17701.7	1.41448	1.64531	1.62079	0.974443	0.70159	0.998767	0.64618	0.452303	0.627651	1.19827	1.21884	1.38919
17851.7	1.44966	1.63536	1.60997	0.976156	0.708493	1.0111	0.657246	0.473412	0.638521	1.21801	1.23745	1.43622
18001.7	1.42741	1.64563	1.62512	0.994632	0.725254	1.03737	0.672421	0.49789	0.655693	1.23716	1.25399	1.44168
18151.7	1.44433	1.64847	1.6367	1.00585	0.725855	1.04363	0.681175	0.520067	0.663365	1.25728	1.26564	1.4416
18301.7	1.45732	1.65934	1.62873	1.01316	0.737494	1.04998	0.683713	0.542023	0.680792	1.26734	1.28142	1.44351
18451.7	1.45811	1.62077	1.62466	1.03584	0.75099	1.06355	0.703717	0.571309	0.700961	1.28096	1.3025	1.47512
18601.7	1.47836	1.65913	1.62184	1.04668	0.761971	1.07829	0.7204	0.594474	0.723904	1.30341	1.33119	1.49205
18751.8	1.46116	1.63543	1.62421	1.04895	0.769744	1.09536	0.729861	0.623293	0.750442	1.30844	1.32355	1.47927
18901.8	1.46775	1.67091	1.61136	1.05099	0.782843	1.10549	0.739089	0.655257	0.764074	1.33633	1.35758	1.4968
19051.8	1.47282	1.64125	1.62136	1.07326	0.80205	1.1107	0.742928	0.675497	0.787705	1.35571	1.37028	1.53567
19201.8	1.48203	1.6603	1.58736	1.08838	0.798062	1.13015	0.7543	0.704859	0.819834	1.35758	1.37917	1.52719
19351.8	1.49258	1.64787	1.59752	1.10123	0.813437	1.1316	0.767581	0.732289	0.847412	1.35802	1.39025	1.51639
19501.8	1.49208	1.68107	1.60003	1.11574	0.830832	1.1525	0.789563	0.755127	0.875535	1.37953	1.3924	1.52001
19651.8	1.50866	1.67433	1.6162	1.11435	0.841454	1.16394	0.797677	0.788198	0.893515	1.39059	1.41885	1.53857
19801.8	1.50926	1.64934	1.60061	1.12489	0.84869	1.16599	0.803488	0.810968	0.921486	1.39692	1.41901	1.54151
19951.8	1.49226	1.64878	1.58671	1.13184	0.852548	1.17643	0.814714	0.834972	0.954907	1.41319	1.43391	1.57197
20101.8	1.5018	1.648	1.57821	1.15593	0.860992	1.18499	0.822013	0.866742	0.978694	1.39705	1.44565	1.54807
20251.9	1.49952	1.63955	1.57171	1.1605	0.871908	1.19915	0.832444	0.881574	1.01083	1.42272	1.45017	1.55935
20401.9	1.48686	1.64256	1.56825	1.18014	0.886478	1.21173	0.862849	0.922185	1.02195	1.43072	1.44984	1.55779
20551.9	1.5129	1.64253	1.56843	1.18378	0.895231	1.21742	0.863015	0.948908	1.0458	1.4353	1.47978	1.57404
20701.9	1.50188	1.6131	1.54386	1.19459	0.901739	1.22355	0.887122	0.959983	1.07301	1.4436	1.47501	1.57135
20851.9	1.50684	1.62584	1.55823	1.21287	0.909518	1.23524	0.90335	0.997292	1.09583	1.45057	1.4664	1.57983
21001.9	1.50147	1.62812	1.55346	1.20369	0.919055	1.24917	0.916332	1.01822	1.12108	1.4471	1.49396	1.59907
21151.9	1.52379	1.65325	1.54689	1.22062	0.932588	1.25774	0.930478	1.03507	1.12807	1.44687	1.50528	1.58679
21301.9	1.5185	1.66617	1.54807	1.21498	0.949017	1.2701	0.960286	1.07487	1.14704	1.45639	1.50891	1.59019
21452	1.51958	1.64218	1.53658	1.23348	0.953141	1.26393	0.978223	1.09822	1.1697	1.45783	1.50402	1.6073
21602	1.51752	1.64801	1.53386	1.25704	0.96906	1.28637	1.00039	1.11021	1.1858	1.4627	1.51063	1.59439
21752	1.50479	1.62857	1.53819	1.24546	0.970725	1.29337	1.01274	1.12028	1.19856	1.46943	1.4883	1.60463
21902	1.51452	1.62943	1.51934	1.25372	0.977397	1.28832	1.0384	1.14721	1.21581	1.47001	1.51656	1.60112
22052	1.51411	1.63207	1.52091	1.26811	0.995085	1.30495	1.05742	1.16492	1.23347	1.47186	1.49467	1.59323
22202	1.51594	1.62983	1.49852	1.27699	1.00727	1.30923	1.07076	1.18979	1.25649	1.47396	1.51166	1.60621
22352	1.51832	1.60489	1.513	1.2933	1.00795	1.32092	1.09141	1.20033	1.263	1.47803	1.52058	1.61005
22502	1.50842	1.65057	1.50278	1.28232	1.01628	1.32908	1.07872	1.21284	1.27584	1.46619	1.53234	1.60511
22652.1	1.50614	1.61618	1.49871	1.28057	1.0273	1.34194	1.12177	1.24377	1.30017	1.46975	1.51492	1.62314
22802.1	1.52301	1.62315	1.49916	1.3016	1.03385	1.34524	1.14172	1.26666	1.30099	1.47672	1.5207	1.60888
22952.1	1.51933	1.60376	1.47406	1.31637	1.04679	1.35838	1.15072	1.26127	1.31014	1.48346	1.52694	1.59194
23102.1	1.51626	1.61641	1.4788	1.30005	1.05625	1.33703	1.16778	1.28993	1.34173	1.47642	1.52389	1.60255
23252.1	1.50601	1.59748	1.45477	1.31704	1.07236	1.35486	1.17267	1.2888	1.32981	1.45045	1.5292	1.62329
23402.1	1.52924	1.58467	1.44666	1.33343	1.07293	1.37093	1.17587	1.30866	1.34443	1.47738	1.52117	1.60709
23552.1	1.51401	1.58983	1.45028	1.32041	1.08302	1.37408	1.19996	1.31351	1.35075	1.47133	1.52194	1.60291
23702.2	1.50728	1.60912	1.44962	1.31266	1.1016	1.37717	1.21372	1.34402	1.37351	1.47132	1.51625	1.58473
23852.2	1.49422	1.59274	1.42873	1.33038	1.08696	1.37249	1.20563	1.35412	1.37372	1.47507	1.51598	1.58304

## Sheet: FigS5J
	BODIPY C11 Emission (520/590nm)
time [s]	NADH+CoQ			NADH+CoQ+FSP1(E156A) (25 nM)			NADH+CoQ+FSP1(E156A) (50 nM)			NADH+CoQ+FSP1(E156A) (100 nM)
0	0.016031	0.017705	0.018676	0.01673	0.017437	0.018364	0.017895	0.017751	0.016841	0.017152	0.016911	0.017358
150.009	0.016547	0.019147	0.020665	0.018561	0.019044	0.01946	0.018833	0.018775	0.018245	0.018936	0.018065	0.019039
300.016	0.018849	0.021154	0.022919	0.020605	0.020609	0.021451	0.020969	0.021437	0.020444	0.020567	0.020722	0.021478
450.031	0.020912	0.024536	0.026379	0.022775	0.02374	0.024932	0.023265	0.024029	0.023234	0.023003	0.022662	0.023745
600.037	0.023943	0.028696	0.031486	0.026204	0.027484	0.02837	0.028131	0.027857	0.026848	0.026456	0.024901	0.027832
750.051	0.027984	0.03324	0.037425	0.03151	0.031135	0.032318	0.03101	0.031997	0.031147	0.030409	0.029713	0.032738
900.058	0.031793	0.039811	0.044489	0.036051	0.035535	0.037719	0.035911	0.037529	0.035615	0.034847	0.034501	0.037198
1050.07	0.036361	0.045801	0.051601	0.041316	0.041117	0.044168	0.041599	0.042008	0.041082	0.039489	0.039528	0.04329
1200.1	0.041396	0.053439	0.059776	0.046337	0.047132	0.050076	0.046524	0.048379	0.046967	0.045602	0.044367	0.049111
1350.12	0.046819	0.060219	0.069182	0.052674	0.052919	0.055575	0.053384	0.054239	0.054029	0.050844	0.04935	0.05601
1500.13	0.053044	0.06903	0.077531	0.059786	0.058763	0.063738	0.059449	0.061029	0.059112	0.056772	0.056688	0.06336
1650.14	0.05783	0.07628	0.087261	0.067856	0.06641	0.069961	0.066801	0.069653	0.066329	0.063456	0.063922	0.071861
1800.15	0.063439	0.085065	0.097412	0.075379	0.074455	0.080332	0.074613	0.077645	0.073634	0.072194	0.069842	0.079382
1950.16	0.07085	0.094238	0.108369	0.083728	0.081554	0.087393	0.082768	0.0849	0.083299	0.078482	0.077152	0.089721
2100.17	0.078037	0.103929	0.119695	0.091679	0.089788	0.097155	0.09061	0.094905	0.090503	0.087753	0.085618	0.099177
2250.19	0.084385	0.114945	0.130913	0.099216	0.097565	0.105274	0.097376	0.102848	0.100621	0.095225	0.09374	0.109571
2400.19	0.091995	0.124341	0.143259	0.109587	0.107081	0.114987	0.108366	0.113094	0.109226	0.104213	0.10332	0.117454
2550.21	0.100365	0.134843	0.158679	0.118008	0.115395	0.127027	0.117729	0.123594	0.118581	0.112138	0.110203	0.130981
2700.22	0.108127	0.146228	0.169376	0.127947	0.124899	0.13452	0.126995	0.132473	0.12838	0.12128	0.120538	0.14283
2850.24	0.113662	0.156456	0.180784	0.137226	0.135981	0.147554	0.136075	0.144592	0.137948	0.132367	0.130631	0.153401
3000.25	0.122819	0.168577	0.194814	0.148413	0.146098	0.156034	0.145895	0.155298	0.14799	0.142362	0.141673	0.165184
3150.27	0.132479	0.18219	0.209545	0.157861	0.155674	0.167747	0.156117	0.167227	0.156284	0.152009	0.152545	0.178055
3300.28	0.139499	0.194786	0.224781	0.169716	0.167684	0.181686	0.166693	0.175098	0.168228	0.162018	0.162826	0.190445
3450.3	0.148144	0.207412	0.241484	0.178864	0.178748	0.193345	0.178569	0.188789	0.181011	0.174409	0.174768	0.204713
3600.32	0.158231	0.218919	0.257627	0.193571	0.188934	0.206237	0.189277	0.199485	0.191871	0.185823	0.187363	0.222889
3750.34	0.169364	0.234882	0.2742	0.204	0.201869	0.218386	0.202565	0.214456	0.205322	0.198799	0.196763	0.233355
3900.35	0.178954	0.251842	0.294216	0.217168	0.211892	0.233261	0.215776	0.228561	0.218785	0.20877	0.212179	0.252352
4050.37	0.187899	0.265849	0.309159	0.228324	0.223357	0.246811	0.228589	0.240152	0.230792	0.224192	0.22249	0.267214
4200.39	0.197805	0.279731	0.329513	0.244296	0.237015	0.263196	0.240519	0.255787	0.246042	0.235491	0.237964	0.28086
4350.39	0.208907	0.29548	0.347778	0.256799	0.253913	0.276514	0.252055	0.271959	0.261803	0.249543	0.252948	0.297164
4500.4	0.219106	0.315374	0.369238	0.270316	0.264142	0.29125	0.269274	0.283074	0.275946	0.262201	0.265448	0.319019
4650.42	0.230402	0.326934	0.389585	0.284371	0.28213	0.304766	0.283312	0.30179	0.285408	0.280868	0.282987	0.337036
4800.44	0.24452	0.347871	0.409215	0.29789	0.29614	0.323569	0.297383	0.317426	0.301969	0.29107	0.295836	0.35611
4950.45	0.252904	0.365282	0.432159	0.313909	0.308438	0.341317	0.314019	0.334504	0.319142	0.308691	0.312123	0.376583
5100.47	0.265483	0.381733	0.447944	0.330455	0.324923	0.356061	0.329572	0.352149	0.333931	0.324898	0.329351	0.397599
5250.49	0.277628	0.403649	0.471417	0.347284	0.338608	0.375078	0.342996	0.36964	0.35143	0.339535	0.342974	0.41483
5400.51	0.288884	0.425024	0.497107	0.364259	0.357556	0.391513	0.363465	0.384814	0.368953	0.359339	0.361923	0.437852
5550.52	0.302576	0.439072	0.519815	0.377783	0.37451	0.406717	0.380606	0.408585	0.387003	0.376473	0.385341	0.463456
5700.54	0.315689	0.45847	0.541376	0.396363	0.389578	0.427349	0.394752	0.420361	0.405586	0.395544	0.398699	0.485298
5850.56	0.324098	0.478039	0.560869	0.412519	0.407464	0.449899	0.413791	0.442464	0.423357	0.412294	0.417243	0.506357
6000.58	0.342238	0.501426	0.586657	0.431199	0.429596	0.466416	0.428099	0.462777	0.443482	0.431196	0.435138	0.53106
6150.58	0.354666	0.521557	0.610292	0.448088	0.445825	0.483876	0.447084	0.479794	0.45873	0.451298	0.455249	0.552723
6300.6	0.368655	0.543194	0.632395	0.464883	0.462183	0.507213	0.466687	0.498997	0.478109	0.467908	0.476065	0.576635
6450.63	0.381192	0.562737	0.662957	0.484644	0.481697	0.526091	0.485687	0.520031	0.500036	0.487346	0.495005	0.597651
6600.65	0.397711	0.581194	0.68558	0.50288	0.501567	0.546265	0.504865	0.543329	0.519243	0.509272	0.52008	0.622475
6750.66	0.415123	0.609353	0.712996	0.524522	0.525137	0.570256	0.524301	0.565086	0.54062	0.530129	0.538658	0.654531
6900.68	0.428331	0.628219	0.735057	0.539949	0.542432	0.5941	0.543049	0.580404	0.557546	0.549037	0.55874	0.674534
7050.7	0.442684	0.648368	0.761314	0.565667	0.562368	0.613552	0.565496	0.611079	0.579408	0.566613	0.575237	0.704052
7200.72	0.45803	0.675441	0.787595	0.586257	0.576916	0.64001	0.585761	0.628858	0.600894	0.58817	0.605025	0.726997
7350.73	0.474376	0.698028	0.798513	0.602836	0.600432	0.653445	0.607574	0.64965	0.612589	0.612126	0.62589	0.753798
7500.74	0.494727	0.71569	0.839242	0.630667	0.622521	0.673838	0.624293	0.668021	0.639166	0.631778	0.646604	0.779275
7650.76	0.504496	0.737956	0.868833	0.64159	0.640612	0.696552	0.650508	0.693042	0.67037	0.661453	0.669061	0.799614
7800.77	0.517328	0.758514	0.894005	0.66999	0.663016	0.71472	0.66894	0.716229	0.682895	0.672232	0.695469	0.828118
7950.79	0.536398	0.791386	0.911304	0.687375	0.677816	0.746743	0.689616	0.739519	0.707746	0.69332	0.712688	0.857969
8100.8	0.550827	0.821074	0.940302	0.710516	0.705383	0.76111	0.711028	0.767381	0.73773	0.722197	0.73568	0.879763
8250.82	0.572391	0.834464	0.954001	0.7318	0.73215	0.784665	0.741136	0.785684	0.746492	0.742741	0.761922	0.906195
8400.83	0.580558	0.856638	0.98535	0.75413	0.748534	0.80885	0.75567	0.806233	0.77322	0.758149	0.785642	0.929235
8550.84	0.610771	0.876008	1.00672	0.772565	0.771245	0.835107	0.774323	0.830763	0.791356	0.788172	0.809112	0.963645
8700.86	0.620573	0.899789	1.04045	0.788313	0.787661	0.855076	0.79569	0.84664	0.826945	0.803141	0.82575	0.979852
8850.87	0.635724	0.92232	1.06335	0.819015	0.808051	0.883558	0.816035	0.877388	0.845201	0.837882	0.852943	1.00475
9000.88	0.655629	0.946863	1.08309	0.831657	0.838133	0.907336	0.840228	0.898847	0.862834	0.866912	0.872298	1.03789
9150.9	0.667526	0.962698	1.10208	0.860968	0.858858	0.922569	0.863891	0.914037	0.884629	0.879001	0.898551	1.05965
9300.91	0.691995	0.986454	1.1177	0.88396	0.884411	0.951549	0.883898	0.940092	0.90997	0.894665	0.919496	1.09093
9450.92	0.708672	1.00442	1.13927	0.900232	0.892193	0.973533	0.904797	0.968879	0.927425	0.922377	0.943326	1.10853
9600.94	0.722351	1.0423	1.16048	0.919505	0.922219	0.994208	0.934876	0.999751	0.949732	0.944994	0.965252	1.12761
9750.95	0.738711	1.06023	1.18853	0.943147	0.944287	1.02129	0.937689	1.0005	0.961997	0.971959	0.987108	1.14759
9900.96	0.757984	1.08098	1.21767	0.969063	0.96935	1.04184	0.966633	1.01676	0.990534	0.977937	1.00856	1.17002
10051	0.779157	1.10188	1.22574	0.985476	0.975645	1.05891	0.984244	1.06392	1.02016	1.0092	1.03286	1.20784
10201	0.793994	1.11961	1.24274	1.00127	1.0033	1.08917	1.01773	1.06597	1.03708	1.03375	1.04967	1.21439
10351	0.818748	1.14225	1.26544	1.03739	1.02508	1.10893	1.02747	1.10116	1.05822	1.04469	1.07344	1.23267
10501	0.830997	1.15695	1.28591	1.04931	1.04462	1.11934	1.04378	1.1218	1.07193	1.08068	1.09656	1.26682
10651	0.840425	1.1804	1.31273	1.06833	1.0633	1.14381	1.06166	1.13437	1.0931	1.08368	1.12096	1.28465
10801	0.859868	1.19859	1.32357	1.08978	1.09339	1.16068	1.07895	1.15858	1.12088	1.11738	1.13735	1.30967
10951	0.876023	1.21637	1.33761	1.10991	1.10315	1.17431	1.1032	1.16834	1.1494	1.12623	1.1583	1.3169
11101.1	0.896433	1.22449	1.35529	1.12993	1.1224	1.19691	1.13511	1.20054	1.16119	1.14546	1.17765	1.34817
11251.1	0.919527	1.25268	1.3678	1.15108	1.13915	1.21922	1.1444	1.21466	1.16947	1.16644	1.20684	1.35304
11401.1	0.921917	1.26782	1.3796	1.17458	1.16435	1.24333	1.16062	1.23015	1.19519	1.18393	1.21426	1.36026
11551.1	0.947277	1.29118	1.39616	1.17379	1.19209	1.25025	1.199	1.25311	1.21692	1.2222	1.24261	1.39759
11701.1	0.961169	1.29561	1.41485	1.20958	1.19653	1.27928	1.1912	1.27557	1.23178	1.22577	1.25214	1.39703
11851.1	0.978414	1.33129	1.42648	1.21836	1.21608	1.29086	1.23951	1.29428	1.24431	1.25616	1.27599	1.43112
12001.1	0.997217	1.34618	1.44281	1.234	1.24978	1.31457	1.2519	1.3109	1.26794	1.26239	1.2855	1.43457
12151.2	1.01317	1.34284	1.45013	1.25083	1.2656	1.33595	1.25431	1.33432	1.29113	1.27596	1.30804	1.44985
12301.2	1.0263	1.35672	1.46256	1.26815	1.26865	1.33939	1.27497	1.32439	1.3009	1.28227	1.32653	1.45291
12451.2	1.03844	1.38661	1.4778	1.28711	1.28839	1.35918	1.29588	1.3564	1.31671	1.29434	1.34695	1.49384
12601.2	1.05807	1.38264	1.48193	1.30921	1.30871	1.37522	1.30148	1.3649	1.3409	1.30245	1.35526	1.50227
12751.2	1.06889	1.4075	1.49891	1.32097	1.32109	1.39302	1.31651	1.39198	1.3522	1.34105	1.36994	1.50594
12901.2	1.08974	1.43334	1.49717	1.32851	1.34066	1.404	1.32761	1.39063	1.36648	1.33604	1.38542	1.52058
13051.2	1.11015	1.43594	1.51729	1.35631	1.37346	1.41328	1.35958	1.40488	1.37143	1.3699	1.40002	1.53868
13201.3	1.11361	1.43997	1.52571	1.35791	1.35319	1.4472	1.35766	1.43046	1.3967	1.38019	1.40207	1.54464
13351.3	1.13316	1.45785	1.534	1.37857	1.37903	1.44568	1.37215	1.42883	1.39055	1.39236	1.41601	1.55381
13501.3	1.14683	1.46616	1.53738	1.38983	1.39718	1.46368	1.39054	1.4369	1.41668	1.39659	1.43252	1.55825
13651.3	1.14525	1.47885	1.55952	1.40312	1.40796	1.47624	1.41293	1.44958	1.4249	1.41472	1.45503	1.5704
13801.3	1.18246	1.49257	1.55354	1.42668	1.43209	1.4875	1.4187	1.48148	1.4358	1.42929	1.46087	1.59198
13951.3	1.19462	1.49317	1.56555	1.42798	1.4324	1.50244	1.4421	1.48095	1.45961	1.44212	1.46519	1.57263
14101.3	1.2007	1.49926	1.57704	1.45357	1.45305	1.51513	1.45095	1.51417	1.46995	1.42297	1.47033	1.59482
14251.4	1.21285	1.52378	1.57482	1.45182	1.47917	1.50547	1.46157	1.51926	1.48025	1.46433	1.49309	1.60313
14401.4	1.22655	1.52911	1.58777	1.46382	1.46706	1.51615	1.46985	1.50537	1.48701	1.47054	1.50797	1.59905
14551.4	1.23833	1.55207	1.58907	1.46642	1.4858	1.54011	1.47804	1.50679	1.48572	1.4578	1.50642	1.6153
14701.4	1.25536	1.5375	1.58683	1.48839	1.49937	1.53428	1.48412	1.55006	1.49836	1.48465	1.52454	1.60796
14851.4	1.26602	1.56325	1.60264	1.49498	1.51621	1.54899	1.51405	1.54321	1.50344	1.49011	1.53124	1.63028
15001.4	1.26371	1.56722	1.61747	1.50796	1.51283	1.5734	1.52269	1.55105	1.52608	1.49345	1.53702	1.63251
15151.4	1.2789	1.57371	1.60164	1.51036	1.52303	1.56673	1.49765	1.54086	1.53407	1.50595	1.54092	1.63633
15301.5	1.2973	1.57074	1.6008	1.5208	1.52016	1.56902	1.51988	1.58547	1.5415	1.51782	1.56522	1.64344
15451.5	1.31266	1.5849	1.61106	1.53401	1.53471	1.59425	1.52306	1.58198	1.56627	1.51321	1.57303	1.65841
15601.5	1.31501	1.59176	1.61602	1.53162	1.54525	1.6071	1.54757	1.58037	1.55737	1.53363	1.57551	1.65315
15751.5	1.34062	1.59734	1.61621	1.54792	1.56513	1.59756	1.52602	1.58558	1.56179	1.52675	1.56454	1.65629
15901.5	1.34536	1.60846	1.6255	1.5552	1.57472	1.60386	1.54758	1.5688	1.56932	1.5317	1.58375	1.66132
16051.5	1.34598	1.59296	1.61145	1.57672	1.58719	1.61273	1.56115	1.59966	1.58628	1.55105	1.60511	1.66659
16201.5	1.33888	1.6239	1.59276	1.56917	1.59403	1.61857	1.56891	1.5981	1.57811	1.53357	1.58533	1.66784
16351.6	1.35834	1.61569	1.62053	1.58246	1.59064	1.62794	1.5731	1.61868	1.58373	1.56606	1.60634	1.66837
16501.6	1.36466	1.6197	1.62835	1.58191	1.60159	1.62912	1.58428	1.62167	1.60044	1.5525	1.61674	1.66544
16651.6	1.38195	1.61372	1.64855	1.60166	1.59241	1.64201	1.57985	1.60241	1.60016	1.5623	1.62289	1.66824
16801.6	1.38939	1.62783	1.62339	1.58679	1.60563	1.63696	1.58641	1.62209	1.61779	1.56736	1.62357	1.67642
16951.6	1.39068	1.63001	1.62953	1.60279	1.62863	1.63811	1.60636	1.64057	1.60997	1.59266	1.6227	1.66765
17101.6	1.39909	1.63545	1.60421	1.60535	1.6157	1.6553	1.61793	1.64671	1.60895	1.594	1.63822	1.66911
17251.6	1.4062	1.62578	1.61254	1.61863	1.62133	1.65765	1.58339	1.63021	1.62099	1.5619	1.63673	1.66789
17401.7	1.43242	1.65556	1.62203	1.61319	1.63486	1.65797	1.61293	1.64204	1.62222	1.56922	1.65428	1.68312
17551.7	1.42587	1.64808	1.61404	1.61102	1.64473	1.65519	1.59974	1.63928	1.63134	1.57679	1.64512	1.68049
17701.7	1.41448	1.64531	1.62079	1.63355	1.6368	1.67189	1.60453	1.64967	1.61603	1.58274	1.62969	1.69731
17851.7	1.44966	1.63536	1.60997	1.62394	1.6406	1.66576	1.63072	1.64489	1.6263	1.57976	1.63904	1.68735
18001.7	1.42741	1.64563	1.62512	1.63868	1.64245	1.65964	1.62504	1.63277	1.62414	1.57666	1.65851	1.67578
18151.7	1.44433	1.64847	1.6367	1.64396	1.66457	1.67386	1.63867	1.65549	1.65606	1.5888	1.64876	1.67341
18301.7	1.45732	1.65934	1.62873	1.64576	1.65622	1.65372	1.63159	1.66894	1.65432	1.57266	1.65193	1.67944
18451.7	1.45811	1.62077	1.62466	1.65351	1.66663	1.67407	1.62591	1.65704	1.63407	1.59481	1.66198	1.67263
18601.7	1.47836	1.65913	1.62184	1.64742	1.65306	1.68866	1.62188	1.65212	1.64342	1.58553	1.65125	1.67255
18751.8	1.46116	1.63543	1.62421	1.65242	1.6605	1.69174	1.61752	1.65668	1.65201	1.59233	1.64465	1.6717
18901.8	1.46775	1.67091	1.61136	1.65001	1.68856	1.67022	1.6303	1.64977	1.66064	1.59678	1.64562	1.69576
19051.8	1.47282	1.64125	1.62136	1.64464	1.69111	1.69287	1.64618	1.66477	1.65647	1.60163	1.64107	1.68685
19201.8	1.48203	1.6603	1.58736	1.6555	1.68237	1.67463	1.62591	1.6408	1.66103	1.57604	1.6654	1.68903
19351.8	1.49258	1.64787	1.59752	1.64658	1.67149	1.66976	1.63282	1.6464	1.65941	1.57823	1.66252	1.70861
19501.8	1.49208	1.68107	1.60003	1.64224	1.68036	1.68941	1.64416	1.63786	1.64709	1.61169	1.66097	1.68301
19651.8	1.50866	1.67433	1.6162	1.64841	1.6834	1.67955	1.64127	1.65518	1.65583	1.57868	1.6727	1.6725
19801.8	1.50926	1.64934	1.60061	1.65851	1.70067	1.68475	1.6308	1.6415	1.66907	1.5949	1.66503	1.66513
19951.8	1.49226	1.64878	1.58671	1.66219	1.69412	1.68416	1.63727	1.65015	1.66987	1.59384	1.64372	1.67539
20101.8	1.5018	1.648	1.57821	1.6616	1.69779	1.68282	1.64738	1.67207	1.66353	1.57145	1.662	1.68261
20251.9	1.49952	1.63955	1.57171	1.64758	1.70092	1.68405	1.62743	1.66267	1.66021	1.59234	1.66424	1.67883
20401.9	1.48686	1.64256	1.56825	1.6667	1.68151	1.671	1.65617	1.65155	1.64915	1.57388	1.67149	1.66931
20551.9	1.5129	1.64253	1.56843	1.67935	1.68502	1.67929	1.61423	1.65019	1.65585	1.59831	1.66391	1.65608
20701.9	1.50188	1.6131	1.54386	1.67194	1.67807	1.67623	1.65034	1.68249	1.64653	1.58843	1.66922	1.64007
20851.9	1.50684	1.62584	1.55823	1.66073	1.70742	1.68413	1.64291	1.644	1.6682	1.59956	1.65681	1.64525
21001.9	1.50147	1.62812	1.55346	1.66389	1.68604	1.68948	1.61128	1.65315	1.65766	1.57855	1.66056	1.66833
21151.9	1.52379	1.65325	1.54689	1.65074	1.68634	1.70541	1.64082	1.64055	1.66903	1.56176	1.66429	1.68222
21301.9	1.5185	1.66617	1.54807	1.67289	1.69985	1.67835	1.62921	1.6539	1.66094	1.55528	1.65302	1.64806
21452	1.51958	1.64218	1.53658	1.67271	1.68843	1.67741	1.62508	1.63887	1.66336	1.55544	1.66588	1.63054
21602	1.51752	1.64801	1.53386	1.67451	1.69162	1.69118	1.63398	1.64481	1.68231	1.57615	1.65817	1.67063
21752	1.50479	1.62857	1.53819	1.65563	1.69576	1.67854	1.60959	1.63013	1.64179	1.55471	1.65731	1.63813
21902	1.51452	1.62943	1.51934	1.68193	1.69022	1.67751	1.62311	1.64288	1.6608	1.54551	1.66135	1.65126
22052	1.51411	1.63207	1.52091	1.66034	1.68708	1.66078	1.63596	1.64708	1.65795	1.54441	1.66449	1.65143
22202	1.51594	1.62983	1.49852	1.66252	1.68815	1.66731	1.6233	1.64896	1.6511	1.54608	1.66445	1.65242
22352	1.51832	1.60489	1.513	1.66058	1.68437	1.6968	1.61436	1.62932	1.68406	1.57365	1.66544	1.63116
22502	1.50842	1.65057	1.50278	1.64817	1.70818	1.6723	1.62642	1.63843	1.67075	1.56186	1.64169	1.63018
22652.1	1.50614	1.61618	1.49871	1.66639	1.6757	1.67236	1.64332	1.64524	1.65246	1.56037	1.67024	1.64715
22802.1	1.52301	1.62315	1.49916	1.68315	1.70775	1.68433	1.61099	1.64416	1.65345	1.54767	1.66002	1.65211
22952.1	1.51933	1.60376	1.47406	1.66827	1.69227	1.66277	1.61122	1.61807	1.643	1.55013	1.65365	1.62803
23102.1	1.51626	1.61641	1.4788	1.63874	1.70206	1.67049	1.62397	1.62767	1.64434	1.54443	1.6606	1.61896
23252.1	1.50601	1.59748	1.45477	1.65298	1.70198	1.66702	1.60666	1.61731	1.6528	1.56617	1.65318	1.61469
23402.1	1.52924	1.58467	1.44666	1.65111	1.69362	1.65542	1.61038	1.61391	1.6342	1.55662	1.64124	1.61263
23552.1	1.51401	1.58983	1.45028	1.65457	1.69532	1.64382	1.59837	1.61984	1.64695	1.51975	1.63695	1.63467
23702.2	1.50728	1.60912	1.44962	1.65825	1.68595	1.67389	1.60322	1.59424	1.64089	1.5185	1.64071	1.62183
23852.2	1.49422	1.59274	1.42873	1.63377	1.67622	1.64134	1.58781	1.61091	1.6646	1.5075	1.63613	1.61991

## Sheet: FigS5K
	BODIPY C11 Emission (520/590nm)
Time [s]	NADH			NADH + MK4 (10 uM)			NADH + FSP1 + MK4 (1 uM)			NADH + FSP5 + MK4 (5 uM)			NADH + FSP10 + MK4 (10 uM)			NADH + FSP20 + MK4 (20 uM)
0	0.023481	0.021932	0.022019	0.017201	0.018931	0.018629	0.017459	0.017205	0.01726	0.016871	0.015781	0.016405	0.015737	0.014907	0.015689	0.01594	0.01463	0.018229
150.016	0.025604	0.023867	0.02284	0.01877	0.020303	0.019427	0.017778	0.017547	0.017112	0.016322	0.015976	0.016516	0.015334	0.015236	0.015945	0.016036	0.015606	0.018841
300.035	0.027928	0.02593	0.024573	0.019885	0.02186	0.021675	0.017695	0.018136	0.017973	0.016613	0.016355	0.017511	0.016573	0.015677	0.016804	0.016749	0.015886	0.019957
450.043	0.032175	0.028904	0.027028	0.02264	0.025091	0.024006	0.018694	0.018438	0.018079	0.01772	0.017379	0.018359	0.017352	0.016389	0.017761	0.017867	0.016772	0.021005
600.057	0.037265	0.033181	0.030773	0.026545	0.028108	0.02849	0.019344	0.018699	0.018909	0.018507	0.017808	0.018792	0.018171	0.017219	0.017998	0.018722	0.017945	0.022791
750.076	0.043223	0.038198	0.03476	0.029296	0.03199	0.032711	0.019932	0.019355	0.019787	0.019423	0.017889	0.019828	0.018047	0.018086	0.019041	0.020108	0.019203	0.024268
900.082	0.05009	0.043222	0.039627	0.033172	0.037039	0.038412	0.01969	0.020506	0.020073	0.019965	0.019781	0.021182	0.019749	0.019294	0.019799	0.020946	0.019647	0.025466
1050.1	0.056701	0.048735	0.045525	0.038145	0.041261	0.043558	0.019848	0.020965	0.021508	0.021403	0.020137	0.022007	0.020447	0.019445	0.021254	0.021885	0.021064	0.026376
1200.11	0.064893	0.05577	0.050917	0.041742	0.046793	0.048148	0.021507	0.021859	0.021599	0.022557	0.021107	0.023043	0.02142	0.020739	0.022166	0.023976	0.022642	0.026717
1350.13	0.073794	0.064488	0.057378	0.047356	0.05331	0.056092	0.021885	0.023014	0.022626	0.023116	0.022082	0.02348	0.022308	0.02206	0.023565	0.024852	0.023659	0.027535
1500.14	0.081907	0.069964	0.062683	0.052213	0.059194	0.06084	0.02248	0.024239	0.023297	0.024386	0.022854	0.025853	0.024035	0.022969	0.02453	0.026075	0.024729	0.028921
1650.15	0.091921	0.078579	0.070566	0.058356	0.066265	0.069642	0.023219	0.023981	0.023634	0.025398	0.023837	0.02634	0.024835	0.023833	0.024648	0.026518	0.02569	0.02935
1800.17	0.101191	0.087341	0.078232	0.063332	0.073198	0.074816	0.023878	0.024881	0.025229	0.025916	0.024588	0.027064	0.026251	0.024597	0.025948	0.027355	0.026664	0.030117
1950.17	0.109632	0.097625	0.084268	0.071085	0.080656	0.083028	0.025536	0.025871	0.025436	0.02752	0.026573	0.028394	0.026614	0.026065	0.027026	0.02823	0.026372	0.031374
2100.18	0.120994	0.10465	0.093228	0.07668	0.088885	0.091597	0.025534	0.027284	0.026038	0.028616	0.027088	0.029376	0.027754	0.0267	0.028176	0.029697	0.027157	0.031274
2250.2	0.132057	0.114993	0.099996	0.084023	0.095277	0.100124	0.027111	0.027982	0.027563	0.029799	0.027764	0.031051	0.029151	0.02724	0.029052	0.030323	0.028489	0.031914
2400.21	0.142609	0.124868	0.109575	0.089942	0.103395	0.109117	0.027173	0.028858	0.028401	0.029963	0.028305	0.031979	0.030098	0.028324	0.029272	0.030883	0.02882	0.033665
2550.22	0.15427	0.134689	0.117816	0.096061	0.112191	0.114956	0.028637	0.029354	0.028943	0.031453	0.029623	0.033226	0.030354	0.028946	0.030323	0.030996	0.029905	0.033035
2700.24	0.167368	0.144275	0.126405	0.103959	0.120062	0.125125	0.028695	0.030416	0.029636	0.032485	0.030969	0.03428	0.031621	0.029648	0.031898	0.032232	0.030409	0.034044
2850.26	0.180439	0.155442	0.135675	0.109867	0.129098	0.133797	0.029732	0.031912	0.030355	0.033209	0.031659	0.034985	0.032622	0.030211	0.032671	0.032547	0.030749	0.033875
3000.27	0.192589	0.165658	0.146173	0.119884	0.137611	0.141927	0.030148	0.032238	0.031566	0.034062	0.032588	0.036049	0.032752	0.03101	0.033769	0.03342	0.031936	0.035149
3150.28	0.204201	0.177906	0.155693	0.127016	0.145623	0.151922	0.031154	0.03255	0.032274	0.035528	0.032954	0.03682	0.033815	0.03197	0.034414	0.034052	0.031396	0.035147
3300.29	0.220339	0.189528	0.165087	0.135397	0.153833	0.164033	0.032823	0.034283	0.033239	0.036469	0.033399	0.038885	0.03438	0.033036	0.034635	0.034688	0.032812	0.035668
3450.3	0.23612	0.200914	0.17458	0.14152	0.166498	0.172855	0.033249	0.035609	0.034423	0.036459	0.034292	0.038501	0.035595	0.033789	0.036471	0.036144	0.032298	0.036211
3600.32	0.252107	0.213294	0.185543	0.148938	0.176721	0.181726	0.034371	0.036509	0.035592	0.038529	0.034792	0.04021	0.035542	0.034384	0.03601	0.034971	0.033692	0.037012
3750.34	0.264997	0.225577	0.19524	0.160167	0.184991	0.192265	0.03506	0.036802	0.035533	0.038896	0.036972	0.040629	0.03667	0.035065	0.03649	0.036497	0.034203	0.036841
3900.35	0.279021	0.239147	0.209793	0.166777	0.196997	0.205599	0.03565	0.037451	0.037144	0.039628	0.037055	0.041532	0.037332	0.036002	0.037128	0.036063	0.034329	0.036455
4050.36	0.29602	0.254957	0.22001	0.17375	0.207859	0.215834	0.036486	0.038583	0.038349	0.040609	0.037938	0.04271	0.037776	0.036658	0.037898	0.03679	0.034299	0.037933
4200.38	0.309483	0.267858	0.230142	0.186488	0.217399	0.230577	0.037955	0.038879	0.038907	0.041566	0.038678	0.044001	0.038064	0.036943	0.038795	0.037503	0.035654	0.038359
4350.39	0.333253	0.280122	0.241816	0.193398	0.227871	0.240834	0.038344	0.040854	0.0385	0.041696	0.039646	0.044525	0.038858	0.036928	0.039714	0.038361	0.035719	0.036607
4500.39	0.34459	0.296363	0.254864	0.205338	0.243204	0.255488	0.039796	0.041543	0.041203	0.042736	0.040261	0.045291	0.03917	0.037894	0.039912	0.038512	0.035777	0.039178
4650.41	0.364894	0.312462	0.266088	0.213546	0.253175	0.266394	0.040122	0.04121	0.041991	0.044329	0.041105	0.046241	0.038753	0.038742	0.039984	0.038493	0.036931	0.039095
4800.42	0.386695	0.327736	0.283359	0.224804	0.26778	0.277245	0.040586	0.043197	0.042586	0.044466	0.041856	0.047302	0.041049	0.039031	0.040126	0.038711	0.037426	0.039299
4950.44	0.403935	0.344174	0.29491	0.235488	0.276389	0.290594	0.041671	0.044263	0.043516	0.045565	0.041407	0.047773	0.040829	0.039212	0.04218	0.040528	0.038904	0.038985
5100.45	0.42228	0.363976	0.310372	0.244449	0.29174	0.306554	0.042344	0.04472	0.044434	0.045374	0.042624	0.047917	0.041455	0.039304	0.041016	0.042167	0.040716	0.039861
5250.46	0.439472	0.374684	0.325027	0.254776	0.307194	0.321701	0.043456	0.045857	0.045425	0.0466	0.043494	0.049799	0.041961	0.040171	0.042091	0.047347	0.04492	0.039811
5400.48	0.461208	0.394964	0.338011	0.266314	0.316987	0.334418	0.044946	0.047077	0.046345	0.046919	0.044143	0.049423	0.04217	0.039671	0.042687	0.053702	0.050966	0.041061
5550.51	0.483376	0.412685	0.352696	0.27954	0.332512	0.349659	0.045157	0.048081	0.048105	0.047663	0.045135	0.050588	0.042552	0.040497	0.0442	0.061908	0.05898	0.041518
5700.51	0.498246	0.428125	0.367912	0.288099	0.349835	0.364921	0.045971	0.048508	0.048108	0.047569	0.04485	0.049906	0.044264	0.041537	0.047983	0.070206	0.068351	0.042829
5850.52	0.525218	0.449153	0.382104	0.301118	0.358577	0.376209	0.047196	0.049257	0.04931	0.049332	0.04671	0.051762	0.049781	0.041781	0.053405	0.079937	0.07517	0.046191
6000.53	0.540864	0.461858	0.398484	0.313238	0.376925	0.39555	0.047829	0.050574	0.050808	0.049204	0.046448	0.053005	0.056288	0.043782	0.061076	0.092836	0.087046	0.053843
6150.55	0.56302	0.486017	0.415146	0.32374	0.391274	0.407044	0.048587	0.051363	0.051775	0.049439	0.046766	0.05286	0.064632	0.047489	0.071027	0.103529	0.098125	0.063799
6300.55	0.582903	0.501825	0.427585	0.334793	0.405815	0.424758	0.049785	0.052046	0.053337	0.050828	0.047323	0.05475	0.07325	0.053564	0.080789	0.116578	0.110401	0.076401
6450.56	0.599797	0.521356	0.446824	0.349682	0.4207	0.440836	0.050745	0.053639	0.053724	0.051022	0.048545	0.054618	0.083152	0.061224	0.092381	0.130225	0.123893	0.090847
6600.57	0.625084	0.546188	0.463289	0.3649	0.436542	0.455858	0.051153	0.054813	0.054763	0.051915	0.048396	0.056542	0.09338	0.069526	0.104155	0.145211	0.136975	0.107235
6750.59	0.647426	0.563029	0.478736	0.374671	0.451398	0.472268	0.052637	0.054958	0.055271	0.052216	0.048858	0.056677	0.103767	0.0777	0.115342	0.158966	0.149738	0.123583
6900.6	0.669413	0.576678	0.494122	0.388233	0.462272	0.485223	0.05364	0.056629	0.056409	0.057403	0.050257	0.058069	0.117913	0.088109	0.130473	0.177498	0.166518	0.141594
7050.61	0.69776	0.595548	0.509792	0.401371	0.476295	0.504889	0.0546	0.057544	0.057418	0.06507	0.052253	0.064071	0.129807	0.097607	0.145232	0.190698	0.184855	0.160793
7200.63	0.715104	0.617251	0.53118	0.411287	0.496417	0.524261	0.055348	0.058179	0.060087	0.074633	0.058368	0.073032	0.14144	0.108398	0.160264	0.211681	0.200721	0.182694
7350.64	0.732399	0.63299	0.546907	0.430269	0.51187	0.539509	0.055797	0.059376	0.06002	0.083116	0.067117	0.08159	0.15718	0.120588	0.174737	0.225665	0.218209	0.203402
7500.65	0.758237	0.653567	0.563065	0.441215	0.525585	0.553353	0.057575	0.060411	0.061296	0.093648	0.074008	0.092448	0.171056	0.133496	0.192929	0.24392	0.234638	0.225462
7650.66	0.775718	0.6785	0.579287	0.453102	0.546005	0.579165	0.057439	0.060673	0.061849	0.104904	0.084406	0.10347	0.186124	0.146156	0.210008	0.26377	0.255317	0.252528
7800.68	0.800148	0.693225	0.599125	0.466999	0.562896	0.589414	0.058457	0.06213	0.061806	0.116908	0.09293	0.116617	0.200189	0.159483	0.228121	0.287161	0.272123	0.277668
7950.69	0.827607	0.714202	0.618522	0.478817	0.578804	0.602441	0.059917	0.062576	0.064707	0.12944	0.105616	0.129525	0.218228	0.174042	0.246634	0.306436	0.290384	0.303478
8100.71	0.835596	0.740112	0.634243	0.495702	0.591567	0.629981	0.059647	0.065644	0.065371	0.142216	0.11724	0.144416	0.234056	0.189473	0.267847	0.329388	0.313259	0.330546
8250.74	0.862823	0.754167	0.652883	0.512748	0.619515	0.640779	0.061467	0.065248	0.067656	0.156281	0.130553	0.158796	0.252983	0.202585	0.283804	0.352648	0.335929	0.364488
8400.75	0.886567	0.776569	0.663886	0.526926	0.637249	0.66114	0.061904	0.066208	0.068007	0.169362	0.142457	0.176264	0.271979	0.221223	0.308374	0.372151	0.359187	0.392247
8550.77	0.900126	0.795324	0.689125	0.541448	0.649915	0.682443	0.063278	0.06715	0.069462	0.187432	0.155005	0.192384	0.292474	0.236764	0.331762	0.401896	0.384478	0.425332
8700.79	0.928771	0.815884	0.702577	0.555201	0.658168	0.692491	0.065103	0.067921	0.069941	0.205277	0.172834	0.211776	0.310232	0.255657	0.355235	0.422479	0.406958	0.452417
8850.8	0.948599	0.838326	0.724592	0.566506	0.685265	0.711848	0.065326	0.069207	0.071203	0.221673	0.185952	0.23101	0.329958	0.274883	0.378168	0.448891	0.433174	0.489649
9000.81	0.961868	0.851964	0.73891	0.584556	0.70107	0.73479	0.065638	0.071504	0.072539	0.237938	0.202979	0.246597	0.354492	0.294327	0.401075	0.473565	0.462364	0.52362
9150.82	0.996199	0.875617	0.762217	0.598117	0.708326	0.752267	0.06808	0.071153	0.073765	0.258353	0.219705	0.272553	0.372085	0.310022	0.427269	0.502295	0.483917	0.552328
9300.83	1.01003	0.897748	0.78023	0.611425	0.726061	0.766162	0.069023	0.072438	0.074445	0.277774	0.236391	0.28961	0.401195	0.32852	0.453157	0.525821	0.508931	0.594158
9450.84	1.02282	0.912737	0.797574	0.626819	0.751533	0.785844	0.069664	0.073585	0.076004	0.29306	0.254303	0.312863	0.420374	0.351511	0.4782	0.55561	0.536772	0.620934
9600.85	1.04707	0.92874	0.815361	0.642134	0.7642	0.799011	0.070428	0.075159	0.076857	0.31835	0.273347	0.330879	0.444196	0.375655	0.506575	0.585412	0.565632	0.656943
9750.87	1.07444	0.960443	0.834172	0.657076	0.781682	0.81981	0.070124	0.076215	0.078972	0.335399	0.294419	0.35637	0.468353	0.39605	0.528762	0.60954	0.591498	0.701843
9900.89	1.0841	0.973289	0.849934	0.673641	0.797085	0.833066	0.072878	0.07592	0.079599	0.360964	0.311779	0.38155	0.493604	0.417551	0.559769	0.633039	0.619488	0.72914
10050.9	1.09859	0.987301	0.869147	0.678205	0.819562	0.849683	0.072611	0.076708	0.080908	0.377541	0.336364	0.408311	0.514562	0.438763	0.589489	0.669701	0.647003	0.770522
10200.9	1.12257	1.00521	0.8878	0.699278	0.830796	0.863509	0.07383	0.078479	0.081717	0.406844	0.355294	0.431219	0.541934	0.462493	0.608758	0.693928	0.670272	0.800048
10350.9	1.15502	1.02301	0.90661	0.717312	0.846249	0.883657	0.07417	0.079843	0.08351	0.425658	0.374641	0.455107	0.569953	0.485296	0.640397	0.72466	0.698904	0.83599
10500.9	1.14779	1.0346	0.919418	0.737418	0.862386	0.906649	0.075773	0.081265	0.083828	0.451217	0.400177	0.484572	0.594227	0.506487	0.665367	0.749141	0.731449	0.866162
10651	1.16314	1.04942	0.932919	0.750375	0.884354	0.920553	0.077708	0.081912	0.084503	0.478178	0.421162	0.514387	0.616257	0.531767	0.702185	0.776169	0.764401	0.90077
10801	1.18472	1.06561	0.944398	0.75255	0.893292	0.930461	0.078996	0.082757	0.086598	0.498792	0.445982	0.541952	0.639317	0.551391	0.73137	0.805317	0.779466	0.93209
10951	1.19606	1.09179	0.972487	0.762657	0.911291	0.947477	0.079939	0.083753	0.088555	0.522757	0.47054	0.564793	0.666633	0.579385	0.75779	0.82954	0.814525	0.953039
11101	1.21358	1.11214	0.98145	0.783073	0.930683	0.961061	0.080991	0.083894	0.089803	0.550653	0.492856	0.59592	0.703366	0.599954	0.782694	0.859586	0.83524	0.991921
11251	1.22315	1.11702	0.997137	0.810573	0.942178	0.983315	0.082957	0.086207	0.090635	0.576526	0.518534	0.624387	0.718742	0.632237	0.812004	0.880759	0.857953	1.02251
11401	1.25248	1.12682	1.01633	0.81338	0.960322	0.993214	0.082535	0.086193	0.092614	0.606322	0.548766	0.654374	0.745342	0.656379	0.830798	0.895541	0.882266	1.05642
11551.1	1.2618	1.15307	1.0388	0.828049	0.973651	1.01273	0.084364	0.08867	0.093887	0.628545	0.566304	0.680736	0.773981	0.679605	0.855785	0.927645	0.910047	1.0848
11701.1	1.27469	1.15536	1.05849	0.839904	0.998116	1.03516	0.084565	0.090421	0.096257	0.652048	0.595546	0.716276	0.799534	0.705001	0.897828	0.953238	0.93771	1.11081
11851.1	1.2863	1.16058	1.06043	0.849621	1.00492	1.03782	0.086591	0.091103	0.105199	0.683436	0.619979	0.739081	0.819276	0.722698	0.911893	0.980802	0.962367	1.1205
12001.1	1.28928	1.18934	1.07317	0.881802	1.01934	1.0475	0.087471	0.092711	0.115983	0.70453	0.649725	0.769636	0.855209	0.755298	0.934287	0.997281	0.984064	1.15074
12151.1	1.29702	1.19095	1.09292	0.883184	1.02856	1.06026	0.089834	0.093983	0.126851	0.730747	0.677114	0.799168	0.874962	0.779516	0.951935	1.01636	1.0066	1.16929
12301.1	1.3203	1.21038	1.10725	0.895031	1.04881	1.07184	0.090716	0.09298	0.141118	0.764383	0.695662	0.828585	0.892635	0.793906	0.988061	1.03956	1.04195	1.19088
12451.1	1.33233	1.23368	1.11225	0.913446	1.05329	1.09638	0.092248	0.097234	0.157519	0.784049	0.721064	0.847263	0.917687	0.825516	1.00704	1.06825	1.04883	1.20709
12601.2	1.34257	1.2483	1.13856	0.928046	1.07237	1.10021	0.095729	0.104269	0.174325	0.820065	0.749543	0.878817	0.939599	0.855077	1.03254	1.09506	1.07421	1.22646
12751.2	1.3578	1.25832	1.14897	0.931532	1.08495	1.11191	0.104926	0.113744	0.189612	0.843089	0.779289	0.904839	0.961189	0.873989	1.05568	1.11362	1.09725	1.24952
12901.2	1.35982	1.26904	1.16547	0.946446	1.10673	1.14053	0.114614	0.127162	0.210457	0.862621	0.804365	0.93227	0.983464	0.894996	1.06929	1.12338	1.10717	1.26939
13051.2	1.36895	1.27554	1.17132	0.961977	1.11366	1.14508	0.12683	0.139494	0.23036	0.899118	0.819533	0.955659	1.01382	0.918056	1.10324	1.14499	1.13404	1.27145
13201.2	1.37609	1.30028	1.18229	0.969765	1.13004	1.15107	0.137775	0.151622	0.246606	0.907724	0.854276	0.97378	1.02586	0.944225	1.11351	1.16118	1.13517	1.29922
13351.2	1.37583	1.28766	1.20139	0.986396	1.12781	1.16109	0.15341	0.165142	0.268998	0.939872	0.880192	1.00461	1.05612	0.957665	1.12759	1.18702	1.18244	1.28924
13501.2	1.40021	1.31134	1.20602	1.0057	1.13964	1.18181	0.165469	0.18462	0.293871	0.954437	0.895646	1.02173	1.07795	0.976236	1.15092	1.20606	1.17582	1.31856
13651.2	1.41532	1.3034	1.22417	1.01264	1.16468	1.19103	0.180433	0.198142	0.314946	0.967515	0.914734	1.04906	1.09762	1.00658	1.16452	1.21962	1.20717	1.33797
13801.3	1.41321	1.33124	1.22867	1.0147	1.17715	1.20478	0.200375	0.218439	0.337315	1.00021	0.952651	1.06048	1.11512	1.02426	1.19889	1.2355	1.21555	1.35116
13951.3	1.40164	1.32578	1.23111	1.03906	1.17376	1.20858	0.216282	0.233895	0.363608	1.03835	0.964831	1.10029	1.12881	1.04906	1.20468	1.23937	1.23453	1.36605
14101.3	1.43114	1.34381	1.25295	1.03781	1.19747	1.20985	0.231418	0.256888	0.38684	1.05176	1.00218	1.11265	1.1332	1.07158	1.21399	1.26643	1.24069	1.36394
14251.3	1.42213	1.33941	1.25842	1.04831	1.19576	1.22405	0.252089	0.274364	0.412857	1.06893	1.00913	1.12583	1.16531	1.08355	1.23658	1.27462	1.26631	1.37293
14401.3	1.4228	1.36554	1.26553	1.06351	1.20466	1.23523	0.273416	0.29344	0.440562	1.08798	1.0351	1.15833	1.17048	1.09275	1.24106	1.2903	1.27149	1.36914
14551.4	1.42829	1.35694	1.28182	1.06761	1.21611	1.25483	0.292885	0.313612	0.465373	1.11031	1.05429	1.15485	1.19396	1.11553	1.25391	1.29138	1.28423	1.39808
14701.4	1.44163	1.3673	1.28904	1.08541	1.23841	1.25939	0.314742	0.340542	0.493616	1.12236	1.08225	1.20442	1.21398	1.13391	1.27197	1.30436	1.30274	1.40326
14851.4	1.45461	1.36656	1.30414	1.09278	1.23732	1.26418	0.336186	0.362256	0.523177	1.14232	1.09438	1.20892	1.23466	1.14427	1.29563	1.29858	1.29372	1.40021
15001.4	1.46098	1.37666	1.30466	1.09445	1.2481	1.26302	0.355649	0.387474	0.550869	1.1419	1.11878	1.21606	1.239	1.1623	1.2939	1.33988	1.31292	1.39562
15151.4	1.45088	1.39612	1.31162	1.11301	1.26358	1.29336	0.380779	0.414075	0.576473	1.18063	1.13219	1.23591	1.2453	1.18975	1.30076	1.33253	1.33035	1.39425
15301.4	1.4533	1.39273	1.32245	1.13532	1.27683	1.29623	0.398863	0.434946	0.602441	1.19058	1.15922	1.2414	1.27717	1.19971	1.30644	1.33969	1.34398	1.42668
15451.4	1.46993	1.41058	1.32162	1.12459	1.27302	1.29241	0.426619	0.461238	0.633079	1.20136	1.17313	1.25408	1.26685	1.1969	1.33003	1.35944	1.36562	1.39811
15601.4	1.48568	1.40678	1.33409	1.13293	1.27602	1.29629	0.451995	0.491314	0.655115	1.22438	1.18243	1.27446	1.29103	1.22131	1.32995	1.36332	1.35632	1.42603
15751.4	1.47988	1.40768	1.35731	1.14494	1.2906	1.31653	0.473461	0.514007	0.688308	1.22455	1.19472	1.28041	1.28804	1.23979	1.34357	1.38189	1.36221	1.43113
15901.5	1.46767	1.42618	1.34781	1.14719	1.2926	1.3173	0.498214	0.543882	0.719103	1.23497	1.21931	1.29815	1.30916	1.2368	1.36138	1.38098	1.36775	1.4186
16051.5	1.47594	1.40222	1.35462	1.15946	1.30538	1.30737	0.521178	0.567829	0.737553	1.24785	1.23911	1.32054	1.31732	1.25719	1.36024	1.37945	1.37771	1.43059
16201.5	1.47873	1.44673	1.36701	1.1675	1.31333	1.3242	0.54703	0.597636	0.75871	1.27356	1.24122	1.3208	1.32045	1.2568	1.35303	1.3889	1.38394	1.41509
16351.5	1.47724	1.41005	1.36563	1.17312	1.31551	1.32571	0.578078	0.628141	0.795638	1.28316	1.26348	1.33039	1.34477	1.28484	1.37572	1.38535	1.38096	1.41936
16501.5	1.47364	1.41695	1.36131	1.17865	1.33465	1.31561	0.597118	0.6471	0.81954	1.27922	1.26658	1.33999	1.32912	1.28513	1.38296	1.388	1.39118	1.41542
16651.5	1.48658	1.43647	1.37369	1.19552	1.33181	1.34851	0.622128	0.675367	0.851859	1.27805	1.28714	1.35109	1.34916	1.30152	1.37803	1.3927	1.39612	1.39378
16801.5	1.46554	1.42778	1.37788	1.19469	1.31692	1.33585	0.648981	0.698816	0.875573	1.29945	1.30658	1.35566	1.32858	1.30698	1.41447	1.43548	1.41057	1.3868
16951.5	1.46064	1.4342	1.3886	1.1984	1.34118	1.36774	0.676774	0.7345	0.900746	1.30579	1.29637	1.36158	1.37617	1.32695	1.39259	1.39837	1.42004	1.41897
17101.6	1.48538	1.45083	1.39423	1.21001	1.34244	1.33375	0.701135	0.750293	0.925215	1.3108	1.30927	1.37429	1.36981	1.32924	1.39863	1.40702	1.40836	1.38968
17251.6	1.46665	1.43022	1.38851	1.21451	1.35741	1.36062	0.72407	0.780505	0.942183	1.31231	1.31888	1.37203	1.37894	1.32562	1.41218	1.4214	1.40781	1.39617
17401.6	1.49159	1.44678	1.41654	1.21498	1.36247	1.3416	0.757182	0.802458	0.959902	1.32578	1.34052	1.38785	1.36961	1.34341	1.40254	1.43238	1.4251	1.38137
17551.6	1.47966	1.44138	1.40042	1.2182	1.36094	1.36384	0.775731	0.829344	0.982577	1.3497	1.34331	1.38601	1.38609	1.34988	1.42269	1.40766	1.43613	1.3939
17701.6	1.49216	1.43087	1.40874	1.21914	1.35262	1.37288	0.797787	0.857737	1.00337	1.34445	1.36008	1.39863	1.37761	1.35397	1.42775	1.42716	1.42432	1.39732
17851.6	1.47844	1.44331	1.39456	1.22182	1.3699	1.37033	0.825549	0.886002	1.03545	1.35063	1.35147	1.40623	1.39202	1.36547	1.43241	1.41786	1.41826	1.40056
18001.6	1.49177	1.44909	1.40376	1.24408	1.36425	1.36407	0.84684	0.909456	1.05187	1.34691	1.36805	1.40088	1.40821	1.37189	1.42198	1.41908	1.42723	1.37787
18151.7	1.48074	1.44082	1.40539	1.24348	1.36538	1.38101	0.873808	0.934066	1.07272	1.36766	1.38246	1.41399	1.405	1.35994	1.42059	1.44906	1.42888	1.37475
18301.7	1.47586	1.43734	1.40299	1.25046	1.36536	1.38157	0.893	0.967207	1.09269	1.35929	1.38341	1.40706	1.4059	1.3614	1.42585	1.42049	1.42741	1.37707
18451.7	1.47802	1.44503	1.41673	1.24891	1.37946	1.38628	0.903753	0.982637	1.09188	1.37535	1.424	1.41834	1.39877	1.37198	1.4317	1.441	1.43343	1.36741
18601.7	1.47334	1.44155	1.42361	1.25288	1.3643	1.37156	0.934018	1.00315	1.10818	1.37365	1.39896	1.43287	1.39742	1.40107	1.43568	1.44096	1.43356	1.35194
18751.7	1.46633	1.44632	1.4138	1.26224	1.36787	1.37666	0.950033	1.01882	1.12257	1.37212	1.40929	1.41731	1.41271	1.38791	1.4369	1.40308	1.41798	1.37629
18901.7	1.48361	1.43779	1.40748	1.25804	1.39994	1.37646	0.97101	1.0378	1.13154	1.38157	1.41076	1.42005	1.40581	1.3991	1.43811	1.43223	1.43427	1.31927
19051.8	1.46245	1.44395	1.4111	1.26158	1.38731	1.3954	1.00015	1.07104	1.14277	1.37547	1.41866	1.41135	1.40984	1.39117	1.45625	1.42837	1.42779	1.3418
19201.8	1.468	1.46087	1.39921	1.26092	1.39699	1.38386	1.00454	1.08212	1.15345	1.38638	1.41898	1.40879	1.40199	1.4147	1.44075	1.42394	1.41643	1.35408
19351.8	1.46565	1.45369	1.41532	1.2611	1.38848	1.41511	1.02948	1.10011	1.16708	1.37076	1.43028	1.40892	1.40263	1.38753	1.42755	1.41745	1.44917	1.33282
19501.8	1.46678	1.44745	1.42049	1.26349	1.3963	1.37546	1.04677	1.13287	1.19951	1.38361	1.41966	1.42159	1.4224	1.39959	1.42422	1.41572	1.41847	1.33541
19651.8	1.48403	1.45278	1.41633	1.26664	1.38821	1.38708	1.05708	1.14283	1.18552	1.40378	1.44437	1.41301	1.41154	1.40334	1.43785	1.44204	1.43338	1.32709
19801.8	1.44462	1.43361	1.43804	1.26378	1.3966	1.37785	1.07228	1.15396	1.20081	1.39776	1.4298	1.42981	1.40973	1.41293	1.43582	1.39848	1.43353	1.31842
19951.8	1.45457	1.4388	1.42754	1.26739	1.39518	1.38658	1.08176	1.17855	1.20679	1.39181	1.4533	1.43594	1.41989	1.41925	1.45512	1.42023	1.42325	1.3193
20101.9	1.467	1.4504	1.42877	1.27238	1.40038	1.40749	1.09409	1.19071	1.20438	1.40511	1.41694	1.40664	1.42123	1.42431	1.43554	1.43202	1.43601	1.33903
20251.9	1.45689	1.43306	1.42324	1.28192	1.40218	1.38477	1.12094	1.19707	1.23547	1.40928	1.44361	1.43169	1.41637	1.42582	1.42085	1.41174	1.42771	1.28946
20401.9	1.4296	1.43211	1.4166	1.27817	1.39038	1.369	1.12444	1.21468	1.2328	1.36512	1.43467	1.42619	1.42009	1.41352	1.42907	1.41381	1.42122	1.30882
20551.9	1.4505	1.43715	1.42822	1.26606	1.38806	1.37794	1.12998	1.22274	1.24859	1.38861	1.45049	1.40715	1.40402	1.42265	1.43162	1.41907	1.42466	1.28821
20701.9	1.45342	1.45229	1.42332	1.27833	1.39776	1.37669	1.1453	1.23301	1.23656	1.3918	1.43338	1.42856	1.41949	1.4042	1.41471	1.40345	1.42821	1.28268
20852	1.44745	1.43278	1.41927	1.28675	1.39883	1.37522	1.15614	1.25071	1.25067	1.392	1.45026	1.42497	1.40177	1.4146	1.44067	1.41725	1.41227	1.30533
21002	1.45285	1.4188	1.41376	1.26819	1.41508	1.36766	1.16302	1.27227	1.24575	1.38033	1.44677	1.4115	1.41653	1.40684	1.42426	1.41499	1.44355	1.28221
21152	1.41589	1.43253	1.40145	1.26092	1.40759	1.36999	1.16087	1.26899	1.25498	1.39176	1.43542	1.41089	1.4032	1.40388	1.42142	1.4056	1.42778	1.29261
21302	1.41936	1.43291	1.412	1.27763	1.40317	1.36453	1.17848	1.27873	1.25694	1.39696	1.44882	1.42018	1.41302	1.41853	1.42213	1.39642	1.42363	1.26139
21452	1.41932	1.4284	1.40822	1.27068	1.40767	1.36213	1.18377	1.30054	1.24849	1.37214	1.45094	1.41569	1.38487	1.39799	1.43008	1.40793	1.41474	1.27579
21602	1.43174	1.41613	1.4106	1.26147	1.40234	1.36682	1.20532	1.29195	1.25354	1.3783	1.43441	1.38478	1.38871	1.4141	1.42762	1.39363	1.39825	1.26518
21752	1.40541	1.41071	1.39665	1.27059	1.40843	1.36141	1.19098	1.29367	1.26851	1.36244	1.43747	1.40297	1.38854	1.43028	1.41652	1.39547	1.41682	1.24167
21902	1.40951	1.41138	1.42022	1.26398	1.41209	1.36836	1.20505	1.31103	1.24927	1.35733	1.43535	1.40818	1.40509	1.41224	1.41186	1.38888	1.42541	1.23968
22052.1	1.39163	1.41602	1.40903	1.26526	1.40167	1.3402	1.20787	1.32594	1.26873	1.38614	1.44894	1.39757	1.38642	1.41406	1.39647	1.38362	1.39849	1.23698
22202.1	1.37989	1.38258	1.39044	1.25822	1.42569	1.33628	1.21119	1.32675	1.26482	1.36939	1.44974	1.40995	1.40131	1.41965	1.3983	1.40263	1.39487	1.23757
22352.1	1.38942	1.37545	1.39449	1.26161	1.3915	1.3453	1.21254	1.32154	1.25686	1.37657	1.44996	1.38563	1.38696	1.41342	1.40511	1.39114	1.38077	1.23391
22502.1	1.38366	1.40238	1.41264	1.25528	1.39565	1.35177	1.23233	1.33414	1.26048	1.36559	1.46609	1.38629	1.38558	1.40686	1.41335	1.37418	1.4099	1.23675
22652.1	1.3704	1.38366	1.41097	1.25618	1.39462	1.3319	1.22661	1.32317	1.25171	1.3605	1.44292	1.38738	1.3734	1.42395	1.39723	1.37036	1.39245	1.20259
22802.1	1.35846	1.38449	1.38427	1.23935	1.41606	1.33254	1.23596	1.34122	1.25201	1.3592	1.45623	1.37256	1.38134	1.40854	1.40195	1.38457	1.39254	1.22176
22952.1	1.3393	1.38422	1.38028	1.24038	1.37647	1.31269	1.23361	1.34802	1.26927	1.3576	1.44791	1.36862	1.39831	1.39936	1.39002	1.37308	1.39811	1.20321
23102.2	1.35604	1.37572	1.38914	1.25031	1.38193	1.33905	1.23467	1.35467	1.24882	1.3522	1.46713	1.36846	1.37435	1.41718	1.39111	1.36678	1.37777	1.21972
23252.2	1.3399	1.36782	1.39369	1.23997	1.36248	1.32535	1.24849	1.3639	1.25811	1.33595	1.4373	1.36517	1.38155	1.4079	1.37953	1.33063	1.36059	1.19903
23402.2	1.34108	1.37776	1.38297	1.23017	1.37067	1.31617	1.23429	1.37146	1.25484	1.32992	1.42265	1.34733	1.37498	1.39353	1.38856	1.36284	1.36478	1.1784
23552.2	1.34045	1.36125	1.36864	1.22713	1.38729	1.31327	1.2453	1.36037	1.24222	1.34627	1.42464	1.34183	1.37126	1.40844	1.38828	1.34366	1.35852	1.15806
23702.2	1.30346	1.34394	1.36977	1.2305	1.3818	1.30937	1.22034	1.36012	1.23966	1.34194	1.44714	1.33722	1.35961	1.39786	1.37845	1.34955	1.34723	1.15013
23852.2	1.32214	1.34769	1.35938	1.22823	1.3708	1.28415	1.22714	1.36109	1.24582	1.32037	1.43386	1.31978	1.35894	1.39422	1.35637	1.36179	1.36386	1.18166
