# Supplementary material for: FSP1-mediated lipid droplet quality control prevents neutral lipid peroxidation and ferroptosis
Source: Nat Cell Biol. 2025 Oct 29;27(11):1902–13. doi: 10.1038/s41556-025-01790-y (PMC12611765; doi:10.1038/s41556-025-01790-y)
Supplement: Supplementary file 16 — Source data for each presented plot. [file 41556_2025_1790_MOESM16_ESM.xlsx]

## Sheet: FigS6
TG 18:1_18:1_18:1	time [s]	NADH			FSP1+NADH			FSP1+CoQ10+NADH
	0	983000000	840000000	870000000	876000000	976000000	878000000	893000000	903000000	813000000
	5000	882000000	880000000	893000000	1050000000	868000000	910000000	907000000	957000000	888000000
	10000	919000000	901000000	832000000	825000000	788000000	789000000	830824320	900000000	886000000
	17500	817000000	965000000	782000000	901000000	863000000	927000000	951000000	876000000	787000000
	22500	960000000	1000000000	915000000	773000000	1030000000	868000000	917000000	937000000	871000000
TG 18:1_18:1_18:1 <OOH>	time [s]	NADH			FSP1+NADH			FSP1+CoQ10+NADH
	0	4117	21928	40096	39505	12658	4831	0	5727	28524
	5000	435443	298029	235871	57778	69297	110749	59641	80450	51332
	10000	549248	575509	556995	234499	158860	197259	131019	80393	110095
	17500	720093	781425	710525	535851	660323	718392	518999	503762	639557
	22500	628599	885987	718346	727282	750051	662998	725401	612206	805372
TG 18:1_18:1_18:1 <OH>	time [s]	NADH			FSP1+NADH			FSP1+CoQ10+NADH
	0	457712	499777	913239	1040982	556673	782228	343152	549786	468326
	5000	1608618	2675300	1661046	525372	527434	1053948	694836	608493	978881
	10000	2377053	3507880	4812129	953654	1887932	1188292	657010	653591	1025368
	17500	4375239	6745465	3952521	1977268	2746505	5234751	2243100	3853394	4041886
	22500	8426237	6060162	5517923	6322012	7304843	7494261	3386547	5742367	5413085
TG 18:1_18:1_18:1 <oxo>	time [s]	NADH			FSP1+NADH			FSP1+CoQ10+NADH
	0	91032	69985	208293	240026	105307	265651	84743	92002	150722
	5000	1690910	1122944	1175437	215951	179291	508270	606264	383029	581826
	10000	4995064	5122526	6071325	658935	794169	571120	657188	865627	997435
	17500	12742218	19436468	10873640	2039292	5111907	16609369	5539222	13436968	13474978
	22500	34639740	24347040	19465926	15612008	23235106	12848747	11576849	11882507	20516746
TG 18:1_18:1_9:0 <oxo>	time [s]	NADH			FSP1+NADH			FSP1+CoQ10+NADH
	0	1696049	1756616	1665632	1769239	1584247	2194436	1576608	1273873	1845666
	5000	1770553	1197308	1534556	1910717	1559431	1971905	2088160	1217330	1488867
	10000	2272622	1925310	1621814	2505964	1648257	1921716	2169162	2037199	1823646
	17500	1593419	1473701	1496891	1979446	2009376	1747593	1570566	1537957	1731819
	22500	1819537	1296774	1575657	1517307	1309619	968632	1063974	1306347	1300233
PC 16:0_18:2	time [s]	NADH			FSP1+NADH			FSP1+CoQ10+NADH
	0	55710176	70958192	68917544	66790140	58908356	57653036	60857852	62580080	65529268
	5000	64855308	65343968	66929484	60319548	59847088	79070544	60879864	64055296	60953728
	10000	71655384	59112576	50466760	72590920	63438356	71207672	65944500	57942808	66474368
	17500	51960472	49355564	54339576	57752060	66307408	53022276	53947100	50253248	55164984
	22500	47951452	51830524	47686840	48664004	52350292	50157748	48342920	50896884	66238676
PC 16:0_18:2 <OOH>	time [s]	NADH			FSP1+NADH			FSP1+CoQ10+NADH
	0	2561481	3212644	3445644	2902914	2708972	2787921	2686273	2862809	2885842
	5000	5894245	5649821	4516112	3195236	3415426	3486420	2918914	3218977	3004857
	10000	9079992	8461214	8416408	4596789	4365349	4923678	4102110	3391372	4049664
	17500	11992366	11007913	12861936	5933115	7951006	10858140	7654700	8574608	10311344
	22500	14725905	15091524	14212486	13676035	13121338	14367533	10415967	12586087	15982018
PC 18:0_18:2	time [s]	NADH			FSP1+NADH			FSP1+CoQ10+NADH
	0	34394936	36866224	35981304	37497744	35365748	40407236	40583812	43162404	34690928
	5000	39021976	35898360	36004560	42654060	39017504	40904940	40067052	38516932	37870660
	10000	35771572	33572504	35838476	39289256	35988984	37144072	36639828	42124196	39870504
	17500	32325904	33095090	29943738	34832136	33635912	30119550	35318548	33754872	32507838
	22500	32304788	28918470	32896466	27715230	36345032	30296240	31283806	37961744	38113736
PC 18:0_18:2 <OOH>	time [s]	NADH			FSP1+NADH			FSP1+CoQ10+NADH
	0	1067133	1288445	1426100	1162899	1195573	1367445	1165812	1181342	1132289
	5000	2806960	2351588	1852841	1446063	1573703	1530630	1334723	1527792	1228793
	10000	3953895	3662204	4274952	2212538	1697210	2047062	1587302	1712333	1535825
	17500	6287754	5240042	5438300	2933143	3869444	4643507	3907993	4290838	4104881
	22500	7064613	7230356	7611134	5265131	5963229	5754602	5307560	5785121	6303198
