# Supplementary material for: FSP1-mediated lipid droplet quality control prevents neutral lipid peroxidation and ferroptosis
Source: Nat Cell Biol. 2025 Oct 29;27(11):1902–13. doi: 10.1038/s41556-025-01790-y (PMC12611765; doi:10.1038/s41556-025-01790-y)
Supplement: Supplementary file 17 — Source data for each presented plot. [file 41556_2025_1790_MOESM17_ESM.xlsx]

## Sheet: FigS7C
lipid	log2(FC(FA20:4/FA20:4+DGATi))	p value	- log10 p
CE 16:0	0.73119	0.001439	2.842
CE 16:1	0.87958	0.001234	2.9086
CE 17:1	0.58376	0.001683	2.7739
CE 18:0	0.77563	0.008174	2.0876
CE 18:1	1.0365	0.000226	3.6465
CE 18:2	0.48063	0.016457	1.7837
CE 18:2.1	0.44197	0.018658	1.7291
CE 18:3	0.38368	0.020443	1.6895
CE 20:1	2.211	0.000123	3.9094
CE 20:2	3.0267	2.29e-05	4.6395
CE 20:2.1	2.6458	0.000143	3.8435
CE 20:3	1.7547	7.2e-05	4.1424
CE 20:4	-0.6574	0.021408	1.6694
CE 20:5	1.5828	0.000267	3.5734
CE 20:5.1	0.78205	0.30721	0.51256
CE 21:3	4.368	0.000303	3.5191
CE 21:4	-1.0514	0.000644	3.191
CE 22:1	5.2208	0.000233	3.6328
CE 22:2	6.7745	7.83e-05	4.1062
CE 22:2.1	2.42	1.9e-05	4.7216
CE 22:3	4.1797	1.15e-05	4.9375
CE 22:3.1	2.3886	3.39e-06	5.4704
CE 22:4	-0.29081	0.23852	0.62247
CE 22:5	3.7374	7.41e-06	5.1304
CE 22:5.1	3.8839	4.32e-06	5.3649
CE 22:6	2.4659	4.96e-05	4.3043
CE 23:3	2.4705	3.09e-05	4.5107
CE 24:2	2.4647	2.44e-05	4.6118
CE 24:2.1	2.5782	7.97e-05	4.0986
CE 24:3	5.2733	8.15e-06	5.0889
CE 24:3.1	2.568	0.000186	3.7303
CE 24:4	-0.48067	0.003259	2.487
CE 24:6	4.3466	1.62e-05	4.7907
CE 26:2	2.406	4.3e-06	5.3664
CE 26:3	2.4024	1.54e-05	4.8134
CE 26:4	0.89526	0.001563	2.8062
Cer d16:1_24:1	0.76952	0.001201	2.9206
Cer d17:1_16:0	0.033604	0.89217	0.049551
Cer d17:1_18:0	0.53039	0.035563	1.449
Cer d17:1_24:1	0.87423	0.001629	2.788
Cer d18:0_20:0	0.33455	0.30755	0.51209
Cer d18:0_22:0	0.28565	0.06409	1.1932
Cer d18:0_24:0	0.74516	0.001157	2.9367
Cer d18:1_14:0	-0.30393	0.10724	0.96965
Cer d18:1_16:0	0.31649	0.079308	1.1007
Cer d18:1_18:0	0.31231	0.030921	1.5097
Cer d18:1_20:0	0.92736	0.00023	3.6392
Cer d18:1_20:0.1	0.41154	0.003051	2.5156
Cer d18:1_22:0	0.88638	0.00135	2.8695
Cer d18:1_23:0	0.92159	0.002166	2.6644
Cer d18:1_24:0	1.4788	0.000246	3.6086
Cer d18:1_24:1	1.1645	0.000579	3.2373
Cer d18:1_24:4	-4.6299	0.000116	3.9354
Cer d18:1_26:0	1.4981	0.000344	3.4635
Cer d18:1_26:1	1.7895	0.000145	3.8384
Cer d18:1_26:4	-3.9221	0.006627	2.1787
Cer d18:2_14:0	0.62826	0.012026	1.9199
Cer d18:2_16:0	-0.40472	0.02672	1.5732
Cer d18:2_18:0	-0.74271	0.000784	3.1057
Cer d18:2_20:0	0.42055	0.010746	1.9687
Cer d18:2_22:0	0.74377	0.002159	2.6658
Cer d18:2_22:1	0.22585	0.10977	0.95953
Cer d18:2_23:0	0.74654	0.000654	3.1843
Cer d18:2_23:1	0.71249	0.005749	2.2404
Cer d18:2_24:0	1.4097	0.000495	3.3055
Cer d18:2_24:1	1.0829	0.000981	3.0085
Cer d18:2_24:2	0.43715	0.003955	2.4029
Cer d18:2_26:0	1.7097	0.000116	3.937
Cer d18:2_26:1	1.5384	0.000254	3.5945
Cer m18:0_16:0	-0.20434	0.2621	0.58153
Cer m18:1_20:0	0.9764	0.003763	2.4244
Cer m18:1_22:0	0.20333	0.26412	0.5782
Cer m18:1_24:1	0.45694	0.031392	1.5032
Cer m18:1_24:1.1	0.87509	0.020828	1.6813
DG 14:0_14:0	1.0634	0.000355	3.4492
DG 14:0_16:0	1.8039	4.9e-05	4.3101
DG 14:0_16:1	1.8039	0.016216	1.7901
DG 14:0_20:3	1.0151	0.013144	1.8813
DG 14:0_20:4	-1.0716	0.000816	3.0882
DG 14:0_22:4	0.44436	0.008829	2.0541
DG 14:0_22:6	2.603	5.17e-05	4.2863
DG 14:1_20:4	1.0001	0.053116	1.2748
DG 15:0_16:0	1.029	0.000593	3.2271
DG 15:0_16:1	2.0818	0.000401	3.3971
DG 15:0_18:1	2.0033	1.87e-05	4.7276
DG 15:0_20:4	-1.8037	0.00044	3.3561
DG 15:0_22:4	-1.3246	0.000341	3.4675
DG 15:0_22:4.1	-1.1161	0.006184	2.2087
DG 16:0_16:0	0.72057	0.003558	2.4488
DG 16:0_16:0.1	1.0002	0.000344	3.4635
DG 16:0_16:1	2.458	9.13e-06	5.0396
DG 16:0_16:2	4.4317	0.006408	2.1933
DG 16:0_17:0	1.4447	0.000134	3.8734
DG 16:0_17:0.1	1.0127	0.000936	3.0288
DG 16:0_17:0.2	0.54713	0.01487	1.8277
DG 16:0_18:0	0.98097	0.00055	3.2599
DG 16:0_18:1	2.2033	3.36e-05	4.4735
DG 16:0_18:2	1.6633	0.000327	3.486
DG 16:0_18:3	0.88312	0.001364	2.8651
DG 16:0_19:0	0.60186	0.011143	1.953
DG 16:0_20:2	1.4294	3.01e-05	4.5215
DG 16:0_20:3	0.94166	0.00055	3.2599
DG 16:0_20:3.1	1.0658	0.001041	2.9828
DG 16:0_20:4	-1.8079	0.000144	3.8427
DG 16:0_20:5	1.6975	0.000122	3.9143
DG 16:0_22:0	0.50495	0.09904	1.0042
DG 16:0_22:1	1.764	0.000202	3.6937
DG 16:0_22:4	-1.574	0.000142	3.8466
DG 16:0_22:5	1.5674	0.00032	3.4942
DG 16:0_24:0	1.2542	0.003532	2.4519
DG 16:0_24:1	2.8939	8.47e-05	4.0724
DG 16:0_25:0	0.56386	0.12575	0.90048
DG 16:0_26:0	1.5401	0.001405	2.8523
DG 16:0_26:0.1	5.7449	0.00077	3.1133
DG 16:0_26:1	4.5701	8.6e-05	4.0654
DG 16:0_26:1.1	2.9669	0.000166	3.7793
DG 16:0_28:0	5.289	0.000304	3.5177
DG 16:1_17:1	1.8901	0.000218	3.6607
DG 16:1_17:1.1	2.9628	0.000169	3.7734
DG 16:1_18:1	3.3719	1.78e-06	5.7501
DG 16:1_18:3	2.124	0.000133	3.875
DG 16:1_20:3	0.88902	0.003379	2.4713
DG 16:1_20:4	-0.80321	0.011303	1.9468
DG 16:1_22:4	-0.6906	0.00711	2.1481
DG 16:1_22:5	1.0689	0.001161	2.9353
DG 16:1_24:1	2.1089	4.42e-05	4.3548
DG 17:0_18:1	2.3533	3.09e-05	4.5107
DG 17:0_20:4	-0.85731	0.000744	3.1284
DG 17:0_22:4	-1.5668	0.000604	3.2191
DG 17:1_18:0	2.0023	6.04e-05	4.2192
DG 17:1_18:1	2.8687	1.22e-05	4.9121
DG 17:1_20:4	-0.99434	0.003955	2.4029
DG 17:1_22:4	-0.91781	0.000592	3.2275
DG 17:1_26:1	2.3395	1.24e-06	5.9071
DG 18:0_18:0	0.21318	0.088993	1.0506
DG 18:0_18:1	1.8514	7.57e-05	4.1208
DG 18:0_19:3	0.55809	0.16254	0.78903
DG 18:0_20:3	2.8426	1.64e-05	4.7863
DG 18:0_20:3.1	1.798	5.98e-05	4.2232
DG 18:0_20:4	0.2731	0.011715	1.9313
DG 18:0_22:3	1.4013	0.0005	3.3007
DG 18:0_22:4	-0.84269	0.001157	2.9367
DG 18:1_18:1	2.8422	1.2e-05	4.9218
DG 18:1_18:2	2.0915	0.000116	3.9341
DG 18:1_19:1	2.2533	3.89e-06	5.4095
DG 18:1_20:0	1.3221	0.000908	3.0419
DG 18:1_20:1	2.1149	9.69e-05	4.0135
DG 18:1_20:2	1.9616	0.001597	2.7966
DG 18:1_20:4	-0.86704	0.00238	2.6235
DG 18:1_20:5	1.148	0.001131	2.9465
DG 18:1_20:5.1	-1.7937	0.000733	3.1349
DG 18:1_21:3	0.1042	0.16905	0.77199
DG 18:1_22:0	1.1127	0.002702	2.5684
DG 18:1_22:0.1	2.2964	0.003174	2.4984
DG 18:1_22:2	1.985	7.2e-05	4.1424
DG 18:1_22:4	-1.5604	0.000102	3.9916
DG 18:1_22:5	1.5674	0.001922	2.7163
DG 18:1_22:6	2.3672	7.27e-05	4.1383
DG 18:1_24:0	3.8687	0.010285	1.9878
DG 18:1_24:1	3.1385	7.05e-06	5.152
DG 18:1_26:0	4.2378	0.001607	2.7941
DG 18:1_26:1	4.0522	4.02e-06	5.3957
DG 18:2_22:4	1.5095	0.000463	3.3344
DG 18:2_22:4.1	-3.3394	5.73e-06	5.2419
DG 18:2_22:5	0.88248	0.004087	2.3886
DG 18:2_24:1	3.0928	0.000493	3.3073
DG 18:2_24:1.1	2.9912	0.000132	3.8786
DG 18:3_20:4	-2.4757	0.000946	3.024
DG 19:0_20:4	-0.24718	0.029321	1.5328
DG 19:0_22:4	-1.043	0.049017	1.3097
DG 19:1_20:4	-0.08683	0.52402	0.28065
DG 19:1_22:4	-1.5871	0.028202	1.5497
DG 20:0_20:4	-2.6517	3.9e-05	4.4094
DG 20:0_22:4	-2.0704	0.006422	2.1924
DG 20:0_22:4.1	-2.0704	0.006422	2.1924
DG 20:1_22:4	-0.84012	0.0005	3.3007
DG 20:1_22:4.1	-2.9949	8.24e-05	4.0841
DG 20:3_20:4	-0.84288	0.14804	0.82963
DG 20:3_20:4.1	-3.7058	6.56e-05	4.1833
DG 20:3_22:4	-3.3504	8.89e-06	5.051
DG 20:3_22:4.1	-1.0895	0.000303	3.5186
DG 20:3_22:5	0.91172	0.012366	1.9078
DG 20:4_20:4	-6.0944	4.31e-05	4.3653
DG 20:4_20:5	-1.1657	0.086075	1.0651
DG 20:4_22:3	-0.86253	0.052847	1.277
DG 20:4_22:4	-5.8436	7.41e-06	5.1304
DG 20:4_22:5	-1.4766	0.00077	3.1136
DG 20:4_22:5.1	-5.4926	0.00214	2.6695
DG 20:4_26:0	-0.11581	0.69018	0.16104
DG 20:4_26:0.1	3.6629	0.002247	2.6485
DG 20:4_26:1	-1.8087	8.69e-05	4.0608
DG 20:4_28:0	2.6962	0.003927	2.406
DG 22:4_22:4	-5.4563	4.59e-06	5.338
DG 22:4_22:5	-10.264	0.000291	3.5367
DG 22:4_22:5.1	-1.5641	0.005888	2.2301
DG 22:4_22:5.2	-2.1481	0.065072	1.1866
DG 22:4_24:0	-2.271	0.038762	1.4116
DG 22:4_24:1	-1.617	0.000909	3.0415
DG 22:4_26:1	0.56507	0.000101	3.9938
DG 22:4_28:0	3.839	0.000378	3.4221
DG 24:3_18:1	-0.39651	0.049776	1.303
DG 24:4_18:0	-1.5227	0.000188	3.7249
DG 24:4_22:4	-6.6081	0.001245	2.9048
DG 24:5_16:0	-1.2227	0.000352	3.4538
DG 24:5_18:0	-2.4606	0.00124	2.9065
DG 24:5_18:1	-0.78992	0.000195	3.7094
DG 24:5_22:4	-6.7416	0.001683	2.7739
DG 26:2_18:1	5.0346	0.002745	2.5614
DG 28:1_16:0	6.7692	0.00037	3.4316
DG 28:1_16:0.1	2.3678	1.69e-06	5.7725
DG 28:1_18:1	2.4223	2.78e-05	4.5566
DG 28:1_20:4	2.702	0.004087	2.3886
DG 30:0_16:0	5.6821	6.28e-06	5.2022
DG 30:0_16:1	5.9865	0.000107	3.9689
DG 30:0_20:4	4.2618	3.01e-05	4.5215
DG 30:0_22:4	5.8584	2.24e-06	5.6502
DG 30:0_22:5	2.3733	6.59e-06	5.181
DG 30:1_18:1	8.3338	0.000733	3.1349
DG 30:1_20:4	3.4873	0.001263	2.8987
DG 32:0_16:0	6.0519	3.87e-06	5.4125
DG 32:0_16:1	5.9818	1.42e-05	4.8489
DG 32:0_18:0	5.4918	0.000132	3.8786
DG 32:0_18:1	6.3469	1.61e-06	5.7928
DG 32:0_18:2	6.545	8.15e-06	5.0891
DG 32:0_20:0	6.1118	2.26e-05	4.6456
DG 32:0_20:1	6.3002	1.61e-06	5.7928
DG 32:0_20:3	7.7212	1.42e-05	4.8467
DG 32:0_20:4	5.5219	6.02e-06	5.2201
DG 32:0_21:3	2.3356	7.11e-07	6.1484
DG 32:0_22:0	2.516	4.02e-05	4.3961
DG 32:0_22:1	7.0658	0.000981	3.0085
DG 32:0_22:3	7.1622	2.19e-05	4.6599
DG 32:0_22:4	6.491	1.21e-05	4.9168
DG 32:0_22:5	6.7709	4.02e-06	5.3957
DG 32:0_24:1	2.4002	7.65e-06	5.1165
DG 33:0_22:4	7.8609	1.42e-05	4.8479
DG 33:0_22:4.1	2.4006	6.81e-06	5.1667
DG 34:0_16:0	6.4711	2.82e-06	5.5502
DG 34:0_18:1	7.6208	0.004128	2.3843
DG 34:0_18:1.1	2.5971	8.96e-05	4.0475
DG 34:0_20:4	2.3909	3.68e-06	5.4337
DG 35:0_20:4	2.8613	0.000561	3.2508
DG 35:0_22:4	2.4325	2.07e-05	4.6844
DG 35:0_22:4.1	2.4506	1.2e-05	4.9218
LPC 14:0	-0.45097	0.14279	0.84531
LPC 15:0	-0.12175	0.35185	0.45364
LPC 16:0	-0.34638	0.20051	0.69786
LPC 16:1	0.28825	0.32619	0.48652
LPC 17:0	-0.27008	0.30213	0.51981
LPC 17:1	0.047215	0.93793	0.027828
LPC 18:0	-0.1246	0.37291	0.4284
LPC 18:1	0.11566	0.73377	0.13444
LPC 20:0	-0.31349	0.048711	1.3124
LPC 20:1	-0.04207	0.83753	0.077002
LPC 20:1.1	0.11948	0.60982	0.2148
LPC 20:4	-2.3097	0.000843	3.074
LPC 22:1	-1.3008	0.000978	3.0097
LPC 22:4	-2.9296	0.000246	3.6097
LPC 22:5	0.46724	0.071713	1.1444
LPC 24:0	-0.93284	0.000547	3.2617
LPC 24:1	-1.6306	0.000142	3.8486
LPC 24:5	-2.6757	0.000186	3.7307
LPC 26:0	-0.97981	0.013289	1.8765
LPC 26:1	-0.99069	0.000451	3.3462
LPC 26:5	-2.6899	0.00024	3.6195
LPE 16:0	-1.064	0.009797	2.0089
LPE 20:4	-0.4558	0.038592	1.4135
LPE 22:5	1.3896	0.000344	3.4635
MG 18:1	0.32211	0.052614	1.2789
MG 20:4	-1.2492	0.000352	3.4538
PC 14:0_14:0	1.8046	3.54e-05	4.4509
PC 14:0_15:0	1.4038	0.000136	3.8663
PC 14:0_16:0	1.0114	7.11e-05	4.1482
PC 14:0_17:1	1.6778	8.24e-05	4.0841
PC 14:0_18:1	1.7069	0.008105	2.0912
PC 14:0_18:2	1.8839	3.09e-05	4.5107
PC 14:0_20:3	1.5294	3.24e-05	4.4896
PC 14:0_20:4	-1.0647	0.000547	3.2617
PC 14:0_22:5	-0.53689	0.029657	1.5279
PC 15:0_16:0	0.3261	0.003158	2.5006
PC 15:0_20:4	-1.2385	4.07e-05	4.3899
PC 15:0_22:5	-0.07307	0.24726	0.60685
PC 16:0_16:0	-0.41977	0.000946	3.024
PC 16:0_17:1	1.4696	1.67e-05	4.777
PC 16:0_18:0	0.4935	0.002903	2.5371
PC 16:0_18:1	1.5091	6.76e-06	5.1702
PC 16:0_18:2	1.3018	4.42e-05	4.3548
PC 16:0_18:3	0.18094	0.016565	1.7808
PC 16:0_19:1	1.833	2.26e-05	4.6456
PC 16:0_20:3	0.94544	0.000112	3.9523
PC 16:0_20:4	-0.85285	0.000116	3.9354
PC 16:0_22:1	1.2652	0.000172	3.7654
PC 16:0_22:2	2.4354	1.39e-05	4.8562
PC 16:0_22:3	1.1378	0.000143	3.8459
PC 16:0_22:4	-1.3844	0.00279	2.5545
PC 16:0_22:5	0.17132	0.009465	2.0239
PC 16:0_22:6	1.6949	3.42e-05	4.466
PC 16:0_24:4	-1.6352	2.5e-05	4.6022
PC 16:0_24:4.1	-1.0753	0.000498	3.3026
PC 16:0_26:4	-0.94476	0.000126	3.8988
PC 16:0_26:5	-1.6868	5.2e-05	4.284
PC 16:0_30:5	-1.1553	0.000119	3.9244
PC 16:1_17:1	1.5717	4.29e-05	4.3677
PC 16:1_22:5	1.2085	0.000876	3.0577
PC 17:0_20:4	-0.70242	0.00049	3.31
PC 17:0_22:4	-1.2831	0.000327	3.486
PC 17:1_18:1	2.8064	1.69e-06	5.7725
PC 17:1_18:2	2.0174	5.98e-05	4.2232
PC 17:1_22:4	-1.0674	0.000289	3.5395
PC 18:0_18:0	0.62615	0.000609	3.2152
PC 18:0_18:1	1.5866	4.08e-05	4.3899
PC 18:0_20:4	-0.26544	0.011227	1.9498
PC 18:0_22:4	-1.2867	0.001234	2.9085
PC 18:0_22:5	-0.00104	0.98216	0.007819
PC 18:1_18:1	2.7812	2.24e-06	5.6502
PC 18:1_19:1	2.4743	9.75e-06	5.011
PC 18:1_22:1	1.1168	0.000287	3.5422
PC 18:1_22:4	-1.7798	3.87e-06	5.4125
PC 18:1_22:5	1.6952	0.097394	1.0115
PC 18:1_22:5.1	0.90181	0.085728	1.0669
PC 18:1_24:5	-1.1881	0.001712	2.7665
PC 18:1_26:5	-1.8168	2.32e-05	4.635
PC 18:2_20:4	-0.5903	0.010401	1.9829
PC 18:2_22:5	0.44217	0.005114	2.2913
PC 18:2_24:5	-1.4848	0.000132	3.878
PC 19:1_20:4	0.28793	0.007783	2.1089
PC 20:3_20:4	-1.5313	5.38e-05	4.2689
PC 20:4_20:4	-3.2771	3.85e-05	4.4144
PC 20:4_22:1	-1.5938	7.14e-05	4.1466
PC 20:4_22:4	-4.3874	2.48e-06	5.6056
PC 20:4_22:5	0.69892	0.001052	2.9782
PC 20:4_22:5.1	0.71388	0.001047	2.9802
PC 20:4_22:6	1.7412	8.69e-05	4.0608
PC 20:4_24:1	-1.7219	3.79e-05	4.4215
PC 20:4_24:5	-4.6028	4.1e-06	5.3868
PC 20:4_26:2	-1.0467	0.001235	2.9084
PC 20:4_26:5	-5.1053	2.12e-06	5.6737
PC 22:4_22:5	-0.64213	0.000119	3.9241
PC 22:4_24:4	-6.4331	1.61e-06	5.7928
PC 22:6_18:1	1.7866	5.92e-05	4.2277
PC 24:1_18:1	1.0482	0.000503	3.2982
PC O-16:0_14:0	1.3478	0.000226	3.6465
PC O-16:0_16:0	1.1009	0.000185	3.7322
PC O-16:0_16:1	1.4043	0.0002	3.6996
PC O-16:0_18:1	1.4451	6.52e-05	4.1855
PC O-16:0_20:4	0.40485	0.000708	3.1499
PC O-16:0_22:1	0.87504	0.015766	1.8023
PC O-16:0_22:2	1.552	7.46e-05	4.1271
PC O-16:0_22:3	2.095	6.01e-05	4.2213
PC O-16:0_22:4	0.73831	0.000235	3.6294
PC O-16:0_22:4.1	0.74824	0.000597	3.224
PC O-16:0_24:5	1.0435	0.000293	3.5325
PC O-18:0_16:0	1.3606	8.38e-05	4.0766
PC O-18:0_18:1	1.5447	1.19e-05	4.9241
PC O-18:0_22:4	0.73569	0.000441	3.3554
PC O-18:1_18:1	1.5166	7.46e-05	4.1271
PC O-18:1_20:4	0.47959	0.000864	3.0635
PC O-18:1_22:4	0.43991	0.001479	2.83
PC O-20:0_20:4	-0.03294	0.644	0.19111
PC O-22:0_20:4	-0.48659	0.003993	2.3987
PC P-16:0_16:0	0.70148	0.000737	3.1323
PC P-16:0_18:1	1.005	0.000274	3.5626
PC P-16:0_20:4	-0.50235	0.001454	2.8376
PC P-16:0_22:3	0.76895	0.013477	1.8704
PC P-16:0_22:4	-0.14166	0.10294	0.98741
PC P-16:1_20:4	0.064898	0.47519	0.32313
PC P-18:0_20:4	-0.24528	0.027256	1.5645
PC P-18:0_22:4	0.063846	0.38295	0.41686
PC P-18:1_18:1	1.1944	0.000116	3.9341
PC P-18:1_22:4	0.018389	0.82519	0.083448
PE 14:0_16:0	0.41521	0.001225	2.9118
PE 14:0_18:1	1.5291	6.77e-05	4.1696
PE 14:0_20:4	-1.1119	0.000116	3.9341
PE 16:0_16:0	-0.7542	0.001813	2.7416
PE 16:0_16:1	1.0671	0.000833	3.0794
PE 16:0_17:1	1.3605	3.27e-05	4.4856
PE 16:0_18:1	1.2074	5.2e-05	4.284
PE 16:0_20:3	0.58016	0.000542	3.2658
PE 16:0_20:3.1	0.47752	0.001126	2.9485
PE 16:0_20:4	-0.85596	0.000349	3.4576
PE 16:1_18:1	3.8521	2.57e-06	5.5909
PE 16:1_20:4	1.3349	8.88e-05	4.0518
PE 17:0_18:1	1.3748	1.87e-05	4.728
PE 17:0_20:4	-0.39583	0.003428	2.465
PE 18:0_18:1	1.2757	8.24e-05	4.0841
PE 18:0_20:3	1.3868	0.000208	3.6811
PE 18:0_20:4	0.25633	0.017601	1.7545
PE 18:0_21:4	-0.74671	0.003436	2.4639
PE 18:0_22:3	1.1533	0.000215	3.6684
PE 18:0_22:4	-1.1033	8.79e-05	4.0559
PE 18:1_18:1	1.6901	3.62e-05	4.4409
PE 18:1_18:1.1	3.1668	2.9e-06	5.5371
PE 18:1_18:2	2.6656	3.08e-06	5.5108
PE 18:1_20:1	2.0973	7.41e-06	5.1304
PE 18:1_20:4	0.91883	0.000117	3.9324
PE 18:1_22:1	2.0531	2.69e-05	4.57
PE 18:1_22:4	-0.46921	0.001364	2.8651
PE 18:1_22:5	2.1393	5.85e-05	4.2326
PE 18:1_22:6	2.4931	8.6e-05	4.0654
PE 18:1_24:0	2.1064	4.54e-05	4.343
PE 18:1_24:1	1.8095	0.000174	3.7604
PE 18:1_26:0	2.4345	0.001225	2.9118
PE 18:1_26:1	2.042	0.001576	2.8024
PE 18:2_20:4	-0.01368	0.85415	0.068467
PE 20:4_22:0	-0.20467	0.010341	1.9854
PE 20:4_22:4	-3.861	1.4e-05	4.8531
PE 20:4_22:5	0.40465	0.021253	1.6726
PE 20:4_24:0	0.076546	0.11248	0.94891
PE 20:4_24:1	-0.49533	0.001358	2.8672
PE 20:4_24:5	-2.3922	3.7e-06	5.4318
PE 20:4_26:1	-0.74649	0.002579	2.5886
PE 20:4_26:5	-2.4122	2.19e-05	4.6599
PE O-14:0_24:4	1.3813	2.97e-05	4.5277
PE O-14:0_24:5	2.1141	2.26e-05	4.6456
PE O-14:0_26:4	2.0611	1.21e-05	4.9168
PE P-16:0_16:0	2.1974	1.97e-05	4.7066
PE P-16:0_16:1	1.6093	2.69e-05	4.57
PE P-16:0_18:1	1.6126	3.09e-05	4.5107
PE P-16:0_18:1.1	1.2369	0.002621	2.5815
PE P-16:0_20:1	1.3745	0.000117	3.9308
PE P-16:0_20:1.1	1.4151	0.005054	2.2964
PE P-16:0_20:3	1.5244	6.33e-05	4.1983
PE P-16:0_20:3.1	1.6823	5.43e-05	4.2653
PE P-16:0_20:4	0.64032	0.000663	3.1784
PE P-16:0_20:4.1	0.81257	0.000816	3.0882
PE P-16:0_20:5	2.9115	8.09e-06	5.0919
PE P-16:0_21:3	1.3689	0.000117	3.931
PE P-16:0_22:1	1.2807	0.000212	3.673
PE P-16:0_22:1.1	1.0545	0.001041	2.9828
PE P-16:0_22:2	1.3692	9.49e-06	5.0229
PE P-16:0_22:3	1.2538	4.46e-05	4.3511
PE P-16:0_22:4	1.2368	4.52e-05	4.3448
PE P-16:0_22:4.1	1.239	0.058656	1.2317
PE P-16:0_22:5	1.0436	0.00013	3.8857
PE P-16:0_22:5.1	2.2242	3.01e-05	4.5215
PE P-16:0_22:6	4.0024	3.38e-06	5.4705
PE P-16:0_24:5	1.9914	0.000106	3.9751
PE P-16:0_24:5.1	1.1296	0.000708	3.1499
PE P-16:0_24:6	1.9957	4.69e-05	4.3287
PE P-16:1_22:4	-0.11661	0.33949	0.46917
PE P-18:0_16:0	2.4569	2.91e-05	4.5356
PE P-18:0_20:2	1.8385	0.001234	2.9085
PE P-18:0_20:3	1.3061	4.53e-05	4.3434
PE P-18:0_20:4	0.51395	0.001626	2.789
PE P-18:0_21:3	1.1835	0.000407	3.3901
PE P-18:0_22:1	1.2145	2.44e-05	4.6118
PE P-18:0_22:2	1.4535	0.002686	2.5709
PE P-18:0_22:3	1.3343	0.000222	3.6541
PE P-18:0_22:3.1	1.2025	2.05e-05	4.6882
PE P-18:0_22:4	1.4493	2.69e-05	4.57
PE P-18:0_22:5	2.6956	4.02e-06	5.3957
PE P-18:0_24:5	1.0081	0.000291	3.5367
PE P-18:1_18:1	1.6485	5.17e-05	4.2863
PE P-18:1_18:2	0.97999	0.000284	3.5473
PE P-18:1_22:1	1.1322	0.003059	2.5144
PE P-18:1_22:4	1.4424	7.38e-05	4.1319
PE P-18:1_22:5	2.2766	1.65e-05	4.7827
PE P-18:1_24:4	0.4196	0.020425	1.6898
PE P-18:1_24:5	1.3939	6.28e-06	5.2022
PE P-20:0_20:4	0.073148	0.3064	0.51371
PE P-20:1_22:4	1.0362	0.000154	3.8124
PE P-22:0_20:4	-0.34374	0.02104	1.6769
PG 12:1_26:6	0.17117	0.15978	0.79647
PG 16:0_18:1	2.0462	1.87e-05	4.7276
PI 12:0_26:5	0.21047	0.17368	0.76025
PI 16:0_18:1	1.658	0.000787	3.1039
PI 18:0_20:4	0.6165	0.004152	2.3818
PS 10:0_22:1	0.93208	0.016854	1.7733
PS 10:0_24:2	0.88187	0.048711	1.3124
PS 11:0_26:1	1.6206	0.05097	1.2927
PS 12:0_26:2	3.3405	0.002825	2.5489
PS 16:0_16:0	-2.8662	0.001757	2.7551
PS 16:0_18:1	0.93244	0.038494	1.4146
PS 16:0_20:4	-1.5248	0.009207	2.0359
PS 16:0_26:1	1.554	0.13361	0.87416
PS 16:0_26:2	2.8831	0.00067	3.1743
PS 16:0_26:4	-3.5344	0.003899	2.4091
PS 17:0_18:1	1.5495	0.007472	2.1266
PS 17:0_20:4	-0.70471	0.077466	1.1109
PS 18:0_18:1	1.6061	0.009976	2.0011
PS 18:0_18:2	1.6847	0.012871	1.8904
PS 18:0_20:4	-0.01176	0.94621	0.024012
PS 18:0_21:4	-0.95168	0.064421	1.191
PS 18:0_22:3	3.8642	0.013937	1.8558
PS 18:0_22:4	-0.60066	0.13187	0.87985
PS 18:0_22:5	1.9672	0.005767	2.2391
PS 18:0_22:5.1	4.4411	0.004915	2.3085
PS 18:0_24:5	-0.55196	0.37273	0.4286
PS 18:1_18:1	2.6416	0.001189	2.9247
PS 18:1_20:4	0.41631	0.16254	0.78903
PS 18:1_22:0	5.8861	0.002354	2.6283
PS 18:1_22:1	4.3196	0.005583	2.2531
PS 18:1_22:4	-0.81785	0.17149	0.76575
SM d14:0_16:1	0.86027	0.001745	2.7582
SM d14:0_17:1	0.82685	0.000981	3.0085
SM d14:0_18:0	1.2417	0.000126	3.8988
SM d14:0_18:1	0.76405	0.000533	3.2734
SM d14:0_18:2	0.78976	0.00078	3.108
SM d14:0_19:1	0.61879	0.004279	2.3686
SM d14:0_19:2	0.67338	0.004359	2.3606
SM d14:0_20:0	0.62806	0.000422	3.3751
SM d14:0_20:1	0.69743	0.000405	3.3923
SM d14:0_20:2	0.7809	0.000423	3.3732
SM d14:0_21:1	1.171	0.000291	3.5368
SM d14:0_21:2	0.77366	0.001389	2.8573
SM d14:0_22:1	0.92007	0.000368	3.4339
SM d14:0_22:2	0.30402	0.006627	2.1787
SM d14:0_22:5	0.97823	0.000212	3.6735
SM d14:0_24:2	0.72814	0.003549	2.45
SM d14:0_26:0	0.77011	0.000567	3.2467
SM d14:0_26:1	1.0517	0.000114	3.9441
SM d14:0_26:2	0.97432	0.000993	3.003
SM d14:0_26:2.1	0.9495	0.000396	3.4027
SM d15:0_26:1	0.90398	0.000336	3.4734
SM d15:0_26:2	0.81899	0.000631	3.1997
SM d16:0_26:1	1.3144	0.13649	0.8649
SM d16:0_26:2	1.2257	0.000152	3.8173
SM d16:0_26:2.1	1.0782	8.67e-05	4.0619
SM d16:0_26:3	1.0023	0.000417	3.38
SM d17:0_26:1	1.1855	0.000337	3.4721
SM d17:0_26:1.1	1.1877	0.00019	3.7211
SM d17:0_26:2	1.208	0.000265	3.5772
SM d17:0_26:2.1	1.155	0.000217	3.6639
SM d18:0_26:1	1.101	0.000579	3.2373
SM d18:0_26:3	1.1605	9.06e-05	4.0428
SM d18:0_26:5	1.1201	8.68e-05	4.0615
TG 10:0_10:0_20:4	2.999	0.001563	2.8062
TG 10:0_10:0_8:0	0.14419	0.25934	0.58614
TG 10:0_12:1_22:4	2.4625	1.81e-05	4.743
TG 10:0_16:0_22:3	7.7264	7.27e-05	4.1383
TG 10:0_18:1_20:4	2.4696	3.19e-05	4.496
TG 10:0_20:4_20:4	2.6859	0.001009	2.9963
TG 10:0_21:0_22:6	2.4443	1.56e-05	4.806
TG 10:0_8:0_8:0	0.35716	0.016574	1.7806
TG 11:1_22:2_20:4	2.3929	3.78e-06	5.422
TG 11:1_24:0_22:0	2.4518	4.9e-05	4.3101
TG 12:0_12:0_12:0	0.43978	0.028291	1.5483
TG 12:0_12:0_8:0	0.52304	0.013054	1.8843
TG 12:0_14:0_12:0	0.50937	0.024527	1.6103
TG 12:0_14:0_18:1	4.1139	6.72e-05	4.1728
TG 12:0_17:0_12:0	0.5633	0.02596	1.5857
TG 12:0_18:2_20:4	2.5579	8.38e-05	4.0766
TG 12:0_20:4_20:4	7.6458	0.001165	2.9335
TG 13:0_14:0_16:0	0.85592	0.003686	2.4334
TG 14:0_12:0_14:0	0.59797	0.001372	2.8625
TG 14:0_12:0_16:0	1.2404	0.000357	3.4477
TG 14:0_14:0_16:0	2.3116	1.77e-05	4.7533
TG 14:0_14:0_18:3	2.4463	1.77e-05	4.7513
TG 14:0_14:0_20:3	4.9613	4.42e-05	4.3548
TG 14:0_14:0_20:4	7.8444	1.87e-05	4.7276
TG 14:0_14:0_22:4	7.1489	2.48e-06	5.6056
TG 14:0_14:0_22:6	2.4203	1.56e-05	4.806
TG 14:0_15:0_16:0	0.87158	0.001589	2.7989
TG 14:0_15:0_16:0.1	1.3263	0.000258	3.5881
TG 14:0_15:0_16:1	2.8469	2.73e-05	4.5632
TG 14:0_15:0_20:4	2.3696	3.7e-06	5.4318
TG 14:0_15:0_22:4	6.7982	4.69e-05	4.3284
TG 14:0_16:0_16:0	2.8212	3.08e-06	5.5108
TG 14:0_16:0_16:1	4.7926	5.1e-06	5.2923
TG 14:0_16:0_20:4	6.2281	3.87e-06	5.4125
TG 14:0_16:0_22:4	6.4112	1.59e-06	5.7979
TG 14:0_16:0_22:5	7.1545	1.59e-06	5.7979
TG 14:0_16:0_22:6	8.8864	1.61e-06	5.7928
TG 14:0_16:0_4:0	0.72494	0.006484	2.1881
TG 14:0_16:0_6:0	0.3539	0.013738	1.8621
TG 14:0_16:1_16:1	5.6802	1.1e-05	4.9577
TG 14:0_16:1_18:1	6.2781	3.78e-06	5.422
TG 14:0_16:1_18:3	8.8712	0.001115	2.9529
TG 14:0_16:1_20:4	7.8067	2.58e-06	5.5891
TG 14:0_16:1_20:4.1	2.5817	0.000105	3.9782
TG 14:0_16:1_20:5	2.6473	0.000566	3.2471
TG 14:0_16:1_22:4	7.6114	2.11e-06	5.6767
TG 14:0_17:1_20:3	7.6092	7.11e-07	6.1484
TG 14:0_17:1_20:4	8.2501	6.45e-06	5.1901
TG 14:0_17:1_22:4	7.6914	1.4e-05	4.8531
TG 14:0_18:1_22:6	5.3226	2.48e-06	5.6056
TG 14:0_18:3_20:4	7.3534	4.09e-05	4.3881
TG 14:0_20:4_20:4	4.2634	6.02e-06	5.2201
TG 14:0_20:4_20:5	2.4081	1.2e-05	4.9208
TG 14:0_20:4_22:6	9.9754	0.000314	3.5037
TG 14:0_24:0_16:0	1.2795	0.000304	3.5177
TG 14:0_24:0_22:4	2.3849	3.96e-06	5.4019
TG 14:1_16:1_18:1	6.9226	4.59e-06	5.338
TG 14:1_20:4_20:4	2.5204	7.81e-05	4.1075
TG 14:1_20:4_20:4.1	6.4944	0.001364	2.8651
TG 14:2_20:4_20:4	6.1139	0.002414	2.6173
TG 15:0_16:0_16:1	3.6244	2.14e-05	4.67
TG 15:0_16:0_16:1.1	3.377	0.000337	3.4721
TG 15:0_16:0_18:1	4.6845	4.93e-06	5.3068
TG 15:0_16:0_18:1.1	4.7088	8.5e-06	5.0704
TG 15:0_16:0_20:4	4.891	3.89e-06	5.4095
TG 15:0_16:0_22:4	5.5679	3.48e-06	5.4579
TG 15:0_18:1_20:3	7.9757	3.82e-05	4.4184
TG 15:0_20:3_20:4	6.7462	5.98e-05	4.2232
TG 15:0_20:4_20:4	2.9995	5.76e-06	5.2399
TG 15:0_20:4_20:4.1	6.7282	0.00014	3.8533
TG 15:0_24:1_22:4	2.3636	1.61e-06	5.7928
TG 15:0_26:0_22:4	1.2224	0.38069	0.41943
TG 15:1_15:2_20:4	2.4118	2.26e-05	4.645
TG 15:1_20:4_20:4	2.46	1.43e-05	4.846
TG 15:1_26:1_20:4	2.5772	7.43e-05	4.1293
TG 15:2_17:1_20:4	5.2953	3.09e-05	4.5107
TG 15:2_21:5_20:4	1.1697	0.000845	3.0731
TG 16:0_15:0_16:0	1.6181	8.88e-05	4.0515
TG 16:0_15:0_16:0.1	1.2459	0.000227	3.644
TG 16:0_16:0_16:0	2.6923	2.85e-05	4.5458
TG 16:0_16:0_16:1	5.4391	7.11e-07	6.1484
TG 16:0_16:0_18:1	5.2935	2.58e-06	5.5891
TG 16:0_16:0_18:1.1	4.5867	8.19e-06	5.0867
TG 16:0_16:0_18:3	5.909	3.36e-06	5.4733
TG 16:0_16:0_20:3	6.089	1.43e-06	5.8456
TG 16:0_16:0_20:4	4.6635	7.4e-06	5.1308
TG 16:0_16:0_22:4	5.4953	1.61e-06	5.7928
TG 16:0_16:0_4:0	0.57825	2.07e-05	4.6836
TG 16:0_16:1_16:2	6.0005	8.71e-06	5.0599
TG 16:0_16:1_18:1	6.3249	7.11e-07	6.1484
TG 16:0_16:1_18:2	6.1424	3.62e-06	5.4413
TG 16:0_16:1_20:3	6.615	2.48e-06	5.6056
TG 16:0_16:1_20:4	6.3403	3.36e-06	5.4733
TG 16:0_16:1_20:5	8.2222	1.61e-06	5.7928
TG 16:0_16:1_22:5	7.3922	3.87e-06	5.4125
TG 16:0_17:0_16:0	1.7703	0.000395	3.4029
TG 16:0_17:0_16:0.1	2.133	9.68e-05	4.0143
TG 16:0_17:0_18:1	5.1393	3.78e-06	5.422
TG 16:0_17:0_18:1.1	5.4402	5.34e-06	5.2728
TG 16:0_17:0_20:4	4.8374	3.87e-06	5.4125
TG 16:0_17:0_22:4	6.6985	0.00222	2.6537
TG 16:0_17:1_16:1	5.2489	8.3e-06	5.081
TG 16:0_17:1_18:1	6.1919	1.61e-06	5.7928
TG 16:0_17:1_20:4	5.9586	4.43e-06	5.3535
TG 16:0_17:1_22:4	6.2375	1.59e-06	5.7979
TG 16:0_17:1_22:6	8.9523	0.000433	3.3634
TG 16:0_18:0_16:0	2.7355	7.2e-05	4.1424
TG 16:0_18:0_16:0.1	1.9123	0.000402	3.3957
TG 16:0_18:0_18:1	5.5893	2.58e-06	5.5891
TG 16:0_18:0_20:3	5.7935	1.61e-06	5.7928
TG 16:0_18:0_22:3	7.4885	0.000989	3.0047
TG 16:0_18:0_22:4	5.332	3.87e-06	5.4125
TG 16:0_18:1_18:1	6.4582	1.61e-06	5.7928
TG 16:0_18:1_18:2	6.5125	1.61e-06	5.7928
TG 16:0_18:1_20:2	6.1463	6.05e-06	5.2181
TG 16:0_18:1_20:4	5.7804	1.61e-06	5.7928
TG 16:0_18:1_20:4.1	6.7004	1.61e-06	5.7928
TG 16:0_18:1_22:4	5.3373	5.34e-06	5.2728
TG 16:0_18:1_22:4.1	6.1775	2.58e-06	5.5891
TG 16:0_18:1_22:5	6.0881	3.87e-06	5.4125
TG 16:0_19:1_18:1	6.4352	2.49e-06	5.6034
TG 16:0_19:1_20:4	5.8062	5.1e-06	5.2923
TG 16:0_20:0_18:1	4.7778	2.24e-06	5.6502
TG 16:0_20:3_20:4	5.4164	3.87e-06	5.4125
TG 16:0_20:3_20:4.1	7.1795	1.61e-06	5.7928
TG 16:0_20:4_20:4	2.197	7.39e-05	4.1314
TG 16:0_20:4_22:4	3.4465	3.87e-06	5.4125
TG 16:0_21:1_16:0	5.2676	6.07e-06	5.2168
TG 16:0_21:1_18:1	8.0172	0.000872	3.0594
TG 16:0_21:3_16:0	6.8443	4.42e-05	4.3548
TG 16:0_21:3_18:1	6.9167	7.02e-06	5.1537
TG 16:0_21:3_22:4	2.4436	1.03e-05	4.9892
TG 16:0_22:1_20:4	6.0705	4.97e-05	4.3037
TG 16:0_22:1_22:4	2.4575	3.32e-05	4.4793
TG 16:0_22:4_22:4	3.6102	1.59e-06	5.7979
TG 16:0_22:4_22:5	3.0985	0.000178	3.749
TG 16:0_22:4_4:0	3.9221	0.006682	2.1751
TG 16:0_24:0_22:4	2.4856	2.26e-05	4.6456
TG 16:0_24:1_16:0	6.4998	1.22e-05	4.912
TG 16:0_24:1_18:1	8.3969	3.87e-06	5.4125
TG 16:0_24:1_19:0	2.4006	7.4e-06	5.1308
TG 16:0_24:1_20:4	7.8835	1.58e-05	4.8021
TG 16:0_24:1_22:4	2.4475	1.77e-05	4.7513
TG 16:0_26:0_15:0	1.983	0.008407	2.0753
TG 16:0_26:0_22:4	2.4172	9.49e-06	5.0229
TG 16:0_26:1_16:0	6.9838	1.21e-05	4.9155
TG 16:0_26:1_16:0.1	2.5511	0.000199	3.7002
TG 16:0_26:1_18:1	9.8994	0.00032	3.4942
TG 16:0_26:1_20:3	2.3922	6.6e-06	5.1802
TG 16:0_26:1_20:4	2.5786	9.82e-05	4.008
TG 16:0_26:1_22:4	2.4653	1.64e-05	4.7863
TG 16:0_6:0_16:0	0.4394	0.002247	2.6485
TG 16:1_16:1_18:1	7.0243	4.86e-06	5.3134
TG 16:1_16:1_18:2	8.0251	5.55e-06	5.2555
TG 16:1_16:1_20:4	6.6666	7.06e-06	5.1509
TG 16:1_16:1_20:5	2.4047	4.02e-06	5.3957
TG 16:1_17:1_18:1	6.3399	8.69e-05	4.0608
TG 16:1_17:1_20:4	8.0507	0.000638	3.1953
TG 16:1_17:1_22:5	7.2691	3.61e-05	4.4426
TG 16:1_18:1_18:1	7.6609	3.87e-06	5.4125
TG 16:1_18:1_20:4	6.8802	1.78e-06	5.7501
TG 16:1_18:1_22:4	6.7562	3.14e-06	5.5026
TG 16:1_18:1_22:4.1	7.118	1.59e-06	5.7979
TG 16:1_18:1_22:6	5.3861	3.87e-06	5.4125
TG 16:1_18:2_20:4	6.5467	1.59e-06	5.7979
TG 16:1_18:2_20:4.1	6.6299	3.92e-06	5.4063
TG 16:1_18:3_20:4	6.6702	4.89e-06	5.311
TG 16:1_20:4_20:4	3.6011	8.5e-06	5.0704
TG 16:1_20:4_22:4	3.9461	3.36e-06	5.4733
TG 16:1_20:4_22:5	6.2839	3.87e-06	5.4125
TG 16:1_20:4_22:6	1.5823	0.000219	3.6605
TG 16:1_26:1_18:1	10.483	0.000506	3.2958
TG 17:0_16:0_18:0	1.9713	0.000144	3.8428
TG 17:0_18:1_18:1	7.2809	1.4e-05	4.8541
TG 17:0_18:1_22:4	7.3039	3.08e-06	5.5108
TG 17:0_20:4_20:4	3.9357	2.15e-05	4.6684
TG 17:0_20:4_22:4	3.7883	2.65e-05	4.5774
TG 17:0_20:4_22:4.1	3.6494	6.71e-05	4.1732
TG 17:0_22:4_22:4	4.5797	1.61e-06	5.7928
TG 17:0_22:4_22:4.1	4.8939	0.0005	3.3009
TG 17:0_26:1_22:4	1.2224	0.38069	0.41943
TG 17:1_18:1_18:1	7.5428	2.58e-06	5.5891
TG 17:1_18:1_20:3	7.124	9.75e-06	5.011
TG 17:1_18:1_20:4	6.8114	2.12e-06	5.6737
TG 17:1_18:1_22:4	7.0274	4.53e-06	5.3438
TG 17:1_18:1_22:5	8.9814	0.000433	3.3637
TG 17:1_18:1_22:5.1	7.3031	0.000841	3.075
TG 17:1_20:3_20:4	4.0045	2.09e-05	4.6806
TG 17:1_20:3_22:4	3.9002	2.43e-05	4.6149
TG 17:1_20:4_20:4	3.6111	8.38e-05	4.0766
TG 17:1_20:4_22:5	2.4655	1.68e-05	4.7747
TG 17:1_20:4_22:5.1	2.4308	3.12e-05	4.5054
TG 17:1_22:4_22:4	2.5541	0.000118	3.9296
TG 17:1_22:4_22:5	2.5406	5.52e-05	4.2578
TG 17:1_22:4_22:5.1	2.4234	3.85e-05	4.4144
TG 17:1_24:1_18:1	2.4151	7.4e-06	5.1308
TG 17:1_24:1_18:1.1	2.5002	2.99e-05	4.524
TG 17:2_20:4_20:4	2.3921	3.36e-06	5.4733
TG 17:2_20:4_22:6	2.0549	0.12616	0.89906
TG 18:0_16:0_18:0	1.7024	0.000538	3.2692
TG 18:0_18:0_22:4	7.666	0.000712	3.1472
TG 18:0_18:1_18:1	6.5823	2.96e-06	5.5289
TG 18:0_18:1_20:3	6.9146	3.36e-06	5.4733
TG 18:0_18:1_22:3	8.3525	0.00054	3.2674
TG 18:0_18:1_22:3.1	10.183	0.000303	3.5193
TG 18:0_18:1_22:4	5.8351	5.04e-06	5.2977
TG 18:0_18:1_22:5	8.0773	3.87e-06	5.4125
TG 18:0_20:3_20:4	8.1357	0.000129	3.8908
TG 18:0_20:3_20:4.1	4.441	8.15e-06	5.0889
TG 18:0_20:3_22:4	5.6525	4.93e-06	5.3068
TG 18:0_20:4_22:4	2.5843	1.81e-05	4.743
TG 18:0_21:1_16:0	6.6881	0.00109	2.9625
TG 18:0_21:3_18:1	2.3583	1.61e-06	5.7928
TG 18:0_21:3_22:4	2.6577	0.000158	3.8001
TG 18:0_22:4_22:4	3.015	2.07e-05	4.6844
TG 18:0_26:1_16:0	2.7662	0.001026	2.9889
TG 18:0_26:1_22:4	2.6045	0.000475	3.3235
TG 18:1_18:1_18:1	6.6294	2.74e-06	5.5618
TG 18:1_18:1_18:2	7.123	1.61e-06	5.7928
TG 18:1_18:1_20:1	7.4427	1.69e-06	5.7725
TG 18:1_18:1_20:2	8.7822	6.05e-06	5.2181
TG 18:1_18:1_22:3	7.7114	1.61e-06	5.7928
TG 18:1_18:1_22:4	6.4424	2.24e-06	5.6502
TG 18:1_18:2_20:4	6.5725	3.96e-06	5.4019
TG 18:1_18:2_22:4	6.2373	0.000926	3.0334
TG 18:1_19:0_22:4	2.5083	3.27e-05	4.4854
TG 18:1_19:0_22:4.1	2.3446	7.11e-07	6.1484
TG 18:1_19:1_18:1	8.441	2.54e-06	5.5948
TG 18:1_19:1_20:2	2.534	7.2e-05	4.1424
TG 18:1_19:1_20:4	7.5738	2.1e-05	4.6776
TG 18:1_19:1_22:4	2.4497	1.21e-05	4.9168
TG 18:1_20:0_18:1	7.0672	2.48e-06	5.6056
TG 18:1_20:1_22:3	2.5665	7.18e-05	4.1436
TG 18:1_20:1_22:4	6.7817	4.69e-05	4.3287
TG 18:1_20:1_22:4.1	7.0078	5.17e-05	4.2864
TG 18:1_20:2_20:4	6.1199	0.002699	2.5688
TG 18:1_20:2_22:4	6.6106	6.41e-06	5.1933
TG 18:1_20:3_20:4	5.2055	2.57e-06	5.5909
TG 18:1_20:4_20:4	3.0877	3.19e-05	4.4962
TG 18:1_20:4_22:4	2.7308	8.74e-06	5.0585
TG 18:1_20:4_22:5	5.569	1.4e-05	4.8531
TG 18:1_21:0_22:5	2.424	3.54e-05	4.4509
TG 18:1_21:2_22:4	2.3816	2.54e-06	5.5948
TG 18:1_22:0_22:5	2.4774	9.38e-05	4.0278
TG 18:1_22:1_18:1	11.385	0.000204	3.6908
TG 18:1_22:1_20:4	6.8907	3.53e-06	5.4527
TG 18:1_22:2_22:4	9.6132	0.000345	3.4627
TG 18:1_22:3_22:4	4.7489	1.05e-05	4.9807
TG 18:1_22:4_22:4	2.8288	2.9e-06	5.5371
TG 18:1_22:4_22:4.1	2.5715	4.42e-05	4.3548
TG 18:1_24:0_18:1	8.6167	0.000492	3.3077
TG 18:1_24:0_20:4	2.4625	1.7e-05	4.7702
TG 18:1_24:0_22:4	2.4281	1.93e-05	4.7146
TG 18:1_24:0_22:6	2.4432	4.42e-05	4.3548
TG 18:1_24:1_18:2	2.6956	0.000231	3.6368
TG 18:1_24:1_20:3	2.3891	7.4e-06	5.1308
TG 18:1_24:1_20:4	9.3089	0.000382	3.4183
TG 18:1_24:1_22:4	2.4393	9.06e-06	5.0428
TG 18:1_24:1_22:6	2.4017	8.85e-06	5.0533
TG 18:1_25:0_18:1	2.6148	0.000199	3.7013
TG 18:1_25:0_22:4	1.2224	0.38069	0.41943
TG 18:1_26:0_20:3	2.4752	3.19e-05	4.496
TG 18:1_26:0_20:4	2.3874	4.18e-06	5.3793
TG 18:1_26:0_22:4	2.433	8.19e-06	5.0867
TG 18:1_26:1_18:1	2.4076	8.15e-06	5.0891
TG 18:1_26:1_18:2	2.5532	5.67e-05	4.2466
TG 18:1_26:1_20:3	2.4007	8.5e-06	5.0704
TG 18:1_26:1_20:4	9.803	0.000327	3.486
TG 18:1_26:1_22:4	2.4752	1.9e-05	4.721
TG 18:1_26:1_22:5	2.4586	1.49e-05	4.8257
TG 18:1_4:0_20:4	2.4953	0.000143	3.844
TG 18:2_20:4_20:4	2.8818	2.07e-05	4.6836
TG 18:2_20:4_22:4	2.2881	2.18e-05	4.6611
TG 18:2_22:4_22:4	1.3887	0.14465	0.83967
TG 18:2_24:1_22:4	2.3982	4.43e-06	5.3535
TG 18:2_26:1_22:4	2.4584	1.41e-05	4.8509
TG 18:2_26:1_22:5	2.4297	7.74e-06	5.1112
TG 18:3_18:3_20:4	5.9044	8.67e-05	4.0619
TG 18:4_20:4_20:4	4.2287	8.74e-05	4.0583
TG 18:4_20:4_20:4.1	6.6833	0.001239	2.907
TG 19:0_22:4_22:4	2.6144	0.000211	3.6761
TG 19:0_22:4_22:4.1	2.5679	0.14129	0.84987
TG 19:0_22:4_22:4.2	2.3746	7.05e-06	5.152
TG 19:0_22:4_22:4.3	2.4273	3.12e-05	4.5053
TG 19:1_20:4_20:4	3.2275	3.01e-05	4.5215
TG 19:1_20:4_20:4.1	4.5246	2.09e-05	4.6806
TG 19:1_20:4_22:4	4.2418	7.27e-05	4.1383
TG 19:1_20:4_22:4.1	4.8137	4.81e-05	4.3178
TG 19:1_22:4_22:4	2.5836	8.24e-05	4.0841
TG 19:1_26:1_22:4	1.2224	0.38069	0.41943
TG 19:2_15:0_15:0	-0.36178	0.005036	2.2979
TG 19:2_16:0_18:1	6.7303	2.48e-06	5.6056
TG 19:2_18:0_18:1	2.3788	7.49e-06	5.1256
TG 19:2_18:1_22:4	7.7944	3.87e-06	5.4125
TG 19:2_22:4_22:4	2.6323	0.000425	3.3719
TG 20:1_22:3_22:4	9.0345	0.000418	3.3784
TG 20:1_22:4_22:4	4.0289	1.54e-05	4.8134
TG 20:1_22:4_22:4.1	3.0674	4.29e-05	4.3671
TG 20:1_22:4_22:5	2.5179	4.53e-05	4.3434
TG 20:1_22:5_22:5	5.9312	0.001957	2.7084
TG 20:2_20:4_22:4	4.2908	3.38e-06	5.4716
TG 20:2_22:1_20:4	2.393	4.09e-06	5.3888
TG 20:2_26:1_20:4	2.4679	2e-05	4.6985
TG 20:3_20:4_20:4	1.7436	9.15e-05	4.0384
TG 20:3_20:4_22:4	1.8597	9.13e-05	4.0397
TG 20:3_22:4_22:4	1.2975	0.003961	2.4022
TG 20:3_24:1_22:4	2.4106	7.4e-06	5.1308
TG 20:3_26:1_22:4	2.5269	0.000175	3.7559
TG 20:4_20:4_20:4	-1.1945	0.00125	2.9032
TG 20:4_20:4_20:5	3.9984	0.000286	3.5429
TG 20:4_20:4_22:4	-0.71328	0.002686	2.5709
TG 20:4_20:4_22:5	2.1362	2.63e-05	4.5807
TG 20:4_20:4_22:5.1	4.0143	0.000234	3.6306
TG 20:4_20:4_22:6	2.129	6.77e-05	4.1692
TG 20:4_21:1_22:6	3.6634	0.005025	2.2989
TG 20:4_21:4_20:4	2.9061	0.000333	3.4777
TG 20:4_21:4_22:4	1.7633	0.52142	0.28281
TG 20:4_22:0_22:4	7.133	0.000908	3.0419
TG 20:4_22:1_22:4	3.5232	0.000227	3.644
TG 20:4_22:1_22:5	3.681	3.65e-05	4.4382
TG 20:4_22:4_22:4	-1.1728	0.001401	2.8537
TG 20:4_22:4_22:5	2.1366	5.52e-05	4.2578
TG 20:4_22:4_22:5.1	1.8977	0.02106	1.6765
TG 20:4_22:4_22:6	2.85	0.00017	3.7691
TG 20:4_22:4_22:6.1	2.1769	0.12918	0.8888
TG 20:4_22:5_22:6	2.6003	0.00064	3.194
TG 20:4_22:5_22:6.1	2.4316	9.06e-06	5.0428
TG 20:4_24:1_22:4	3.9698	0.017601	1.7545
TG 20:4_26:1_20:4	3.5782	0.001607	2.7941
TG 20:4_26:1_22:4	4.0991	0.005449	2.2637
TG 20:4_26:1_22:6	2.69	0.14501	0.8386
TG 20:5_26:1_22:4	2.7642	0.000338	3.4712
TG 21:3_22:4_22:4	1.2224	0.38069	0.41943
TG 22:0_22:5_22:6	2.7319	0.001189	2.9247
TG 22:1_22:4_22:4	6.3469	0.001352	2.869
TG 22:2_22:4_22:4	4.5639	0.00012	3.9213
TG 22:3_22:4_22:4	1.4411	0.01064	1.9731
TG 22:4_22:4_22:4	-0.86963	0.000303	3.5178
TG 22:4_22:4_22:5	3.3496	0.000809	3.0918
TG 22:4_22:4_22:5.1	-0.84826	0.000409	3.3882
TG 22:4_22:4_22:6	2.9603	0.15362	0.81356
TG 22:4_22:5_22:6	2.361	2.9e-06	5.5371
TG 22:4_22:5_22:6.1	1.2224	0.38069	0.41943
TG 22:4_22:6_22:6	2.3886	0.13546	0.86819
TG 22:4_24:0_22:4	1.2224	0.38069	0.41943
TG 22:4_24:1_22:4	2.497	4.46e-05	4.3511
TG 22:4_26:1_22:4	1.9594	0.12474	0.904
TG 22:4_26:1_22:6	3.3832	0.004564	2.3407
TG 23:0_16:0_16:0	1.3987	0.001189	2.9247
TG 23:0_16:2_7:0	6.8601	0.001002	2.999
TG 23:1_16:0_18:1	2.4026	4.89e-06	5.311
TG 23:1_20:4_22:4	2.5486	0.000153	3.8148
TG 23:2_16:0_20:4	2.465	1.64e-05	4.7863
TG 25:1_16:0_16:0	2.4675	1.81e-05	4.743
TG 25:1_16:0_18:1	2.4187	7.91e-06	5.1018
TG 25:1_16:0_20:4	2.4337	8.15e-06	5.0889
TG 25:1_16:0_22:4	2.7669	0.000338	3.4712
TG 25:1_18:1_18:1	2.4036	6.07e-06	5.2168
TG 25:1_18:1_20:3	2.4291	1.21e-05	4.9168
TG 25:1_18:1_20:4	2.6437	0.000161	3.7939
TG 25:1_18:1_22:4	2.757	0.000547	3.2617
TG 25:2_21:6_22:4	-2.3825	2.74e-06	5.5618
TG 25:2_21:6_22:4.1	-1.3666	0.10294	0.98741
TG 25:2_21:6_22:5	-0.28092	0.44848	0.34825
TG 26:2_18:1_22:4	2.3945	3.68e-06	5.4337
TG 26:2_18:1_22:6	2.3599	1.59e-06	5.7979
TG 26:2_20:4_22:4	2.9615	0.001398	2.8546
TG 26:2_22:4_22:4	3.2559	0.002159	2.6658
TG 26:2_22:4_22:4.1	2.8002	0.14843	0.82849
TG 28:1_18:1_22:4	2.5068	6.12e-05	4.2129
TG 28:2_18:1_22:4	2.6232	0.000125	3.9031

## Sheet: FigS7D
lipid	log2(FC(FA20:4/FA20:4+DGATi))	p value	- log10 p
CE 16:0	0.73119	0.001439	2.842
CE 16:1	0.87958	0.001234	2.9086
CE 17:1	0.58376	0.001683	2.7739
CE 18:0	0.77563	0.008174	2.0876
CE 18:1	1.0365	0.000226	3.6465
CE 18:2	0.48063	0.016457	1.7837
CE 18:2.1	0.44197	0.018658	1.7291
CE 18:3	0.38368	0.020443	1.6895
CE 20:1	2.211	0.000123	3.9094
CE 20:2	3.0267	2.29e-05	4.6395
CE 20:2.1	2.6458	0.000143	3.8435
CE 20:3	1.7547	7.2e-05	4.1424
CE 20:4	-0.6574	0.021408	1.6694
CE 20:5	1.5828	0.000267	3.5734
CE 20:5.1	0.78205	0.30721	0.51256
CE 21:3	4.368	0.000303	3.5191
CE 21:4	-1.0514	0.000644	3.191
CE 22:1	5.2208	0.000233	3.6328
CE 22:2	6.7745	7.83e-05	4.1062
CE 22:2.1	2.42	1.9e-05	4.7216
CE 22:3	4.1797	1.15e-05	4.9375
CE 22:3.1	2.3886	3.39e-06	5.4704
CE 22:4	-0.29081	0.23852	0.62247
CE 22:5	3.7374	7.41e-06	5.1304
CE 22:5.1	3.8839	4.32e-06	5.3649
CE 22:6	2.4659	4.96e-05	4.3043
CE 23:3	2.4705	3.09e-05	4.5107
CE 24:2	2.4647	2.44e-05	4.6118
CE 24:2.1	2.5782	7.97e-05	4.0986
CE 24:3	5.2733	8.15e-06	5.0889
CE 24:3.1	2.568	0.000186	3.7303
CE 24:4	-0.48067	0.003259	2.487
CE 24:6	4.3466	1.62e-05	4.7907
CE 26:2	2.406	4.3e-06	5.3664
CE 26:3	2.4024	1.54e-05	4.8134
CE 26:4	0.89526	0.001563	2.8062
Cer d16:1_24:1	0.76952	0.001201	2.9206
Cer d17:1_16:0	0.033604	0.89217	0.049551
Cer d17:1_18:0	0.53039	0.035563	1.449
Cer d17:1_24:1	0.87423	0.001629	2.788
Cer d18:0_20:0	0.33455	0.30755	0.51209
Cer d18:0_22:0	0.28565	0.06409	1.1932
Cer d18:0_24:0	0.74516	0.001157	2.9367
Cer d18:1_14:0	-0.30393	0.10724	0.96965
Cer d18:1_16:0	0.31649	0.079308	1.1007
Cer d18:1_18:0	0.31231	0.030921	1.5097
Cer d18:1_20:0	0.92736	0.00023	3.6392
Cer d18:1_20:0.1	0.41154	0.003051	2.5156
Cer d18:1_22:0	0.88638	0.00135	2.8695
Cer d18:1_23:0	0.92159	0.002166	2.6644
Cer d18:1_24:0	1.4788	0.000246	3.6086
Cer d18:1_24:1	1.1645	0.000579	3.2373
Cer d18:1_24:4	-4.6299	0.000116	3.9354
Cer d18:1_26:0	1.4981	0.000344	3.4635
Cer d18:1_26:1	1.7895	0.000145	3.8384
Cer d18:1_26:4	-3.9221	0.006627	2.1787
Cer d18:2_14:0	0.62826	0.012026	1.9199
Cer d18:2_16:0	-0.40472	0.02672	1.5732
Cer d18:2_18:0	-0.74271	0.000784	3.1057
Cer d18:2_20:0	0.42055	0.010746	1.9687
Cer d18:2_22:0	0.74377	0.002159	2.6658
Cer d18:2_22:1	0.22585	0.10977	0.95953
Cer d18:2_23:0	0.74654	0.000654	3.1843
Cer d18:2_23:1	0.71249	0.005749	2.2404
Cer d18:2_24:0	1.4097	0.000495	3.3055
Cer d18:2_24:1	1.0829	0.000981	3.0085
Cer d18:2_24:2	0.43715	0.003955	2.4029
Cer d18:2_26:0	1.7097	0.000116	3.937
Cer d18:2_26:1	1.5384	0.000254	3.5945
Cer m18:0_16:0	-0.20434	0.2621	0.58153
Cer m18:1_20:0	0.9764	0.003763	2.4244
Cer m18:1_22:0	0.20333	0.26412	0.5782
Cer m18:1_24:1	0.45694	0.031392	1.5032
Cer m18:1_24:1.1	0.87509	0.020828	1.6813
DG 14:0_14:0	1.0634	0.000355	3.4492
DG 14:0_16:0	1.8039	4.9e-05	4.3101
DG 14:0_16:1	1.8039	0.016216	1.7901
DG 14:0_20:3	1.0151	0.013144	1.8813
DG 14:0_20:4	-1.0716	0.000816	3.0882
DG 14:0_22:4	0.44436	0.008829	2.0541
DG 14:0_22:6	2.603	5.17e-05	4.2863
DG 14:1_20:4	1.0001	0.053116	1.2748
DG 15:0_16:0	1.029	0.000593	3.2271
DG 15:0_16:1	2.0818	0.000401	3.3971
DG 15:0_18:1	2.0033	1.87e-05	4.7276
DG 15:0_20:4	-1.8037	0.00044	3.3561
DG 15:0_22:4	-1.3246	0.000341	3.4675
DG 15:0_22:4.1	-1.1161	0.006184	2.2087
DG 16:0_16:0	0.72057	0.003558	2.4488
DG 16:0_16:0.1	1.0002	0.000344	3.4635
DG 16:0_16:1	2.458	9.13e-06	5.0396
DG 16:0_16:2	4.4317	0.006408	2.1933
DG 16:0_17:0	1.4447	0.000134	3.8734
DG 16:0_17:0.1	1.0127	0.000936	3.0288
DG 16:0_17:0.2	0.54713	0.01487	1.8277
DG 16:0_18:0	0.98097	0.00055	3.2599
DG 16:0_18:1	2.2033	3.36e-05	4.4735
DG 16:0_18:2	1.6633	0.000327	3.486
DG 16:0_18:3	0.88312	0.001364	2.8651
DG 16:0_19:0	0.60186	0.011143	1.953
DG 16:0_20:2	1.4294	3.01e-05	4.5215
DG 16:0_20:3	0.94166	0.00055	3.2599
DG 16:0_20:3.1	1.0658	0.001041	2.9828
DG 16:0_20:4	-1.8079	0.000144	3.8427
DG 16:0_20:5	1.6975	0.000122	3.9143
DG 16:0_22:0	0.50495	0.09904	1.0042
DG 16:0_22:1	1.764	0.000202	3.6937
DG 16:0_22:4	-1.574	0.000142	3.8466
DG 16:0_22:5	1.5674	0.00032	3.4942
DG 16:0_24:0	1.2542	0.003532	2.4519
DG 16:0_24:1	2.8939	8.47e-05	4.0724
DG 16:0_25:0	0.56386	0.12575	0.90048
DG 16:0_26:0	1.5401	0.001405	2.8523
DG 16:0_26:0.1	5.7449	0.00077	3.1133
DG 16:0_26:1	4.5701	8.6e-05	4.0654
DG 16:0_26:1.1	2.9669	0.000166	3.7793
DG 16:0_28:0	5.289	0.000304	3.5177
DG 16:1_17:1	1.8901	0.000218	3.6607
DG 16:1_17:1.1	2.9628	0.000169	3.7734
DG 16:1_18:1	3.3719	1.78e-06	5.7501
DG 16:1_18:3	2.124	0.000133	3.875
DG 16:1_20:3	0.88902	0.003379	2.4713
DG 16:1_20:4	-0.80321	0.011303	1.9468
DG 16:1_22:4	-0.6906	0.00711	2.1481
DG 16:1_22:5	1.0689	0.001161	2.9353
DG 16:1_24:1	2.1089	4.42e-05	4.3548
DG 17:0_18:1	2.3533	3.09e-05	4.5107
DG 17:0_20:4	-0.85731	0.000744	3.1284
DG 17:0_22:4	-1.5668	0.000604	3.2191
DG 17:1_18:0	2.0023	6.04e-05	4.2192
DG 17:1_18:1	2.8687	1.22e-05	4.9121
DG 17:1_20:4	-0.99434	0.003955	2.4029
DG 17:1_22:4	-0.91781	0.000592	3.2275
DG 17:1_26:1	2.3395	1.24e-06	5.9071
DG 18:0_18:0	0.21318	0.088993	1.0506
DG 18:0_18:1	1.8514	7.57e-05	4.1208
DG 18:0_19:3	0.55809	0.16254	0.78903
DG 18:0_20:3	2.8426	1.64e-05	4.7863
DG 18:0_20:3.1	1.798	5.98e-05	4.2232
DG 18:0_20:4	0.2731	0.011715	1.9313
DG 18:0_22:3	1.4013	0.0005	3.3007
DG 18:0_22:4	-0.84269	0.001157	2.9367
DG 18:1_18:1	2.8422	1.2e-05	4.9218
DG 18:1_18:2	2.0915	0.000116	3.9341
DG 18:1_19:1	2.2533	3.89e-06	5.4095
DG 18:1_20:0	1.3221	0.000908	3.0419
DG 18:1_20:1	2.1149	9.69e-05	4.0135
DG 18:1_20:2	1.9616	0.001597	2.7966
DG 18:1_20:4	-0.86704	0.00238	2.6235
DG 18:1_20:5	1.148	0.001131	2.9465
DG 18:1_20:5.1	-1.7937	0.000733	3.1349
DG 18:1_21:3	0.1042	0.16905	0.77199
DG 18:1_22:0	1.1127	0.002702	2.5684
DG 18:1_22:0.1	2.2964	0.003174	2.4984
DG 18:1_22:2	1.985	7.2e-05	4.1424
DG 18:1_22:4	-1.5604	0.000102	3.9916
DG 18:1_22:5	1.5674	0.001922	2.7163
DG 18:1_22:6	2.3672	7.27e-05	4.1383
DG 18:1_24:0	3.8687	0.010285	1.9878
DG 18:1_24:1	3.1385	7.05e-06	5.152
DG 18:1_26:0	4.2378	0.001607	2.7941
DG 18:1_26:1	4.0522	4.02e-06	5.3957
DG 18:2_22:4	1.5095	0.000463	3.3344
DG 18:2_22:4.1	-3.3394	5.73e-06	5.2419
DG 18:2_22:5	0.88248	0.004087	2.3886
DG 18:2_24:1	3.0928	0.000493	3.3073
DG 18:2_24:1.1	2.9912	0.000132	3.8786
DG 18:3_20:4	-2.4757	0.000946	3.024
DG 19:0_20:4	-0.24718	0.029321	1.5328
DG 19:0_22:4	-1.043	0.049017	1.3097
DG 19:1_20:4	-0.08683	0.52402	0.28065
DG 19:1_22:4	-1.5871	0.028202	1.5497
DG 20:0_20:4	-2.6517	3.9e-05	4.4094
DG 20:0_22:4	-2.0704	0.006422	2.1924
DG 20:0_22:4.1	-2.0704	0.006422	2.1924
DG 20:1_22:4	-0.84012	0.0005	3.3007
DG 20:1_22:4.1	-2.9949	8.24e-05	4.0841
DG 20:3_20:4	-0.84288	0.14804	0.82963
DG 20:3_20:4.1	-3.7058	6.56e-05	4.1833
DG 20:3_22:4	-3.3504	8.89e-06	5.051
DG 20:3_22:4.1	-1.0895	0.000303	3.5186
DG 20:3_22:5	0.91172	0.012366	1.9078
DG 20:4_20:4	-6.0944	4.31e-05	4.3653
DG 20:4_20:5	-1.1657	0.086075	1.0651
DG 20:4_22:3	-0.86253	0.052847	1.277
DG 20:4_22:4	-5.8436	7.41e-06	5.1304
DG 20:4_22:5	-1.4766	0.00077	3.1136
DG 20:4_22:5.1	-5.4926	0.00214	2.6695
DG 20:4_26:0	-0.11581	0.69018	0.16104
DG 20:4_26:0.1	3.6629	0.002247	2.6485
DG 20:4_26:1	-1.8087	8.69e-05	4.0608
DG 20:4_28:0	2.6962	0.003927	2.406
DG 22:4_22:4	-5.4563	4.59e-06	5.338
DG 22:4_22:5	-10.264	0.000291	3.5367
DG 22:4_22:5.1	-1.5641	0.005888	2.2301
DG 22:4_22:5.2	-2.1481	0.065072	1.1866
DG 22:4_24:0	-2.271	0.038762	1.4116
DG 22:4_24:1	-1.617	0.000909	3.0415
DG 22:4_26:1	0.56507	0.000101	3.9938
DG 22:4_28:0	3.839	0.000378	3.4221
DG 24:3_18:1	-0.39651	0.049776	1.303
DG 24:4_18:0	-1.5227	0.000188	3.7249
DG 24:4_22:4	-6.6081	0.001245	2.9048
DG 24:5_16:0	-1.2227	0.000352	3.4538
DG 24:5_18:0	-2.4606	0.00124	2.9065
DG 24:5_18:1	-0.78992	0.000195	3.7094
DG 24:5_22:4	-6.7416	0.001683	2.7739
DG 26:2_18:1	5.0346	0.002745	2.5614
DG 28:1_16:0	6.7692	0.00037	3.4316
DG 28:1_16:0.1	2.3678	1.69e-06	5.7725
DG 28:1_18:1	2.4223	2.78e-05	4.5566
DG 28:1_20:4	2.702	0.004087	2.3886
DG 30:0_16:0	5.6821	6.28e-06	5.2022
DG 30:0_16:1	5.9865	0.000107	3.9689
DG 30:0_20:4	4.2618	3.01e-05	4.5215
DG 30:0_22:4	5.8584	2.24e-06	5.6502
DG 30:0_22:5	2.3733	6.59e-06	5.181
DG 30:1_18:1	8.3338	0.000733	3.1349
DG 30:1_20:4	3.4873	0.001263	2.8987
DG 32:0_16:0	6.0519	3.87e-06	5.4125
DG 32:0_16:1	5.9818	1.42e-05	4.8489
DG 32:0_18:0	5.4918	0.000132	3.8786
DG 32:0_18:1	6.3469	1.61e-06	5.7928
DG 32:0_18:2	6.545	8.15e-06	5.0891
DG 32:0_20:0	6.1118	2.26e-05	4.6456
DG 32:0_20:1	6.3002	1.61e-06	5.7928
DG 32:0_20:3	7.7212	1.42e-05	4.8467
DG 32:0_20:4	5.5219	6.02e-06	5.2201
DG 32:0_21:3	2.3356	7.11e-07	6.1484
DG 32:0_22:0	2.516	4.02e-05	4.3961
DG 32:0_22:1	7.0658	0.000981	3.0085
DG 32:0_22:3	7.1622	2.19e-05	4.6599
DG 32:0_22:4	6.491	1.21e-05	4.9168
DG 32:0_22:5	6.7709	4.02e-06	5.3957
DG 32:0_24:1	2.4002	7.65e-06	5.1165
DG 33:0_22:4	7.8609	1.42e-05	4.8479
DG 33:0_22:4.1	2.4006	6.81e-06	5.1667
DG 34:0_16:0	6.4711	2.82e-06	5.5502
DG 34:0_18:1	7.6208	0.004128	2.3843
DG 34:0_18:1.1	2.5971	8.96e-05	4.0475
DG 34:0_20:4	2.3909	3.68e-06	5.4337
DG 35:0_20:4	2.8613	0.000561	3.2508
DG 35:0_22:4	2.4325	2.07e-05	4.6844
DG 35:0_22:4.1	2.4506	1.2e-05	4.9218
LPC 14:0	-0.45097	0.14279	0.84531
LPC 15:0	-0.12175	0.35185	0.45364
LPC 16:0	-0.34638	0.20051	0.69786
LPC 16:1	0.28825	0.32619	0.48652
LPC 17:0	-0.27008	0.30213	0.51981
LPC 17:1	0.047215	0.93793	0.027828
LPC 18:0	-0.1246	0.37291	0.4284
LPC 18:1	0.11566	0.73377	0.13444
LPC 20:0	-0.31349	0.048711	1.3124
LPC 20:1	-0.04207	0.83753	0.077002
LPC 20:1.1	0.11948	0.60982	0.2148
LPC 20:4	-2.3097	0.000843	3.074
LPC 22:1	-1.3008	0.000978	3.0097
LPC 22:4	-2.9296	0.000246	3.6097
LPC 22:5	0.46724	0.071713	1.1444
LPC 24:0	-0.93284	0.000547	3.2617
LPC 24:1	-1.6306	0.000142	3.8486
LPC 24:5	-2.6757	0.000186	3.7307
LPC 26:0	-0.97981	0.013289	1.8765
LPC 26:1	-0.99069	0.000451	3.3462
LPC 26:5	-2.6899	0.00024	3.6195
LPE 16:0	-1.064	0.009797	2.0089
LPE 20:4	-0.4558	0.038592	1.4135
LPE 22:5	1.3896	0.000344	3.4635
MG 18:1	0.32211	0.052614	1.2789
MG 20:4	-1.2492	0.000352	3.4538
PC 14:0_14:0	1.8046	3.54e-05	4.4509
PC 14:0_15:0	1.4038	0.000136	3.8663
PC 14:0_16:0	1.0114	7.11e-05	4.1482
PC 14:0_17:1	1.6778	8.24e-05	4.0841
PC 14:0_18:1	1.7069	0.008105	2.0912
PC 14:0_18:2	1.8839	3.09e-05	4.5107
PC 14:0_20:3	1.5294	3.24e-05	4.4896
PC 14:0_20:4	-1.0647	0.000547	3.2617
PC 14:0_22:5	-0.53689	0.029657	1.5279
PC 15:0_16:0	0.3261	0.003158	2.5006
PC 15:0_20:4	-1.2385	4.07e-05	4.3899
PC 15:0_22:5	-0.07307	0.24726	0.60685
PC 16:0_16:0	-0.41977	0.000946	3.024
PC 16:0_17:1	1.4696	1.67e-05	4.777
PC 16:0_18:0	0.4935	0.002903	2.5371
PC 16:0_18:1	1.5091	6.76e-06	5.1702
PC 16:0_18:2	1.3018	4.42e-05	4.3548
PC 16:0_18:3	0.18094	0.016565	1.7808
PC 16:0_19:1	1.833	2.26e-05	4.6456
PC 16:0_20:3	0.94544	0.000112	3.9523
PC 16:0_20:4	-0.85285	0.000116	3.9354
PC 16:0_22:1	1.2652	0.000172	3.7654
PC 16:0_22:2	2.4354	1.39e-05	4.8562
PC 16:0_22:3	1.1378	0.000143	3.8459
PC 16:0_22:4	-1.3844	0.00279	2.5545
PC 16:0_22:5	0.17132	0.009465	2.0239
PC 16:0_22:6	1.6949	3.42e-05	4.466
PC 16:0_24:4	-1.6352	2.5e-05	4.6022
PC 16:0_24:4.1	-1.0753	0.000498	3.3026
PC 16:0_26:4	-0.94476	0.000126	3.8988
PC 16:0_26:5	-1.6868	5.2e-05	4.284
PC 16:0_30:5	-1.1553	0.000119	3.9244
PC 16:1_17:1	1.5717	4.29e-05	4.3677
PC 16:1_22:5	1.2085	0.000876	3.0577
PC 17:0_20:4	-0.70242	0.00049	3.31
PC 17:0_22:4	-1.2831	0.000327	3.486
PC 17:1_18:1	2.8064	1.69e-06	5.7725
PC 17:1_18:2	2.0174	5.98e-05	4.2232
PC 17:1_22:4	-1.0674	0.000289	3.5395
PC 18:0_18:0	0.62615	0.000609	3.2152
PC 18:0_18:1	1.5866	4.08e-05	4.3899
PC 18:0_20:4	-0.26544	0.011227	1.9498
PC 18:0_22:4	-1.2867	0.001234	2.9085
PC 18:0_22:5	-0.00104	0.98216	0.007819
PC 18:1_18:1	2.7812	2.24e-06	5.6502
PC 18:1_19:1	2.4743	9.75e-06	5.011
PC 18:1_22:1	1.1168	0.000287	3.5422
PC 18:1_22:4	-1.7798	3.87e-06	5.4125
PC 18:1_22:5	1.6952	0.097394	1.0115
PC 18:1_22:5.1	0.90181	0.085728	1.0669
PC 18:1_24:5	-1.1881	0.001712	2.7665
PC 18:1_26:5	-1.8168	2.32e-05	4.635
PC 18:2_20:4	-0.5903	0.010401	1.9829
PC 18:2_22:5	0.44217	0.005114	2.2913
PC 18:2_24:5	-1.4848	0.000132	3.878
PC 19:1_20:4	0.28793	0.007783	2.1089
PC 20:3_20:4	-1.5313	5.38e-05	4.2689
PC 20:4_20:4	-3.2771	3.85e-05	4.4144
PC 20:4_22:1	-1.5938	7.14e-05	4.1466
PC 20:4_22:4	-4.3874	2.48e-06	5.6056
PC 20:4_22:5	0.69892	0.001052	2.9782
PC 20:4_22:5.1	0.71388	0.001047	2.9802
PC 20:4_22:6	1.7412	8.69e-05	4.0608
PC 20:4_24:1	-1.7219	3.79e-05	4.4215
PC 20:4_24:5	-4.6028	4.1e-06	5.3868
PC 20:4_26:2	-1.0467	0.001235	2.9084
PC 20:4_26:5	-5.1053	2.12e-06	5.6737
PC 22:4_22:5	-0.64213	0.000119	3.9241
PC 22:4_24:4	-6.4331	1.61e-06	5.7928
PC 22:6_18:1	1.7866	5.92e-05	4.2277
PC 24:1_18:1	1.0482	0.000503	3.2982
PC O-16:0_14:0	1.3478	0.000226	3.6465
PC O-16:0_16:0	1.1009	0.000185	3.7322
PC O-16:0_16:1	1.4043	0.0002	3.6996
PC O-16:0_18:1	1.4451	6.52e-05	4.1855
PC O-16:0_20:4	0.40485	0.000708	3.1499
PC O-16:0_22:1	0.87504	0.015766	1.8023
PC O-16:0_22:2	1.552	7.46e-05	4.1271
PC O-16:0_22:3	2.095	6.01e-05	4.2213
PC O-16:0_22:4	0.73831	0.000235	3.6294
PC O-16:0_22:4.1	0.74824	0.000597	3.224
PC O-16:0_24:5	1.0435	0.000293	3.5325
PC O-18:0_16:0	1.3606	8.38e-05	4.0766
PC O-18:0_18:1	1.5447	1.19e-05	4.9241
PC O-18:0_22:4	0.73569	0.000441	3.3554
PC O-18:1_18:1	1.5166	7.46e-05	4.1271
PC O-18:1_20:4	0.47959	0.000864	3.0635
PC O-18:1_22:4	0.43991	0.001479	2.83
PC O-20:0_20:4	-0.03294	0.644	0.19111
PC O-22:0_20:4	-0.48659	0.003993	2.3987
PC P-16:0_16:0	0.70148	0.000737	3.1323
PC P-16:0_18:1	1.005	0.000274	3.5626
PC P-16:0_20:4	-0.50235	0.001454	2.8376
PC P-16:0_22:3	0.76895	0.013477	1.8704
PC P-16:0_22:4	-0.14166	0.10294	0.98741
PC P-16:1_20:4	0.064898	0.47519	0.32313
PC P-18:0_20:4	-0.24528	0.027256	1.5645
PC P-18:0_22:4	0.063846	0.38295	0.41686
PC P-18:1_18:1	1.1944	0.000116	3.9341
PC P-18:1_22:4	0.018389	0.82519	0.083448
PE 14:0_16:0	0.41521	0.001225	2.9118
PE 14:0_18:1	1.5291	6.77e-05	4.1696
PE 14:0_20:4	-1.1119	0.000116	3.9341
PE 16:0_16:0	-0.7542	0.001813	2.7416
PE 16:0_16:1	1.0671	0.000833	3.0794
PE 16:0_17:1	1.3605	3.27e-05	4.4856
PE 16:0_18:1	1.2074	5.2e-05	4.284
PE 16:0_20:3	0.58016	0.000542	3.2658
PE 16:0_20:3.1	0.47752	0.001126	2.9485
PE 16:0_20:4	-0.85596	0.000349	3.4576
PE 16:1_18:1	3.8521	2.57e-06	5.5909
PE 16:1_20:4	1.3349	8.88e-05	4.0518
PE 17:0_18:1	1.3748	1.87e-05	4.728
PE 17:0_20:4	-0.39583	0.003428	2.465
PE 18:0_18:1	1.2757	8.24e-05	4.0841
PE 18:0_20:3	1.3868	0.000208	3.6811
PE 18:0_20:4	0.25633	0.017601	1.7545
PE 18:0_21:4	-0.74671	0.003436	2.4639
PE 18:0_22:3	1.1533	0.000215	3.6684
PE 18:0_22:4	-1.1033	8.79e-05	4.0559
PE 18:1_18:1	1.6901	3.62e-05	4.4409
PE 18:1_18:1.1	3.1668	2.9e-06	5.5371
PE 18:1_18:2	2.6656	3.08e-06	5.5108
PE 18:1_20:1	2.0973	7.41e-06	5.1304
PE 18:1_20:4	0.91883	0.000117	3.9324
PE 18:1_22:1	2.0531	2.69e-05	4.57
PE 18:1_22:4	-0.46921	0.001364	2.8651
PE 18:1_22:5	2.1393	5.85e-05	4.2326
PE 18:1_22:6	2.4931	8.6e-05	4.0654
PE 18:1_24:0	2.1064	4.54e-05	4.343
PE 18:1_24:1	1.8095	0.000174	3.7604
PE 18:1_26:0	2.4345	0.001225	2.9118
PE 18:1_26:1	2.042	0.001576	2.8024
PE 18:2_20:4	-0.01368	0.85415	0.068467
PE 20:4_22:0	-0.20467	0.010341	1.9854
PE 20:4_22:4	-3.861	1.4e-05	4.8531
PE 20:4_22:5	0.40465	0.021253	1.6726
PE 20:4_24:0	0.076546	0.11248	0.94891
PE 20:4_24:1	-0.49533	0.001358	2.8672
PE 20:4_24:5	-2.3922	3.7e-06	5.4318
PE 20:4_26:1	-0.74649	0.002579	2.5886
PE 20:4_26:5	-2.4122	2.19e-05	4.6599
PE O-14:0_24:4	1.3813	2.97e-05	4.5277
PE O-14:0_24:5	2.1141	2.26e-05	4.6456
PE O-14:0_26:4	2.0611	1.21e-05	4.9168
PE P-16:0_16:0	2.1974	1.97e-05	4.7066
PE P-16:0_16:1	1.6093	2.69e-05	4.57
PE P-16:0_18:1	1.6126	3.09e-05	4.5107
PE P-16:0_18:1.1	1.2369	0.002621	2.5815
PE P-16:0_20:1	1.3745	0.000117	3.9308
PE P-16:0_20:1.1	1.4151	0.005054	2.2964
PE P-16:0_20:3	1.5244	6.33e-05	4.1983
PE P-16:0_20:3.1	1.6823	5.43e-05	4.2653
PE P-16:0_20:4	0.64032	0.000663	3.1784
PE P-16:0_20:4.1	0.81257	0.000816	3.0882
PE P-16:0_20:5	2.9115	8.09e-06	5.0919
PE P-16:0_21:3	1.3689	0.000117	3.931
PE P-16:0_22:1	1.2807	0.000212	3.673
PE P-16:0_22:1.1	1.0545	0.001041	2.9828
PE P-16:0_22:2	1.3692	9.49e-06	5.0229
PE P-16:0_22:3	1.2538	4.46e-05	4.3511
PE P-16:0_22:4	1.2368	4.52e-05	4.3448
PE P-16:0_22:4.1	1.239	0.058656	1.2317
PE P-16:0_22:5	1.0436	0.00013	3.8857
PE P-16:0_22:5.1	2.2242	3.01e-05	4.5215
PE P-16:0_22:6	4.0024	3.38e-06	5.4705
PE P-16:0_24:5	1.9914	0.000106	3.9751
PE P-16:0_24:5.1	1.1296	0.000708	3.1499
PE P-16:0_24:6	1.9957	4.69e-05	4.3287
PE P-16:1_22:4	-0.11661	0.33949	0.46917
PE P-18:0_16:0	2.4569	2.91e-05	4.5356
PE P-18:0_20:2	1.8385	0.001234	2.9085
PE P-18:0_20:3	1.3061	4.53e-05	4.3434
PE P-18:0_20:4	0.51395	0.001626	2.789
PE P-18:0_21:3	1.1835	0.000407	3.3901
PE P-18:0_22:1	1.2145	2.44e-05	4.6118
PE P-18:0_22:2	1.4535	0.002686	2.5709
PE P-18:0_22:3	1.3343	0.000222	3.6541
PE P-18:0_22:3.1	1.2025	2.05e-05	4.6882
PE P-18:0_22:4	1.4493	2.69e-05	4.57
PE P-18:0_22:5	2.6956	4.02e-06	5.3957
PE P-18:0_24:5	1.0081	0.000291	3.5367
PE P-18:1_18:1	1.6485	5.17e-05	4.2863
PE P-18:1_18:2	0.97999	0.000284	3.5473
PE P-18:1_22:1	1.1322	0.003059	2.5144
PE P-18:1_22:4	1.4424	7.38e-05	4.1319
PE P-18:1_22:5	2.2766	1.65e-05	4.7827
PE P-18:1_24:4	0.4196	0.020425	1.6898
PE P-18:1_24:5	1.3939	6.28e-06	5.2022
PE P-20:0_20:4	0.073148	0.3064	0.51371
PE P-20:1_22:4	1.0362	0.000154	3.8124
PE P-22:0_20:4	-0.34374	0.02104	1.6769
PG 12:1_26:6	0.17117	0.15978	0.79647
PG 16:0_18:1	2.0462	1.87e-05	4.7276
PI 12:0_26:5	0.21047	0.17368	0.76025
PI 16:0_18:1	1.658	0.000787	3.1039
PI 18:0_20:4	0.6165	0.004152	2.3818
PS 10:0_22:1	0.93208	0.016854	1.7733
PS 10:0_24:2	0.88187	0.048711	1.3124
PS 11:0_26:1	1.6206	0.05097	1.2927
PS 12:0_26:2	3.3405	0.002825	2.5489
PS 16:0_16:0	-2.8662	0.001757	2.7551
PS 16:0_18:1	0.93244	0.038494	1.4146
PS 16:0_20:4	-1.5248	0.009207	2.0359
PS 16:0_26:1	1.554	0.13361	0.87416
PS 16:0_26:2	2.8831	0.00067	3.1743
PS 16:0_26:4	-3.5344	0.003899	2.4091
PS 17:0_18:1	1.5495	0.007472	2.1266
PS 17:0_20:4	-0.70471	0.077466	1.1109
PS 18:0_18:1	1.6061	0.009976	2.0011
PS 18:0_18:2	1.6847	0.012871	1.8904
PS 18:0_20:4	-0.01176	0.94621	0.024012
PS 18:0_21:4	-0.95168	0.064421	1.191
PS 18:0_22:3	3.8642	0.013937	1.8558
PS 18:0_22:4	-0.60066	0.13187	0.87985
PS 18:0_22:5	1.9672	0.005767	2.2391
PS 18:0_22:5.1	4.4411	0.004915	2.3085
PS 18:0_24:5	-0.55196	0.37273	0.4286
PS 18:1_18:1	2.6416	0.001189	2.9247
PS 18:1_20:4	0.41631	0.16254	0.78903
PS 18:1_22:0	5.8861	0.002354	2.6283
PS 18:1_22:1	4.3196	0.005583	2.2531
PS 18:1_22:4	-0.81785	0.17149	0.76575
SM d14:0_16:1	0.86027	0.001745	2.7582
SM d14:0_17:1	0.82685	0.000981	3.0085
SM d14:0_18:0	1.2417	0.000126	3.8988
SM d14:0_18:1	0.76405	0.000533	3.2734
SM d14:0_18:2	0.78976	0.00078	3.108
SM d14:0_19:1	0.61879	0.004279	2.3686
SM d14:0_19:2	0.67338	0.004359	2.3606
SM d14:0_20:0	0.62806	0.000422	3.3751
SM d14:0_20:1	0.69743	0.000405	3.3923
SM d14:0_20:2	0.7809	0.000423	3.3732
SM d14:0_21:1	1.171	0.000291	3.5368
SM d14:0_21:2	0.77366	0.001389	2.8573
SM d14:0_22:1	0.92007	0.000368	3.4339
SM d14:0_22:2	0.30402	0.006627	2.1787
SM d14:0_22:5	0.97823	0.000212	3.6735
SM d14:0_24:2	0.72814	0.003549	2.45
SM d14:0_26:0	0.77011	0.000567	3.2467
SM d14:0_26:1	1.0517	0.000114	3.9441
SM d14:0_26:2	0.97432	0.000993	3.003
SM d14:0_26:2.1	0.9495	0.000396	3.4027
SM d15:0_26:1	0.90398	0.000336	3.4734
SM d15:0_26:2	0.81899	0.000631	3.1997
SM d16:0_26:1	1.3144	0.13649	0.8649
SM d16:0_26:2	1.2257	0.000152	3.8173
SM d16:0_26:2.1	1.0782	8.67e-05	4.0619
SM d16:0_26:3	1.0023	0.000417	3.38
SM d17:0_26:1	1.1855	0.000337	3.4721
SM d17:0_26:1.1	1.1877	0.00019	3.7211
SM d17:0_26:2	1.208	0.000265	3.5772
SM d17:0_26:2.1	1.155	0.000217	3.6639
SM d18:0_26:1	1.101	0.000579	3.2373
SM d18:0_26:3	1.1605	9.06e-05	4.0428
SM d18:0_26:5	1.1201	8.68e-05	4.0615
TG 10:0_10:0_20:4	2.999	0.001563	2.8062
TG 10:0_10:0_8:0	0.14419	0.25934	0.58614
TG 10:0_12:1_22:4	2.4625	1.81e-05	4.743
TG 10:0_16:0_22:3	7.7264	7.27e-05	4.1383
TG 10:0_18:1_20:4	2.4696	3.19e-05	4.496
TG 10:0_20:4_20:4	2.6859	0.001009	2.9963
TG 10:0_21:0_22:6	2.4443	1.56e-05	4.806
TG 10:0_8:0_8:0	0.35716	0.016574	1.7806
TG 11:1_22:2_20:4	2.3929	3.78e-06	5.422
TG 11:1_24:0_22:0	2.4518	4.9e-05	4.3101
TG 12:0_12:0_12:0	0.43978	0.028291	1.5483
TG 12:0_12:0_8:0	0.52304	0.013054	1.8843
TG 12:0_14:0_12:0	0.50937	0.024527	1.6103
TG 12:0_14:0_18:1	4.1139	6.72e-05	4.1728
TG 12:0_17:0_12:0	0.5633	0.02596	1.5857
TG 12:0_18:2_20:4	2.5579	8.38e-05	4.0766
TG 12:0_20:4_20:4	7.6458	0.001165	2.9335
TG 13:0_14:0_16:0	0.85592	0.003686	2.4334
TG 14:0_12:0_14:0	0.59797	0.001372	2.8625
TG 14:0_12:0_16:0	1.2404	0.000357	3.4477
TG 14:0_14:0_16:0	2.3116	1.77e-05	4.7533
TG 14:0_14:0_18:3	2.4463	1.77e-05	4.7513
TG 14:0_14:0_20:3	4.9613	4.42e-05	4.3548
TG 14:0_14:0_20:4	7.8444	1.87e-05	4.7276
TG 14:0_14:0_22:4	7.1489	2.48e-06	5.6056
TG 14:0_14:0_22:6	2.4203	1.56e-05	4.806
TG 14:0_15:0_16:0	0.87158	0.001589	2.7989
TG 14:0_15:0_16:0.1	1.3263	0.000258	3.5881
TG 14:0_15:0_16:1	2.8469	2.73e-05	4.5632
TG 14:0_15:0_20:4	2.3696	3.7e-06	5.4318
TG 14:0_15:0_22:4	6.7982	4.69e-05	4.3284
TG 14:0_16:0_16:0	2.8212	3.08e-06	5.5108
TG 14:0_16:0_16:1	4.7926	5.1e-06	5.2923
TG 14:0_16:0_20:4	6.2281	3.87e-06	5.4125
TG 14:0_16:0_22:4	6.4112	1.59e-06	5.7979
TG 14:0_16:0_22:5	7.1545	1.59e-06	5.7979
TG 14:0_16:0_22:6	8.8864	1.61e-06	5.7928
TG 14:0_16:0_4:0	0.72494	0.006484	2.1881
TG 14:0_16:0_6:0	0.3539	0.013738	1.8621
TG 14:0_16:1_16:1	5.6802	1.1e-05	4.9577
TG 14:0_16:1_18:1	6.2781	3.78e-06	5.422
TG 14:0_16:1_18:3	8.8712	0.001115	2.9529
TG 14:0_16:1_20:4	7.8067	2.58e-06	5.5891
TG 14:0_16:1_20:4.1	2.5817	0.000105	3.9782
TG 14:0_16:1_20:5	2.6473	0.000566	3.2471
TG 14:0_16:1_22:4	7.6114	2.11e-06	5.6767
TG 14:0_17:1_20:3	7.6092	7.11e-07	6.1484
TG 14:0_17:1_20:4	8.2501	6.45e-06	5.1901
TG 14:0_17:1_22:4	7.6914	1.4e-05	4.8531
TG 14:0_18:1_22:6	5.3226	2.48e-06	5.6056
TG 14:0_18:3_20:4	7.3534	4.09e-05	4.3881
TG 14:0_20:4_20:4	4.2634	6.02e-06	5.2201
TG 14:0_20:4_20:5	2.4081	1.2e-05	4.9208
TG 14:0_20:4_22:6	9.9754	0.000314	3.5037
TG 14:0_24:0_16:0	1.2795	0.000304	3.5177
TG 14:0_24:0_22:4	2.3849	3.96e-06	5.4019
TG 14:1_16:1_18:1	6.9226	4.59e-06	5.338
TG 14:1_20:4_20:4	2.5204	7.81e-05	4.1075
TG 14:1_20:4_20:4.1	6.4944	0.001364	2.8651
TG 14:2_20:4_20:4	6.1139	0.002414	2.6173
TG 15:0_16:0_16:1	3.6244	2.14e-05	4.67
TG 15:0_16:0_16:1.1	3.377	0.000337	3.4721
TG 15:0_16:0_18:1	4.6845	4.93e-06	5.3068
TG 15:0_16:0_18:1.1	4.7088	8.5e-06	5.0704
TG 15:0_16:0_20:4	4.891	3.89e-06	5.4095
TG 15:0_16:0_22:4	5.5679	3.48e-06	5.4579
TG 15:0_18:1_20:3	7.9757	3.82e-05	4.4184
TG 15:0_20:3_20:4	6.7462	5.98e-05	4.2232
TG 15:0_20:4_20:4	2.9995	5.76e-06	5.2399
TG 15:0_20:4_20:4.1	6.7282	0.00014	3.8533
TG 15:0_24:1_22:4	2.3636	1.61e-06	5.7928
TG 15:0_26:0_22:4	1.2224	0.38069	0.41943
TG 15:1_15:2_20:4	2.4118	2.26e-05	4.645
TG 15:1_20:4_20:4	2.46	1.43e-05	4.846
TG 15:1_26:1_20:4	2.5772	7.43e-05	4.1293
TG 15:2_17:1_20:4	5.2953	3.09e-05	4.5107
TG 15:2_21:5_20:4	1.1697	0.000845	3.0731
TG 16:0_15:0_16:0	1.6181	8.88e-05	4.0515
TG 16:0_15:0_16:0.1	1.2459	0.000227	3.644
TG 16:0_16:0_16:0	2.6923	2.85e-05	4.5458
TG 16:0_16:0_16:1	5.4391	7.11e-07	6.1484
TG 16:0_16:0_18:1	5.2935	2.58e-06	5.5891
TG 16:0_16:0_18:1.1	4.5867	8.19e-06	5.0867
TG 16:0_16:0_18:3	5.909	3.36e-06	5.4733
TG 16:0_16:0_20:3	6.089	1.43e-06	5.8456
TG 16:0_16:0_20:4	4.6635	7.4e-06	5.1308
TG 16:0_16:0_22:4	5.4953	1.61e-06	5.7928
TG 16:0_16:0_4:0	0.57825	2.07e-05	4.6836
TG 16:0_16:1_16:2	6.0005	8.71e-06	5.0599
TG 16:0_16:1_18:1	6.3249	7.11e-07	6.1484
TG 16:0_16:1_18:2	6.1424	3.62e-06	5.4413
TG 16:0_16:1_20:3	6.615	2.48e-06	5.6056
TG 16:0_16:1_20:4	6.3403	3.36e-06	5.4733
TG 16:0_16:1_20:5	8.2222	1.61e-06	5.7928
TG 16:0_16:1_22:5	7.3922	3.87e-06	5.4125
TG 16:0_17:0_16:0	1.7703	0.000395	3.4029
TG 16:0_17:0_16:0.1	2.133	9.68e-05	4.0143
TG 16:0_17:0_18:1	5.1393	3.78e-06	5.422
TG 16:0_17:0_18:1.1	5.4402	5.34e-06	5.2728
TG 16:0_17:0_20:4	4.8374	3.87e-06	5.4125
TG 16:0_17:0_22:4	6.6985	0.00222	2.6537
TG 16:0_17:1_16:1	5.2489	8.3e-06	5.081
TG 16:0_17:1_18:1	6.1919	1.61e-06	5.7928
TG 16:0_17:1_20:4	5.9586	4.43e-06	5.3535
TG 16:0_17:1_22:4	6.2375	1.59e-06	5.7979
TG 16:0_17:1_22:6	8.9523	0.000433	3.3634
TG 16:0_18:0_16:0	2.7355	7.2e-05	4.1424
TG 16:0_18:0_16:0.1	1.9123	0.000402	3.3957
TG 16:0_18:0_18:1	5.5893	2.58e-06	5.5891
TG 16:0_18:0_20:3	5.7935	1.61e-06	5.7928
TG 16:0_18:0_22:3	7.4885	0.000989	3.0047
TG 16:0_18:0_22:4	5.332	3.87e-06	5.4125
TG 16:0_18:1_18:1	6.4582	1.61e-06	5.7928
TG 16:0_18:1_18:2	6.5125	1.61e-06	5.7928
TG 16:0_18:1_20:2	6.1463	6.05e-06	5.2181
TG 16:0_18:1_20:4	5.7804	1.61e-06	5.7928
TG 16:0_18:1_20:4.1	6.7004	1.61e-06	5.7928
TG 16:0_18:1_22:4	5.3373	5.34e-06	5.2728
TG 16:0_18:1_22:4.1	6.1775	2.58e-06	5.5891
TG 16:0_18:1_22:5	6.0881	3.87e-06	5.4125
TG 16:0_19:1_18:1	6.4352	2.49e-06	5.6034
TG 16:0_19:1_20:4	5.8062	5.1e-06	5.2923
TG 16:0_20:0_18:1	4.7778	2.24e-06	5.6502
TG 16:0_20:3_20:4	5.4164	3.87e-06	5.4125
TG 16:0_20:3_20:4.1	7.1795	1.61e-06	5.7928
TG 16:0_20:4_20:4	2.197	7.39e-05	4.1314
TG 16:0_20:4_22:4	3.4465	3.87e-06	5.4125
TG 16:0_21:1_16:0	5.2676	6.07e-06	5.2168
TG 16:0_21:1_18:1	8.0172	0.000872	3.0594
TG 16:0_21:3_16:0	6.8443	4.42e-05	4.3548
TG 16:0_21:3_18:1	6.9167	7.02e-06	5.1537
TG 16:0_21:3_22:4	2.4436	1.03e-05	4.9892
TG 16:0_22:1_20:4	6.0705	4.97e-05	4.3037
TG 16:0_22:1_22:4	2.4575	3.32e-05	4.4793
TG 16:0_22:4_22:4	3.6102	1.59e-06	5.7979
TG 16:0_22:4_22:5	3.0985	0.000178	3.749
TG 16:0_22:4_4:0	3.9221	0.006682	2.1751
TG 16:0_24:0_22:4	2.4856	2.26e-05	4.6456
TG 16:0_24:1_16:0	6.4998	1.22e-05	4.912
TG 16:0_24:1_18:1	8.3969	3.87e-06	5.4125
TG 16:0_24:1_19:0	2.4006	7.4e-06	5.1308
TG 16:0_24:1_20:4	7.8835	1.58e-05	4.8021
TG 16:0_24:1_22:4	2.4475	1.77e-05	4.7513
TG 16:0_26:0_15:0	1.983	0.008407	2.0753
TG 16:0_26:0_22:4	2.4172	9.49e-06	5.0229
TG 16:0_26:1_16:0	6.9838	1.21e-05	4.9155
TG 16:0_26:1_16:0.1	2.5511	0.000199	3.7002
TG 16:0_26:1_18:1	9.8994	0.00032	3.4942
TG 16:0_26:1_20:3	2.3922	6.6e-06	5.1802
TG 16:0_26:1_20:4	2.5786	9.82e-05	4.008
TG 16:0_26:1_22:4	2.4653	1.64e-05	4.7863
TG 16:0_6:0_16:0	0.4394	0.002247	2.6485
TG 16:1_16:1_18:1	7.0243	4.86e-06	5.3134
TG 16:1_16:1_18:2	8.0251	5.55e-06	5.2555
TG 16:1_16:1_20:4	6.6666	7.06e-06	5.1509
TG 16:1_16:1_20:5	2.4047	4.02e-06	5.3957
TG 16:1_17:1_18:1	6.3399	8.69e-05	4.0608
TG 16:1_17:1_20:4	8.0507	0.000638	3.1953
TG 16:1_17:1_22:5	7.2691	3.61e-05	4.4426
TG 16:1_18:1_18:1	7.6609	3.87e-06	5.4125
TG 16:1_18:1_20:4	6.8802	1.78e-06	5.7501
TG 16:1_18:1_22:4	6.7562	3.14e-06	5.5026
TG 16:1_18:1_22:4.1	7.118	1.59e-06	5.7979
TG 16:1_18:1_22:6	5.3861	3.87e-06	5.4125
TG 16:1_18:2_20:4	6.5467	1.59e-06	5.7979
TG 16:1_18:2_20:4.1	6.6299	3.92e-06	5.4063
TG 16:1_18:3_20:4	6.6702	4.89e-06	5.311
TG 16:1_20:4_20:4	3.6011	8.5e-06	5.0704
TG 16:1_20:4_22:4	3.9461	3.36e-06	5.4733
TG 16:1_20:4_22:5	6.2839	3.87e-06	5.4125
TG 16:1_20:4_22:6	1.5823	0.000219	3.6605
TG 16:1_26:1_18:1	10.483	0.000506	3.2958
TG 17:0_16:0_18:0	1.9713	0.000144	3.8428
TG 17:0_18:1_18:1	7.2809	1.4e-05	4.8541
TG 17:0_18:1_22:4	7.3039	3.08e-06	5.5108
TG 17:0_20:4_20:4	3.9357	2.15e-05	4.6684
TG 17:0_20:4_22:4	3.7883	2.65e-05	4.5774
TG 17:0_20:4_22:4.1	3.6494	6.71e-05	4.1732
TG 17:0_22:4_22:4	4.5797	1.61e-06	5.7928
TG 17:0_22:4_22:4.1	4.8939	0.0005	3.3009
TG 17:0_26:1_22:4	1.2224	0.38069	0.41943
TG 17:1_18:1_18:1	7.5428	2.58e-06	5.5891
TG 17:1_18:1_20:3	7.124	9.75e-06	5.011
TG 17:1_18:1_20:4	6.8114	2.12e-06	5.6737
TG 17:1_18:1_22:4	7.0274	4.53e-06	5.3438
TG 17:1_18:1_22:5	8.9814	0.000433	3.3637
TG 17:1_18:1_22:5.1	7.3031	0.000841	3.075
TG 17:1_20:3_20:4	4.0045	2.09e-05	4.6806
TG 17:1_20:3_22:4	3.9002	2.43e-05	4.6149
TG 17:1_20:4_20:4	3.6111	8.38e-05	4.0766
TG 17:1_20:4_22:5	2.4655	1.68e-05	4.7747
TG 17:1_20:4_22:5.1	2.4308	3.12e-05	4.5054
TG 17:1_22:4_22:4	2.5541	0.000118	3.9296
TG 17:1_22:4_22:5	2.5406	5.52e-05	4.2578
TG 17:1_22:4_22:5.1	2.4234	3.85e-05	4.4144
TG 17:1_24:1_18:1	2.4151	7.4e-06	5.1308
TG 17:1_24:1_18:1.1	2.5002	2.99e-05	4.524
TG 17:2_20:4_20:4	2.3921	3.36e-06	5.4733
TG 17:2_20:4_22:6	2.0549	0.12616	0.89906
TG 18:0_16:0_18:0	1.7024	0.000538	3.2692
TG 18:0_18:0_22:4	7.666	0.000712	3.1472
TG 18:0_18:1_18:1	6.5823	2.96e-06	5.5289
TG 18:0_18:1_20:3	6.9146	3.36e-06	5.4733
TG 18:0_18:1_22:3	8.3525	0.00054	3.2674
TG 18:0_18:1_22:3.1	10.183	0.000303	3.5193
TG 18:0_18:1_22:4	5.8351	5.04e-06	5.2977
TG 18:0_18:1_22:5	8.0773	3.87e-06	5.4125
TG 18:0_20:3_20:4	8.1357	0.000129	3.8908
TG 18:0_20:3_20:4.1	4.441	8.15e-06	5.0889
TG 18:0_20:3_22:4	5.6525	4.93e-06	5.3068
TG 18:0_20:4_22:4	2.5843	1.81e-05	4.743
TG 18:0_21:1_16:0	6.6881	0.00109	2.9625
TG 18:0_21:3_18:1	2.3583	1.61e-06	5.7928
TG 18:0_21:3_22:4	2.6577	0.000158	3.8001
TG 18:0_22:4_22:4	3.015	2.07e-05	4.6844
TG 18:0_26:1_16:0	2.7662	0.001026	2.9889
TG 18:0_26:1_22:4	2.6045	0.000475	3.3235
TG 18:1_18:1_18:1	6.6294	2.74e-06	5.5618
TG 18:1_18:1_18:2	7.123	1.61e-06	5.7928
TG 18:1_18:1_20:1	7.4427	1.69e-06	5.7725
TG 18:1_18:1_20:2	8.7822	6.05e-06	5.2181
TG 18:1_18:1_22:3	7.7114	1.61e-06	5.7928
TG 18:1_18:1_22:4	6.4424	2.24e-06	5.6502
TG 18:1_18:2_20:4	6.5725	3.96e-06	5.4019
TG 18:1_18:2_22:4	6.2373	0.000926	3.0334
TG 18:1_19:0_22:4	2.5083	3.27e-05	4.4854
TG 18:1_19:0_22:4.1	2.3446	7.11e-07	6.1484
TG 18:1_19:1_18:1	8.441	2.54e-06	5.5948
TG 18:1_19:1_20:2	2.534	7.2e-05	4.1424
TG 18:1_19:1_20:4	7.5738	2.1e-05	4.6776
TG 18:1_19:1_22:4	2.4497	1.21e-05	4.9168
TG 18:1_20:0_18:1	7.0672	2.48e-06	5.6056
TG 18:1_20:1_22:3	2.5665	7.18e-05	4.1436
TG 18:1_20:1_22:4	6.7817	4.69e-05	4.3287
TG 18:1_20:1_22:4.1	7.0078	5.17e-05	4.2864
TG 18:1_20:2_20:4	6.1199	0.002699	2.5688
TG 18:1_20:2_22:4	6.6106	6.41e-06	5.1933
TG 18:1_20:3_20:4	5.2055	2.57e-06	5.5909
TG 18:1_20:4_20:4	3.0877	3.19e-05	4.4962
TG 18:1_20:4_22:4	2.7308	8.74e-06	5.0585
TG 18:1_20:4_22:5	5.569	1.4e-05	4.8531
TG 18:1_21:0_22:5	2.424	3.54e-05	4.4509
TG 18:1_21:2_22:4	2.3816	2.54e-06	5.5948
TG 18:1_22:0_22:5	2.4774	9.38e-05	4.0278
TG 18:1_22:1_18:1	11.385	0.000204	3.6908
TG 18:1_22:1_20:4	6.8907	3.53e-06	5.4527
TG 18:1_22:2_22:4	9.6132	0.000345	3.4627
TG 18:1_22:3_22:4	4.7489	1.05e-05	4.9807
TG 18:1_22:4_22:4	2.8288	2.9e-06	5.5371
TG 18:1_22:4_22:4.1	2.5715	4.42e-05	4.3548
TG 18:1_24:0_18:1	8.6167	0.000492	3.3077
TG 18:1_24:0_20:4	2.4625	1.7e-05	4.7702
TG 18:1_24:0_22:4	2.4281	1.93e-05	4.7146
TG 18:1_24:0_22:6	2.4432	4.42e-05	4.3548
TG 18:1_24:1_18:2	2.6956	0.000231	3.6368
TG 18:1_24:1_20:3	2.3891	7.4e-06	5.1308
TG 18:1_24:1_20:4	9.3089	0.000382	3.4183
TG 18:1_24:1_22:4	2.4393	9.06e-06	5.0428
TG 18:1_24:1_22:6	2.4017	8.85e-06	5.0533
TG 18:1_25:0_18:1	2.6148	0.000199	3.7013
TG 18:1_25:0_22:4	1.2224	0.38069	0.41943
TG 18:1_26:0_20:3	2.4752	3.19e-05	4.496
TG 18:1_26:0_20:4	2.3874	4.18e-06	5.3793
TG 18:1_26:0_22:4	2.433	8.19e-06	5.0867
TG 18:1_26:1_18:1	2.4076	8.15e-06	5.0891
TG 18:1_26:1_18:2	2.5532	5.67e-05	4.2466
TG 18:1_26:1_20:3	2.4007	8.5e-06	5.0704
TG 18:1_26:1_20:4	9.803	0.000327	3.486
TG 18:1_26:1_22:4	2.4752	1.9e-05	4.721
TG 18:1_26:1_22:5	2.4586	1.49e-05	4.8257
TG 18:1_4:0_20:4	2.4953	0.000143	3.844
TG 18:2_20:4_20:4	2.8818	2.07e-05	4.6836
TG 18:2_20:4_22:4	2.2881	2.18e-05	4.6611
TG 18:2_22:4_22:4	1.3887	0.14465	0.83967
TG 18:2_24:1_22:4	2.3982	4.43e-06	5.3535
TG 18:2_26:1_22:4	2.4584	1.41e-05	4.8509
TG 18:2_26:1_22:5	2.4297	7.74e-06	5.1112
TG 18:3_18:3_20:4	5.9044	8.67e-05	4.0619
TG 18:4_20:4_20:4	4.2287	8.74e-05	4.0583
TG 18:4_20:4_20:4.1	6.6833	0.001239	2.907
TG 19:0_22:4_22:4	2.6144	0.000211	3.6761
TG 19:0_22:4_22:4.1	2.5679	0.14129	0.84987
TG 19:0_22:4_22:4.2	2.3746	7.05e-06	5.152
TG 19:0_22:4_22:4.3	2.4273	3.12e-05	4.5053
TG 19:1_20:4_20:4	3.2275	3.01e-05	4.5215
TG 19:1_20:4_20:4.1	4.5246	2.09e-05	4.6806
TG 19:1_20:4_22:4	4.2418	7.27e-05	4.1383
TG 19:1_20:4_22:4.1	4.8137	4.81e-05	4.3178
TG 19:1_22:4_22:4	2.5836	8.24e-05	4.0841
TG 19:1_26:1_22:4	1.2224	0.38069	0.41943
TG 19:2_15:0_15:0	-0.36178	0.005036	2.2979
TG 19:2_16:0_18:1	6.7303	2.48e-06	5.6056
TG 19:2_18:0_18:1	2.3788	7.49e-06	5.1256
TG 19:2_18:1_22:4	7.7944	3.87e-06	5.4125
TG 19:2_22:4_22:4	2.6323	0.000425	3.3719
TG 20:1_22:3_22:4	9.0345	0.000418	3.3784
TG 20:1_22:4_22:4	4.0289	1.54e-05	4.8134
TG 20:1_22:4_22:4.1	3.0674	4.29e-05	4.3671
TG 20:1_22:4_22:5	2.5179	4.53e-05	4.3434
TG 20:1_22:5_22:5	5.9312	0.001957	2.7084
TG 20:2_20:4_22:4	4.2908	3.38e-06	5.4716
TG 20:2_22:1_20:4	2.393	4.09e-06	5.3888
TG 20:2_26:1_20:4	2.4679	2e-05	4.6985
TG 20:3_20:4_20:4	1.7436	9.15e-05	4.0384
TG 20:3_20:4_22:4	1.8597	9.13e-05	4.0397
TG 20:3_22:4_22:4	1.2975	0.003961	2.4022
TG 20:3_24:1_22:4	2.4106	7.4e-06	5.1308
TG 20:3_26:1_22:4	2.5269	0.000175	3.7559
TG 20:4_20:4_20:4	-1.1945	0.00125	2.9032
TG 20:4_20:4_20:5	3.9984	0.000286	3.5429
TG 20:4_20:4_22:4	-0.71328	0.002686	2.5709
TG 20:4_20:4_22:5	2.1362	2.63e-05	4.5807
TG 20:4_20:4_22:5.1	4.0143	0.000234	3.6306
TG 20:4_20:4_22:6	2.129	6.77e-05	4.1692
TG 20:4_21:1_22:6	3.6634	0.005025	2.2989
TG 20:4_21:4_20:4	2.9061	0.000333	3.4777
TG 20:4_21:4_22:4	1.7633	0.52142	0.28281
TG 20:4_22:0_22:4	7.133	0.000908	3.0419
TG 20:4_22:1_22:4	3.5232	0.000227	3.644
TG 20:4_22:1_22:5	3.681	3.65e-05	4.4382
TG 20:4_22:4_22:4	-1.1728	0.001401	2.8537
TG 20:4_22:4_22:5	2.1366	5.52e-05	4.2578
TG 20:4_22:4_22:5.1	1.8977	0.02106	1.6765
TG 20:4_22:4_22:6	2.85	0.00017	3.7691
TG 20:4_22:4_22:6.1	2.1769	0.12918	0.8888
TG 20:4_22:5_22:6	2.6003	0.00064	3.194
TG 20:4_22:5_22:6.1	2.4316	9.06e-06	5.0428
TG 20:4_24:1_22:4	3.9698	0.017601	1.7545
TG 20:4_26:1_20:4	3.5782	0.001607	2.7941
TG 20:4_26:1_22:4	4.0991	0.005449	2.2637
TG 20:4_26:1_22:6	2.69	0.14501	0.8386
TG 20:5_26:1_22:4	2.7642	0.000338	3.4712
TG 21:3_22:4_22:4	1.2224	0.38069	0.41943
TG 22:0_22:5_22:6	2.7319	0.001189	2.9247
TG 22:1_22:4_22:4	6.3469	0.001352	2.869
TG 22:2_22:4_22:4	4.5639	0.00012	3.9213
TG 22:3_22:4_22:4	1.4411	0.01064	1.9731
TG 22:4_22:4_22:4	-0.86963	0.000303	3.5178
TG 22:4_22:4_22:5	3.3496	0.000809	3.0918
TG 22:4_22:4_22:5.1	-0.84826	0.000409	3.3882
TG 22:4_22:4_22:6	2.9603	0.15362	0.81356
TG 22:4_22:5_22:6	2.361	2.9e-06	5.5371
TG 22:4_22:5_22:6.1	1.2224	0.38069	0.41943
TG 22:4_22:6_22:6	2.3886	0.13546	0.86819
TG 22:4_24:0_22:4	1.2224	0.38069	0.41943
TG 22:4_24:1_22:4	2.497	4.46e-05	4.3511
TG 22:4_26:1_22:4	1.9594	0.12474	0.904
TG 22:4_26:1_22:6	3.3832	0.004564	2.3407
TG 23:0_16:0_16:0	1.3987	0.001189	2.9247
TG 23:0_16:2_7:0	6.8601	0.001002	2.999
TG 23:1_16:0_18:1	2.4026	4.89e-06	5.311
TG 23:1_20:4_22:4	2.5486	0.000153	3.8148
TG 23:2_16:0_20:4	2.465	1.64e-05	4.7863
TG 25:1_16:0_16:0	2.4675	1.81e-05	4.743
TG 25:1_16:0_18:1	2.4187	7.91e-06	5.1018
TG 25:1_16:0_20:4	2.4337	8.15e-06	5.0889
TG 25:1_16:0_22:4	2.7669	0.000338	3.4712
TG 25:1_18:1_18:1	2.4036	6.07e-06	5.2168
TG 25:1_18:1_20:3	2.4291	1.21e-05	4.9168
TG 25:1_18:1_20:4	2.6437	0.000161	3.7939
TG 25:1_18:1_22:4	2.757	0.000547	3.2617
TG 25:2_21:6_22:4	-2.3825	2.74e-06	5.5618
TG 25:2_21:6_22:4.1	-1.3666	0.10294	0.98741
TG 25:2_21:6_22:5	-0.28092	0.44848	0.34825
TG 26:2_18:1_22:4	2.3945	3.68e-06	5.4337
TG 26:2_18:1_22:6	2.3599	1.59e-06	5.7979
TG 26:2_20:4_22:4	2.9615	0.001398	2.8546
TG 26:2_22:4_22:4	3.2559	0.002159	2.6658
TG 26:2_22:4_22:4.1	2.8002	0.14843	0.82849
TG 28:1_18:1_22:4	2.5068	6.12e-05	4.2129
TG 28:2_18:1_22:4	2.6232	0.000125	3.9031

## Sheet: FigS7E
lipid	log2(FC(TetR+20uMFA20:4/TetR+20uMFA20:4+DGATi))	p value	- log10 p
CE 16:0	0.29624	0.13068	0.88378
CE 16:1	0.12147	0.47096	0.32702
CE 17:1	-0.62841	0.009064	2.0427
CE 18:0	0.64297	0.011858	1.926
CE 18:1	0.65177	0.007053	2.1516
CE 18:2	-0.35641	0.010459	1.9805
CE 18:2.1	-0.07288	0.78112	0.10728
CE 18:3	-0.05679	0.63557	0.19684
CE 20:1	2.0763	0.000538	3.2693
CE 20:2	2.12	0.000602	3.2207
CE 20:2.1	1.7428	0.005316	2.2744
CE 20:3	1.1965	0.000295	3.5305
CE 20:4	1.1357	0.000373	3.4285
CE 20:5	0.61142	0.030238	1.5194
CE 20:5.1	2.7583	0.000197	3.7049
CE 21:3	2.5134	0.000182	3.74
CE 21:4	-0.62379	0.002839	2.5468
CE 22:1	3.0348	0.000135	3.8682
CE 22:2	3.1323	0.000173	3.7619
CE 22:2.1	3.1029	0.000789	3.1031
CE 22:3	2.7849	0.000135	3.8682
CE 22:3.1	3.1992	0.000142	3.8482
CE 22:4	2.1108	0.000348	3.4584
CE 22:5	2.0564	0.000408	3.3889
CE 22:5.1	1.6169	0.003131	2.5043
CE 22:6	1.5458	0.002115	2.6746
CE 23:3	2.6141	0.000194	3.7129
CE 24:2	3.3565	0.000175	3.7573
CE 24:2.1	3.4301	7.18e-05	4.144
CE 24:3	2.7107	0.000253	3.5976
CE 24:3.1	3.1434	0.000649	3.1878
CE 24:4	1.7567	0.000358	3.4466
CE 24:5	0.79112	0.041895	1.3778
CE 24:6	0.90832	0.019318	1.714
CE 26:2	3.6293	0.000145	3.8373
CE 26:3	2.9934	0.000167	3.7786
CE 26:4	1.8128	0.000194	3.7126
Cer d16:1_24:1	0.38643	0.21818	0.66118
Cer d17:1_16:0	0.66801	0.040212	1.3956
Cer d17:1_18:0	-0.00885	0.98859	0.004982
Cer d17:1_24:1	0.22563	0.39876	0.39929
Cer d18:0_20:0	-0.47103	0.056398	1.2487
Cer d18:0_22:0	-0.52919	0.06833	1.1654
Cer d18:0_24:0	-0.28634	0.26306	0.57995
Cer d18:1_14:0	0.43445	0.16023	0.79525
Cer d18:1_16:0	0.65235	0.029965	1.5234
Cer d18:1_18:0	0.50136	0.044526	1.3514
Cer d18:1_20:0	0.30874	0.2719	0.56559
Cer d18:1_20:0.1	0.46709	0.20307	0.69236
Cer d18:1_22:0	0.11682	0.51408	0.28897
Cer d18:1_23:0	0.078175	0.71933	0.14307
Cer d18:1_24:0	0.17623	0.39361	0.40493
Cer d18:1_24:1	0.18137	0.36963	0.43223
Cer d18:1_24:4	-2.5894	0.00192	2.7167
Cer d18:1_26:0	0.13998	0.53348	0.27288
Cer d18:1_26:1	-0.3321	0.16511	0.78224
Cer d18:1_26:4	-2.5039	0.001718	2.765
Cer d18:2_14:0	1.0477	0.025599	1.5918
Cer d18:2_16:0	1.0773	0.005816	2.2354
Cer d18:2_18:0	0.95233	0.024973	1.6025
Cer d18:2_20:0	1.0567	0.014604	1.8355
Cer d18:2_22:0	0.82883	0.028688	1.5423
Cer d18:2_22:1	0.4251	0.10998	0.95869
Cer d18:2_23:0	0.75483	0.033353	1.4769
Cer d18:2_23:1	0.53255	0.080997	1.0915
Cer d18:2_24:0	0.92753	0.021366	1.6703
Cer d18:2_24:1	0.83368	0.03111	1.5071
Cer d18:2_24:2	0.14757	0.34495	0.46225
Cer d18:2_26:0	0.83569	0.031583	1.5005
Cer d18:2_26:1	0.29183	0.21818	0.66118
Cer m18:0_16:0	-0.09158	0.6815	0.16653
Cer m18:1_20:0	0.077857	0.85948	0.065766
Cer m18:1_22:0	0.028416	0.93697	0.028272
Cer m18:1_24:1	0.17839	0.50057	0.30054
Cer m18:1_24:1.1	-0.04294	0.81896	0.086737
DG 14:0_14:0	-0.02598	0.92239	0.035084
DG 14:0_16:0	-0.04029	0.87666	0.05717
DG 14:0_16:1	0.18269	0.25971	0.58551
DG 14:0_20:3	0.5007	0.060714	1.2167
DG 14:0_20:4	0.006402	0.95026	0.022157
DG 14:0_22:4	-0.09546	0.44804	0.34869
DG 14:0_22:6	0.13584	0.57653	0.23918
DG 14:1_20:4	0.41617	0.032901	1.4828
DG 15:0_16:0	-0.4644	0.020603	1.6861
DG 15:0_16:1	-0.3269	0.13164	0.88062
DG 15:0_18:1	-0.28828	0.16136	0.79221
DG 15:0_20:4	-0.07878	0.62897	0.20137
DG 15:0_22:4	-0.6567	0.009607	2.0174
DG 15:0_22:4.1	0.2419	0.068193	1.1663
DG 16:0_16:0	-0.33757	0.088855	1.0513
DG 16:0_16:0.1	0.13185	0.57653	0.23918
DG 16:0_16:1	0.20407	0.36739	0.43488
DG 16:0_16:2	-0.2077	0.43989	0.35665
DG 16:0_17:0	0.063542	0.65935	0.18089
DG 16:0_17:0.1	-0.18691	0.42774	0.36882
DG 16:0_17:0.2	0.34275	0.046028	1.337
DG 16:0_18:0	0.71428	0.020672	1.6846
DG 16:0_18:1	0.034079	0.89559	0.047893
DG 16:0_18:2	-0.07772	0.73203	0.13547
DG 16:0_18:3	-0.01679	0.92322	0.034694
DG 16:0_19:0	0.44484	0.03946	1.4038
DG 16:0_20:2	0.00329	0.94822	0.023093
DG 16:0_20:3	0.074519	0.58658	0.23167
DG 16:0_20:3.1	0.27392	0.28112	0.55112
DG 16:0_20:4	0.29452	0.10926	0.96155
DG 16:0_20:5	-0.12427	0.54352	0.26479
DG 16:0_22:0	0.59071	0.036213	1.4411
DG 16:0_22:1	0.1782	0.34206	0.46589
DG 16:0_22:4	-0.60415	0.010536	1.9773
DG 16:0_22:5	-0.80948	0.026165	1.5823
DG 16:0_24:0	0.84424	0.026412	1.5782
DG 16:0_24:1	0.58731	0.031583	1.5005
DG 16:0_25:0	0.35347	0.15076	0.82173
DG 16:0_26:0	0.67505	0.0385	1.4145
DG 16:0_26:0.1	1.7068	0.007515	2.1241
DG 16:0_26:1	0.6021	0.083102	1.0804
DG 16:0_26:1.1	0.22566	0.31265	0.50495
DG 16:0_28:0	2.6074	0.000614	3.2119
DG 16:1_17:1	0.20961	0.49983	0.30118
DG 16:1_17:1.1	0.47773	0.049138	1.3086
DG 16:1_18:1	0.8313	0.014006	1.8537
DG 16:1_18:3	0.41572	0.050886	1.2934
DG 16:1_20:3	0.14588	0.13753	0.86159
DG 16:1_20:4	0.42609	0.012572	1.9006
DG 16:1_22:4	-0.12025	0.32093	0.49359
DG 16:1_22:5	-0.00176	0.99267	0.003197
DG 16:1_24:1	-0.06445	0.77356	0.1115
DG 17:0_18:1	-0.27353	0.29037	0.53705
DG 17:0_20:4	-0.09657	0.65272	0.18527
DG 17:0_22:4	-0.64478	0.011064	1.9561
DG 17:1_18:0	-0.15753	0.42774	0.36882
DG 17:1_18:1	0.32284	0.075539	1.1218
DG 17:1_20:4	-0.00898	0.91884	0.036761
DG 17:1_22:4	-0.49223	0.006545	2.1841
DG 17:1_26:1	0.12641	0.55279	0.25744
DG 18:0_18:0	0.93355	0.37773	0.42281
DG 18:0_18:1	0.11486	0.52448	0.28027
DG 18:0_19:3	0.047783	0.94433	0.024878
DG 18:0_20:3	0.083814	0.91184	0.040081
DG 18:0_20:3.1	0.068903	0.77468	0.11088
DG 18:0_20:4	0.17228	0.57357	0.24141
DG 18:0_22:3	-0.14603	0.60268	0.21991
DG 18:0_22:4	-0.69555	0.41831	0.3785
DG 18:1_18:1	0.47389	0.07842	1.1056
DG 18:1_18:2	0.13453	0.27387	0.56246
DG 18:1_19:1	0.12184	0.51132	0.29131
DG 18:1_20:0	0.31976	0.23725	0.62479
DG 18:1_20:1	0.008492	0.97751	0.00988
DG 18:1_20:2	0.02422	0.93712	0.028205
DG 18:1_20:4	0.5754	0.016295	1.7879
DG 18:1_20:5	-0.13695	0.5091	0.2932
DG 18:1_20:5.1	-0.15776	0.3738	0.42736
DG 18:1_21:3	-0.05055	0.69503	0.158
DG 18:1_22:0	0.078091	0.80342	0.095058
DG 18:1_22:0.1	0.85163	0.024973	1.6025
DG 18:1_22:2	-0.59658	0.043687	1.3596
DG 18:1_22:4	-0.18998	0.083512	1.0783
DG 18:1_22:5	-0.83678	0.023323	1.6322
DG 18:1_22:6	0.30208	0.1432	0.84406
DG 18:1_24:0	0.75074	0.043896	1.3576
DG 18:1_24:1	0.21987	0.3348	0.47522
DG 18:1_26:0	0.082753	0.65119	0.18629
DG 18:1_26:1	0.15026	0.49874	0.30213
DG 18:2_22:4	0.063031	0.52804	0.27734
DG 18:2_22:4.1	-1.0103	0.001765	2.7533
DG 18:2_22:5	-1.0664	0.00766	2.1157
DG 18:2_24:1	-0.59343	0.026165	1.5823
DG 18:2_24:1.1	-0.63718	0.035072	1.455
DG 18:3_20:4	-0.31047	0.15076	0.82173
DG 19:0_20:4	-0.24252	0.40312	0.39457
DG 19:0_22:4	-0.68673	0.014156	1.8491
DG 19:1_20:4	0.21576	0.26271	0.58052
DG 19:1_22:4	-0.32086	0.04884	1.3112
DG 20:0_20:4	-0.38598	0.12198	0.91371
DG 20:0_22:4	-0.27014	0.23321	0.63225
DG 20:0_22:4.1	-0.27014	0.23321	0.63225
DG 20:1_22:4	-1.1233	0.004024	2.3954
DG 20:1_22:4.1	-1.7592	0.000606	3.2172
DG 20:3_20:4	-1.0997	0.012966	1.8872
DG 20:3_20:4.1	-0.10423	0.64605	0.18974
DG 20:3_22:4	-0.26332	0.24007	0.61967
DG 20:3_22:4.1	-0.22632	0.18656	0.72919
DG 20:3_22:5	-0.17553	0.69056	0.1608
DG 20:4_20:4	-0.2841	0.27381	0.56256
DG 20:4_20:5	-0.06461	0.77468	0.11088
DG 20:4_22:3	-0.08555	0.42774	0.36882
DG 20:4_22:4	-0.49668	0.042132	1.3754
DG 20:4_22:5	-0.16668	0.24007	0.61967
DG 20:4_22:5.1	-1.5899	0.000386	3.4131
DG 20:4_26:0	-0.23397	0.23955	0.6206
DG 20:4_26:0.1	2.3201	0.008463	2.0725
DG 20:4_26:1	-0.43693	0.065734	1.1822
DG 20:4_28:0	2.8121	5.63e-05	4.2492
DG 22:4_22:4	-0.11709	0.58126	0.23563
DG 22:4_22:5	-1.4721	0.000998	3.001
DG 22:4_22:5.1	0.52382	0.031583	1.5005
DG 22:4_22:5.2	0.2478	0.11172	0.95185
DG 22:4_24:0	0.74348	0.020947	1.6789
DG 22:4_24:1	0.75237	0.008654	2.0628
DG 22:4_26:1	0.81306	0.017317	1.7615
DG 22:4_28:0	2.9538	5.7e-05	4.2439
DG 24:3_18:1	-1.7113	0.000391	3.4076
DG 24:4_18:0	-0.66141	0.032733	1.485
DG 24:4_22:4	-0.76606	0.032744	1.4849
DG 24:5_16:0	-0.74769	0.011315	1.9463
DG 24:5_18:0	-0.18515	0.16837	0.77373
DG 24:5_18:1	-0.46548	0.031583	1.5005
DG 24:5_22:4	-1.0768	0.004621	2.3353
DG 26:2_18:1	-0.28177	0.022184	1.654
DG 28:1_16:0	2.2914	0.002099	2.6781
DG 28:1_16:0.1	0.63135	0.020623	1.6856
DG 28:1_18:1	0.015768	0.91395	0.039075
DG 28:1_20:4	2.4464	0.001303	2.885
DG 30:0_16:0	4.4892	0.000168	3.7737
DG 30:0_16:1	3.1301	0.000359	3.4455
DG 30:0_20:4	5.0742	5.76e-05	4.2393
DG 30:0_22:4	5.8143	3.97e-05	4.4011
DG 30:0_22:5	4.5576	7.42e-05	4.1296
DG 30:1_18:1	4.4165	0.000135	3.8688
DG 30:1_20:4	2.9918	6.41e-05	4.1934
DG 32:0_16:0	4.717	0.000119	3.9261
DG 32:0_16:1	4.2828	0.000339	3.4697
DG 32:0_18:0	4.0897	0.000111	3.9564
DG 32:0_18:1	4.4102	0.000114	3.9436
DG 32:0_18:2	3.8692	0.000727	3.1384
DG 32:0_20:0	3.0556	0.000362	3.4412
DG 32:0_20:1	3.6627	0.000269	3.5701
DG 32:0_20:3	4.3052	8.5e-05	4.0708
DG 32:0_20:4	5.5614	4.15e-05	4.3823
DG 32:0_21:3	4.224	0.000136	3.8655
DG 32:0_22:0	3.5008	0.004299	2.3666
DG 32:0_22:1	3.295	0.00154	2.8125
DG 32:0_22:3	4.1668	0.000209	3.6798
DG 32:0_22:4	6.0122	3.36e-05	4.4742
DG 32:0_22:5	4.79	0.00022	3.6582
DG 32:0_24:1	2.6878	0.000343	3.4652
DG 33:0_22:4	4.502	4.15e-05	4.3823
DG 33:0_22:4.1	5.8238	2.89e-05	4.5387
DG 34:0_16:0	4.2668	0.00011	3.9601
DG 34:0_18:1	3.8619	0.000738	3.132
DG 34:0_18:1.1	2.5369	0.000322	3.4928
DG 34:0_20:4	5.8487	0.00367	2.4353
DG 35:0_20:4	2.5003	0.000199	3.7005
DG 35:0_22:4	4.1688	0.000253	3.597
DG 35:0_22:4.1	5.3069	8.12e-05	4.0902
LPC 14:0	-0.35075	0.19947	0.70011
LPC 15:0	-0.16779	0.18062	0.74324
LPC 16:0	0.055242	0.80759	0.092811
LPC 16:1	-0.01575	0.93555	0.028932
LPC 17:0	-0.23678	0.16857	0.77323
LPC 17:1	-0.20712	0.33285	0.47775
LPC 18:0	-0.0957	0.39504	0.40336
LPC 18:1	-0.00759	0.95336	0.020743
LPC 20:0	-0.40967	0.008093	2.0919
LPC 20:1	-0.04679	0.77468	0.11088
LPC 20:1.1	-0.01148	0.927	0.032921
LPC 20:4	0.33042	0.054478	1.2638
LPC 22:1	-0.57517	0.020569	1.6868
LPC 22:4	-1.0675	0.001635	2.7866
LPC 22:5	-0.54851	0.022861	1.6409
LPC 24:0	-0.27626	0.15659	0.80524
LPC 24:1	-0.62182	0.018186	1.7403
LPC 24:5	-2.1371	0.000373	3.4285
LPC 26:0	-0.61191	0.028189	1.5499
LPC 26:1	-0.35134	0.11567	0.93678
LPC 26:5	-2.8177	7.87e-05	4.1039
LPE 16:0	-0.16814	0.55516	0.25558
LPE 20:4	0.22311	0.15379	0.81306
LPE 22:5	0.062892	0.66431	0.17763
MG 18:1	0.42119	0.15358	0.81367
MG 20:4	0.66169	0.079985	1.097
PC 14:0_14:0	-0.17416	0.5167	0.28676
PC 14:0_15:0	-0.26989	0.18288	0.73783
PC 14:0_16:0	-0.02742	0.83648	0.077543
PC 14:0_17:1	-0.24581	0.30762	0.51198
PC 14:0_18:1	-0.07232	0.54685	0.26213
PC 14:0_18:2	-0.13807	0.51887	0.28494
PC 14:0_20:3	-0.24925	0.2569	0.59023
PC 14:0_20:4	0.44591	0.037748	1.4231
PC 14:0_22:5	0.92608	0.001847	2.7337
PC 15:0_16:0	-0.24418	0.076115	1.1185
PC 15:0_20:4	0.72748	0.001465	2.8342
PC 15:0_22:5	0.68736	0.00135	2.8695
PC 16:0_16:0	0.020626	0.84089	0.07526
PC 16:0_17:1	-0.23949	0.16645	0.77873
PC 16:0_18:0	0.34066	0.027395	1.5623
PC 16:0_18:1	-0.04113	0.70795	0.15
PC 16:0_18:2	-0.51765	0.022299	1.6517
PC 16:0_18:3	-0.43912	0.048298	1.3161
PC 16:0_19:1	-0.49453	0.007867	2.1042
PC 16:0_20:3	-0.09172	0.52804	0.27734
PC 16:0_20:4	0.72958	0.001198	2.9216
PC 16:0_22:1	-0.43458	0.046693	1.3308
PC 16:0_22:2	-0.41161	0.069543	1.1577
PC 16:0_22:3	-0.59521	0.005118	2.2909
PC 16:0_22:4	-0.8563	0.000356	3.4488
PC 16:0_22:5	0.58687	0.004887	2.311
PC 16:0_22:6	-0.01765	0.90836	0.041741
PC 16:0_24:4	-1.2208	9.43e-05	4.0255
PC 16:0_24:4.1	-1.3366	0.000111	3.9564
PC 16:0_26:4	-2.1623	3.11e-05	4.5078
PC 16:0_26:5	-1.9483	0.000136	3.865
PC 16:0_30:5	0.34137	0.12384	0.90714
PC 16:1_17:1	-0.34241	0.04884	1.3112
PC 16:1_22:5	-0.08537	0.58675	0.23155
PC 17:0_20:4	0.72161	0.000353	3.4525
PC 17:0_22:4	-0.99188	0.000117	3.932
PC 17:1_18:1	-0.11595	0.42621	0.37037
PC 17:1_18:2	-0.43287	0.062204	1.2062
PC 17:1_22:4	-1.191	0.000442	3.3544
PC 18:0_18:0	0.024045	0.88857	0.051311
PC 18:0_18:1	-0.21309	0.11641	0.93402
PC 18:0_20:4	0.56913	0.000783	3.1063
PC 18:0_22:4	0.21943	0.11725	0.93089
PC 18:0_22:5	-0.63718	0.003788	2.4215
PC 18:1_18:1	-0.01838	0.89195	0.049657
PC 18:1_19:1	-0.52045	0.016295	1.7879
PC 18:1_22:1	-0.88849	0.013764	1.8613
PC 18:1_22:4	-1.1678	3.1e-05	4.508
PC 18:1_22:5	-0.87314	0.002212	2.6553
PC 18:1_22:5.1	-1.0024	0.01875	1.727
PC 18:1_24:5	-1.9703	0.000274	3.5626
PC 18:1_26:5	-2.8468	3.53e-05	4.4527
PC 18:2_20:4	-0.00756	0.96554	0.01523
PC 18:2_22:5	-1.4738	0.000445	3.3512
PC 18:2_24:5	-0.97853	0.001096	2.9601
PC 19:1_20:4	0.42489	0.017317	1.7615
PC 20:3_20:4	-0.25955	0.061512	1.211
PC 20:4_20:4	-0.14934	0.23003	0.63821
PC 20:4_22:1	-0.71078	0.006311	2.1999
PC 20:4_22:4	-1.096	0.00011	3.9601
PC 20:4_22:5	-1.299	0.000777	3.1094
PC 20:4_22:5.1	-0.3178	0.04884	1.3112
PC 20:4_22:6	-0.3935	0.089851	1.0465
PC 20:4_24:1	0.051137	0.78727	0.10388
PC 20:4_24:5	-1.8617	6.9e-05	4.1614
PC 20:4_26:2	-0.25156	0.21543	0.6667
PC 20:4_26:5	-2.3431	2.96e-05	4.5283
PC 22:4_22:5	-1.5921	7.96e-05	4.0989
PC 22:4_24:4	-2.8975	2.2e-05	4.6575
PC 22:6_18:1	-0.37677	0.090833	1.0418
PC 24:1_18:1	-0.63644	0.043687	1.3596
PC O-16:0_14:0	0.23859	0.30904	0.50999
PC O-16:0_16:0	0.32637	0.1109	0.95507
PC O-16:0_16:1	0.051099	0.79811	0.097935
PC O-16:0_18:1	0.22868	0.25971	0.58551
PC O-16:0_20:4	1.0762	0.000768	3.1144
PC O-16:0_22:1	0.003043	0.96245	0.016624
PC O-16:0_22:2	0.1527	0.60398	0.21898
PC O-16:0_22:3	0.6337	0.083819	1.0767
PC O-16:0_22:4	0.95754	0.003313	2.4798
PC O-16:0_22:4.1	0.92955	0.002212	2.6553
PC O-16:0_24:5	0.894	0.0088	2.0555
PC O-18:0_16:0	0.51973	0.093446	1.0294
PC O-18:0_18:1	0.047629	0.868	0.06148
PC O-18:0_22:4	0.80732	0.013878	1.8577
PC O-18:1_18:1	0.018854	0.95336	0.020743
PC O-18:1_20:4	0.81236	0.00233	2.6327
PC O-18:1_22:4	0.39845	0.068569	1.1639
PC O-20:0_20:4	0.56967	0.056619	1.247
PC O-22:0_20:4	0.41062	0.12825	0.89194
PC P-16:0_16:0	-0.3894	0.033405	1.4762
PC P-16:0_18:1	-0.71756	0.003162	2.5001
PC P-16:0_20:4	0.099586	0.47123	0.32677
PC P-16:0_22:3	0.26026	0.14093	0.85099
PC P-16:0_22:4	-0.27414	0.14093	0.85099
PC P-16:1_20:4	0.12532	0.20023	0.69847
PC P-18:0_20:4	0.12604	0.39913	0.39889
PC P-18:0_22:4	-0.07111	0.70568	0.15139
PC P-18:1_18:1	-0.60575	0.014691	1.8329
PC P-18:1_22:4	-0.26268	0.092514	1.0338
PE 14:0_16:0	-0.78009	0.002262	2.6454
PE 14:0_18:1	-0.42546	0.061512	1.211
PE 14:0_20:4	0.38224	0.070027	1.1547
PE 16:0_16:0	-0.88108	0.004853	2.314
PE 16:0_16:1	-0.90234	5.85e-05	4.2329
PE 16:0_17:1	-0.48724	0.037121	1.4304
PE 16:0_18:1	-0.48742	0.018733	1.7274
PE 16:0_20:3	-0.39278	0.032155	1.4927
PE 16:0_20:3.1	-0.20703	0.092688	1.033
PE 16:0_20:4	0.65414	0.002515	2.5995
PE 16:1_18:1	0.48154	0.036554	1.4371
PE 16:1_20:4	1.5008	0.00104	2.983
PE 17:0_18:1	-0.45723	0.023626	1.6266
PE 17:0_20:4	0.66096	0.000745	3.1278
PE 18:0_18:1	-0.32295	0.03104	1.5081
PE 18:0_20:3	-0.06507	0.69974	0.15506
PE 18:0_20:4	0.45679	0.0033	2.4816
PE 18:0_21:4	-0.80721	0.001453	2.8376
PE 18:0_22:3	-0.25428	0.18684	0.72854
PE 18:0_22:4	-1.0301	0.000139	3.8579
PE 18:1_18:1	-0.35735	0.03228	1.4911
PE 18:1_18:1.1	0.075416	0.65119	0.18629
PE 18:1_18:2	-0.11221	0.49888	0.30201
PE 18:1_20:1	-0.22214	0.12672	0.89716
PE 18:1_20:4	0.88724	0.00303	2.5185
PE 18:1_22:1	0.087349	0.66482	0.1773
PE 18:1_22:4	-0.86949	0.000386	3.4131
PE 18:1_22:5	-0.47458	0.008463	2.0725
PE 18:1_22:6	-0.41786	0.079173	1.1014
PE 18:1_24:0	0.53066	0.044259	1.354
PE 18:1_24:1	0.44424	0.020672	1.6846
PE 18:1_26:0	0.60546	0.03111	1.5071
PE 18:1_26:1	-0.05572	0.96605	0.015001
PE 18:2_20:4	0.47259	0.019905	1.701
PE 20:4_22:0	0.50972	0.03587	1.4453
PE 20:4_22:4	-0.61012	0.001213	2.916
PE 20:4_22:5	-0.13151	0.16857	0.77323
PE 20:4_24:0	0.67954	0.016012	1.7956
PE 20:4_24:1	0.42312	0.062502	1.2041
PE 20:4_24:5	-1.0111	0.002754	2.5601
PE 20:4_26:1	0.19112	0.33761	0.47159
PE 20:4_26:5	-2.2447	0.000987	3.0057
PE O-14:0_24:4	0.24432	0.12702	0.89614
PE O-14:0_24:5	0.81308	0.009538	2.0205
PE O-14:0_26:4	1.0447	0.001115	2.9528
PE P-16:0_16:0	0.53142	0.07842	1.1056
PE P-16:0_16:1	0.12284	0.57485	0.24045
PE P-16:0_18:1	0.20481	0.29359	0.53225
PE P-16:0_18:1.1	0.29205	0.22174	0.65416
PE P-16:0_20:1	0.021766	0.927	0.032921
PE P-16:0_20:1.1	0.25274	0.032565	1.4873
PE P-16:0_20:3	-0.12733	0.36739	0.43488
PE P-16:0_20:3.1	-0.08919	0.56843	0.24533
PE P-16:0_20:4	0.37025	0.003991	2.399
PE P-16:0_20:4.1	0.20278	0.27203	0.56538
PE P-16:0_20:5	0.18744	0.36655	0.43587
PE P-16:0_21:3	0.16296	0.38287	0.41695
PE P-16:0_22:1	0.083232	0.50921	0.29311
PE P-16:0_22:1.1	0.12913	0.52493	0.2799
PE P-16:0_22:2	0.046687	0.81674	0.087919
PE P-16:0_22:3	0.087906	0.65163	0.186
PE P-16:0_22:4	0.44843	0.013764	1.8613
PE P-16:0_22:4.1	0.048652	0.78707	0.10399
PE P-16:0_22:5	0.19525	0.067654	1.1697
PE P-16:0_22:5.1	0.20465	0.41922	0.37756
PE P-16:0_22:6	0.27871	0.2786	0.55502
PE P-16:0_24:5	0.30493	0.10327	0.98601
PE P-16:0_24:5.1	0.32529	0.089851	1.0465
PE P-16:0_24:6	-0.10348	0.64167	0.19269
PE P-16:1_22:4	-0.83755	0.013764	1.8613
PE P-18:0_16:0	0.58609	0.031721	1.4987
PE P-18:0_20:2	0.69564	0.15379	0.81306
PE P-18:0_20:3	-0.1977	0.46907	0.32877
PE P-18:0_20:4	0.06099	0.62523	0.20396
PE P-18:0_21:3	0.26446	0.21929	0.65898
PE P-18:0_22:1	0.19468	0.32962	0.48198
PE P-18:0_22:2	0.13424	0.66431	0.17763
PE P-18:0_22:3	0.08844	0.68792	0.16246
PE P-18:0_22:3.1	0.36039	0.11726	0.93085
PE P-18:0_22:4	0.38878	0.032712	1.4853
PE P-18:0_22:5	0.035597	0.91884	0.036761
PE P-18:0_24:5	0.35153	0.082655	1.0827
PE P-18:1_18:1	-0.02023	0.90584	0.042949
PE P-18:1_18:2	0.31143	0.10578	0.9756
PE P-18:1_22:1	0.17347	0.34954	0.45651
PE P-18:1_22:4	0.11145	0.39138	0.40741
PE P-18:1_22:5	0.10626	0.44827	0.34846
PE P-18:1_24:4	0.054062	0.53491	0.27172
PE P-18:1_24:5	0.069785	0.63557	0.19684
PE P-20:0_20:4	0.31134	0.074147	1.1299
PE P-20:1_22:4	-0.43203	0.048762	1.3119
PE P-22:0_20:4	0.23563	0.19436	0.7114
PG 12:1_26:6	0.12343	0.12318	0.90945
PG 16:0_18:1	-0.00299	0.95336	0.020743
PI 12:0_26:5	0.43537	0.14874	0.82759
PI 16:0_18:1	0.26942	0.38336	0.4164
PI 18:0_20:4	-0.26949	0.19209	0.7165
PS 10:0_22:1	-0.13581	0.56512	0.24786
PS 10:0_24:2	-0.22026	0.34442	0.46292
PS 11:0_26:1	-0.37179	0.23482	0.62926
PS 12:0_26:2	-0.00788	0.90379	0.043933
PS 16:0_16:0	-0.44795	0.15379	0.81306
PS 16:0_18:1	-0.3594	0.057897	1.2373
PS 16:0_20:4	1.6693	0.002752	2.5604
PS 16:0_26:1	1.5563	0.2316	0.63527
PS 16:0_26:2	0.40304	0.080494	1.0942
PS 16:0_26:4	-1.0212	0.010536	1.9773
PS 17:0_18:1	-0.28929	0.12083	0.91784
PS 17:0_20:4	3.1559	0.000387	3.4118
PS 18:0_18:1	-0.1444	0.30568	0.51473
PS 18:0_18:2	-0.17788	0.52192	0.2824
PS 18:0_20:4	2.1478	0.000408	3.3895
PS 18:0_21:4	-1.1134	0.005029	2.2985
PS 18:0_22:3	-0.37647	0.09233	1.0347
PS 18:0_22:4	-1.0665	0.001346	2.871
PS 18:0_22:5	-0.45171	0.066509	1.1771
PS 18:0_22:5.1	-1.1892	0.000308	3.5113
PS 18:0_24:5	-1.347	0.002626	2.5807
PS 18:1_18:1	0.22978	0.27047	0.56788
PS 18:1_20:4	0.95541	0.016646	1.7787
PS 18:1_22:0	0.28214	0.015003	1.8238
PS 18:1_22:1	0.16455	0.24315	0.61412
PS 18:1_22:4	-0.89691	0.015742	1.8029
SM d14:0_16:1	0.25237	0.31116	0.50702
SM d14:0_17:1	0.090978	0.66575	0.17669
SM d14:0_18:0	-0.65297	0.037748	1.4231
SM d14:0_18:1	0.043922	0.84501	0.073136
SM d14:0_18:2	0.50596	0.10926	0.96155
SM d14:0_19:1	0.10666	0.56843	0.24533
SM d14:0_19:2	0.23921	0.27203	0.56538
SM d14:0_20:0	-0.14132	0.94751	0.023418
SM d14:0_20:1	0.10623	0.42774	0.36882
SM d14:0_20:2	0.4235	0.14257	0.84597
SM d14:0_21:1	-0.36745	0.064587	1.1899
SM d14:0_21:2	-0.0098	0.98859	0.004982
SM d14:0_22:1	0.0355	0.78707	0.10399
SM d14:0_22:2	0.2092	0.23629	0.62655
SM d14:0_22:5	0.36016	0.073399	1.1343
SM d14:0_24:2	0.11688	0.51298	0.2899
SM d14:0_26:0	-0.84764	0.011481	1.94
SM d14:0_26:1	-0.34339	0.12177	0.91445
SM d14:0_26:2	-0.23145	0.18644	0.72946
SM d14:0_26:2.1	0.12558	0.48069	0.31813
SM d15:0_26:1	-0.19089	0.37969	0.42057
SM d15:0_26:2	0.18298	0.37786	0.42267
SM d16:0_26:1	-0.18342	0.33532	0.47454
SM d16:0_26:2	-0.16563	0.38558	0.41388
SM d16:0_26:2.1	0.34901	0.19602	0.70769
SM d16:0_26:3	0.25874	0.18644	0.72946
SM d17:0_26:1	0.10476	0.58658	0.23167
SM d17:0_26:1.1	0.03313	0.85057	0.070288
SM d17:0_26:2	0.40283	0.12837	0.89155
SM d17:0_26:2.1	-0.32118	0.20175	0.69518
SM d18:0_26:1	0.064728	0.73203	0.13547
SM d18:0_26:3	-0.06261	0.78593	0.10462
SM d18:0_26:5	-0.11065	0.095835	1.0185
TG 10:0_10:0_20:4	4.6794	0.000213	3.6715
TG 10:0_10:0_8:0	0.41213	0.008871	2.052
TG 10:0_12:1_22:4	2.6156	0.000196	3.7081
TG 10:0_16:0_22:3	3.7436	0.000254	3.5955
TG 10:0_18:1_20:4	4.8783	3.1e-05	4.508
TG 10:0_20:4_20:4	1.9637	0.1535	0.81389
TG 10:0_21:0_22:6	4.4926	4.74e-05	4.3238
TG 10:0_8:0_8:0	0.46788	0.000633	3.1986
TG 10:1_14:2_20:4	2.6121	0.000359	3.4445
TG 11:1_22:2_20:4	5.7031	2.81e-05	4.5511
TG 11:1_24:0_22:0	4.03	0.011644	1.9339
TG 12:0_12:0_12:0	0.49044	0.082007	1.0861
TG 12:0_12:0_8:0	0.33875	0.3259	0.48691
TG 12:0_14:0_12:0	0.19113	0.34342	0.46417
TG 12:0_14:0_18:1	3.4835	5.95e-05	4.2254
TG 12:0_17:0_12:0	0.35293	0.003809	2.4192
TG 12:0_18:2_20:4	2.5477	0.000295	3.5305
TG 12:0_20:4_20:4	7.0179	0.000103	3.9874
TG 13:0_14:0_16:0	0.54775	0.029733	1.5268
TG 14:0_12:0_14:0	0.37634	0.025602	1.5917
TG 14:0_12:0_16:0	1.3217	0.000386	3.4131
TG 14:0_14:0_16:0	2.6057	0.00034	3.4687
TG 14:0_14:0_18:3	4.527	9.83e-05	4.0075
TG 14:0_14:0_20:3	3.7572	0.001311	2.8825
TG 14:0_14:0_20:4	5.2361	4.31e-05	4.3652
TG 14:0_14:0_22:4	4.8682	6.29e-05	4.2015
TG 14:0_14:0_22:6	5.4927	5.02e-05	4.2991
TG 14:0_15:0_16:0	0.70076	0.013366	1.874
TG 14:0_15:0_16:0.1	0.98656	0.001788	2.7476
TG 14:0_15:0_16:1	2.3638	0.003871	2.4122
TG 14:0_15:0_20:4	4.6292	2.69e-05	4.5704
TG 14:0_15:0_22:4	4.1462	4.97e-05	4.3035
TG 14:0_16:0_16:0	2.8826	0.000211	3.6759
TG 14:0_16:0_16:1	3.9476	0.00027	3.5679
TG 14:0_16:0_20:4	5.0003	2.5e-05	4.6025
TG 14:0_16:0_22:4	4.1816	5.34e-05	4.2722
TG 14:0_16:0_22:5	3.9152	0.000109	3.9635
TG 14:0_16:0_22:6	4.6096	8.04e-05	4.0948
TG 14:0_16:0_4:0	0.74094	0.005277	2.2776
TG 14:0_16:0_6:0	0.21027	0.1856	0.73143
TG 14:0_16:1_16:1	4.7377	0.000461	3.3359
TG 14:0_16:1_18:1	4.5649	0.00016	3.7968
TG 14:0_16:1_18:3	4.0675	7.11e-05	4.1483
TG 14:0_16:1_20:4	5.9136	2.61e-05	4.5835
TG 14:0_16:1_20:4.1	6.308	8.34e-05	4.0789
TG 14:0_16:1_20:5	6.426	0.00014	3.8552
TG 14:0_16:1_22:4	5.2503	1.85e-05	4.7322
TG 14:0_17:1_20:3	4.0746	0.000139	3.8579
TG 14:0_17:1_20:4	5.4911	1.85e-05	4.7322
TG 14:0_17:1_22:4	4.5379	2.19e-05	4.66
TG 14:0_18:1_22:6	6.4304	0.000212	3.6741
TG 14:0_18:3_20:4	5.8039	2.2e-05	4.6575
TG 14:0_20:4_20:4	5.9594	2.2e-05	4.6575
TG 14:0_20:4_20:5	6.2094	5.51e-05	4.2592
TG 14:0_20:4_22:6	5.9519	2.2e-05	4.6575
TG 14:0_24:0_16:0	2.3425	0.001781	2.7493
TG 14:0_24:0_22:4	4.3693	3.11e-05	4.5078
TG 14:1_16:1_18:1	4.6218	0.000317	3.4995
TG 14:1_20:4_20:4	7.765	3.1e-05	4.508
TG 14:1_20:4_20:4.1	5.4658	0.000353	3.4525
TG 14:2_20:4_20:4	2.4513	6.57e-05	4.1826
TG 15:0_16:0_16:1	2.6369	0.00125	2.9032
TG 15:0_16:0_16:1.1	2.6063	0.003228	2.4911
TG 15:0_16:0_18:1	2.9502	0.000322	3.4928
TG 15:0_16:0_18:1.1	3.0285	0.000644	3.1908
TG 15:0_16:0_20:4	4.1877	2.2e-05	4.6575
TG 15:0_16:0_22:4	3.8586	3.42e-05	4.4659
TG 15:0_18:1_20:3	4.0619	9.56e-05	4.0195
TG 15:0_20:3_20:4	4.7327	5.18e-05	4.286
TG 15:0_20:4_20:4	6.0052	2.23e-05	4.6517
TG 15:0_20:4_20:4.1	5.6194	1.42e-05	4.8488
TG 15:0_24:1_22:4	5.363	3.42e-05	4.4655
TG 15:0_26:0_22:4	6.497	0.002149	2.6678
TG 15:1_15:2_20:4	6.7298	0.000118	3.9279
TG 15:1_20:4_20:4	2.589	0.00032	3.4955
TG 15:1_26:1_20:4	6.075	6.17e-05	4.21
TG 15:2_17:1_20:4	5.2148	3.1e-05	4.508
TG 15:2_21:5_20:4	5.4935	5.11e-05	4.2914
TG 16:0_15:0_16:0	1.3333	0.005187	2.2851
TG 16:0_15:0_16:0.1	1.0771	0.000605	3.2179
TG 16:0_16:0_16:0	2.6577	0.000236	3.6275
TG 16:0_16:0_16:1	3.9186	0.00016	3.7964
TG 16:0_16:0_18:1	3.5004	0.000151	3.8205
TG 16:0_16:0_18:1.1	2.6592	0.001264	2.8983
TG 16:0_16:0_18:3	4.0619	0.000213	3.6715
TG 16:0_16:0_20:3	3.958	9.94e-05	4.0026
TG 16:0_16:0_20:4	4.7618	2.98e-05	4.5252
TG 16:0_16:0_22:4	3.8256	4.64e-05	4.3339
TG 16:0_16:0_4:0	0.73844	0.012805	1.8926
TG 16:0_16:1_16:2	4.2822	0.000269	3.5701
TG 16:0_16:1_18:1	4.2822	0.000106	3.9764
TG 16:0_16:1_18:2	4.2568	6.82e-05	4.166
TG 16:0_16:1_20:3	4.6453	2.23e-05	4.6517
TG 16:0_16:1_20:4	5.3262	2.27e-05	4.6446
TG 16:0_16:1_20:5	5.1122	8.16e-05	4.0885
TG 16:0_16:1_22:5	4.3977	6.57e-05	4.1826
TG 16:0_17:0_16:0	1.6479	0.000211	3.6759
TG 16:0_17:0_16:0.1	1.6775	0.000514	3.2889
TG 16:0_17:0_18:1	3.085	0.000331	3.48
TG 16:0_17:0_18:1.1	3.091	0.000583	3.2341
TG 16:0_17:0_20:4	4.2569	4.01e-05	4.3971
TG 16:0_17:0_22:4	3.7991	2.54e-05	4.5948
TG 16:0_17:1_16:1	3.5798	0.000426	3.3705
TG 16:0_17:1_18:1	3.9004	0.000171	3.7674
TG 16:0_17:1_20:4	4.7008	2.27e-05	4.6446
TG 16:0_17:1_22:4	4.236	3.12e-05	4.5061
TG 16:0_17:1_22:6	4.2953	8.71e-05	4.0598
TG 16:0_18:0_16:0	2.745	9.56e-05	4.0197
TG 16:0_18:0_16:0.1	1.4078	9.15e-05	4.0387
TG 16:0_18:0_18:1	3.5702	0.000134	3.8721
TG 16:0_18:0_20:3	3.9658	9.71e-05	4.013
TG 16:0_18:0_22:3	3.851	9.07e-05	4.0423
TG 16:0_18:0_22:4	4.4243	3.38e-05	4.4714
TG 16:0_18:1_18:1	4.1712	9.71e-05	4.013
TG 16:0_18:1_18:2	4.1482	0.000107	3.9716
TG 16:0_18:1_20:2	4.4124	0.000183	3.7367
TG 16:0_18:1_20:4	4.9803	2.2e-05	4.6575
TG 16:0_18:1_20:4.1	4.6328	2.82e-05	4.5499
TG 16:0_18:1_22:4	4.6922	2.51e-05	4.5996
TG 16:0_18:1_22:4.1	4.1833	2.82e-05	4.5499
TG 16:0_18:1_22:5	3.8765	0.000198	3.7039
TG 16:0_19:1_18:1	3.8689	0.000142	3.8482
TG 16:0_19:1_20:4	4.5676	2.23e-05	4.6517
TG 16:0_20:0_18:1	3.4785	0.000145	3.8375
TG 16:0_20:3_20:4	4.8282	2.51e-05	4.5996
TG 16:0_20:3_20:4.1	4.2906	9.83e-05	4.0075
TG 16:0_20:4_20:4	5.6544	2.51e-05	4.5996
TG 16:0_20:4_22:4	4.7951	2.23e-05	4.6517
TG 16:0_21:1_16:0	3.0544	0.000276	3.5596
TG 16:0_21:1_18:1	3.8515	0.000212	3.6737
TG 16:0_21:3_16:0	3.7026	0.000294	3.5323
TG 16:0_21:3_18:1	4.0134	3.08e-05	4.512
TG 16:0_21:3_22:4	4.222	3.8e-05	4.4203
TG 16:0_22:1_20:4	4.4127	3.42e-05	4.4655
TG 16:0_22:1_22:4	4.5851	5.12e-05	4.291
TG 16:0_22:4_22:4	4.245	2.49e-05	4.6035
TG 16:0_22:4_22:5	5.1663	6.17e-05	4.21
TG 16:0_22:4_4:0	2.5215	7.42e-05	4.1296
TG 16:0_24:0_22:4	4.9448	4.1e-05	4.3868
TG 16:0_24:1_16:0	4.1644	9.71e-05	4.013
TG 16:0_24:1_18:1	4.581	0.000109	3.9617
TG 16:0_24:1_19:0	5.3101	0.003381	2.4709
TG 16:0_24:1_20:4	5.1874	0.000184	3.7359
TG 16:0_24:1_22:4	4.8206	2.49e-05	4.6035
TG 16:0_26:0_15:0	2.4318	0.000374	3.427
TG 16:0_26:0_22:4	4.4268	6.17e-05	4.21
TG 16:0_26:1_16:0	4.2323	0.000183	3.7367
TG 16:0_26:1_16:0.1	4.1914	3.1e-05	4.508
TG 16:0_26:1_18:1	4.2505	0.000117	3.932
TG 16:0_26:1_20:3	4.5915	4.15e-05	4.3823
TG 16:0_26:1_20:4	4.9853	5.62e-05	4.2506
TG 16:0_26:1_22:4	4.5736	3.9e-05	4.409
TG 16:0_6:0_16:0	0.42428	0.02048	1.6887
TG 16:1_16:1_18:1	4.7308	0.000138	3.8607
TG 16:1_16:1_18:2	5.0245	5.6e-05	4.2521
TG 16:1_16:1_20:4	5.9019	2.27e-05	4.6446
TG 16:1_16:1_20:5	7.0934	1.65e-05	4.7816
TG 16:1_17:1_18:1	3.9543	0.000993	3.0031
TG 16:1_17:1_20:4	5.8994	1.85e-05	4.7322
TG 16:1_17:1_22:5	5.2923	2.2e-05	4.6575
TG 16:1_18:1_18:1	5.2429	3.76e-05	4.4252
TG 16:1_18:1_20:4	5.549	2.2e-05	4.6575
TG 16:1_18:1_22:4	5.0376	2.23e-05	4.6517
TG 16:1_18:1_22:4.1	5.2675	3.08e-05	4.512
TG 16:1_18:1_22:6	5.452	2.2e-05	4.6575
TG 16:1_18:2_20:4	5.8483	1.16e-06	5.9355
TG 16:1_18:2_20:4.1	5.4325	1.85e-05	4.7322
TG 16:1_18:3_20:4	5.8755	2.07e-05	4.6833
TG 16:1_20:4_20:4	6.2255	2.23e-05	4.6517
TG 16:1_20:4_22:4	5.7227	2.68e-05	4.5724
TG 16:1_20:4_22:5	5.5075	2.7e-05	4.5684
TG 16:1_20:4_22:6	4.8544	0.000756	3.1218
TG 16:1_26:1_18:1	5.0572	0.000111	3.9547
TG 17:0_16:0_18:0	1.5915	0.000425	3.3716
TG 17:0_18:1_18:1	3.8041	0.000119	3.9261
TG 17:0_18:1_22:4	4.2307	2.27e-05	4.6446
TG 17:0_20:4_20:4	4.8754	2.68e-05	4.5724
TG 17:0_20:4_22:4	4.3802	2.23e-05	4.6517
TG 17:0_20:4_22:4.1	4.3163	0.000274	3.5616
TG 17:0_22:4_22:4	4.316	2.2e-05	4.6575
TG 17:0_22:4_22:4.1	4.0382	2.2e-05	4.6575
TG 17:0_26:1_22:4	6.7703	0.002197	2.6582
TG 17:1_18:1_18:1	4.7543	5.93e-05	4.2272
TG 17:1_18:1_20:3	4.1951	2.19e-05	4.66
TG 17:1_18:1_20:4	4.9028	2.23e-05	4.6517
TG 17:1_18:1_22:4	4.8278	2.2e-05	4.6575
TG 17:1_18:1_22:5	4.847	2.23e-05	4.6517
TG 17:1_18:1_22:5.1	4.6717	5.57e-05	4.2539
TG 17:1_20:3_20:4	4.8018	2.49e-05	4.6035
TG 17:1_20:3_22:4	3.8244	7.51e-05	4.1243
TG 17:1_20:4_20:4	6.0379	2.68e-05	4.5724
TG 17:1_20:4_22:5	4.7712	2.84e-05	4.5461
TG 17:1_20:4_22:5.1	5.977	2.2e-05	4.6575
TG 17:1_22:4_22:4	3.3072	3.42e-05	4.4655
TG 17:1_22:4_22:5	4.4178	2.2e-05	4.6575
TG 17:1_22:4_22:5.1	4.4276	6e-05	4.2217
TG 17:1_24:1_18:1	5.048	0.000387	3.4118
TG 17:1_24:1_18:1.1	5.0523	0.000362	3.4412
TG 17:2_20:4_20:4	2.4421	3.1e-05	4.508
TG 17:2_20:4_22:6	2.4543	6.46e-05	4.1898
TG 18:0_16:0_18:0	1.9427	9.58e-05	4.0188
TG 18:0_18:0_22:4	4.1846	5.44e-05	4.2643
TG 18:0_18:1_18:1	4.1267	9.71e-05	4.0128
TG 18:0_18:1_20:3	4.3988	7.37e-05	4.1322
TG 18:0_18:1_22:3	4.1407	8.32e-05	4.0801
TG 18:0_18:1_22:3.1	4.4897	3.42e-05	4.4655
TG 18:0_18:1_22:4	4.5231	2.78e-05	4.5566
TG 18:0_18:1_22:5	3.9091	0.000102	3.9896
TG 18:0_20:3_20:4	3.8949	8.05e-05	4.094
TG 18:0_20:3_20:4.1	4.6874	2.68e-05	4.5724
TG 18:0_20:3_22:4	4.3824	2.55e-05	4.5934
TG 18:0_20:4_22:4	4.1024	2.51e-05	4.5996
TG 18:0_21:1_16:0	3.3854	0.001723	2.7637
TG 18:0_21:3_18:1	4.0658	5.34e-05	4.2722
TG 18:0_21:3_22:4	4.1203	0.000196	3.7081
TG 18:0_22:4_22:4	4.225	3.28e-05	4.4837
TG 18:0_26:1_16:0	4.0647	0.000343	3.4642
TG 18:0_26:1_22:4	4.4076	9.99e-05	4.0004
TG 18:1_18:1_18:1	4.7751	8.04e-05	4.0948
TG 18:1_18:1_18:2	4.5309	2.87e-05	4.5425
TG 18:1_18:1_20:1	4.5588	0.000133	3.8774
TG 18:1_18:1_20:2	4.8752	6.56e-05	4.183
TG 18:1_18:1_22:3	4.6662	2.96e-05	4.5283
TG 18:1_18:1_22:4	4.6964	3.1e-05	4.5091
TG 18:1_18:2_20:4	5.535	2.51e-05	4.5996
TG 18:1_18:2_22:4	5.2491	2.5e-05	4.6024
TG 18:1_19:0_22:4	4.1881	3.56e-05	4.4489
TG 18:1_19:0_22:4.1	3.9406	7.11e-05	4.1483
TG 18:1_19:1_18:1	4.4874	6.41e-05	4.193
TG 18:1_19:1_20:2	4.5084	0.000114	3.9436
TG 18:1_19:1_20:4	4.4899	3.68e-05	4.4341
TG 18:1_19:1_22:4	4.6779	2.23e-05	4.6517
TG 18:1_20:0_18:1	4.2281	0.000118	3.9294
TG 18:1_20:1_22:3	4.1156	2.2e-05	4.6575
TG 18:1_20:1_22:4	4.2108	0.000733	3.135
TG 18:1_20:1_22:4.1	4.5989	0.001054	2.9773
TG 18:1_20:2_20:4	4.9844	2.49e-05	4.6035
TG 18:1_20:2_22:4	5.1548	2.49e-05	4.6035
TG 18:1_20:3_20:4	5.2149	2.19e-05	4.66
TG 18:1_20:4_20:4	5.5433	2.2e-05	4.6575
TG 18:1_20:4_22:4	5.1797	2.2e-05	4.6575
TG 18:1_20:4_22:5	5.4439	2.2e-05	4.6575
TG 18:1_21:0_22:5	4.4835	2.2e-05	4.6575
TG 18:1_21:2_22:4	4.963	0.000139	3.8579
TG 18:1_22:0_22:5	4.2472	2.49e-05	4.6035
TG 18:1_22:1_18:1	4.7108	9.48e-05	4.0234
TG 18:1_22:1_20:4	4.7743	3.11e-05	4.5078
TG 18:1_22:2_22:4	4.9782	2.2e-05	4.6575
TG 18:1_22:3_22:4	4.5738	2.2e-05	4.6575
TG 18:1_22:4_22:4	4.9901	2.5e-05	4.6025
TG 18:1_22:4_22:4.1	4.1456	4.51e-05	4.3459
TG 18:1_24:0_18:1	4.5741	0.000163	3.7884
TG 18:1_24:0_20:4	5.4866	3.97e-05	4.4011
TG 18:1_24:0_22:4	5.0565	2.51e-05	4.5996
TG 18:1_24:0_22:6	4.596	3.18e-05	4.4977
TG 18:1_24:1_18:2	4.6116	0.000212	3.6743
TG 18:1_24:1_20:3	4.5102	5.07e-05	4.2952
TG 18:1_24:1_20:4	5.2755	2.49e-05	4.6035
TG 18:1_24:1_22:4	4.8584	2.2e-05	4.6575
TG 18:1_24:1_22:6	4.6259	3.28e-05	4.4837
TG 18:1_25:0_18:1	3.7895	0.000134	3.8723
TG 18:1_25:0_22:4	7.5333	0.001083	2.9654
TG 18:1_25:0_22:4.1	6.529	0.003032	2.5182
TG 18:1_26:0_20:3	5.6539	0.001164	2.9342
TG 18:1_26:0_20:4	5.3339	2.2e-05	4.6575
TG 18:1_26:0_22:4	5.2035	4.15e-05	4.3823
TG 18:1_26:1_18:1	4.8169	6.75e-05	4.1706
TG 18:1_26:1_18:2	4.7665	0.000196	3.7081
TG 18:1_26:1_20:3	4.8837	5.93e-05	4.2272
TG 18:1_26:1_20:4	5.1719	3.97e-05	4.4011
TG 18:1_26:1_22:4	5.0546	2.83e-05	4.5489
TG 18:1_26:1_22:5	5.0617	5.12e-05	4.291
TG 18:1_4:0_20:4	2.5343	7.92e-05	4.1011
TG 18:2_20:4_20:4	5.8394	2.27e-05	4.6446
TG 18:2_20:4_22:4	5.1612	3.28e-05	4.4847
TG 18:2_22:4_22:4	4.1929	0.000176	3.7535
TG 18:2_24:1_22:4	4.6317	2.7e-05	4.5684
TG 18:2_26:1_22:4	4.8191	3.67e-05	4.4352
TG 18:2_26:1_22:5	4.266	3.76e-05	4.4252
TG 18:3_18:3_20:4	6.8536	2.2e-05	4.6575
TG 18:4_20:4_20:4	5.683	9.06e-05	4.043
TG 18:4_20:4_20:4.1	5.3599	2.23e-05	4.6517
TG 19:0_22:4_22:4	4.55	4.85e-05	4.3139
TG 19:0_22:4_22:4.1	4.6522	4.02e-05	4.3954
TG 19:0_22:4_22:4.2	4.2067	2.2e-05	4.6575
TG 19:0_22:4_22:4.3	4.1741	3.05e-05	4.5152
TG 19:1_20:4_20:4	5.0977	3.42e-05	4.4659
TG 19:1_20:4_20:4.1	4.464	9.31e-06	5.031
TG 19:1_20:4_22:4	4.5974	2.33e-05	4.6325
TG 19:1_20:4_22:4.1	4.4431	2.81e-05	4.5511
TG 19:1_22:4_22:4	4.8083	4.15e-05	4.3823
TG 19:1_26:1_22:4	8.3001	0.000796	3.0988
TG 19:2_15:0_15:0	-1.1472	5.7e-05	4.2439
TG 19:2_16:0_18:1	3.8073	0.000298	3.5254
TG 19:2_18:0_18:1	3.8801	0.00023	3.6388
TG 19:2_18:1_22:4	4.7841	2.68e-05	4.5724
TG 19:2_22:4_22:4	4.6453	2.2e-05	4.6575
TG 20:1_22:3_22:4	4.4475	4.84e-05	4.3151
TG 20:1_22:4_22:4	4.2846	3.42e-05	4.4655
TG 20:1_22:4_22:4.1	4.3749	5.34e-05	4.2722
TG 20:1_22:4_22:5	3.892	6.61e-05	4.1796
TG 20:1_22:5_22:5	4.2846	3.01e-05	4.5214
TG 20:2_20:4_22:4	4.7735	2.2e-05	4.6575
TG 20:2_22:1_20:4	4.2952	4.64e-05	4.3339
TG 20:2_26:1_20:4	4.745	2.68e-05	4.5724
TG 20:3_20:4_20:4	5.1763	2.68e-05	4.5724
TG 20:3_20:4_22:4	5.0819	3.28e-05	4.4845
TG 20:3_22:4_22:4	5.0384	6.04e-05	4.2189
TG 20:3_24:1_22:4	4.3892	2.61e-05	4.5835
TG 20:3_26:1_22:4	4.8695	7.69e-05	4.114
TG 20:4_20:4_20:4	5.6117	3.28e-05	4.4837
TG 20:4_20:4_20:5	5.3026	5.93e-05	4.2272
TG 20:4_20:4_22:4	5.3538	5.12e-05	4.291
TG 20:4_20:4_22:5	5.5565	4.08e-05	4.389
TG 20:4_20:4_22:5.1	4.816	3.1e-05	4.508
TG 20:4_20:4_22:6	5.7472	4.65e-05	4.3322
TG 20:4_21:1_22:6	5.0708	6.9e-05	4.1614
TG 20:4_21:4_20:4	8.3716	0.000745	3.1278
TG 20:4_21:4_22:4	7.375	0.001202	2.9203
TG 20:4_22:0_22:4	4.2128	3.08e-05	4.512
TG 20:4_22:1_22:4	4.197	2.7e-05	4.5684
TG 20:4_22:1_22:5	4.5751	2.23e-05	4.6517
TG 20:4_22:4_22:4	4.9292	8.59e-05	4.066
TG 20:4_22:4_22:5	5.2965	2.82e-05	4.5499
TG 20:4_22:4_22:5.1	4.6266	0.000193	3.7154
TG 20:4_22:4_22:6	4.9307	2.91e-05	4.5365
TG 20:4_22:4_22:6.1	5.0454	0.002702	2.5683
TG 20:4_22:4_6:0	2.1323	0.073899	1.1314
TG 20:4_22:5_22:6	4.4029	6.16e-05	4.2101
TG 20:4_22:5_22:6.1	4.8362	2.2e-05	4.6575
TG 20:4_24:1_22:4	4.3396	6.57e-05	4.1822
TG 20:4_26:1_20:4	4.659	2.61e-05	4.5835
TG 20:4_26:1_22:4	4.0915	4.87e-05	4.3129
TG 20:4_26:1_22:6	3.5214	5.91e-05	4.2284
TG 20:4_4:0_20:4	3.1362	0.020362	1.6912
TG 20:4_6:0_20:4	2.9105	0.001096	2.9601
TG 20:5_26:1_22:4	3.9212	2.68e-05	4.5724
TG 21:2_22:4_22:4	4.2997	0.000109	3.9635
TG 21:3_22:4_22:4	5.4244	0.000118	3.9296
TG 21:6_24:1_22:4	7.9359	0.000878	3.0564
TG 22:0_22:5_22:6	3.9994	0.000161	3.793
TG 22:1_22:4_22:4	4.1754	2.2e-05	4.6575
TG 22:2_22:4_22:4	4.2383	5.34e-05	4.2722
TG 22:3_22:4_22:4	3.8429	0.000236	3.6275
TG 22:4_22:4_22:4	5.216	6.9e-05	4.1614
TG 22:4_22:4_22:5	5.6037	3.1e-05	4.508
TG 22:4_22:4_22:5.1	4.3625	8.81e-05	4.0549
TG 22:4_22:4_22:6	3.8071	0.00044	3.3568
TG 22:4_22:5_22:6	7.1056	0.00174	2.7596
TG 22:4_22:5_22:6.1	4.4281	6.75e-05	4.1706
TG 22:4_22:6_22:6	7.5935	0.001346	2.871
TG 22:4_24:0_22:4	5.9342	2.23e-05	4.6517
TG 22:4_24:1_22:4	5.0581	2.23e-05	4.6517
TG 22:4_26:0_22:4	6.1135	0.000212	3.6743
TG 22:4_26:1_22:4	5.439	2.68e-05	4.5724
TG 22:4_26:1_22:4.1	4.0782	0.37122	0.43037
TG 22:4_26:1_22:6	4.8973	4.64e-05	4.3339
TG 23:0_16:0_16:0	1.4917	0.019093	1.7191
TG 23:0_16:2_7:0	4.3293	0.000791	3.1016
TG 23:1_16:0_18:1	4.2858	0.000236	3.6275
TG 23:1_20:4_22:4	4.6607	0.000133	3.8763
TG 23:2_16:0_20:4	4.5281	8.16e-05	4.0885
TG 25:1_16:0_16:0	4.2342	0.000767	3.1152
TG 25:1_16:0_18:1	4.4543	0.000216	3.6651
TG 25:1_16:0_20:4	6.1305	0.001264	2.8983
TG 25:1_16:0_22:4	5.115	0.000304	3.5178
TG 25:1_18:1_18:1	5.1088	0.000258	3.5882
TG 25:1_18:1_20:3	5.7574	0.00016	3.7964
TG 25:1_18:1_20:4	5.8243	4.87e-05	4.3129
TG 25:1_18:1_22:4	5.6198	0.000264	3.5785
TG 25:2_21:6_22:4	4.648	0.000161	3.7923
TG 25:2_21:6_22:4.1	3.6776	3.97e-05	4.4011
TG 25:2_21:6_22:5	5.2999	2.23e-05	4.6517
TG 25:2_21:6_22:6	3.7201	0.000182	3.7406
TG 26:2_18:1_22:4	4.7054	3.76e-05	4.4252
TG 26:2_18:1_22:6	3.5363	8.17e-05	4.0878
TG 26:2_20:4_22:4	4.0202	5.93e-05	4.2272
TG 26:2_22:4_22:4	4.9504	4.63e-05	4.3342
TG 26:2_22:4_22:4.1	3.5661	3.59e-05	4.4446
TG 26:2_22:4_22:6	4.4057	0.00016	3.7964
TG 28:1_18:1_22:4	4.9613	3.28e-05	4.4837
TG 28:1_20:4_22:5	4.959	0.003055	2.515
TG 28:2_18:1_22:4	5.0906	6.17e-05	4.21

## Sheet: FigS7F
lipid	log2(FC(TetR+20uMFA20:4/TetR+20uMFA20:4+DGATi))	p value	- log10 p
CE 16:0	0.29624	0.13068	0.88378
CE 16:1	0.12147	0.47096	0.32702
CE 17:1	-0.62841	0.009064	2.0427
CE 18:0	0.64297	0.011858	1.926
CE 18:1	0.65177	0.007053	2.1516
CE 18:2	-0.35641	0.010459	1.9805
CE 18:2.1	-0.07288	0.78112	0.10728
CE 18:3	-0.05679	0.63557	0.19684
CE 20:1	2.0763	0.000538	3.2693
CE 20:2	2.12	0.000602	3.2207
CE 20:2.1	1.7428	0.005316	2.2744
CE 20:3	1.1965	0.000295	3.5305
CE 20:4	1.1357	0.000373	3.4285
CE 20:5	0.61142	0.030238	1.5194
CE 20:5.1	2.7583	0.000197	3.7049
CE 21:3	2.5134	0.000182	3.74
CE 21:4	-0.62379	0.002839	2.5468
CE 22:1	3.0348	0.000135	3.8682
CE 22:2	3.1323	0.000173	3.7619
CE 22:2.1	3.1029	0.000789	3.1031
CE 22:3	2.7849	0.000135	3.8682
CE 22:3.1	3.1992	0.000142	3.8482
CE 22:4	2.1108	0.000348	3.4584
CE 22:5	2.0564	0.000408	3.3889
CE 22:5.1	1.6169	0.003131	2.5043
CE 22:6	1.5458	0.002115	2.6746
CE 23:3	2.6141	0.000194	3.7129
CE 24:2	3.3565	0.000175	3.7573
CE 24:2.1	3.4301	7.18e-05	4.144
CE 24:3	2.7107	0.000253	3.5976
CE 24:3.1	3.1434	0.000649	3.1878
CE 24:4	1.7567	0.000358	3.4466
CE 24:5	0.79112	0.041895	1.3778
CE 24:6	0.90832	0.019318	1.714
CE 26:2	3.6293	0.000145	3.8373
CE 26:3	2.9934	0.000167	3.7786
CE 26:4	1.8128	0.000194	3.7126
Cer d16:1_24:1	0.38643	0.21818	0.66118
Cer d17:1_16:0	0.66801	0.040212	1.3956
Cer d17:1_18:0	-0.00885	0.98859	0.004982
Cer d17:1_24:1	0.22563	0.39876	0.39929
Cer d18:0_20:0	-0.47103	0.056398	1.2487
Cer d18:0_22:0	-0.52919	0.06833	1.1654
Cer d18:0_24:0	-0.28634	0.26306	0.57995
Cer d18:1_14:0	0.43445	0.16023	0.79525
Cer d18:1_16:0	0.65235	0.029965	1.5234
Cer d18:1_18:0	0.50136	0.044526	1.3514
Cer d18:1_20:0	0.30874	0.2719	0.56559
Cer d18:1_20:0.1	0.46709	0.20307	0.69236
Cer d18:1_22:0	0.11682	0.51408	0.28897
Cer d18:1_23:0	0.078175	0.71933	0.14307
Cer d18:1_24:0	0.17623	0.39361	0.40493
Cer d18:1_24:1	0.18137	0.36963	0.43223
Cer d18:1_24:4	-2.5894	0.00192	2.7167
Cer d18:1_26:0	0.13998	0.53348	0.27288
Cer d18:1_26:1	-0.3321	0.16511	0.78224
Cer d18:1_26:4	-2.5039	0.001718	2.765
Cer d18:2_14:0	1.0477	0.025599	1.5918
Cer d18:2_16:0	1.0773	0.005816	2.2354
Cer d18:2_18:0	0.95233	0.024973	1.6025
Cer d18:2_20:0	1.0567	0.014604	1.8355
Cer d18:2_22:0	0.82883	0.028688	1.5423
Cer d18:2_22:1	0.4251	0.10998	0.95869
Cer d18:2_23:0	0.75483	0.033353	1.4769
Cer d18:2_23:1	0.53255	0.080997	1.0915
Cer d18:2_24:0	0.92753	0.021366	1.6703
Cer d18:2_24:1	0.83368	0.03111	1.5071
Cer d18:2_24:2	0.14757	0.34495	0.46225
Cer d18:2_26:0	0.83569	0.031583	1.5005
Cer d18:2_26:1	0.29183	0.21818	0.66118
Cer m18:0_16:0	-0.09158	0.6815	0.16653
Cer m18:1_20:0	0.077857	0.85948	0.065766
Cer m18:1_22:0	0.028416	0.93697	0.028272
Cer m18:1_24:1	0.17839	0.50057	0.30054
Cer m18:1_24:1.1	-0.04294	0.81896	0.086737
DG 14:0_14:0	-0.02598	0.92239	0.035084
DG 14:0_16:0	-0.04029	0.87666	0.05717
DG 14:0_16:1	0.18269	0.25971	0.58551
DG 14:0_20:3	0.5007	0.060714	1.2167
DG 14:0_20:4	0.006402	0.95026	0.022157
DG 14:0_22:4	-0.09546	0.44804	0.34869
DG 14:0_22:6	0.13584	0.57653	0.23918
DG 14:1_20:4	0.41617	0.032901	1.4828
DG 15:0_16:0	-0.4644	0.020603	1.6861
DG 15:0_16:1	-0.3269	0.13164	0.88062
DG 15:0_18:1	-0.28828	0.16136	0.79221
DG 15:0_20:4	-0.07878	0.62897	0.20137
DG 15:0_22:4	-0.6567	0.009607	2.0174
DG 15:0_22:4.1	0.2419	0.068193	1.1663
DG 16:0_16:0	-0.33757	0.088855	1.0513
DG 16:0_16:0.1	0.13185	0.57653	0.23918
DG 16:0_16:1	0.20407	0.36739	0.43488
DG 16:0_16:2	-0.2077	0.43989	0.35665
DG 16:0_17:0	0.063542	0.65935	0.18089
DG 16:0_17:0.1	-0.18691	0.42774	0.36882
DG 16:0_17:0.2	0.34275	0.046028	1.337
DG 16:0_18:0	0.71428	0.020672	1.6846
DG 16:0_18:1	0.034079	0.89559	0.047893
DG 16:0_18:2	-0.07772	0.73203	0.13547
DG 16:0_18:3	-0.01679	0.92322	0.034694
DG 16:0_19:0	0.44484	0.03946	1.4038
DG 16:0_20:2	0.00329	0.94822	0.023093
DG 16:0_20:3	0.074519	0.58658	0.23167
DG 16:0_20:3.1	0.27392	0.28112	0.55112
DG 16:0_20:4	0.29452	0.10926	0.96155
DG 16:0_20:5	-0.12427	0.54352	0.26479
DG 16:0_22:0	0.59071	0.036213	1.4411
DG 16:0_22:1	0.1782	0.34206	0.46589
DG 16:0_22:4	-0.60415	0.010536	1.9773
DG 16:0_22:5	-0.80948	0.026165	1.5823
DG 16:0_24:0	0.84424	0.026412	1.5782
DG 16:0_24:1	0.58731	0.031583	1.5005
DG 16:0_25:0	0.35347	0.15076	0.82173
DG 16:0_26:0	0.67505	0.0385	1.4145
DG 16:0_26:0.1	1.7068	0.007515	2.1241
DG 16:0_26:1	0.6021	0.083102	1.0804
DG 16:0_26:1.1	0.22566	0.31265	0.50495
DG 16:0_28:0	2.6074	0.000614	3.2119
DG 16:1_17:1	0.20961	0.49983	0.30118
DG 16:1_17:1.1	0.47773	0.049138	1.3086
DG 16:1_18:1	0.8313	0.014006	1.8537
DG 16:1_18:3	0.41572	0.050886	1.2934
DG 16:1_20:3	0.14588	0.13753	0.86159
DG 16:1_20:4	0.42609	0.012572	1.9006
DG 16:1_22:4	-0.12025	0.32093	0.49359
DG 16:1_22:5	-0.00176	0.99267	0.003197
DG 16:1_24:1	-0.06445	0.77356	0.1115
DG 17:0_18:1	-0.27353	0.29037	0.53705
DG 17:0_20:4	-0.09657	0.65272	0.18527
DG 17:0_22:4	-0.64478	0.011064	1.9561
DG 17:1_18:0	-0.15753	0.42774	0.36882
DG 17:1_18:1	0.32284	0.075539	1.1218
DG 17:1_20:4	-0.00898	0.91884	0.036761
DG 17:1_22:4	-0.49223	0.006545	2.1841
DG 17:1_26:1	0.12641	0.55279	0.25744
DG 18:0_18:0	0.93355	0.37773	0.42281
DG 18:0_18:1	0.11486	0.52448	0.28027
DG 18:0_19:3	0.047783	0.94433	0.024878
DG 18:0_20:3	0.083814	0.91184	0.040081
DG 18:0_20:3.1	0.068903	0.77468	0.11088
DG 18:0_20:4	0.17228	0.57357	0.24141
DG 18:0_22:3	-0.14603	0.60268	0.21991
DG 18:0_22:4	-0.69555	0.41831	0.3785
DG 18:1_18:1	0.47389	0.07842	1.1056
DG 18:1_18:2	0.13453	0.27387	0.56246
DG 18:1_19:1	0.12184	0.51132	0.29131
DG 18:1_20:0	0.31976	0.23725	0.62479
DG 18:1_20:1	0.008492	0.97751	0.00988
DG 18:1_20:2	0.02422	0.93712	0.028205
DG 18:1_20:4	0.5754	0.016295	1.7879
DG 18:1_20:5	-0.13695	0.5091	0.2932
DG 18:1_20:5.1	-0.15776	0.3738	0.42736
DG 18:1_21:3	-0.05055	0.69503	0.158
DG 18:1_22:0	0.078091	0.80342	0.095058
DG 18:1_22:0.1	0.85163	0.024973	1.6025
DG 18:1_22:2	-0.59658	0.043687	1.3596
DG 18:1_22:4	-0.18998	0.083512	1.0783
DG 18:1_22:5	-0.83678	0.023323	1.6322
DG 18:1_22:6	0.30208	0.1432	0.84406
DG 18:1_24:0	0.75074	0.043896	1.3576
DG 18:1_24:1	0.21987	0.3348	0.47522
DG 18:1_26:0	0.082753	0.65119	0.18629
DG 18:1_26:1	0.15026	0.49874	0.30213
DG 18:2_22:4	0.063031	0.52804	0.27734
DG 18:2_22:4.1	-1.0103	0.001765	2.7533
DG 18:2_22:5	-1.0664	0.00766	2.1157
DG 18:2_24:1	-0.59343	0.026165	1.5823
DG 18:2_24:1.1	-0.63718	0.035072	1.455
DG 18:3_20:4	-0.31047	0.15076	0.82173
DG 19:0_20:4	-0.24252	0.40312	0.39457
DG 19:0_22:4	-0.68673	0.014156	1.8491
DG 19:1_20:4	0.21576	0.26271	0.58052
DG 19:1_22:4	-0.32086	0.04884	1.3112
DG 20:0_20:4	-0.38598	0.12198	0.91371
DG 20:0_22:4	-0.27014	0.23321	0.63225
DG 20:0_22:4.1	-0.27014	0.23321	0.63225
DG 20:1_22:4	-1.1233	0.004024	2.3954
DG 20:1_22:4.1	-1.7592	0.000606	3.2172
DG 20:3_20:4	-1.0997	0.012966	1.8872
DG 20:3_20:4.1	-0.10423	0.64605	0.18974
DG 20:3_22:4	-0.26332	0.24007	0.61967
DG 20:3_22:4.1	-0.22632	0.18656	0.72919
DG 20:3_22:5	-0.17553	0.69056	0.1608
DG 20:4_20:4	-0.2841	0.27381	0.56256
DG 20:4_20:5	-0.06461	0.77468	0.11088
DG 20:4_22:3	-0.08555	0.42774	0.36882
DG 20:4_22:4	-0.49668	0.042132	1.3754
DG 20:4_22:5	-0.16668	0.24007	0.61967
DG 20:4_22:5.1	-1.5899	0.000386	3.4131
DG 20:4_26:0	-0.23397	0.23955	0.6206
DG 20:4_26:0.1	2.3201	0.008463	2.0725
DG 20:4_26:1	-0.43693	0.065734	1.1822
DG 20:4_28:0	2.8121	5.63e-05	4.2492
DG 22:4_22:4	-0.11709	0.58126	0.23563
DG 22:4_22:5	-1.4721	0.000998	3.001
DG 22:4_22:5.1	0.52382	0.031583	1.5005
DG 22:4_22:5.2	0.2478	0.11172	0.95185
DG 22:4_24:0	0.74348	0.020947	1.6789
DG 22:4_24:1	0.75237	0.008654	2.0628
DG 22:4_26:1	0.81306	0.017317	1.7615
DG 22:4_28:0	2.9538	5.7e-05	4.2439
DG 24:3_18:1	-1.7113	0.000391	3.4076
DG 24:4_18:0	-0.66141	0.032733	1.485
DG 24:4_22:4	-0.76606	0.032744	1.4849
DG 24:5_16:0	-0.74769	0.011315	1.9463
DG 24:5_18:0	-0.18515	0.16837	0.77373
DG 24:5_18:1	-0.46548	0.031583	1.5005
DG 24:5_22:4	-1.0768	0.004621	2.3353
DG 26:2_18:1	-0.28177	0.022184	1.654
DG 28:1_16:0	2.2914	0.002099	2.6781
DG 28:1_16:0.1	0.63135	0.020623	1.6856
DG 28:1_18:1	0.015768	0.91395	0.039075
DG 28:1_20:4	2.4464	0.001303	2.885
DG 30:0_16:0	4.4892	0.000168	3.7737
DG 30:0_16:1	3.1301	0.000359	3.4455
DG 30:0_20:4	5.0742	5.76e-05	4.2393
DG 30:0_22:4	5.8143	3.97e-05	4.4011
DG 30:0_22:5	4.5576	7.42e-05	4.1296
DG 30:1_18:1	4.4165	0.000135	3.8688
DG 30:1_20:4	2.9918	6.41e-05	4.1934
DG 32:0_16:0	4.717	0.000119	3.9261
DG 32:0_16:1	4.2828	0.000339	3.4697
DG 32:0_18:0	4.0897	0.000111	3.9564
DG 32:0_18:1	4.4102	0.000114	3.9436
DG 32:0_18:2	3.8692	0.000727	3.1384
DG 32:0_20:0	3.0556	0.000362	3.4412
DG 32:0_20:1	3.6627	0.000269	3.5701
DG 32:0_20:3	4.3052	8.5e-05	4.0708
DG 32:0_20:4	5.5614	4.15e-05	4.3823
DG 32:0_21:3	4.224	0.000136	3.8655
DG 32:0_22:0	3.5008	0.004299	2.3666
DG 32:0_22:1	3.295	0.00154	2.8125
DG 32:0_22:3	4.1668	0.000209	3.6798
DG 32:0_22:4	6.0122	3.36e-05	4.4742
DG 32:0_22:5	4.79	0.00022	3.6582
DG 32:0_24:1	2.6878	0.000343	3.4652
DG 33:0_22:4	4.502	4.15e-05	4.3823
DG 33:0_22:4.1	5.8238	2.89e-05	4.5387
DG 34:0_16:0	4.2668	0.00011	3.9601
DG 34:0_18:1	3.8619	0.000738	3.132
DG 34:0_18:1.1	2.5369	0.000322	3.4928
DG 34:0_20:4	5.8487	0.00367	2.4353
DG 35:0_20:4	2.5003	0.000199	3.7005
DG 35:0_22:4	4.1688	0.000253	3.597
DG 35:0_22:4.1	5.3069	8.12e-05	4.0902
LPC 14:0	-0.35075	0.19947	0.70011
LPC 15:0	-0.16779	0.18062	0.74324
LPC 16:0	0.055242	0.80759	0.092811
LPC 16:1	-0.01575	0.93555	0.028932
LPC 17:0	-0.23678	0.16857	0.77323
LPC 17:1	-0.20712	0.33285	0.47775
LPC 18:0	-0.0957	0.39504	0.40336
LPC 18:1	-0.00759	0.95336	0.020743
LPC 20:0	-0.40967	0.008093	2.0919
LPC 20:1	-0.04679	0.77468	0.11088
LPC 20:1.1	-0.01148	0.927	0.032921
LPC 20:4	0.33042	0.054478	1.2638
LPC 22:1	-0.57517	0.020569	1.6868
LPC 22:4	-1.0675	0.001635	2.7866
LPC 22:5	-0.54851	0.022861	1.6409
LPC 24:0	-0.27626	0.15659	0.80524
LPC 24:1	-0.62182	0.018186	1.7403
LPC 24:5	-2.1371	0.000373	3.4285
LPC 26:0	-0.61191	0.028189	1.5499
LPC 26:1	-0.35134	0.11567	0.93678
LPC 26:5	-2.8177	7.87e-05	4.1039
LPE 16:0	-0.16814	0.55516	0.25558
LPE 20:4	0.22311	0.15379	0.81306
LPE 22:5	0.062892	0.66431	0.17763
MG 18:1	0.42119	0.15358	0.81367
MG 20:4	0.66169	0.079985	1.097
PC 14:0_14:0	-0.17416	0.5167	0.28676
PC 14:0_15:0	-0.26989	0.18288	0.73783
PC 14:0_16:0	-0.02742	0.83648	0.077543
PC 14:0_17:1	-0.24581	0.30762	0.51198
PC 14:0_18:1	-0.07232	0.54685	0.26213
PC 14:0_18:2	-0.13807	0.51887	0.28494
PC 14:0_20:3	-0.24925	0.2569	0.59023
PC 14:0_20:4	0.44591	0.037748	1.4231
PC 14:0_22:5	0.92608	0.001847	2.7337
PC 15:0_16:0	-0.24418	0.076115	1.1185
PC 15:0_20:4	0.72748	0.001465	2.8342
PC 15:0_22:5	0.68736	0.00135	2.8695
PC 16:0_16:0	0.020626	0.84089	0.07526
PC 16:0_17:1	-0.23949	0.16645	0.77873
PC 16:0_18:0	0.34066	0.027395	1.5623
PC 16:0_18:1	-0.04113	0.70795	0.15
PC 16:0_18:2	-0.51765	0.022299	1.6517
PC 16:0_18:3	-0.43912	0.048298	1.3161
PC 16:0_19:1	-0.49453	0.007867	2.1042
PC 16:0_20:3	-0.09172	0.52804	0.27734
PC 16:0_20:4	0.72958	0.001198	2.9216
PC 16:0_22:1	-0.43458	0.046693	1.3308
PC 16:0_22:2	-0.41161	0.069543	1.1577
PC 16:0_22:3	-0.59521	0.005118	2.2909
PC 16:0_22:4	-0.8563	0.000356	3.4488
PC 16:0_22:5	0.58687	0.004887	2.311
PC 16:0_22:6	-0.01765	0.90836	0.041741
PC 16:0_24:4	-1.2208	9.43e-05	4.0255
PC 16:0_24:4.1	-1.3366	0.000111	3.9564
PC 16:0_26:4	-2.1623	3.11e-05	4.5078
PC 16:0_26:5	-1.9483	0.000136	3.865
PC 16:0_30:5	0.34137	0.12384	0.90714
PC 16:1_17:1	-0.34241	0.04884	1.3112
PC 16:1_22:5	-0.08537	0.58675	0.23155
PC 17:0_20:4	0.72161	0.000353	3.4525
PC 17:0_22:4	-0.99188	0.000117	3.932
PC 17:1_18:1	-0.11595	0.42621	0.37037
PC 17:1_18:2	-0.43287	0.062204	1.2062
PC 17:1_22:4	-1.191	0.000442	3.3544
PC 18:0_18:0	0.024045	0.88857	0.051311
PC 18:0_18:1	-0.21309	0.11641	0.93402
PC 18:0_20:4	0.56913	0.000783	3.1063
PC 18:0_22:4	0.21943	0.11725	0.93089
PC 18:0_22:5	-0.63718	0.003788	2.4215
PC 18:1_18:1	-0.01838	0.89195	0.049657
PC 18:1_19:1	-0.52045	0.016295	1.7879
PC 18:1_22:1	-0.88849	0.013764	1.8613
PC 18:1_22:4	-1.1678	3.1e-05	4.508
PC 18:1_22:5	-0.87314	0.002212	2.6553
PC 18:1_22:5.1	-1.0024	0.01875	1.727
PC 18:1_24:5	-1.9703	0.000274	3.5626
PC 18:1_26:5	-2.8468	3.53e-05	4.4527
PC 18:2_20:4	-0.00756	0.96554	0.01523
PC 18:2_22:5	-1.4738	0.000445	3.3512
PC 18:2_24:5	-0.97853	0.001096	2.9601
PC 19:1_20:4	0.42489	0.017317	1.7615
PC 20:3_20:4	-0.25955	0.061512	1.211
PC 20:4_20:4	-0.14934	0.23003	0.63821
PC 20:4_22:1	-0.71078	0.006311	2.1999
PC 20:4_22:4	-1.096	0.00011	3.9601
PC 20:4_22:5	-1.299	0.000777	3.1094
PC 20:4_22:5.1	-0.3178	0.04884	1.3112
PC 20:4_22:6	-0.3935	0.089851	1.0465
PC 20:4_24:1	0.051137	0.78727	0.10388
PC 20:4_24:5	-1.8617	6.9e-05	4.1614
PC 20:4_26:2	-0.25156	0.21543	0.6667
PC 20:4_26:5	-2.3431	2.96e-05	4.5283
PC 22:4_22:5	-1.5921	7.96e-05	4.0989
PC 22:4_24:4	-2.8975	2.2e-05	4.6575
PC 22:6_18:1	-0.37677	0.090833	1.0418
PC 24:1_18:1	-0.63644	0.043687	1.3596
PC O-16:0_14:0	0.23859	0.30904	0.50999
PC O-16:0_16:0	0.32637	0.1109	0.95507
PC O-16:0_16:1	0.051099	0.79811	0.097935
PC O-16:0_18:1	0.22868	0.25971	0.58551
PC O-16:0_20:4	1.0762	0.000768	3.1144
PC O-16:0_22:1	0.003043	0.96245	0.016624
PC O-16:0_22:2	0.1527	0.60398	0.21898
PC O-16:0_22:3	0.6337	0.083819	1.0767
PC O-16:0_22:4	0.95754	0.003313	2.4798
PC O-16:0_22:4.1	0.92955	0.002212	2.6553
PC O-16:0_24:5	0.894	0.0088	2.0555
PC O-18:0_16:0	0.51973	0.093446	1.0294
PC O-18:0_18:1	0.047629	0.868	0.06148
PC O-18:0_22:4	0.80732	0.013878	1.8577
PC O-18:1_18:1	0.018854	0.95336	0.020743
PC O-18:1_20:4	0.81236	0.00233	2.6327
PC O-18:1_22:4	0.39845	0.068569	1.1639
PC O-20:0_20:4	0.56967	0.056619	1.247
PC O-22:0_20:4	0.41062	0.12825	0.89194
PC P-16:0_16:0	-0.3894	0.033405	1.4762
PC P-16:0_18:1	-0.71756	0.003162	2.5001
PC P-16:0_20:4	0.099586	0.47123	0.32677
PC P-16:0_22:3	0.26026	0.14093	0.85099
PC P-16:0_22:4	-0.27414	0.14093	0.85099
PC P-16:1_20:4	0.12532	0.20023	0.69847
PC P-18:0_20:4	0.12604	0.39913	0.39889
PC P-18:0_22:4	-0.07111	0.70568	0.15139
PC P-18:1_18:1	-0.60575	0.014691	1.8329
PC P-18:1_22:4	-0.26268	0.092514	1.0338
PE 14:0_16:0	-0.78009	0.002262	2.6454
PE 14:0_18:1	-0.42546	0.061512	1.211
PE 14:0_20:4	0.38224	0.070027	1.1547
PE 16:0_16:0	-0.88108	0.004853	2.314
PE 16:0_16:1	-0.90234	5.85e-05	4.2329
PE 16:0_17:1	-0.48724	0.037121	1.4304
PE 16:0_18:1	-0.48742	0.018733	1.7274
PE 16:0_20:3	-0.39278	0.032155	1.4927
PE 16:0_20:3.1	-0.20703	0.092688	1.033
PE 16:0_20:4	0.65414	0.002515	2.5995
PE 16:1_18:1	0.48154	0.036554	1.4371
PE 16:1_20:4	1.5008	0.00104	2.983
PE 17:0_18:1	-0.45723	0.023626	1.6266
PE 17:0_20:4	0.66096	0.000745	3.1278
PE 18:0_18:1	-0.32295	0.03104	1.5081
PE 18:0_20:3	-0.06507	0.69974	0.15506
PE 18:0_20:4	0.45679	0.0033	2.4816
PE 18:0_21:4	-0.80721	0.001453	2.8376
PE 18:0_22:3	-0.25428	0.18684	0.72854
PE 18:0_22:4	-1.0301	0.000139	3.8579
PE 18:1_18:1	-0.35735	0.03228	1.4911
PE 18:1_18:1.1	0.075416	0.65119	0.18629
PE 18:1_18:2	-0.11221	0.49888	0.30201
PE 18:1_20:1	-0.22214	0.12672	0.89716
PE 18:1_20:4	0.88724	0.00303	2.5185
PE 18:1_22:1	0.087349	0.66482	0.1773
PE 18:1_22:4	-0.86949	0.000386	3.4131
PE 18:1_22:5	-0.47458	0.008463	2.0725
PE 18:1_22:6	-0.41786	0.079173	1.1014
PE 18:1_24:0	0.53066	0.044259	1.354
PE 18:1_24:1	0.44424	0.020672	1.6846
PE 18:1_26:0	0.60546	0.03111	1.5071
PE 18:1_26:1	-0.05572	0.96605	0.015001
PE 18:2_20:4	0.47259	0.019905	1.701
PE 20:4_22:0	0.50972	0.03587	1.4453
PE 20:4_22:4	-0.61012	0.001213	2.916
PE 20:4_22:5	-0.13151	0.16857	0.77323
PE 20:4_24:0	0.67954	0.016012	1.7956
PE 20:4_24:1	0.42312	0.062502	1.2041
PE 20:4_24:5	-1.0111	0.002754	2.5601
PE 20:4_26:1	0.19112	0.33761	0.47159
PE 20:4_26:5	-2.2447	0.000987	3.0057
PE O-14:0_24:4	0.24432	0.12702	0.89614
PE O-14:0_24:5	0.81308	0.009538	2.0205
PE O-14:0_26:4	1.0447	0.001115	2.9528
PE P-16:0_16:0	0.53142	0.07842	1.1056
PE P-16:0_16:1	0.12284	0.57485	0.24045
PE P-16:0_18:1	0.20481	0.29359	0.53225
PE P-16:0_18:1.1	0.29205	0.22174	0.65416
PE P-16:0_20:1	0.021766	0.927	0.032921
PE P-16:0_20:1.1	0.25274	0.032565	1.4873
PE P-16:0_20:3	-0.12733	0.36739	0.43488
PE P-16:0_20:3.1	-0.08919	0.56843	0.24533
PE P-16:0_20:4	0.37025	0.003991	2.399
PE P-16:0_20:4.1	0.20278	0.27203	0.56538
PE P-16:0_20:5	0.18744	0.36655	0.43587
PE P-16:0_21:3	0.16296	0.38287	0.41695
PE P-16:0_22:1	0.083232	0.50921	0.29311
PE P-16:0_22:1.1	0.12913	0.52493	0.2799
PE P-16:0_22:2	0.046687	0.81674	0.087919
PE P-16:0_22:3	0.087906	0.65163	0.186
PE P-16:0_22:4	0.44843	0.013764	1.8613
PE P-16:0_22:4.1	0.048652	0.78707	0.10399
PE P-16:0_22:5	0.19525	0.067654	1.1697
PE P-16:0_22:5.1	0.20465	0.41922	0.37756
PE P-16:0_22:6	0.27871	0.2786	0.55502
PE P-16:0_24:5	0.30493	0.10327	0.98601
PE P-16:0_24:5.1	0.32529	0.089851	1.0465
PE P-16:0_24:6	-0.10348	0.64167	0.19269
PE P-16:1_22:4	-0.83755	0.013764	1.8613
PE P-18:0_16:0	0.58609	0.031721	1.4987
PE P-18:0_20:2	0.69564	0.15379	0.81306
PE P-18:0_20:3	-0.1977	0.46907	0.32877
PE P-18:0_20:4	0.06099	0.62523	0.20396
PE P-18:0_21:3	0.26446	0.21929	0.65898
PE P-18:0_22:1	0.19468	0.32962	0.48198
PE P-18:0_22:2	0.13424	0.66431	0.17763
PE P-18:0_22:3	0.08844	0.68792	0.16246
PE P-18:0_22:3.1	0.36039	0.11726	0.93085
PE P-18:0_22:4	0.38878	0.032712	1.4853
PE P-18:0_22:5	0.035597	0.91884	0.036761
PE P-18:0_24:5	0.35153	0.082655	1.0827
PE P-18:1_18:1	-0.02023	0.90584	0.042949
PE P-18:1_18:2	0.31143	0.10578	0.9756
PE P-18:1_22:1	0.17347	0.34954	0.45651
PE P-18:1_22:4	0.11145	0.39138	0.40741
PE P-18:1_22:5	0.10626	0.44827	0.34846
PE P-18:1_24:4	0.054062	0.53491	0.27172
PE P-18:1_24:5	0.069785	0.63557	0.19684
PE P-20:0_20:4	0.31134	0.074147	1.1299
PE P-20:1_22:4	-0.43203	0.048762	1.3119
PE P-22:0_20:4	0.23563	0.19436	0.7114
PG 12:1_26:6	0.12343	0.12318	0.90945
PG 16:0_18:1	-0.00299	0.95336	0.020743
PI 12:0_26:5	0.43537	0.14874	0.82759
PI 16:0_18:1	0.26942	0.38336	0.4164
PI 18:0_20:4	-0.26949	0.19209	0.7165
PS 10:0_22:1	-0.13581	0.56512	0.24786
PS 10:0_24:2	-0.22026	0.34442	0.46292
PS 11:0_26:1	-0.37179	0.23482	0.62926
PS 12:0_26:2	-0.00788	0.90379	0.043933
PS 16:0_16:0	-0.44795	0.15379	0.81306
PS 16:0_18:1	-0.3594	0.057897	1.2373
PS 16:0_20:4	1.6693	0.002752	2.5604
PS 16:0_26:1	1.5563	0.2316	0.63527
PS 16:0_26:2	0.40304	0.080494	1.0942
PS 16:0_26:4	-1.0212	0.010536	1.9773
PS 17:0_18:1	-0.28929	0.12083	0.91784
PS 17:0_20:4	3.1559	0.000387	3.4118
PS 18:0_18:1	-0.1444	0.30568	0.51473
PS 18:0_18:2	-0.17788	0.52192	0.2824
PS 18:0_20:4	2.1478	0.000408	3.3895
PS 18:0_21:4	-1.1134	0.005029	2.2985
PS 18:0_22:3	-0.37647	0.09233	1.0347
PS 18:0_22:4	-1.0665	0.001346	2.871
PS 18:0_22:5	-0.45171	0.066509	1.1771
PS 18:0_22:5.1	-1.1892	0.000308	3.5113
PS 18:0_24:5	-1.347	0.002626	2.5807
PS 18:1_18:1	0.22978	0.27047	0.56788
PS 18:1_20:4	0.95541	0.016646	1.7787
PS 18:1_22:0	0.28214	0.015003	1.8238
PS 18:1_22:1	0.16455	0.24315	0.61412
PS 18:1_22:4	-0.89691	0.015742	1.8029
SM d14:0_16:1	0.25237	0.31116	0.50702
SM d14:0_17:1	0.090978	0.66575	0.17669
SM d14:0_18:0	-0.65297	0.037748	1.4231
SM d14:0_18:1	0.043922	0.84501	0.073136
SM d14:0_18:2	0.50596	0.10926	0.96155
SM d14:0_19:1	0.10666	0.56843	0.24533
SM d14:0_19:2	0.23921	0.27203	0.56538
SM d14:0_20:0	-0.14132	0.94751	0.023418
SM d14:0_20:1	0.10623	0.42774	0.36882
SM d14:0_20:2	0.4235	0.14257	0.84597
SM d14:0_21:1	-0.36745	0.064587	1.1899
SM d14:0_21:2	-0.0098	0.98859	0.004982
SM d14:0_22:1	0.0355	0.78707	0.10399
SM d14:0_22:2	0.2092	0.23629	0.62655
SM d14:0_22:5	0.36016	0.073399	1.1343
SM d14:0_24:2	0.11688	0.51298	0.2899
SM d14:0_26:0	-0.84764	0.011481	1.94
SM d14:0_26:1	-0.34339	0.12177	0.91445
SM d14:0_26:2	-0.23145	0.18644	0.72946
SM d14:0_26:2.1	0.12558	0.48069	0.31813
SM d15:0_26:1	-0.19089	0.37969	0.42057
SM d15:0_26:2	0.18298	0.37786	0.42267
SM d16:0_26:1	-0.18342	0.33532	0.47454
SM d16:0_26:2	-0.16563	0.38558	0.41388
SM d16:0_26:2.1	0.34901	0.19602	0.70769
SM d16:0_26:3	0.25874	0.18644	0.72946
SM d17:0_26:1	0.10476	0.58658	0.23167
SM d17:0_26:1.1	0.03313	0.85057	0.070288
SM d17:0_26:2	0.40283	0.12837	0.89155
SM d17:0_26:2.1	-0.32118	0.20175	0.69518
SM d18:0_26:1	0.064728	0.73203	0.13547
SM d18:0_26:3	-0.06261	0.78593	0.10462
SM d18:0_26:5	-0.11065	0.095835	1.0185
TG 10:0_10:0_20:4	4.6794	0.000213	3.6715
TG 10:0_10:0_8:0	0.41213	0.008871	2.052
TG 10:0_12:1_22:4	2.6156	0.000196	3.7081
TG 10:0_16:0_22:3	3.7436	0.000254	3.5955
TG 10:0_18:1_20:4	4.8783	3.1e-05	4.508
TG 10:0_20:4_20:4	1.9637	0.1535	0.81389
TG 10:0_21:0_22:6	4.4926	4.74e-05	4.3238
TG 10:0_8:0_8:0	0.46788	0.000633	3.1986
TG 10:1_14:2_20:4	2.6121	0.000359	3.4445
TG 11:1_22:2_20:4	5.7031	2.81e-05	4.5511
TG 11:1_24:0_22:0	4.03	0.011644	1.9339
TG 12:0_12:0_12:0	0.49044	0.082007	1.0861
TG 12:0_12:0_8:0	0.33875	0.3259	0.48691
TG 12:0_14:0_12:0	0.19113	0.34342	0.46417
TG 12:0_14:0_18:1	3.4835	5.95e-05	4.2254
TG 12:0_17:0_12:0	0.35293	0.003809	2.4192
TG 12:0_18:2_20:4	2.5477	0.000295	3.5305
TG 12:0_20:4_20:4	7.0179	0.000103	3.9874
TG 13:0_14:0_16:0	0.54775	0.029733	1.5268
TG 14:0_12:0_14:0	0.37634	0.025602	1.5917
TG 14:0_12:0_16:0	1.3217	0.000386	3.4131
TG 14:0_14:0_16:0	2.6057	0.00034	3.4687
TG 14:0_14:0_18:3	4.527	9.83e-05	4.0075
TG 14:0_14:0_20:3	3.7572	0.001311	2.8825
TG 14:0_14:0_20:4	5.2361	4.31e-05	4.3652
TG 14:0_14:0_22:4	4.8682	6.29e-05	4.2015
TG 14:0_14:0_22:6	5.4927	5.02e-05	4.2991
TG 14:0_15:0_16:0	0.70076	0.013366	1.874
TG 14:0_15:0_16:0.1	0.98656	0.001788	2.7476
TG 14:0_15:0_16:1	2.3638	0.003871	2.4122
TG 14:0_15:0_20:4	4.6292	2.69e-05	4.5704
TG 14:0_15:0_22:4	4.1462	4.97e-05	4.3035
TG 14:0_16:0_16:0	2.8826	0.000211	3.6759
TG 14:0_16:0_16:1	3.9476	0.00027	3.5679
TG 14:0_16:0_20:4	5.0003	2.5e-05	4.6025
TG 14:0_16:0_22:4	4.1816	5.34e-05	4.2722
TG 14:0_16:0_22:5	3.9152	0.000109	3.9635
TG 14:0_16:0_22:6	4.6096	8.04e-05	4.0948
TG 14:0_16:0_4:0	0.74094	0.005277	2.2776
TG 14:0_16:0_6:0	0.21027	0.1856	0.73143
TG 14:0_16:1_16:1	4.7377	0.000461	3.3359
TG 14:0_16:1_18:1	4.5649	0.00016	3.7968
TG 14:0_16:1_18:3	4.0675	7.11e-05	4.1483
TG 14:0_16:1_20:4	5.9136	2.61e-05	4.5835
TG 14:0_16:1_20:4.1	6.308	8.34e-05	4.0789
TG 14:0_16:1_20:5	6.426	0.00014	3.8552
TG 14:0_16:1_22:4	5.2503	1.85e-05	4.7322
TG 14:0_17:1_20:3	4.0746	0.000139	3.8579
TG 14:0_17:1_20:4	5.4911	1.85e-05	4.7322
TG 14:0_17:1_22:4	4.5379	2.19e-05	4.66
TG 14:0_18:1_22:6	6.4304	0.000212	3.6741
TG 14:0_18:3_20:4	5.8039	2.2e-05	4.6575
TG 14:0_20:4_20:4	5.9594	2.2e-05	4.6575
TG 14:0_20:4_20:5	6.2094	5.51e-05	4.2592
TG 14:0_20:4_22:6	5.9519	2.2e-05	4.6575
TG 14:0_24:0_16:0	2.3425	0.001781	2.7493
TG 14:0_24:0_22:4	4.3693	3.11e-05	4.5078
TG 14:1_16:1_18:1	4.6218	0.000317	3.4995
TG 14:1_20:4_20:4	7.765	3.1e-05	4.508
TG 14:1_20:4_20:4.1	5.4658	0.000353	3.4525
TG 14:2_20:4_20:4	2.4513	6.57e-05	4.1826
TG 15:0_16:0_16:1	2.6369	0.00125	2.9032
TG 15:0_16:0_16:1.1	2.6063	0.003228	2.4911
TG 15:0_16:0_18:1	2.9502	0.000322	3.4928
TG 15:0_16:0_18:1.1	3.0285	0.000644	3.1908
TG 15:0_16:0_20:4	4.1877	2.2e-05	4.6575
TG 15:0_16:0_22:4	3.8586	3.42e-05	4.4659
TG 15:0_18:1_20:3	4.0619	9.56e-05	4.0195
TG 15:0_20:3_20:4	4.7327	5.18e-05	4.286
TG 15:0_20:4_20:4	6.0052	2.23e-05	4.6517
TG 15:0_20:4_20:4.1	5.6194	1.42e-05	4.8488
TG 15:0_24:1_22:4	5.363	3.42e-05	4.4655
TG 15:0_26:0_22:4	6.497	0.002149	2.6678
TG 15:1_15:2_20:4	6.7298	0.000118	3.9279
TG 15:1_20:4_20:4	2.589	0.00032	3.4955
TG 15:1_26:1_20:4	6.075	6.17e-05	4.21
TG 15:2_17:1_20:4	5.2148	3.1e-05	4.508
TG 15:2_21:5_20:4	5.4935	5.11e-05	4.2914
TG 16:0_15:0_16:0	1.3333	0.005187	2.2851
TG 16:0_15:0_16:0.1	1.0771	0.000605	3.2179
TG 16:0_16:0_16:0	2.6577	0.000236	3.6275
TG 16:0_16:0_16:1	3.9186	0.00016	3.7964
TG 16:0_16:0_18:1	3.5004	0.000151	3.8205
TG 16:0_16:0_18:1.1	2.6592	0.001264	2.8983
TG 16:0_16:0_18:3	4.0619	0.000213	3.6715
TG 16:0_16:0_20:3	3.958	9.94e-05	4.0026
TG 16:0_16:0_20:4	4.7618	2.98e-05	4.5252
TG 16:0_16:0_22:4	3.8256	4.64e-05	4.3339
TG 16:0_16:0_4:0	0.73844	0.012805	1.8926
TG 16:0_16:1_16:2	4.2822	0.000269	3.5701
TG 16:0_16:1_18:1	4.2822	0.000106	3.9764
TG 16:0_16:1_18:2	4.2568	6.82e-05	4.166
TG 16:0_16:1_20:3	4.6453	2.23e-05	4.6517
TG 16:0_16:1_20:4	5.3262	2.27e-05	4.6446
TG 16:0_16:1_20:5	5.1122	8.16e-05	4.0885
TG 16:0_16:1_22:5	4.3977	6.57e-05	4.1826
TG 16:0_17:0_16:0	1.6479	0.000211	3.6759
TG 16:0_17:0_16:0.1	1.6775	0.000514	3.2889
TG 16:0_17:0_18:1	3.085	0.000331	3.48
TG 16:0_17:0_18:1.1	3.091	0.000583	3.2341
TG 16:0_17:0_20:4	4.2569	4.01e-05	4.3971
TG 16:0_17:0_22:4	3.7991	2.54e-05	4.5948
TG 16:0_17:1_16:1	3.5798	0.000426	3.3705
TG 16:0_17:1_18:1	3.9004	0.000171	3.7674
TG 16:0_17:1_20:4	4.7008	2.27e-05	4.6446
TG 16:0_17:1_22:4	4.236	3.12e-05	4.5061
TG 16:0_17:1_22:6	4.2953	8.71e-05	4.0598
TG 16:0_18:0_16:0	2.745	9.56e-05	4.0197
TG 16:0_18:0_16:0.1	1.4078	9.15e-05	4.0387
TG 16:0_18:0_18:1	3.5702	0.000134	3.8721
TG 16:0_18:0_20:3	3.9658	9.71e-05	4.013
TG 16:0_18:0_22:3	3.851	9.07e-05	4.0423
TG 16:0_18:0_22:4	4.4243	3.38e-05	4.4714
TG 16:0_18:1_18:1	4.1712	9.71e-05	4.013
TG 16:0_18:1_18:2	4.1482	0.000107	3.9716
TG 16:0_18:1_20:2	4.4124	0.000183	3.7367
TG 16:0_18:1_20:4	4.9803	2.2e-05	4.6575
TG 16:0_18:1_20:4.1	4.6328	2.82e-05	4.5499
TG 16:0_18:1_22:4	4.6922	2.51e-05	4.5996
TG 16:0_18:1_22:4.1	4.1833	2.82e-05	4.5499
TG 16:0_18:1_22:5	3.8765	0.000198	3.7039
TG 16:0_19:1_18:1	3.8689	0.000142	3.8482
TG 16:0_19:1_20:4	4.5676	2.23e-05	4.6517
TG 16:0_20:0_18:1	3.4785	0.000145	3.8375
TG 16:0_20:3_20:4	4.8282	2.51e-05	4.5996
TG 16:0_20:3_20:4.1	4.2906	9.83e-05	4.0075
TG 16:0_20:4_20:4	5.6544	2.51e-05	4.5996
TG 16:0_20:4_22:4	4.7951	2.23e-05	4.6517
TG 16:0_21:1_16:0	3.0544	0.000276	3.5596
TG 16:0_21:1_18:1	3.8515	0.000212	3.6737
TG 16:0_21:3_16:0	3.7026	0.000294	3.5323
TG 16:0_21:3_18:1	4.0134	3.08e-05	4.512
TG 16:0_21:3_22:4	4.222	3.8e-05	4.4203
TG 16:0_22:1_20:4	4.4127	3.42e-05	4.4655
TG 16:0_22:1_22:4	4.5851	5.12e-05	4.291
TG 16:0_22:4_22:4	4.245	2.49e-05	4.6035
TG 16:0_22:4_22:5	5.1663	6.17e-05	4.21
TG 16:0_22:4_4:0	2.5215	7.42e-05	4.1296
TG 16:0_24:0_22:4	4.9448	4.1e-05	4.3868
TG 16:0_24:1_16:0	4.1644	9.71e-05	4.013
TG 16:0_24:1_18:1	4.581	0.000109	3.9617
TG 16:0_24:1_19:0	5.3101	0.003381	2.4709
TG 16:0_24:1_20:4	5.1874	0.000184	3.7359
TG 16:0_24:1_22:4	4.8206	2.49e-05	4.6035
TG 16:0_26:0_15:0	2.4318	0.000374	3.427
TG 16:0_26:0_22:4	4.4268	6.17e-05	4.21
TG 16:0_26:1_16:0	4.2323	0.000183	3.7367
TG 16:0_26:1_16:0.1	4.1914	3.1e-05	4.508
TG 16:0_26:1_18:1	4.2505	0.000117	3.932
TG 16:0_26:1_20:3	4.5915	4.15e-05	4.3823
TG 16:0_26:1_20:4	4.9853	5.62e-05	4.2506
TG 16:0_26:1_22:4	4.5736	3.9e-05	4.409
TG 16:0_6:0_16:0	0.42428	0.02048	1.6887
TG 16:1_16:1_18:1	4.7308	0.000138	3.8607
TG 16:1_16:1_18:2	5.0245	5.6e-05	4.2521
TG 16:1_16:1_20:4	5.9019	2.27e-05	4.6446
TG 16:1_16:1_20:5	7.0934	1.65e-05	4.7816
TG 16:1_17:1_18:1	3.9543	0.000993	3.0031
TG 16:1_17:1_20:4	5.8994	1.85e-05	4.7322
TG 16:1_17:1_22:5	5.2923	2.2e-05	4.6575
TG 16:1_18:1_18:1	5.2429	3.76e-05	4.4252
TG 16:1_18:1_20:4	5.549	2.2e-05	4.6575
TG 16:1_18:1_22:4	5.0376	2.23e-05	4.6517
TG 16:1_18:1_22:4.1	5.2675	3.08e-05	4.512
TG 16:1_18:1_22:6	5.452	2.2e-05	4.6575
TG 16:1_18:2_20:4	5.8483	1.16e-06	5.9355
TG 16:1_18:2_20:4.1	5.4325	1.85e-05	4.7322
TG 16:1_18:3_20:4	5.8755	2.07e-05	4.6833
TG 16:1_20:4_20:4	6.2255	2.23e-05	4.6517
TG 16:1_20:4_22:4	5.7227	2.68e-05	4.5724
TG 16:1_20:4_22:5	5.5075	2.7e-05	4.5684
TG 16:1_20:4_22:6	4.8544	0.000756	3.1218
TG 16:1_26:1_18:1	5.0572	0.000111	3.9547
TG 17:0_16:0_18:0	1.5915	0.000425	3.3716
TG 17:0_18:1_18:1	3.8041	0.000119	3.9261
TG 17:0_18:1_22:4	4.2307	2.27e-05	4.6446
TG 17:0_20:4_20:4	4.8754	2.68e-05	4.5724
TG 17:0_20:4_22:4	4.3802	2.23e-05	4.6517
TG 17:0_20:4_22:4.1	4.3163	0.000274	3.5616
TG 17:0_22:4_22:4	4.316	2.2e-05	4.6575
TG 17:0_22:4_22:4.1	4.0382	2.2e-05	4.6575
TG 17:0_26:1_22:4	6.7703	0.002197	2.6582
TG 17:1_18:1_18:1	4.7543	5.93e-05	4.2272
TG 17:1_18:1_20:3	4.1951	2.19e-05	4.66
TG 17:1_18:1_20:4	4.9028	2.23e-05	4.6517
TG 17:1_18:1_22:4	4.8278	2.2e-05	4.6575
TG 17:1_18:1_22:5	4.847	2.23e-05	4.6517
TG 17:1_18:1_22:5.1	4.6717	5.57e-05	4.2539
TG 17:1_20:3_20:4	4.8018	2.49e-05	4.6035
TG 17:1_20:3_22:4	3.8244	7.51e-05	4.1243
TG 17:1_20:4_20:4	6.0379	2.68e-05	4.5724
TG 17:1_20:4_22:5	4.7712	2.84e-05	4.5461
TG 17:1_20:4_22:5.1	5.977	2.2e-05	4.6575
TG 17:1_22:4_22:4	3.3072	3.42e-05	4.4655
TG 17:1_22:4_22:5	4.4178	2.2e-05	4.6575
TG 17:1_22:4_22:5.1	4.4276	6e-05	4.2217
TG 17:1_24:1_18:1	5.048	0.000387	3.4118
TG 17:1_24:1_18:1.1	5.0523	0.000362	3.4412
TG 17:2_20:4_20:4	2.4421	3.1e-05	4.508
TG 17:2_20:4_22:6	2.4543	6.46e-05	4.1898
TG 18:0_16:0_18:0	1.9427	9.58e-05	4.0188
TG 18:0_18:0_22:4	4.1846	5.44e-05	4.2643
TG 18:0_18:1_18:1	4.1267	9.71e-05	4.0128
TG 18:0_18:1_20:3	4.3988	7.37e-05	4.1322
TG 18:0_18:1_22:3	4.1407	8.32e-05	4.0801
TG 18:0_18:1_22:3.1	4.4897	3.42e-05	4.4655
TG 18:0_18:1_22:4	4.5231	2.78e-05	4.5566
TG 18:0_18:1_22:5	3.9091	0.000102	3.9896
TG 18:0_20:3_20:4	3.8949	8.05e-05	4.094
TG 18:0_20:3_20:4.1	4.6874	2.68e-05	4.5724
TG 18:0_20:3_22:4	4.3824	2.55e-05	4.5934
TG 18:0_20:4_22:4	4.1024	2.51e-05	4.5996
TG 18:0_21:1_16:0	3.3854	0.001723	2.7637
TG 18:0_21:3_18:1	4.0658	5.34e-05	4.2722
TG 18:0_21:3_22:4	4.1203	0.000196	3.7081
TG 18:0_22:4_22:4	4.225	3.28e-05	4.4837
TG 18:0_26:1_16:0	4.0647	0.000343	3.4642
TG 18:0_26:1_22:4	4.4076	9.99e-05	4.0004
TG 18:1_18:1_18:1	4.7751	8.04e-05	4.0948
TG 18:1_18:1_18:2	4.5309	2.87e-05	4.5425
TG 18:1_18:1_20:1	4.5588	0.000133	3.8774
TG 18:1_18:1_20:2	4.8752	6.56e-05	4.183
TG 18:1_18:1_22:3	4.6662	2.96e-05	4.5283
TG 18:1_18:1_22:4	4.6964	3.1e-05	4.5091
TG 18:1_18:2_20:4	5.535	2.51e-05	4.5996
TG 18:1_18:2_22:4	5.2491	2.5e-05	4.6024
TG 18:1_19:0_22:4	4.1881	3.56e-05	4.4489
TG 18:1_19:0_22:4.1	3.9406	7.11e-05	4.1483
TG 18:1_19:1_18:1	4.4874	6.41e-05	4.193
TG 18:1_19:1_20:2	4.5084	0.000114	3.9436
TG 18:1_19:1_20:4	4.4899	3.68e-05	4.4341
TG 18:1_19:1_22:4	4.6779	2.23e-05	4.6517
TG 18:1_20:0_18:1	4.2281	0.000118	3.9294
TG 18:1_20:1_22:3	4.1156	2.2e-05	4.6575
TG 18:1_20:1_22:4	4.2108	0.000733	3.135
TG 18:1_20:1_22:4.1	4.5989	0.001054	2.9773
TG 18:1_20:2_20:4	4.9844	2.49e-05	4.6035
TG 18:1_20:2_22:4	5.1548	2.49e-05	4.6035
TG 18:1_20:3_20:4	5.2149	2.19e-05	4.66
TG 18:1_20:4_20:4	5.5433	2.2e-05	4.6575
TG 18:1_20:4_22:4	5.1797	2.2e-05	4.6575
TG 18:1_20:4_22:5	5.4439	2.2e-05	4.6575
TG 18:1_21:0_22:5	4.4835	2.2e-05	4.6575
TG 18:1_21:2_22:4	4.963	0.000139	3.8579
TG 18:1_22:0_22:5	4.2472	2.49e-05	4.6035
TG 18:1_22:1_18:1	4.7108	9.48e-05	4.0234
TG 18:1_22:1_20:4	4.7743	3.11e-05	4.5078
TG 18:1_22:2_22:4	4.9782	2.2e-05	4.6575
TG 18:1_22:3_22:4	4.5738	2.2e-05	4.6575
TG 18:1_22:4_22:4	4.9901	2.5e-05	4.6025
TG 18:1_22:4_22:4.1	4.1456	4.51e-05	4.3459
TG 18:1_24:0_18:1	4.5741	0.000163	3.7884
TG 18:1_24:0_20:4	5.4866	3.97e-05	4.4011
TG 18:1_24:0_22:4	5.0565	2.51e-05	4.5996
TG 18:1_24:0_22:6	4.596	3.18e-05	4.4977
TG 18:1_24:1_18:2	4.6116	0.000212	3.6743
TG 18:1_24:1_20:3	4.5102	5.07e-05	4.2952
TG 18:1_24:1_20:4	5.2755	2.49e-05	4.6035
TG 18:1_24:1_22:4	4.8584	2.2e-05	4.6575
TG 18:1_24:1_22:6	4.6259	3.28e-05	4.4837
TG 18:1_25:0_18:1	3.7895	0.000134	3.8723
TG 18:1_25:0_22:4	7.5333	0.001083	2.9654
TG 18:1_25:0_22:4.1	6.529	0.003032	2.5182
TG 18:1_26:0_20:3	5.6539	0.001164	2.9342
TG 18:1_26:0_20:4	5.3339	2.2e-05	4.6575
TG 18:1_26:0_22:4	5.2035	4.15e-05	4.3823
TG 18:1_26:1_18:1	4.8169	6.75e-05	4.1706
TG 18:1_26:1_18:2	4.7665	0.000196	3.7081
TG 18:1_26:1_20:3	4.8837	5.93e-05	4.2272
TG 18:1_26:1_20:4	5.1719	3.97e-05	4.4011
TG 18:1_26:1_22:4	5.0546	2.83e-05	4.5489
TG 18:1_26:1_22:5	5.0617	5.12e-05	4.291
TG 18:1_4:0_20:4	2.5343	7.92e-05	4.1011
TG 18:2_20:4_20:4	5.8394	2.27e-05	4.6446
TG 18:2_20:4_22:4	5.1612	3.28e-05	4.4847
TG 18:2_22:4_22:4	4.1929	0.000176	3.7535
TG 18:2_24:1_22:4	4.6317	2.7e-05	4.5684
TG 18:2_26:1_22:4	4.8191	3.67e-05	4.4352
TG 18:2_26:1_22:5	4.266	3.76e-05	4.4252
TG 18:3_18:3_20:4	6.8536	2.2e-05	4.6575
TG 18:4_20:4_20:4	5.683	9.06e-05	4.043
TG 18:4_20:4_20:4.1	5.3599	2.23e-05	4.6517
TG 19:0_22:4_22:4	4.55	4.85e-05	4.3139
TG 19:0_22:4_22:4.1	4.6522	4.02e-05	4.3954
TG 19:0_22:4_22:4.2	4.2067	2.2e-05	4.6575
TG 19:0_22:4_22:4.3	4.1741	3.05e-05	4.5152
TG 19:1_20:4_20:4	5.0977	3.42e-05	4.4659
TG 19:1_20:4_20:4.1	4.464	9.31e-06	5.031
TG 19:1_20:4_22:4	4.5974	2.33e-05	4.6325
TG 19:1_20:4_22:4.1	4.4431	2.81e-05	4.5511
TG 19:1_22:4_22:4	4.8083	4.15e-05	4.3823
TG 19:1_26:1_22:4	8.3001	0.000796	3.0988
TG 19:2_15:0_15:0	-1.1472	5.7e-05	4.2439
TG 19:2_16:0_18:1	3.8073	0.000298	3.5254
TG 19:2_18:0_18:1	3.8801	0.00023	3.6388
TG 19:2_18:1_22:4	4.7841	2.68e-05	4.5724
TG 19:2_22:4_22:4	4.6453	2.2e-05	4.6575
TG 20:1_22:3_22:4	4.4475	4.84e-05	4.3151
TG 20:1_22:4_22:4	4.2846	3.42e-05	4.4655
TG 20:1_22:4_22:4.1	4.3749	5.34e-05	4.2722
TG 20:1_22:4_22:5	3.892	6.61e-05	4.1796
TG 20:1_22:5_22:5	4.2846	3.01e-05	4.5214
TG 20:2_20:4_22:4	4.7735	2.2e-05	4.6575
TG 20:2_22:1_20:4	4.2952	4.64e-05	4.3339
TG 20:2_26:1_20:4	4.745	2.68e-05	4.5724
TG 20:3_20:4_20:4	5.1763	2.68e-05	4.5724
TG 20:3_20:4_22:4	5.0819	3.28e-05	4.4845
TG 20:3_22:4_22:4	5.0384	6.04e-05	4.2189
TG 20:3_24:1_22:4	4.3892	2.61e-05	4.5835
TG 20:3_26:1_22:4	4.8695	7.69e-05	4.114
TG 20:4_20:4_20:4	5.6117	3.28e-05	4.4837
TG 20:4_20:4_20:5	5.3026	5.93e-05	4.2272
TG 20:4_20:4_22:4	5.3538	5.12e-05	4.291
TG 20:4_20:4_22:5	5.5565	4.08e-05	4.389
TG 20:4_20:4_22:5.1	4.816	3.1e-05	4.508
TG 20:4_20:4_22:6	5.7472	4.65e-05	4.3322
TG 20:4_21:1_22:6	5.0708	6.9e-05	4.1614
TG 20:4_21:4_20:4	8.3716	0.000745	3.1278
TG 20:4_21:4_22:4	7.375	0.001202	2.9203
TG 20:4_22:0_22:4	4.2128	3.08e-05	4.512
TG 20:4_22:1_22:4	4.197	2.7e-05	4.5684
TG 20:4_22:1_22:5	4.5751	2.23e-05	4.6517
TG 20:4_22:4_22:4	4.9292	8.59e-05	4.066
TG 20:4_22:4_22:5	5.2965	2.82e-05	4.5499
TG 20:4_22:4_22:5.1	4.6266	0.000193	3.7154
TG 20:4_22:4_22:6	4.9307	2.91e-05	4.5365
TG 20:4_22:4_22:6.1	5.0454	0.002702	2.5683
TG 20:4_22:4_6:0	2.1323	0.073899	1.1314
TG 20:4_22:5_22:6	4.4029	6.16e-05	4.2101
TG 20:4_22:5_22:6.1	4.8362	2.2e-05	4.6575
TG 20:4_24:1_22:4	4.3396	6.57e-05	4.1822
TG 20:4_26:1_20:4	4.659	2.61e-05	4.5835
TG 20:4_26:1_22:4	4.0915	4.87e-05	4.3129
TG 20:4_26:1_22:6	3.5214	5.91e-05	4.2284
TG 20:4_4:0_20:4	3.1362	0.020362	1.6912
TG 20:4_6:0_20:4	2.9105	0.001096	2.9601
TG 20:5_26:1_22:4	3.9212	2.68e-05	4.5724
TG 21:2_22:4_22:4	4.2997	0.000109	3.9635
TG 21:3_22:4_22:4	5.4244	0.000118	3.9296
TG 21:6_24:1_22:4	7.9359	0.000878	3.0564
TG 22:0_22:5_22:6	3.9994	0.000161	3.793
TG 22:1_22:4_22:4	4.1754	2.2e-05	4.6575
TG 22:2_22:4_22:4	4.2383	5.34e-05	4.2722
TG 22:3_22:4_22:4	3.8429	0.000236	3.6275
TG 22:4_22:4_22:4	5.216	6.9e-05	4.1614
TG 22:4_22:4_22:5	5.6037	3.1e-05	4.508
TG 22:4_22:4_22:5.1	4.3625	8.81e-05	4.0549
TG 22:4_22:4_22:6	3.8071	0.00044	3.3568
TG 22:4_22:5_22:6	7.1056	0.00174	2.7596
TG 22:4_22:5_22:6.1	4.4281	6.75e-05	4.1706
TG 22:4_22:6_22:6	7.5935	0.001346	2.871
TG 22:4_24:0_22:4	5.9342	2.23e-05	4.6517
TG 22:4_24:1_22:4	5.0581	2.23e-05	4.6517
TG 22:4_26:0_22:4	6.1135	0.000212	3.6743
TG 22:4_26:1_22:4	5.439	2.68e-05	4.5724
TG 22:4_26:1_22:4.1	4.0782	0.37122	0.43037
TG 22:4_26:1_22:6	4.8973	4.64e-05	4.3339
TG 23:0_16:0_16:0	1.4917	0.019093	1.7191
TG 23:0_16:2_7:0	4.3293	0.000791	3.1016
TG 23:1_16:0_18:1	4.2858	0.000236	3.6275
TG 23:1_20:4_22:4	4.6607	0.000133	3.8763
TG 23:2_16:0_20:4	4.5281	8.16e-05	4.0885
TG 25:1_16:0_16:0	4.2342	0.000767	3.1152
TG 25:1_16:0_18:1	4.4543	0.000216	3.6651
TG 25:1_16:0_20:4	6.1305	0.001264	2.8983
TG 25:1_16:0_22:4	5.115	0.000304	3.5178
TG 25:1_18:1_18:1	5.1088	0.000258	3.5882
TG 25:1_18:1_20:3	5.7574	0.00016	3.7964
TG 25:1_18:1_20:4	5.8243	4.87e-05	4.3129
TG 25:1_18:1_22:4	5.6198	0.000264	3.5785
TG 25:2_21:6_22:4	4.648	0.000161	3.7923
TG 25:2_21:6_22:4.1	3.6776	3.97e-05	4.4011
TG 25:2_21:6_22:5	5.2999	2.23e-05	4.6517
TG 25:2_21:6_22:6	3.7201	0.000182	3.7406
TG 26:2_18:1_22:4	4.7054	3.76e-05	4.4252
TG 26:2_18:1_22:6	3.5363	8.17e-05	4.0878
TG 26:2_20:4_22:4	4.0202	5.93e-05	4.2272
TG 26:2_22:4_22:4	4.9504	4.63e-05	4.3342
TG 26:2_22:4_22:4.1	3.5661	3.59e-05	4.4446
TG 26:2_22:4_22:6	4.4057	0.00016	3.7964
TG 28:1_18:1_22:4	4.9613	3.28e-05	4.4837
TG 28:1_20:4_22:5	4.959	0.003055	2.515
TG 28:2_18:1_22:4	5.0906	6.17e-05	4.21

## Sheet: FigS7G
lipid	log2(FC(FSP1KO+20uMFA20:4/FSP1KO+20uMFA20:4+DGATi))	p value	- log10 p
CE 16:0	1.2086	0.000676	3.1703
CE 16:1	0.74729	0.000933	3.0299
CE 17:1	-0.03806	0.7541	0.12257
CE 18:0	1.8399	3.04e-05	4.5167
CE 18:1	1.4855	5.04e-05	4.2979
CE 18:2	0.27047	0.02922	1.5343
CE 18:2.1	0.58849	0.009509	2.0219
CE 18:3	0.43512	0.007107	2.1483
CE 20:1	2.7917	1.47e-05	4.8322
CE 20:2	2.7373	1.14e-05	4.9428
CE 20:2.1	2.6365	0.001219	2.914
CE 20:3	2.4309	1.4e-05	4.8524
CE 20:4	2.4604	6.26e-05	4.2034
CE 20:5	1.6948	1.79e-05	4.7467
CE 20:5.1	4.482	6.73e-05	4.1718
CE 21:3	3.192	4.85e-06	5.3141
CE 21:4	0.30345	0.000804	3.095
CE 22:1	3.7811	3.8e-06	5.4206
CE 22:2	3.752	2.45e-06	5.61
CE 22:2.1	3.4664	2.81e-05	4.5518
CE 22:3	3.5311	3.66e-06	5.4363
CE 22:3.1	4.0104	0.00144	2.8418
CE 22:4	3.0068	3.11e-06	5.5079
CE 22:5	3.0204	5.05e-06	5.2966
CE 22:5.1	2.0928	4.73e-05	4.3252
CE 22:6	2.1789	4.24e-05	4.3722
CE 23:3	3.5247	3.33e-06	5.4775
CE 24:2	3.7143	6.44e-06	5.1914
CE 24:2.1	4.0756	3.37e-05	4.4719
CE 24:3	3.7663	4.2e-06	5.3766
CE 24:3.1	4.2862	1.08e-05	4.967
CE 24:4	3.3873	1.05e-06	5.9801
CE 24:5	1.6289	0.002069	2.6842
CE 24:6	1.8977	4.75e-05	4.323
CE 26:2	3.8512	5.05e-06	5.2966
CE 26:3	4.1228	4.06e-06	5.391
CE 26:4	3.4636	2.16e-06	5.6664
Cer d16:1_24:1	0.38754	0.009322	2.0305
Cer d17:1_16:0	0.82551	0.011761	1.9296
Cer d17:1_18:0	0.43559	0.046178	1.3356
Cer d17:1_24:1	0.29285	0.059397	1.2262
Cer d18:0_20:0	0.80238	0.001405	2.8523
Cer d18:0_22:0	1.2361	0.000125	3.9044
Cer d18:0_24:0	1.5861	2.67e-05	4.5743
Cer d18:1_14:0	0.32252	0.078454	1.1054
Cer d18:1_16:0	0.86869	0.003692	2.4328
Cer d18:1_18:0	0.88061	0.001974	2.7046
Cer d18:1_20:0	0.31899	0.1061	0.9743
Cer d18:1_20:0.1	0.59531	0.005216	2.2827
Cer d18:1_22:0	0.36056	0.032365	1.4899
Cer d18:1_23:0	0.42139	0.014194	1.8479
Cer d18:1_24:0	0.7335	0.002406	2.6187
Cer d18:1_24:1	0.18948	0.16626	0.77921
Cer d18:1_24:4	-1.5184	0.000135	3.8704
Cer d18:1_26:0	0.8283	0.003904	2.4085
Cer d18:1_26:1	-0.06524	0.50692	0.29506
Cer d18:1_26:4	-1.5274	0.000113	3.9454
Cer d18:2_14:0	0.1468	0.49702	0.30363
Cer d18:2_16:0	0.85458	0.001534	2.8141
Cer d18:2_18:0	0.97943	0.017112	1.7667
Cer d18:2_20:0	0.66613	0.013952	1.8554
Cer d18:2_22:0	0.51625	0.017558	1.7555
Cer d18:2_22:1	0.12695	0.43435	0.36216
Cer d18:2_23:0	0.45195	0.039108	1.4077
Cer d18:2_23:1	0.27018	0.074946	1.1253
Cer d18:2_24:0	0.83521	0.00333	2.4776
Cer d18:2_24:1	0.37455	0.038789	1.4113
Cer d18:2_24:2	-0.18934	0.11191	0.95115
Cer d18:2_26:0	0.79896	0.004251	2.3715
Cer d18:2_26:1	-0.12193	0.3067	0.51329
Cer m18:0_16:0	0.32575	0.17338	0.761
Cer m18:1_20:0	-0.68302	0.026547	1.576
Cer m18:1_22:0	-0.43818	0.002716	2.566
Cer m18:1_24:1	-0.12492	0.19982	0.69937
Cer m18:1_24:1.1	-0.78365	0.23746	0.62441
DG 14:0_14:0	-0.11735	0.43845	0.35808
DG 14:0_16:0	-0.14766	0.28991	0.53773
DG 14:0_16:1	0.091038	0.7541	0.12257
DG 14:0_20:3	0.24066	0.1931	0.71421
DG 14:0_20:4	-0.18665	0.33376	0.47656
DG 14:0_22:4	-0.47679	0.027703	1.5575
DG 14:0_22:6	0.03614	0.82677	0.082618
DG 14:1_20:4	0.04264	0.85846	0.066279
DG 15:0_16:0	-0.35932	0.01093	1.9614
DG 15:0_16:1	-0.16215	0.48166	0.31726
DG 15:0_18:1	-0.2587	0.080651	1.0934
DG 15:0_20:4	-0.10345	0.48314	0.31592
DG 15:0_22:4	-0.66638	0.003307	2.4805
DG 15:0_22:4.1	-0.0863	0.61431	0.21161
DG 16:0_16:0	-0.33773	0.049472	1.3056
DG 16:0_16:0.1	0.12922	0.32077	0.4938
DG 16:0_16:1	0.07832	0.58369	0.23382
DG 16:0_16:2	-0.25509	0.28887	0.53929
DG 16:0_17:0	0.1921	0.12452	0.90477
DG 16:0_17:0.1	-0.05654	0.49785	0.3029
DG 16:0_17:0.2	0.56154	0.025342	1.5962
DG 16:0_18:0	0.78651	0.008185	2.087
DG 16:0_18:1	0.041436	0.79438	0.099972
DG 16:0_18:2	0.034046	0.75896	0.11978
DG 16:0_18:3	-0.11461	0.44956	0.34721
DG 16:0_19:0	0.52211	0.033544	1.4744
DG 16:0_20:2	-0.00336	0.91802	0.03715
DG 16:0_20:3	0.24878	0.063406	1.1979
DG 16:0_20:3.1	-0.03303	0.8039	0.094796
DG 16:0_20:4	0.21416	0.080862	1.0923
DG 16:0_20:5	-0.32385	0.16381	0.78565
DG 16:0_22:0	1.1346	0.000663	3.1782
DG 16:0_22:1	0.16171	0.21984	0.65788
DG 16:0_22:4	-0.58351	0.002609	2.5835
DG 16:0_22:5	-0.77639	0.00324	2.4895
DG 16:0_24:0	1.688	0.000524	3.2806
DG 16:0_24:1	0.76963	0.005306	2.2753
DG 16:0_25:0	1.1648	0.004289	2.3676
DG 16:0_26:0	1.8236	0.000671	3.173
DG 16:0_26:0.1	3.0257	0.000934	3.0296
DG 16:0_26:1	1.07	0.003451	2.4621
DG 16:0_26:1.1	0.94384	0.005567	2.2544
DG 16:0_28:0	2.8386	0.00018	3.7457
DG 16:1_17:1	-0.02301	0.84034	0.075546
DG 16:1_17:1.1	0.15563	0.13144	0.88127
DG 16:1_18:1	0.3998	0.071901	1.1433
DG 16:1_18:3	0.062619	0.70332	0.15285
DG 16:1_20:3	0.26229	0.046927	1.3286
DG 16:1_20:4	0.15256	0.36842	0.43365
DG 16:1_22:4	-0.4809	0.002141	2.6693
DG 16:1_22:5	-0.13895	0.22404	0.64967
DG 16:1_24:1	-0.12959	0.30269	0.519
DG 17:0_18:1	-0.26977	0.10335	0.98569
DG 17:0_20:4	-0.26521	0.005392	2.2682
DG 17:0_22:4	-0.56491	0.00167	2.7773
DG 17:1_18:0	-0.06472	0.54902	0.26041
DG 17:1_18:1	0.026134	0.8039	0.094796
DG 17:1_20:4	-0.07874	0.4942	0.3061
DG 17:1_22:4	-0.59328	0.001789	2.7475
DG 17:1_26:1	0.37101	0.027185	1.5657
DG 18:0_18:0	0.57826	0.02414	1.6173
DG 18:0_18:1	0.14794	0.34533	0.46177
DG 18:0_19:3	-0.29315	0.051942	1.2845
DG 18:0_20:3	-0.37389	0.003751	2.4259
DG 18:0_20:3.1	0.15356	0.017933	1.7463
DG 18:0_20:4	0.025646	0.51733	0.28624
DG 18:0_22:3	0.079135	0.32077	0.4938
DG 18:0_22:4	-0.14944	0.023672	1.6258
DG 18:1_18:1	0.069774	0.57222	0.24243
DG 18:1_18:2	0.015435	0.89058	0.050329
DG 18:1_19:1	-0.26089	0.047866	1.32
DG 18:1_20:0	0.38672	0.038789	1.4113
DG 18:1_20:1	-0.42864	0.023393	1.6309
DG 18:1_20:2	-0.19079	0.36873	0.43329
DG 18:1_20:4	0.19487	0.1562	0.80633
DG 18:1_20:5	-0.32898	0.046878	1.329
DG 18:1_20:5.1	-0.21834	0.12838	0.89151
DG 18:1_21:3	-0.17408	0.010732	1.9693
DG 18:1_22:0	0.41273	0.02036	1.6912
DG 18:1_22:0.1	1.1737	6.77e-05	4.1692
DG 18:1_22:2	-0.52347	0.015189	1.8185
DG 18:1_22:4	-0.3567	0.027083	1.5673
DG 18:1_22:5	-0.81622	0.002306	2.6372
DG 18:1_22:6	0.36202	0.074265	1.1292
DG 18:1_24:0	1.3341	0.000205	3.6886
DG 18:1_24:1	0.28428	0.080679	1.0932
DG 18:1_26:0	1.0005	0.005604	2.2515
DG 18:1_26:1	0.42416	0.050368	1.2978
DG 18:2_22:4	-0.03781	0.78139	0.10713
DG 18:2_22:4.1	-0.77747	0.000315	3.5017
DG 18:2_22:5	-0.32066	0.046476	1.3328
DG 18:2_24:1	-0.33675	0.034818	1.4582
DG 18:2_24:1.1	-0.25048	0.05627	1.2497
DG 18:3_20:4	-0.419	0.004715	2.3265
DG 19:0_20:4	-0.54171	0.009904	2.0042
DG 19:0_22:4	-0.57012	0.000222	3.654
DG 19:1_20:4	-0.10669	0.22523	0.64737
DG 19:1_22:4	-0.44437	0.003832	2.4165
DG 20:0_20:4	-0.57052	0.000432	3.365
DG 20:0_22:4	0.089239	0.25648	0.59095
DG 20:0_22:4.1	0.089239	0.25648	0.59095
DG 20:1_22:4	-0.8856	0.001617	2.7913
DG 20:1_22:4.1	-0.93311	0.000469	3.3293
DG 20:3_20:4	-1.0657	0.017237	1.7635
DG 20:3_20:4.1	0.32193	0.034829	1.4581
DG 20:3_22:4	0.26789	0.006964	2.1571
DG 20:3_22:4.1	-0.07926	0.54076	0.26699
DG 20:3_22:5	1.1013	0.021117	1.6754
DG 20:4_20:4	-0.13343	0.40739	0.38999
DG 20:4_20:5	0.19051	0.44956	0.34721
DG 20:4_22:3	-0.17717	0.2922	0.53432
DG 20:4_22:4	-0.38205	0.026037	1.5844
DG 20:4_22:5	0.025263	0.85198	0.069573
DG 20:4_22:5.1	-0.95792	0.008635	2.0637
DG 20:4_26:0	1.1597	0.001031	2.9866
DG 20:4_26:0.1	3.1628	0.000128	3.8942
DG 20:4_26:1	0.25268	0.039318	1.4054
DG 20:4_28:0	2.8966	1.14e-05	4.9419
DG 22:4_22:4	0.11279	0.08556	1.0677
DG 22:4_22:5	-0.84611	0.003307	2.4805
DG 22:4_22:5.1	0.75793	0.003423	2.4656
DG 22:4_22:5.2	0.45355	0.003364	2.4731
DG 22:4_24:0	1.8513	7.71e-05	4.113
DG 22:4_24:1	1.3016	0.000147	3.8333
DG 22:4_26:1	1.6421	0.000165	3.7829
DG 22:4_28:0	2.6025	3.63e-06	5.4406
DG 24:3_18:1	-0.90822	0.001151	2.9391
DG 24:4_18:0	0.22039	0.01629	1.7881
DG 24:4_22:4	0.6734	0.000247	3.6078
DG 24:5_16:0	-0.85297	0.001873	2.7275
DG 24:5_18:0	0.037118	0.6533	0.18489
DG 24:5_18:1	-0.46299	0.002245	2.6488
DG 24:5_22:4	-0.15725	0.062975	1.2008
DG 26:2_18:1	0.21282	0.20138	0.69599
DG 28:1_16:0	2.8815	7.11e-05	4.1482
DG 28:1_16:0.1	1.2018	0.001402	2.8533
DG 28:1_18:1	0.20625	0.45456	0.34241
DG 28:1_20:4	3.4209	2.43e-05	4.615
DG 30:0_16:0	3.8769	1.49e-05	4.8257
DG 30:0_16:1	2.5341	5.13e-07	6.29
DG 30:0_20:4	4.9164	1.95e-05	4.71
DG 30:0_22:4	5.4559	6.31e-06	5.1998
DG 30:0_22:5	4.3704	1.45e-05	4.8392
DG 30:1_18:1	3.3154	0.003639	2.439
DG 30:1_20:4	2.6894	7.71e-05	4.113
DG 32:0_16:0	4.4426	7.79e-06	5.1086
DG 32:0_16:1	3.7384	0.000268	3.5714
DG 32:0_18:0	3.9775	6.19e-06	5.2081
DG 32:0_18:1	3.9635	9.8e-06	5.0088
DG 32:0_18:2	3.0872	7.85e-05	4.1052
DG 32:0_20:0	3.1678	3.36e-05	4.4731
DG 32:0_20:1	3.2685	1.39e-05	4.8579
DG 32:0_20:3	4.3725	9.29e-06	5.0318
DG 32:0_20:4	5.4475	4.2e-06	5.3766
DG 32:0_21:3	5.2512	0.00097	3.0132
DG 32:0_22:0	3.4224	0.014373	1.8425
DG 32:0_22:1	2.8078	0.001341	2.8725
DG 32:0_22:3	4.1768	1.71e-05	4.7679
DG 32:0_22:4	6.2538	2.28e-06	5.6413
DG 32:0_22:5	5.1533	1.4e-05	4.8528
DG 32:0_24:1	2.6069	1.56e-05	4.8081
DG 33:0_22:4	4.5741	9.22e-06	5.0354
DG 33:0_22:4.1	6.363	2.29e-05	4.6402
DG 34:0_16:0	4.3502	0.000132	3.8801
DG 34:0_18:1	4.2184	0.000322	3.4928
DG 34:0_18:1.1	3.0847	0.001737	2.7602
DG 34:0_20:4	2.4238	4.64e-06	5.3333
DG 35:0_20:4	2.4684	1.45e-05	4.8392
DG 35:0_22:4	4.4577	4.81e-05	4.3175
DG 35:0_22:4.1	7.1293	0.001393	2.856
LPC 14:0	-0.45414	0.03329	1.4777
LPC 15:0	-0.03228	0.65605	0.18306
LPC 16:0	-0.02622	0.70142	0.15402
LPC 16:1	-0.3997	0.018339	1.7366
LPC 17:0	-0.19832	0.025686	1.5903
LPC 17:1	-0.41339	0.004373	2.3592
LPC 18:0	-0.16689	0.072109	1.142
LPC 18:1	-0.41233	0.004556	2.3414
LPC 20:0	-0.50783	0.000784	3.1055
LPC 20:1	-0.47618	0.003064	2.5136
LPC 20:1.1	-0.44911	0.003176	2.4981
LPC 20:4	0.041229	0.69829	0.15597
LPC 22:1	-0.83187	0.000621	3.2068
LPC 22:4	-1.5103	0.00016	3.7967
LPC 22:5	-0.83503	0.000215	3.6683
LPC 24:0	-0.33012	0.017933	1.7463
LPC 24:1	-0.81173	0.00496	2.3045
LPC 24:5	-2.2708	1.47e-05	4.834
LPC 26:0	-0.48181	0.019999	1.699
LPC 26:1	-0.39727	0.014732	1.8317
LPC 26:5	-2.6756	8.7e-06	5.0603
LPE 16:0	-0.25972	0.0343	1.4647
LPE 20:4	-0.20338	0.1208	0.91792
LPE 22:5	-0.27253	0.037497	1.426
MG 18:1	-0.02844	0.63775	0.19535
MG 20:4	0.043401	0.65605	0.18306
PC 14:0_14:0	-0.57968	0.018431	1.7345
PC 14:0_15:0	-0.33623	0.03165	1.4996
PC 14:0_16:0	-0.15067	0.16832	0.77385
PC 14:0_17:1	-0.4233	0.03088	1.5103
PC 14:0_18:1	-0.17219	0.049859	1.3023
PC 14:0_18:2	-0.5412	0.014024	1.8531
PC 14:0_20:3	-0.53188	0.004997	2.3013
PC 14:0_20:4	0.16999	0.2388	0.62197
PC 14:0_22:5	0.43979	0.064527	1.1903
PC 15:0_16:0	-0.33486	0.004467	2.35
PC 15:0_20:4	0.79519	0.000683	3.1655
PC 15:0_22:5	0.68965	0.000967	3.0145
PC 16:0_16:0	-0.08008	0.29849	0.52507
PC 16:0_17:1	-0.29213	0.022565	1.6466
PC 16:0_18:0	0.28615	0.039965	1.3983
PC 16:0_18:1	-0.01468	0.83065	0.080583
PC 16:0_18:2	-0.53022	0.004981	2.3027
PC 16:0_18:3	-0.43883	0.010011	1.9995
PC 16:0_19:1	-0.32415	0.023056	1.6372
PC 16:0_20:3	0.061531	0.56746	0.24606
PC 16:0_20:4	0.83334	0.000429	3.3671
PC 16:0_22:1	-0.63913	0.014661	1.8338
PC 16:0_22:2	-0.68282	0.003714	2.4302
PC 16:0_22:3	-0.37375	0.02554	1.5928
PC 16:0_22:4	-0.78574	0.000521	3.2829
PC 16:0_22:5	0.48061	0.002571	2.5899
PC 16:0_22:6	0.38503	0.030608	1.5142
PC 16:0_24:4	-0.77614	0.001253	2.9022
PC 16:0_24:4.1	-0.92877	0.00053	3.2754
PC 16:0_26:4	-1.5136	0.000344	3.4633
PC 16:0_26:5	-1.7563	0.000161	3.7932
PC 16:0_30:5	0.93736	0.002362	2.6266
PC 16:1_17:1	-0.56708	0.0032	2.4949
PC 16:1_22:5	-0.18968	0.28497	0.5452
PC 17:0_20:4	0.96463	0.000455	3.3421
PC 17:0_22:4	-0.86851	0.00071	3.1486
PC 17:1_18:1	-0.32916	0.024903	1.6037
PC 17:1_18:2	-0.47264	0.026263	1.5807
PC 17:1_22:4	-1.3489	0.0001	3.9998
PC 18:0_18:0	0.11292	0.40823	0.38909
PC 18:0_18:1	-0.14378	0.16845	0.77353
PC 18:0_20:4	0.76634	0.000456	3.341
PC 18:0_22:4	0.30736	0.068467	1.1645
PC 18:0_22:5	-0.76226	0.001431	2.8442
PC 18:1_18:1	-0.23256	0.097075	1.0129
PC 18:1_19:1	-0.6524	0.0032	2.4949
PC 18:1_22:1	-1.1355	0.001347	2.8708
PC 18:1_22:4	-1.2938	0.000111	3.9565
PC 18:1_22:5	-1.1493	0.00042	3.3767
PC 18:1_22:5.1	-1.1331	0.00144	2.8418
PC 18:1_24:5	-2.073	0.000113	3.9463
PC 18:1_26:5	-2.7145	2.93e-05	4.5324
PC 18:2_20:4	-0.11052	0.30032	0.52242
PC 18:2_22:5	-1.5396	0.000247	3.6078
PC 18:2_24:5	-0.81917	0.003083	2.5111
PC 19:1_20:4	0.30979	0.039318	1.4054
PC 20:3_20:4	-0.15718	0.22599	0.64591
PC 20:4_20:4	-0.13041	0.32077	0.4938
PC 20:4_22:1	-0.58644	0.00516	2.2873
PC 20:4_22:4	-1.1352	0.000122	3.9125
PC 20:4_22:5	-1.205	0.000532	3.2745
PC 20:4_22:5.1	-0.32798	0.030064	1.522
PC 20:4_22:6	-0.06777	0.58081	0.23596
PC 20:4_24:1	0.40473	0.031911	1.4961
PC 20:4_24:5	-1.9125	1.8e-05	4.7446
PC 20:4_26:2	0.10875	0.37351	0.4277
PC 20:4_26:5	-2.0964	1.78e-05	4.749
PC 22:4_22:5	-1.6381	0.000115	3.9382
PC 22:4_24:4	-2.25	1.71e-05	4.767
PC 22:6_18:1	-0.22294	0.11456	0.94095
PC 24:1_18:1	-0.6729	0.010452	1.9808
PC O-16:0_14:0	-0.09774	0.29972	0.52329
PC O-16:0_16:0	-0.01312	0.85846	0.066279
PC O-16:0_16:1	-0.24005	0.30513	0.51552
PC O-16:0_18:1	-0.07374	0.47009	0.32782
PC O-16:0_20:4	1.2307	0.000247	3.6078
PC O-16:0_22:1	-0.35054	0.22014	0.65731
PC O-16:0_22:2	-0.14199	0.28287	0.54842
PC O-16:0_22:3	0.36263	0.07172	1.1444
PC O-16:0_22:4	0.66078	0.005721	2.2425
PC O-16:0_22:4.1	0.98455	0.002186	2.6604
PC O-16:0_24:5	0.75336	0.003661	2.4365
PC O-18:0_16:0	0.094083	0.48741	0.3121
PC O-18:0_18:1	-0.27618	0.094303	1.0255
PC O-18:0_22:4	0.54249	0.019613	1.7075
PC O-18:1_18:1	-0.3034	0.046911	1.3287
PC O-18:1_20:4	0.75999	0.000743	3.1293
PC O-18:1_22:4	-0.23958	0.071412	1.1462
PC O-20:0_20:4	0.51163	0.023056	1.6372
PC O-22:0_20:4	0.33831	0.084881	1.0712
PC P-16:0_16:0	-0.33327	0.010588	1.9752
PC P-16:0_18:1	-0.72931	0.001928	2.715
PC P-16:0_20:4	0.1772	0.12838	0.89151
PC P-16:0_22:3	0.11172	0.42273	0.37394
PC P-16:0_22:4	-0.68063	0.002297	2.6388
PC P-16:1_20:4	0.25827	0.047866	1.32
PC P-18:0_20:4	0.10068	0.37072	0.43095
PC P-18:0_22:4	-0.5706	0.010795	1.9668
PC P-18:1_18:1	-0.79409	0.003323	2.4785
PC P-18:1_22:4	-0.6353	0.004678	2.33
PE 14:0_16:0	-1.0155	0.00012	3.9213
PE 14:0_18:1	-0.51968	3.37e-05	4.4719
PE 14:0_20:4	0.13391	0.09109	1.0405
PE 16:0_16:0	-1.071	8.06e-06	5.0934
PE 16:0_16:1	-0.90277	0.012433	1.9054
PE 16:0_17:1	-0.44017	0.011641	1.934
PE 16:0_18:1	-0.40337	0.001778	2.7501
PE 16:0_20:3	-0.27693	0.053931	1.2682
PE 16:0_20:3.1	-0.04602	0.21672	0.66409
PE 16:0_20:4	0.74757	0.000374	3.4268
PE 16:1_18:1	-0.07518	0.48166	0.31726
PE 16:1_20:4	1.0194	0.000161	3.7932
PE 17:0_18:1	-0.3429	0.006588	2.1812
PE 17:0_20:4	0.83878	0.000292	3.5345
PE 18:0_18:1	-0.07984	0.3067	0.51329
PE 18:0_20:3	-0.20547	0.041707	1.3798
PE 18:0_20:4	0.56338	0.000152	3.817
PE 18:0_21:4	-0.70585	0.00094	3.0271
PE 18:0_22:3	-0.09808	0.14367	0.84265
PE 18:0_22:4	-0.57208	0.001214	2.9159
PE 18:1_18:1	-0.14919	0.044546	1.3512
PE 18:1_18:1.1	-0.30193	0.006264	2.2031
PE 18:1_18:2	-0.5839	0.000842	3.0745
PE 18:1_20:1	-0.50088	0.004654	2.3322
PE 18:1_20:4	0.64852	0.000464	3.3336
PE 18:1_22:1	0.12206	0.15734	0.80317
PE 18:1_22:4	-1.0798	4.3e-05	4.3669
PE 18:1_22:5	-0.79232	0.00011	3.9599
PE 18:1_22:6	-0.46849	0.003788	2.4216
PE 18:1_24:0	0.9634	0.00097	3.0132
PE 18:1_24:1	0.47793	0.007673	2.115
PE 18:1_26:0	0.9622	0.001031	2.9869
PE 18:1_26:1	0.94751	0.25325	0.59646
PE 18:2_20:4	0.14617	0.17795	0.74969
PE 20:4_22:0	0.63092	0.002373	2.6248
PE 20:4_22:4	-0.85495	0.000205	3.6886
PE 20:4_22:5	-0.2659	0.016958	1.7706
PE 20:4_24:0	1.0726	0.000538	3.2694
PE 20:4_24:1	0.5189	0.004902	2.3096
PE 20:4_24:5	-1.1654	0.000344	3.4633
PE 20:4_26:1	0.55003	0.003597	2.4441
PE 20:4_26:5	-1.691	6.16e-05	4.2105
PE O-14:0_24:4	0.22537	0.014457	1.8399
PE O-14:0_24:5	1.1848	2.19e-05	4.6591
PE O-14:0_26:4	1.7792	9.29e-06	5.0318
PE P-16:0_16:0	-0.38001	0.016202	1.7904
PE P-16:0_16:1	-0.41697	0.016116	1.7927
PE P-16:0_18:1	-0.23706	0.020031	1.6983
PE P-16:0_18:1.1	-0.10933	0.78005	0.10788
PE P-16:0_20:1	-0.21267	0.19688	0.70579
PE P-16:0_20:1.1	-0.11761	0.6009	0.2212
PE P-16:0_20:3	-0.29646	0.010793	1.9668
PE P-16:0_20:3.1	-0.38238	0.018397	1.7353
PE P-16:0_20:4	0.23186	0.014732	1.8317
PE P-16:0_20:4.1	0.020793	0.76873	0.11423
PE P-16:0_20:5	-0.00135	0.99629	0.001613
PE P-16:0_21:3	-0.0799	0.18981	0.72168
PE P-16:0_22:1	0.010421	0.95929	0.018049
PE P-16:0_22:1.1	-0.57169	0.20094	0.69694
PE P-16:0_22:2	-0.02124	0.79747	0.098285
PE P-16:0_22:3	-0.12067	0.17432	0.75865
PE P-16:0_22:4	0.30837	0.011216	1.9501
PE P-16:0_22:4.1	-0.15182	0.38811	0.41104
PE P-16:0_22:5	0.077737	0.080769	1.0928
PE P-16:0_22:5.1	-0.02316	0.79747	0.098285
PE P-16:0_22:6	0.28133	0.025308	1.5967
PE P-16:0_24:5	0.26415	0.01465	1.8342
PE P-16:0_24:5.1	0.061407	0.76571	0.11594
PE P-16:0_24:6	-0.3938	0.001203	2.9197
PE P-16:1_22:4	-0.7516	0.010406	1.9827
PE P-18:0_16:0	0.025482	0.75987	0.11926
PE P-18:0_20:2	-0.40106	0.27804	0.5559
PE P-18:0_20:3	-0.45586	0.002866	2.5427
PE P-18:0_20:4	-0.02948	0.65603	0.18308
PE P-18:0_21:3	0.1423	0.12232	0.9125
PE P-18:0_22:1	-0.12933	0.16475	0.78317
PE P-18:0_22:2	0.016993	0.97642	0.010362
PE P-18:0_22:3	-0.1234	0.17271	0.76268
PE P-18:0_22:3.1	0.29074	0.012654	1.8978
PE P-18:0_22:4	0.4169	0.001984	2.7024
PE P-18:0_22:5	0.059235	0.58772	0.23083
PE P-18:0_24:5	0.44675	0.004997	2.3013
PE P-18:1_18:1	-0.31076	0.004686	2.3292
PE P-18:1_18:2	0.78874	0.000147	3.8333
PE P-18:1_22:1	-0.25334	0.018397	1.7353
PE P-18:1_22:4	-0.06343	0.30598	0.51431
PE P-18:1_22:5	0.071647	0.26024	0.58463
PE P-18:1_24:4	0.42772	0.010588	1.9752
PE P-18:1_24:5	-0.00063	0.99392	0.002648
PE P-20:0_20:4	0.18231	0.0682	1.1662
PE P-20:1_22:4	-0.4434	0.001318	2.8803
PE P-22:0_20:4	0.13494	0.2889	0.53925
PG 12:1_26:6	0.089893	0.38844	0.41067
PG 16:0_18:1	0.24619	0.14159	0.84896
PI 12:0_26:5	0.17496	0.27804	0.5559
PI 16:0_18:1	0.5386	0.064726	1.1889
PI 18:0_20:4	-0.10165	0.45685	0.34023
PS 10:0_22:1	0.060109	0.6533	0.18489
PS 10:0_24:2	-0.12005	0.40497	0.39258
PS 11:0_26:1	-0.39373	0.39184	0.40689
PS 12:0_26:2	-0.44941	0.030709	1.5127
PS 16:0_16:0	-0.33275	0.14999	0.82393
PS 16:0_18:1	0.014462	0.89711	0.047154
PS 16:0_20:4	2.1758	0.000202	3.6942
PS 16:0_26:1	1.1969	0.010793	1.9668
PS 16:0_26:2	0.40277	0.14032	0.85288
PS 16:0_26:4	-0.20814	0.35413	0.45084
PS 17:0_18:1	-0.03415	0.91663	0.037806
PS 17:0_20:4	2.8606	0.032058	1.4941
PS 18:0_18:1	0.009933	0.94414	0.024966
PS 18:0_18:2	0.076385	0.60443	0.21865
PS 18:0_20:4	2.2278	0.000356	3.4491
PS 18:0_21:4	-0.54545	0.023833	1.6228
PS 18:0_22:3	-0.33208	0.21722	0.66309
PS 18:0_22:4	-0.60131	0.019396	1.7123
PS 18:0_22:5	-0.19585	0.34571	0.46128
PS 18:0_22:5.1	-0.63258	0.17338	0.761
PS 18:0_24:5	-0.84855	0.015876	1.7993
PS 18:1_18:1	0.011091	0.91678	0.037734
PS 18:1_20:4	1.0117	0.003745	2.4265
PS 18:1_22:0	0.52169	0.18557	0.73149
PS 18:1_22:1	-0.19421	0.30598	0.51431
PS 18:1_22:4	-0.92383	0.007449	2.1279
SM d14:0_16:1	-0.26202	0.1324	0.87811
SM d14:0_17:1	-0.30338	0.046878	1.329
SM d14:0_18:0	-1.1728	0.000603	3.2195
SM d14:0_18:1	-0.40236	0.027703	1.5575
SM d14:0_18:2	-0.20368	0.19723	0.70503
SM d14:0_19:1	-0.14151	0.20271	0.69313
SM d14:0_19:2	-0.10143	0.38211	0.41781
SM d14:0_20:0	-0.43116	0.52278	0.28168
SM d14:0_20:1	-0.09655	0.2023	0.69401
SM d14:0_20:2	-0.00716	0.91916	0.036609
SM d14:0_21:1	-0.52697	0.002866	2.5427
SM d14:0_21:2	-0.26632	0.056773	1.2459
SM d14:0_22:1	-0.08908	0.33849	0.47046
SM d14:0_22:2	-0.085	0.30928	0.50965
SM d14:0_22:5	-0.15651	0.50692	0.29506
SM d14:0_24:2	-0.12602	0.15117	0.82053
SM d14:0_26:0	-1.0913	0.000403	3.3943
SM d14:0_26:1	-0.58027	0.003745	2.4266
SM d14:0_26:2	-0.53948	0.003706	2.4311
SM d14:0_26:2.1	-0.2019	0.074946	1.1253
SM d15:0_26:1	-0.33677	0.030386	1.5173
SM d15:0_26:2	-0.08827	0.37567	0.42519
SM d16:0_26:1	0.12521	0.38557	0.41389
SM d16:0_26:2	-0.38804	0.007996	2.0971
SM d16:0_26:2.1	0.098465	0.43855	0.35798
SM d16:0_26:3	-0.1404	0.15616	0.80643
SM d17:0_26:1	0.14149	0.27682	0.55781
SM d17:0_26:1.1	-0.02057	0.82677	0.082618
SM d17:0_26:2	0.088639	0.42697	0.36961
SM d17:0_26:2.1	-0.48441	0.010793	1.9668
SM d18:0_26:1	0.087447	0.46299	0.33443
SM d18:0_26:3	-0.46846	0.005855	2.2325
SM d18:0_26:5	-0.32906	0.000372	3.4297
TG 10:0_10:0_20:4	4.2739	6.47e-05	4.1893
TG 10:0_10:0_8:0	0.37916	0.008055	2.0939
TG 10:0_12:1_22:4	2.4816	3.51e-05	4.4547
TG 10:0_16:0_22:3	4.6171	1e-06	5.9985
TG 10:0_18:1_20:4	3.871	3.38e-06	5.4709
TG 10:0_20:4_20:4	2.7941	0.001737	2.7602
TG 10:0_21:0_22:6	4.9513	3.66e-06	5.4363
TG 10:0_8:0_8:0	0.23126	0.074572	1.1274
TG 10:1_14:2_20:4	2.5426	5.06e-05	4.2962
TG 11:1_22:2_20:4	7.1828	1.17e-05	4.9305
TG 11:1_24:0_22:0	5.8037	0.004523	2.3446
TG 12:0_12:0_12:0	0.39837	0.019399	1.7122
TG 12:0_12:0_8:0	0.26622	0.090632	1.0427
TG 12:0_14:0_12:0	0.26061	0.000122	3.9126
TG 12:0_14:0_18:1	3.3966	1.56e-05	4.806
TG 12:0_17:0_12:0	0.26214	0.003268	2.4857
TG 12:0_18:2_20:4	2.5665	8.17e-05	4.0877
TG 12:0_20:4_20:4	7.5776	8.06e-06	5.0934
TG 13:0_14:0_16:0	0.4606	0.013313	1.8757
TG 14:0_12:0_14:0	0.3053	0.008219	2.0852
TG 14:0_12:0_16:0	1.0837	2.05e-06	5.6892
TG 14:0_14:0_16:0	2.5056	1.18e-05	4.9276
TG 14:0_14:0_18:3	5.4058	2.82e-05	4.55
TG 14:0_14:0_20:3	3.9867	9.38e-06	5.028
TG 14:0_14:0_20:4	5.5269	2.45e-06	5.61
TG 14:0_14:0_22:4	4.8474	2.45e-06	5.61
TG 14:0_14:0_22:6	6.3058	0.000193	3.7138
TG 14:0_15:0_16:0	0.61708	0.00292	2.5346
TG 14:0_15:0_16:0.1	0.94196	0.001273	2.8954
TG 14:0_15:0_16:1	2.3132	0.000296	3.529
TG 14:0_15:0_20:4	5.4186	7.1e-05	4.1485
TG 14:0_15:0_22:4	4.3769	1.05e-06	5.9801
TG 14:0_16:0_16:0	3.1361	1.05e-05	4.9805
TG 14:0_16:0_16:1	3.9426	4.4e-06	5.3568
TG 14:0_16:0_20:4	5.4999	7.43e-07	6.1292
TG 14:0_16:0_22:4	4.333	9.75e-07	6.011
TG 14:0_16:0_22:5	4.3198	6.63e-06	5.1784
TG 14:0_16:0_22:6	5.1181	3.27e-06	5.485
TG 14:0_16:0_4:0	0.57214	0.012771	1.8938
TG 14:0_16:0_6:0	0.25212	0.080757	1.0928
TG 14:0_16:1_16:1	3.9713	2.82e-05	4.55
TG 14:0_16:1_18:1	4.462	1.11e-05	4.9548
TG 14:0_16:1_18:3	3.7866	1.72e-05	4.7642
TG 14:0_16:1_20:4	5.9866	1.08e-06	5.9666
TG 14:0_16:1_20:4.1	7.9052	0.000798	3.0982
TG 14:0_16:1_20:5	7.0976	0.001423	2.8469
TG 14:0_16:1_22:4	5.2181	2.45e-06	5.61
TG 14:0_17:1_20:3	4.4284	2.79e-05	4.5543
TG 14:0_17:1_20:4	6.2873	7.1e-05	4.1485
TG 14:0_17:1_22:4	4.6212	1.03e-06	5.9879
TG 14:0_18:1_22:6	5.9305	0.002173	2.663
TG 14:0_18:3_20:4	5.9914	0.000469	3.3293
TG 14:0_20:4_20:4	6.3767	7.75e-07	6.111
TG 14:0_20:4_20:5	7.0658	1.56e-05	4.8081
TG 14:0_20:4_22:6	6.5322	6.65e-07	6.1771
TG 14:0_24:0_16:0	2.8576	1.45e-05	4.8392
TG 14:0_24:0_22:4	5.1421	5.07e-06	5.2947
TG 14:1_16:1_18:1	4.3576	1.2e-05	4.9197
TG 14:1_20:4_20:4	2.5938	0.00012	3.9207
TG 14:1_20:4_20:4.1	7.499	0.001761	2.7542
TG 14:2_20:4_20:4	2.6553	0.000198	3.7023
TG 15:0_16:0_16:1	2.7805	1.03e-05	4.9852
TG 15:0_16:0_16:1.1	2.3062	0.000236	3.6272
TG 15:0_16:0_18:1	3.3513	2.9e-06	5.537
TG 15:0_16:0_18:1.1	3.2712	3.66e-06	5.4363
TG 15:0_16:0_20:4	4.8012	3.56e-07	6.448
TG 15:0_16:0_22:4	4.1257	7.49e-07	6.1256
TG 15:0_18:1_20:3	4.5792	6.83e-06	5.1656
TG 15:0_20:3_20:4	5.1575	1.6e-06	5.7958
TG 15:0_20:4_20:4	6.9655	2.45e-06	5.61
TG 15:0_20:4_20:4.1	6.5536	1.29e-05	4.89
TG 15:0_24:1_22:4	5.7063	4.41e-05	4.3552
TG 15:0_26:0_22:4	2.4146	1.11e-05	4.9548
TG 15:1_15:2_20:4	7.2425	9.52e-05	4.0213
TG 15:1_20:4_20:4	2.396	1.22e-05	4.912
TG 15:1_26:1_20:4	6.7606	8.09e-05	4.092
TG 15:2_17:1_20:4	6.1234	7.3e-07	6.1365
TG 15:2_21:5_20:4	6.1922	2.08e-06	5.6816
TG 16:0_15:0_16:0	1.2471	0.000125	3.9039
TG 16:0_15:0_16:0.1	1.04	5.67e-06	5.2463
TG 16:0_16:0_16:0	3.0847	8.51e-06	5.0699
TG 16:0_16:0_16:1	4.2405	3.65e-06	5.4378
TG 16:0_16:0_18:1	4.0181	5.7e-06	5.2444
TG 16:0_16:0_18:1.1	3.0735	7.57e-06	5.1211
TG 16:0_16:0_18:3	4.2427	7.78e-06	5.1092
TG 16:0_16:0_20:3	4.4867	2.9e-06	5.537
TG 16:0_16:0_20:4	5.4305	7.75e-07	6.111
TG 16:0_16:0_22:4	4.2285	8.47e-07	6.0719
TG 16:0_16:0_4:0	0.83302	0.000798	3.0982
TG 16:0_16:1_16:2	4.3715	1.24e-05	4.9058
TG 16:0_16:1_18:1	4.3411	2.45e-06	5.61
TG 16:0_16:1_18:2	4.4214	2.79e-06	5.5537
TG 16:0_16:1_20:3	4.9234	3.92e-06	5.4066
TG 16:0_16:1_20:4	5.557	8.24e-07	6.0841
TG 16:0_16:1_20:5	5.3426	1.69e-06	5.7723
TG 16:0_16:1_22:5	4.6867	7.75e-07	6.111
TG 16:0_17:0_16:0	1.998	3.36e-05	4.4737
TG 16:0_17:0_16:0.1	2.0797	1.22e-05	4.9122
TG 16:0_17:0_18:1	3.7773	3.6e-06	5.4439
TG 16:0_17:0_18:1.1	3.737	3.08e-05	4.5116
TG 16:0_17:0_20:4	5.1633	1e-06	5.9985
TG 16:0_17:0_22:4	4.4627	1.28e-06	5.8939
TG 16:0_17:1_16:1	3.569	2.2e-06	5.6581
TG 16:0_17:1_18:1	4.0202	5.24e-06	5.2805
TG 16:0_17:1_20:4	5.1315	1.59e-06	5.7981
TG 16:0_17:1_22:4	4.4961	1.25e-06	5.9026
TG 16:0_17:1_22:6	5.0549	2.33e-06	5.6335
TG 16:0_18:0_16:0	3.5257	3.27e-06	5.485
TG 16:0_18:0_16:0.1	1.9859	8.42e-06	5.0747
TG 16:0_18:0_18:1	4.3892	2.98e-06	5.5253
TG 16:0_18:0_20:3	4.7238	2.67e-06	5.5727
TG 16:0_18:0_22:3	4.8035	2.45e-06	5.61
TG 16:0_18:0_22:4	5.175	7.43e-07	6.1292
TG 16:0_18:1_18:1	4.2477	5.05e-06	5.2966
TG 16:0_18:1_18:2	4.3186	7.29e-06	5.1371
TG 16:0_18:1_20:2	4.6325	0.000222	3.654
TG 16:0_18:1_20:4	5.3486	2.42e-07	6.6162
TG 16:0_18:1_20:4.1	4.7671	1.28e-06	5.8939
TG 16:0_18:1_22:4	5.1083	1.28e-06	5.8939
TG 16:0_18:1_22:4.1	4.4276	6.49e-07	6.1879
TG 16:0_18:1_22:5	4.472	2.4e-06	5.6207
TG 16:0_19:1_18:1	4.0907	2.6e-06	5.5852
TG 16:0_19:1_20:4	4.8698	1.25e-06	5.9026
TG 16:0_20:0_18:1	4.2401	2.86e-06	5.5444
TG 16:0_20:3_20:4	5.3683	6.96e-07	6.1574
TG 16:0_20:3_20:4.1	5.2174	0.000247	3.608
TG 16:0_20:4_20:4	6.3736	1.05e-06	5.9801
TG 16:0_20:4_22:4	5.2687	3.04e-07	6.5178
TG 16:0_21:1_16:0	3.9404	4.95e-06	5.3053
TG 16:0_21:1_18:1	4.2151	2.56e-05	4.5914
TG 16:0_21:3_16:0	4.1104	1.22e-05	4.912
TG 16:0_21:3_18:1	4.2151	7.54e-06	5.1228
TG 16:0_21:3_22:4	4.461	1.6e-06	5.7968
TG 16:0_22:1_20:4	5.0984	1.14e-06	5.9447
TG 16:0_22:1_22:4	5.2667	5.42e-06	5.2656
TG 16:0_22:4_22:4	4.5047	2.94e-07	6.5314
TG 16:0_22:4_22:5	5.2984	2.19e-05	4.659
TG 16:0_22:4_4:0	2.4429	1.44e-05	4.8406
TG 16:0_24:0_22:4	6.2212	3.27e-06	5.485
TG 16:0_24:1_16:0	4.9809	3.06e-06	5.5145
TG 16:0_24:1_18:1	5.0468	5.97e-06	5.2238
TG 16:0_24:1_19:0	3.1439	0.001999	2.6992
TG 16:0_24:1_20:4	5.6916	8.72e-06	5.0597
TG 16:0_24:1_22:4	5.4476	1.59e-06	5.7988
TG 16:0_26:0_15:0	3.2985	0.000163	3.7879
TG 16:0_26:0_22:4	6.0839	1.25e-06	5.9026
TG 16:0_26:1_16:0	5.2576	4.56e-06	5.3407
TG 16:0_26:1_16:0.1	5.2047	0.000123	3.9099
TG 16:0_26:1_18:1	5.0227	4.29e-06	5.368
TG 16:0_26:1_20:3	5.6911	7.78e-06	5.1088
TG 16:0_26:1_20:4	5.6479	8.14e-05	4.0892
TG 16:0_26:1_22:4	5.5568	1.25e-06	5.9026
TG 16:0_6:0_16:0	0.37102	0.006904	2.1609
TG 16:1_16:1_18:1	4.5525	2.37e-06	5.6246
TG 16:1_16:1_18:2	5.4566	2.33e-06	5.6335
TG 16:1_16:1_20:4	5.8759	3.27e-06	5.485
TG 16:1_16:1_20:5	2.3694	2.71e-06	5.5669
TG 16:1_17:1_18:1	3.805	1.08e-05	4.967
TG 16:1_17:1_20:4	6.2484	2.67e-06	5.5727
TG 16:1_17:1_22:5	5.5019	1.98e-05	4.703
TG 16:1_18:1_18:1	5.081	1.26e-05	4.8996
TG 16:1_18:1_20:4	5.5125	7.3e-07	6.1365
TG 16:1_18:1_22:4	5.1684	6.96e-07	6.1574
TG 16:1_18:1_22:4.1	5.104	1.21e-06	5.9183
TG 16:1_18:1_22:6	5.5745	7.37e-07	6.1326
TG 16:1_18:2_20:4	6.1801	8.27e-06	5.0825
TG 16:1_18:2_20:4.1	5.8355	1.74e-06	5.7585
TG 16:1_18:3_20:4	5.9978	1.6e-06	5.7963
TG 16:1_20:4_20:4	6.3752	5.13e-07	6.29
TG 16:1_20:4_22:4	5.7302	1.14e-06	5.9447
TG 16:1_20:4_22:5	5.7335	1.28e-06	5.8939
TG 16:1_20:4_22:6	5.1111	0.00076	3.1193
TG 16:1_26:1_18:1	5.0667	1.65e-05	4.7825
TG 17:0_16:0_18:0	2.4624	3.66e-05	4.4363
TG 17:0_18:1_18:1	3.9801	3.18e-05	4.4976
TG 17:0_18:1_22:4	4.251	3.49e-06	5.4576
TG 17:0_20:4_20:4	5.194	5.37e-07	6.2703
TG 17:0_20:4_22:4	5.0182	7.43e-07	6.1292
TG 17:0_20:4_22:4.1	4.9572	4.2e-06	5.3766
TG 17:0_22:4_22:4	4.4065	7.75e-07	6.111
TG 17:0_22:4_22:4.1	4.5712	7.3e-07	6.1365
TG 17:0_26:1_22:4	8.179	0.000709	3.1495
TG 17:1_18:1_18:1	4.4284	3.27e-06	5.485
TG 17:1_18:1_20:3	4.5595	7.22e-06	5.1415
TG 17:1_18:1_20:4	5.1088	7.75e-07	6.111
TG 17:1_18:1_22:4	4.8637	1.6e-06	5.7963
TG 17:1_18:1_22:5	5.032	1.95e-05	4.71
TG 17:1_18:1_22:5.1	5.2278	2.51e-05	4.6003
TG 17:1_20:3_20:4	5.1249	1.05e-06	5.9801
TG 17:1_20:3_22:4	4.0378	2.8e-06	5.5521
TG 17:1_20:4_20:4	6.3965	3.27e-06	5.485
TG 17:1_20:4_22:5	5.2828	1.03e-05	4.9852
TG 17:1_20:4_22:5.1	6.0464	2.5e-05	4.6025
TG 17:1_22:4_22:4	3.2757	9.36e-06	5.0287
TG 17:1_22:4_22:5	4.8595	5.24e-06	5.2808
TG 17:1_22:4_22:5.1	4.5895	3.63e-06	5.4406
TG 17:1_24:1_18:1	5.5909	6.7e-06	5.1736
TG 17:1_24:1_18:1.1	5.5348	5.89e-06	5.2302
TG 17:2_20:4_20:4	2.3343	2.42e-07	6.6162
TG 17:2_20:4_22:6	2.4413	3.04e-05	4.5167
TG 18:0_16:0_18:0	2.7685	2.83e-06	5.5488
TG 18:0_18:0_22:4	5.0513	2.9e-06	5.537
TG 18:0_18:1_18:1	4.3096	2.28e-06	5.643
TG 18:0_18:1_20:3	4.8551	2.88e-06	5.5403
TG 18:0_18:1_22:3	5.1384	2.16e-06	5.6664
TG 18:0_18:1_22:3.1	4.7209	8.27e-06	5.0825
TG 18:0_18:1_22:4	4.8489	6.65e-07	6.1771
TG 18:0_18:1_22:5	4.5063	2.67e-06	5.5727
TG 18:0_20:3_20:4	4.7087	1.85e-06	5.7327
TG 18:0_20:3_20:4.1	4.5433	8.14e-05	4.0892
TG 18:0_20:3_22:4	4.8045	1.45e-06	5.8393
TG 18:0_20:4_22:4	4.7316	5.13e-07	6.29
TG 18:0_21:1_16:0	4.7516	0.000287	3.542
TG 18:0_21:3_18:1	4.6744	7.25e-06	5.1397
TG 18:0_21:3_22:4	4.249	5.06e-05	4.2956
TG 18:0_22:4_22:4	4.8238	3.04e-07	6.5178
TG 18:0_26:1_16:0	5.624	0.000307	3.5123
TG 18:0_26:1_22:4	5.4991	1.99e-06	5.7008
TG 18:1_18:1_18:1	4.3991	2.16e-06	5.6664
TG 18:1_18:1_18:2	4.9495	1.58e-06	5.8024
TG 18:1_18:1_20:1	4.0499	3.45e-06	5.4617
TG 18:1_18:1_20:2	4.4718	3.28e-06	5.4835
TG 18:1_18:1_22:3	5.2352	3.14e-06	5.5037
TG 18:1_18:1_22:4	4.9449	1.56e-06	5.8074
TG 18:1_18:2_20:4	5.6209	9.32e-07	6.0307
TG 18:1_18:2_22:4	5.3027	2.45e-05	4.611
TG 18:1_19:0_22:4	4.6771	3.51e-06	5.4542
TG 18:1_19:0_22:4.1	4.2876	8.42e-06	5.0747
TG 18:1_19:1_18:1	4.2527	3.27e-06	5.485
TG 18:1_19:1_20:2	4.1928	7.3e-07	6.1365
TG 18:1_19:1_20:4	4.696	1.05e-06	5.9801
TG 18:1_19:1_22:4	4.5885	1.17e-06	5.9334
TG 18:1_20:0_18:1	4.4306	3.66e-06	5.4363
TG 18:1_20:1_22:3	4.8877	1.49e-06	5.8258
TG 18:1_20:1_22:4	5.3677	5.05e-06	5.2966
TG 18:1_20:1_22:4.1	4.7905	1.2e-05	4.9214
TG 18:1_20:2_20:4	5.2013	6.51e-07	6.1861
TG 18:1_20:2_22:4	5.1372	1.05e-06	5.9801
TG 18:1_20:3_20:4	5.3581	5.13e-07	6.29
TG 18:1_20:4_20:4	5.8871	3.04e-07	6.5178
TG 18:1_20:4_22:4	5.2807	2.42e-07	6.6162
TG 18:1_20:4_22:5	5.5376	5.37e-07	6.2703
TG 18:1_21:0_22:5	4.9573	1.67e-05	4.777
TG 18:1_21:2_22:4	4.5638	0.000104	3.9844
TG 18:1_22:0_22:5	5.0934	2.48e-05	4.6047
TG 18:1_22:1_18:1	4.3967	1.83e-06	5.738
TG 18:1_22:1_20:4	5.1192	1.05e-06	5.9783
TG 18:1_22:2_22:4	5.1097	2.33e-06	5.6335
TG 18:1_22:3_22:4	5.173	1.05e-06	5.9801
TG 18:1_22:4_22:4	4.8901	3.04e-07	6.5178
TG 18:1_22:4_22:4.1	4.5248	1.28e-06	5.8939
TG 18:1_24:0_18:1	5.2983	7.43e-07	6.1292
TG 18:1_24:0_20:4	6.7451	6.65e-07	6.1771
TG 18:1_24:0_22:4	6.0325	1.53e-06	5.8143
TG 18:1_24:0_22:6	4.7938	4.4e-06	5.3568
TG 18:1_24:1_18:2	4.8479	1.71e-05	4.767
TG 18:1_24:1_20:3	5.1788	7.75e-07	6.111
TG 18:1_24:1_20:4	5.6256	1.59e-06	5.7981
TG 18:1_24:1_22:4	5.2792	1.1e-06	5.9604
TG 18:1_24:1_22:6	4.8649	2.71e-06	5.5669
TG 18:1_25:0_18:1	5.7029	5.02e-05	4.2995
TG 18:1_25:0_22:4	8.3433	0.000675	3.1709
TG 18:1_25:0_22:4.1	8.2276	0.000683	3.1655
TG 18:1_26:0_20:3	7.4187	6.76e-05	4.1703
TG 18:1_26:0_20:4	6.8654	1.56e-05	4.8081
TG 18:1_26:0_22:4	6.2815	7.02e-05	4.1534
TG 18:1_26:1_18:1	5.061	4.29e-06	5.368
TG 18:1_26:1_18:2	5.3607	2.79e-05	4.5543
TG 18:1_26:1_20:3	5.5012	1.13e-05	4.9478
TG 18:1_26:1_20:4	5.8615	1.38e-06	5.8599
TG 18:1_26:1_22:4	5.6247	2.45e-06	5.61
TG 18:1_26:1_22:5	5.647	2.2e-06	5.6581
TG 18:1_4:0_20:4	2.4025	2.79e-06	5.5545
TG 18:2_20:4_20:4	6.0803	5.37e-07	6.2703
TG 18:2_20:4_22:4	5.4392	1.14e-06	5.9447
TG 18:2_22:4_22:4	4.665	3.85e-06	5.4151
TG 18:2_24:1_22:4	4.9741	2.45e-06	5.61
TG 18:2_26:1_22:4	5.3873	1.75e-06	5.7569
TG 18:2_26:1_22:5	4.7471	0.38374	0.41597
TG 18:3_18:3_20:4	6.7067	1.8e-05	4.7458
TG 18:4_20:4_20:4	6.1244	1.05e-06	5.9801
TG 18:4_20:4_20:4.1	6.3082	2.9e-06	5.537
TG 19:0_22:4_22:4	4.8672	3.64e-05	4.4392
TG 19:0_22:4_22:4.1	4.7887	3.31e-07	6.48
TG 19:0_22:4_22:4.2	4.6227	7.55e-07	6.1219
TG 19:0_22:4_22:4.3	4.5707	1.41e-06	5.8516
TG 19:1_20:4_20:4	5.3082	7.75e-07	6.111
TG 19:1_20:4_20:4.1	4.9164	2.42e-07	6.6162
TG 19:1_20:4_22:4	4.6454	7.3e-07	6.1365
TG 19:1_20:4_22:4.1	4.7093	7.3e-07	6.1365
TG 19:1_22:4_22:4	5.0057	5.99e-05	4.2223
TG 19:1_26:1_22:4	2.4751	1.64e-05	4.7846
TG 19:2_15:0_15:0	-1.287	9.76e-05	4.0107
TG 19:2_16:0_18:1	4.0627	9.42e-06	5.026
TG 19:2_18:0_18:1	4.4786	0.000182	3.7406
TG 19:2_18:1_22:4	4.6522	1e-06	5.9985
TG 19:2_22:4_22:4	4.6641	3.47e-05	4.4592
TG 20:1_22:3_22:4	5.4286	1.56e-06	5.8074
TG 20:1_22:4_22:4	4.7779	7.75e-07	6.111
TG 20:1_22:4_22:4.1	5.3279	7.75e-07	6.111
TG 20:1_22:4_22:5	4.5336	5.41e-06	5.2669
TG 20:1_22:5_22:5	4.8056	2.2e-06	5.6569
TG 20:2_20:4_22:4	4.8814	1e-06	5.9985
TG 20:2_22:1_20:4	4.7734	3.1e-06	5.5084
TG 20:2_26:1_20:4	5.6482	1.03e-05	4.9852
TG 20:3_20:4_20:4	5.4645	7.49e-07	6.1256
TG 20:3_20:4_22:4	5.482	1.58e-06	5.8024
TG 20:3_22:4_22:4	5.5428	5.13e-07	6.29
TG 20:3_24:1_22:4	5.3654	1.05e-06	5.9801
TG 20:3_26:1_22:4	6.0328	1.44e-05	4.8424
TG 20:4_20:4_20:4	5.8705	1.28e-06	5.8939
TG 20:4_20:4_20:5	5.9595	1.08e-06	5.9666
TG 20:4_20:4_22:4	5.7251	1.38e-06	5.8599
TG 20:4_20:4_22:5	6.0857	5.37e-07	6.2703
TG 20:4_20:4_22:5.1	5.469	1e-06	5.9985
TG 20:4_20:4_22:6	6.6143	6.96e-07	6.1574
TG 20:4_21:1_22:6	4.7712	1.09e-05	4.9608
TG 20:4_21:4_20:4	2.4411	7.25e-06	5.1397
TG 20:4_21:4_22:4	6.4228	4.4e-06	5.3568
TG 20:4_22:0_22:4	5.0284	3.11e-06	5.5077
TG 20:4_22:1_22:4	5.0579	6.96e-07	6.1574
TG 20:4_22:1_22:5	4.9103	3.93e-07	6.4059
TG 20:4_22:4_22:4	5.2894	1.05e-06	5.9801
TG 20:4_22:4_22:5	5.7539	1.08e-06	5.9666
TG 20:4_22:4_22:5.1	5.3573	6.76e-05	4.1701
TG 20:4_22:4_22:6	5.7298	1e-06	5.9985
TG 20:4_22:4_22:6.1	5.4463	0.006367	2.1961
TG 20:4_22:4_6:0	2.4104	1.98e-05	4.703
TG 20:4_22:5_22:6	5.4045	1.05e-06	5.9801
TG 20:4_22:5_22:6.1	5.8527	6.21e-06	5.2072
TG 20:4_24:1_22:4	5.3106	7.43e-07	6.1292
TG 20:4_26:1_20:4	5.8345	8.06e-07	6.0939
TG 20:4_26:1_22:4	5.1518	5.37e-07	6.2703
TG 20:4_26:1_22:6	4.5212	1.74e-06	5.7584
TG 20:4_4:0_20:4	2.6945	0.000336	3.4741
TG 20:4_6:0_20:4	2.5188	3.93e-05	4.4055
TG 20:5_26:1_22:4	4.8172	2.2e-06	5.6569
TG 21:2_22:4_22:4	4.3563	0.000228	3.6427
TG 21:3_22:4_22:4	5.1503	6.31e-06	5.1998
TG 21:6_24:1_22:4	7.268	0.001764	2.7534
TG 22:0_22:5_22:6	4.1398	4.9e-05	4.3095
TG 22:1_22:4_22:4	5.3538	2.32e-06	5.6343
TG 22:2_22:4_22:4	4.6399	1.08e-06	5.9666
TG 22:3_22:4_22:4	4.6154	3.72e-05	4.4289
TG 22:4_22:4_22:4	5.5531	5.06e-07	6.2956
TG 22:4_22:4_22:5	5.8153	7.3e-07	6.1365
TG 22:4_22:4_22:5.1	4.8223	4.76e-06	5.322
TG 22:4_22:4_22:6	4.3564	3.14e-06	5.5037
TG 22:4_22:5_22:6	6.8581	3.17e-05	4.4983
TG 22:4_22:5_22:6.1	5.1931	4.74e-06	5.3243
TG 22:4_22:6_22:6	2.4038	5.7e-06	5.2444
TG 22:4_24:0_22:4	7.7732	5.26e-06	5.279
TG 22:4_24:1_22:4	5.7015	7.3e-07	6.1365
TG 22:4_26:0_22:4	8.2846	2.17e-05	4.6637
TG 22:4_26:1_22:4	6.2366	5.88e-06	5.231
TG 22:4_26:1_22:4.1	5.1505	1.95e-05	4.71
TG 22:4_26:1_22:6	5.0342	4.41e-05	4.3552
TG 23:0_16:0_16:0	2.2076	0.001405	2.8523
TG 23:0_16:2_7:0	4.253	7.47e-05	4.1267
TG 23:1_16:0_18:1	5.056	2.17e-05	4.664
TG 23:1_20:4_22:4	4.9875	1.25e-06	5.9017
TG 23:2_16:0_20:4	4.7961	2.28e-06	5.643
TG 25:1_16:0_16:0	6.0166	5.67e-06	5.2463
TG 25:1_16:0_18:1	5.006	9.82e-05	4.008
TG 25:1_16:0_20:4	7.4997	7.29e-06	5.1371
TG 25:1_16:0_22:4	6.1984	1.82e-05	4.7403
TG 25:1_18:1_18:1	6.0393	0.000122	3.9129
TG 25:1_18:1_20:3	8.5526	0.000694	3.1587
TG 25:1_18:1_20:4	7.0923	0.001242	2.9059
TG 25:1_18:1_22:4	5.8122	4.6e-05	4.3369
TG 25:2_21:6_22:4	5.7688	1.14e-06	5.9447
TG 25:2_21:6_22:4.1	4.6821	1e-06	5.9985
TG 25:2_21:6_22:5	5.8041	6.19e-06	5.2081
TG 25:2_21:6_22:6	4.9467	5.7e-06	5.2444
TG 26:2_18:1_22:4	5.4837	1.34e-05	4.8727
TG 26:2_18:1_22:6	4.655	6.55e-06	5.1837
TG 26:2_20:4_22:4	4.8004	2.45e-06	5.61
TG 26:2_22:4_22:4	6.1824	1.16e-05	4.9367
TG 26:2_22:4_22:4.1	4.1976	7.43e-07	6.1292
TG 26:2_22:4_22:6	5.4514	1.38e-06	5.859
TG 28:1_18:1_22:4	5.7229	7.09e-06	5.1497
TG 28:1_20:4_22:5	6.5494	2.12e-05	4.6743
TG 28:2_18:1_22:4	6.01	1.94e-05	4.7126

## Sheet: FigS7H
lipid	log2(FC(FSP1KO+20uMFA20:4/FSP1KO+20uMFA20:4+DGATi))	p value	- log10 p
CE 16:0	1.2086	0.000676	3.1703
CE 16:1	0.74729	0.000933	3.0299
CE 17:1	-0.03806	0.7541	0.12257
CE 18:0	1.8399	3.04e-05	4.5167
CE 18:1	1.4855	5.04e-05	4.2979
CE 18:2	0.27047	0.02922	1.5343
CE 18:2.1	0.58849	0.009509	2.0219
CE 18:3	0.43512	0.007107	2.1483
CE 20:1	2.7917	1.47e-05	4.8322
CE 20:2	2.7373	1.14e-05	4.9428
CE 20:2.1	2.6365	0.001219	2.914
CE 20:3	2.4309	1.4e-05	4.8524
CE 20:4	2.4604	6.26e-05	4.2034
CE 20:5	1.6948	1.79e-05	4.7467
CE 20:5.1	4.482	6.73e-05	4.1718
CE 21:3	3.192	4.85e-06	5.3141
CE 21:4	0.30345	0.000804	3.095
CE 22:1	3.7811	3.8e-06	5.4206
CE 22:2	3.752	2.45e-06	5.61
CE 22:2.1	3.4664	2.81e-05	4.5518
CE 22:3	3.5311	3.66e-06	5.4363
CE 22:3.1	4.0104	0.00144	2.8418
CE 22:4	3.0068	3.11e-06	5.5079
CE 22:5	3.0204	5.05e-06	5.2966
CE 22:5.1	2.0928	4.73e-05	4.3252
CE 22:6	2.1789	4.24e-05	4.3722
CE 23:3	3.5247	3.33e-06	5.4775
CE 24:2	3.7143	6.44e-06	5.1914
CE 24:2.1	4.0756	3.37e-05	4.4719
CE 24:3	3.7663	4.2e-06	5.3766
CE 24:3.1	4.2862	1.08e-05	4.967
CE 24:4	3.3873	1.05e-06	5.9801
CE 24:5	1.6289	0.002069	2.6842
CE 24:6	1.8977	4.75e-05	4.323
CE 26:2	3.8512	5.05e-06	5.2966
CE 26:3	4.1228	4.06e-06	5.391
CE 26:4	3.4636	2.16e-06	5.6664
Cer d16:1_24:1	0.38754	0.009322	2.0305
Cer d17:1_16:0	0.82551	0.011761	1.9296
Cer d17:1_18:0	0.43559	0.046178	1.3356
Cer d17:1_24:1	0.29285	0.059397	1.2262
Cer d18:0_20:0	0.80238	0.001405	2.8523
Cer d18:0_22:0	1.2361	0.000125	3.9044
Cer d18:0_24:0	1.5861	2.67e-05	4.5743
Cer d18:1_14:0	0.32252	0.078454	1.1054
Cer d18:1_16:0	0.86869	0.003692	2.4328
Cer d18:1_18:0	0.88061	0.001974	2.7046
Cer d18:1_20:0	0.31899	0.1061	0.9743
Cer d18:1_20:0.1	0.59531	0.005216	2.2827
Cer d18:1_22:0	0.36056	0.032365	1.4899
Cer d18:1_23:0	0.42139	0.014194	1.8479
Cer d18:1_24:0	0.7335	0.002406	2.6187
Cer d18:1_24:1	0.18948	0.16626	0.77921
Cer d18:1_24:4	-1.5184	0.000135	3.8704
Cer d18:1_26:0	0.8283	0.003904	2.4085
Cer d18:1_26:1	-0.06524	0.50692	0.29506
Cer d18:1_26:4	-1.5274	0.000113	3.9454
Cer d18:2_14:0	0.1468	0.49702	0.30363
Cer d18:2_16:0	0.85458	0.001534	2.8141
Cer d18:2_18:0	0.97943	0.017112	1.7667
Cer d18:2_20:0	0.66613	0.013952	1.8554
Cer d18:2_22:0	0.51625	0.017558	1.7555
Cer d18:2_22:1	0.12695	0.43435	0.36216
Cer d18:2_23:0	0.45195	0.039108	1.4077
Cer d18:2_23:1	0.27018	0.074946	1.1253
Cer d18:2_24:0	0.83521	0.00333	2.4776
Cer d18:2_24:1	0.37455	0.038789	1.4113
Cer d18:2_24:2	-0.18934	0.11191	0.95115
Cer d18:2_26:0	0.79896	0.004251	2.3715
Cer d18:2_26:1	-0.12193	0.3067	0.51329
Cer m18:0_16:0	0.32575	0.17338	0.761
Cer m18:1_20:0	-0.68302	0.026547	1.576
Cer m18:1_22:0	-0.43818	0.002716	2.566
Cer m18:1_24:1	-0.12492	0.19982	0.69937
Cer m18:1_24:1.1	-0.78365	0.23746	0.62441
DG 14:0_14:0	-0.11735	0.43845	0.35808
DG 14:0_16:0	-0.14766	0.28991	0.53773
DG 14:0_16:1	0.091038	0.7541	0.12257
DG 14:0_20:3	0.24066	0.1931	0.71421
DG 14:0_20:4	-0.18665	0.33376	0.47656
DG 14:0_22:4	-0.47679	0.027703	1.5575
DG 14:0_22:6	0.03614	0.82677	0.082618
DG 14:1_20:4	0.04264	0.85846	0.066279
DG 15:0_16:0	-0.35932	0.01093	1.9614
DG 15:0_16:1	-0.16215	0.48166	0.31726
DG 15:0_18:1	-0.2587	0.080651	1.0934
DG 15:0_20:4	-0.10345	0.48314	0.31592
DG 15:0_22:4	-0.66638	0.003307	2.4805
DG 15:0_22:4.1	-0.0863	0.61431	0.21161
DG 16:0_16:0	-0.33773	0.049472	1.3056
DG 16:0_16:0.1	0.12922	0.32077	0.4938
DG 16:0_16:1	0.07832	0.58369	0.23382
DG 16:0_16:2	-0.25509	0.28887	0.53929
DG 16:0_17:0	0.1921	0.12452	0.90477
DG 16:0_17:0.1	-0.05654	0.49785	0.3029
DG 16:0_17:0.2	0.56154	0.025342	1.5962
DG 16:0_18:0	0.78651	0.008185	2.087
DG 16:0_18:1	0.041436	0.79438	0.099972
DG 16:0_18:2	0.034046	0.75896	0.11978
DG 16:0_18:3	-0.11461	0.44956	0.34721
DG 16:0_19:0	0.52211	0.033544	1.4744
DG 16:0_20:2	-0.00336	0.91802	0.03715
DG 16:0_20:3	0.24878	0.063406	1.1979
DG 16:0_20:3.1	-0.03303	0.8039	0.094796
DG 16:0_20:4	0.21416	0.080862	1.0923
DG 16:0_20:5	-0.32385	0.16381	0.78565
DG 16:0_22:0	1.1346	0.000663	3.1782
DG 16:0_22:1	0.16171	0.21984	0.65788
DG 16:0_22:4	-0.58351	0.002609	2.5835
DG 16:0_22:5	-0.77639	0.00324	2.4895
DG 16:0_24:0	1.688	0.000524	3.2806
DG 16:0_24:1	0.76963	0.005306	2.2753
DG 16:0_25:0	1.1648	0.004289	2.3676
DG 16:0_26:0	1.8236	0.000671	3.173
DG 16:0_26:0.1	3.0257	0.000934	3.0296
DG 16:0_26:1	1.07	0.003451	2.4621
DG 16:0_26:1.1	0.94384	0.005567	2.2544
DG 16:0_28:0	2.8386	0.00018	3.7457
DG 16:1_17:1	-0.02301	0.84034	0.075546
DG 16:1_17:1.1	0.15563	0.13144	0.88127
DG 16:1_18:1	0.3998	0.071901	1.1433
DG 16:1_18:3	0.062619	0.70332	0.15285
DG 16:1_20:3	0.26229	0.046927	1.3286
DG 16:1_20:4	0.15256	0.36842	0.43365
DG 16:1_22:4	-0.4809	0.002141	2.6693
DG 16:1_22:5	-0.13895	0.22404	0.64967
DG 16:1_24:1	-0.12959	0.30269	0.519
DG 17:0_18:1	-0.26977	0.10335	0.98569
DG 17:0_20:4	-0.26521	0.005392	2.2682
DG 17:0_22:4	-0.56491	0.00167	2.7773
DG 17:1_18:0	-0.06472	0.54902	0.26041
DG 17:1_18:1	0.026134	0.8039	0.094796
DG 17:1_20:4	-0.07874	0.4942	0.3061
DG 17:1_22:4	-0.59328	0.001789	2.7475
DG 17:1_26:1	0.37101	0.027185	1.5657
DG 18:0_18:0	0.57826	0.02414	1.6173
DG 18:0_18:1	0.14794	0.34533	0.46177
DG 18:0_19:3	-0.29315	0.051942	1.2845
DG 18:0_20:3	-0.37389	0.003751	2.4259
DG 18:0_20:3.1	0.15356	0.017933	1.7463
DG 18:0_20:4	0.025646	0.51733	0.28624
DG 18:0_22:3	0.079135	0.32077	0.4938
DG 18:0_22:4	-0.14944	0.023672	1.6258
DG 18:1_18:1	0.069774	0.57222	0.24243
DG 18:1_18:2	0.015435	0.89058	0.050329
DG 18:1_19:1	-0.26089	0.047866	1.32
DG 18:1_20:0	0.38672	0.038789	1.4113
DG 18:1_20:1	-0.42864	0.023393	1.6309
DG 18:1_20:2	-0.19079	0.36873	0.43329
DG 18:1_20:4	0.19487	0.1562	0.80633
DG 18:1_20:5	-0.32898	0.046878	1.329
DG 18:1_20:5.1	-0.21834	0.12838	0.89151
DG 18:1_21:3	-0.17408	0.010732	1.9693
DG 18:1_22:0	0.41273	0.02036	1.6912
DG 18:1_22:0.1	1.1737	6.77e-05	4.1692
DG 18:1_22:2	-0.52347	0.015189	1.8185
DG 18:1_22:4	-0.3567	0.027083	1.5673
DG 18:1_22:5	-0.81622	0.002306	2.6372
DG 18:1_22:6	0.36202	0.074265	1.1292
DG 18:1_24:0	1.3341	0.000205	3.6886
DG 18:1_24:1	0.28428	0.080679	1.0932
DG 18:1_26:0	1.0005	0.005604	2.2515
DG 18:1_26:1	0.42416	0.050368	1.2978
DG 18:2_22:4	-0.03781	0.78139	0.10713
DG 18:2_22:4.1	-0.77747	0.000315	3.5017
DG 18:2_22:5	-0.32066	0.046476	1.3328
DG 18:2_24:1	-0.33675	0.034818	1.4582
DG 18:2_24:1.1	-0.25048	0.05627	1.2497
DG 18:3_20:4	-0.419	0.004715	2.3265
DG 19:0_20:4	-0.54171	0.009904	2.0042
DG 19:0_22:4	-0.57012	0.000222	3.654
DG 19:1_20:4	-0.10669	0.22523	0.64737
DG 19:1_22:4	-0.44437	0.003832	2.4165
DG 20:0_20:4	-0.57052	0.000432	3.365
DG 20:0_22:4	0.089239	0.25648	0.59095
DG 20:0_22:4.1	0.089239	0.25648	0.59095
DG 20:1_22:4	-0.8856	0.001617	2.7913
DG 20:1_22:4.1	-0.93311	0.000469	3.3293
DG 20:3_20:4	-1.0657	0.017237	1.7635
DG 20:3_20:4.1	0.32193	0.034829	1.4581
DG 20:3_22:4	0.26789	0.006964	2.1571
DG 20:3_22:4.1	-0.07926	0.54076	0.26699
DG 20:3_22:5	1.1013	0.021117	1.6754
DG 20:4_20:4	-0.13343	0.40739	0.38999
DG 20:4_20:5	0.19051	0.44956	0.34721
DG 20:4_22:3	-0.17717	0.2922	0.53432
DG 20:4_22:4	-0.38205	0.026037	1.5844
DG 20:4_22:5	0.025263	0.85198	0.069573
DG 20:4_22:5.1	-0.95792	0.008635	2.0637
DG 20:4_26:0	1.1597	0.001031	2.9866
DG 20:4_26:0.1	3.1628	0.000128	3.8942
DG 20:4_26:1	0.25268	0.039318	1.4054
DG 20:4_28:0	2.8966	1.14e-05	4.9419
DG 22:4_22:4	0.11279	0.08556	1.0677
DG 22:4_22:5	-0.84611	0.003307	2.4805
DG 22:4_22:5.1	0.75793	0.003423	2.4656
DG 22:4_22:5.2	0.45355	0.003364	2.4731
DG 22:4_24:0	1.8513	7.71e-05	4.113
DG 22:4_24:1	1.3016	0.000147	3.8333
DG 22:4_26:1	1.6421	0.000165	3.7829
DG 22:4_28:0	2.6025	3.63e-06	5.4406
DG 24:3_18:1	-0.90822	0.001151	2.9391
DG 24:4_18:0	0.22039	0.01629	1.7881
DG 24:4_22:4	0.6734	0.000247	3.6078
DG 24:5_16:0	-0.85297	0.001873	2.7275
DG 24:5_18:0	0.037118	0.6533	0.18489
DG 24:5_18:1	-0.46299	0.002245	2.6488
DG 24:5_22:4	-0.15725	0.062975	1.2008
DG 26:2_18:1	0.21282	0.20138	0.69599
DG 28:1_16:0	2.8815	7.11e-05	4.1482
DG 28:1_16:0.1	1.2018	0.001402	2.8533
DG 28:1_18:1	0.20625	0.45456	0.34241
DG 28:1_20:4	3.4209	2.43e-05	4.615
DG 30:0_16:0	3.8769	1.49e-05	4.8257
DG 30:0_16:1	2.5341	5.13e-07	6.29
DG 30:0_20:4	4.9164	1.95e-05	4.71
DG 30:0_22:4	5.4559	6.31e-06	5.1998
DG 30:0_22:5	4.3704	1.45e-05	4.8392
DG 30:1_18:1	3.3154	0.003639	2.439
DG 30:1_20:4	2.6894	7.71e-05	4.113
DG 32:0_16:0	4.4426	7.79e-06	5.1086
DG 32:0_16:1	3.7384	0.000268	3.5714
DG 32:0_18:0	3.9775	6.19e-06	5.2081
DG 32:0_18:1	3.9635	9.8e-06	5.0088
DG 32:0_18:2	3.0872	7.85e-05	4.1052
DG 32:0_20:0	3.1678	3.36e-05	4.4731
DG 32:0_20:1	3.2685	1.39e-05	4.8579
DG 32:0_20:3	4.3725	9.29e-06	5.0318
DG 32:0_20:4	5.4475	4.2e-06	5.3766
DG 32:0_21:3	5.2512	0.00097	3.0132
DG 32:0_22:0	3.4224	0.014373	1.8425
DG 32:0_22:1	2.8078	0.001341	2.8725
DG 32:0_22:3	4.1768	1.71e-05	4.7679
DG 32:0_22:4	6.2538	2.28e-06	5.6413
DG 32:0_22:5	5.1533	1.4e-05	4.8528
DG 32:0_24:1	2.6069	1.56e-05	4.8081
DG 33:0_22:4	4.5741	9.22e-06	5.0354
DG 33:0_22:4.1	6.363	2.29e-05	4.6402
DG 34:0_16:0	4.3502	0.000132	3.8801
DG 34:0_18:1	4.2184	0.000322	3.4928
DG 34:0_18:1.1	3.0847	0.001737	2.7602
DG 34:0_20:4	2.4238	4.64e-06	5.3333
DG 35:0_20:4	2.4684	1.45e-05	4.8392
DG 35:0_22:4	4.4577	4.81e-05	4.3175
DG 35:0_22:4.1	7.1293	0.001393	2.856
LPC 14:0	-0.45414	0.03329	1.4777
LPC 15:0	-0.03228	0.65605	0.18306
LPC 16:0	-0.02622	0.70142	0.15402
LPC 16:1	-0.3997	0.018339	1.7366
LPC 17:0	-0.19832	0.025686	1.5903
LPC 17:1	-0.41339	0.004373	2.3592
LPC 18:0	-0.16689	0.072109	1.142
LPC 18:1	-0.41233	0.004556	2.3414
LPC 20:0	-0.50783	0.000784	3.1055
LPC 20:1	-0.47618	0.003064	2.5136
LPC 20:1.1	-0.44911	0.003176	2.4981
LPC 20:4	0.041229	0.69829	0.15597
LPC 22:1	-0.83187	0.000621	3.2068
LPC 22:4	-1.5103	0.00016	3.7967
LPC 22:5	-0.83503	0.000215	3.6683
LPC 24:0	-0.33012	0.017933	1.7463
LPC 24:1	-0.81173	0.00496	2.3045
LPC 24:5	-2.2708	1.47e-05	4.834
LPC 26:0	-0.48181	0.019999	1.699
LPC 26:1	-0.39727	0.014732	1.8317
LPC 26:5	-2.6756	8.7e-06	5.0603
LPE 16:0	-0.25972	0.0343	1.4647
LPE 20:4	-0.20338	0.1208	0.91792
LPE 22:5	-0.27253	0.037497	1.426
MG 18:1	-0.02844	0.63775	0.19535
MG 20:4	0.043401	0.65605	0.18306
PC 14:0_14:0	-0.57968	0.018431	1.7345
PC 14:0_15:0	-0.33623	0.03165	1.4996
PC 14:0_16:0	-0.15067	0.16832	0.77385
PC 14:0_17:1	-0.4233	0.03088	1.5103
PC 14:0_18:1	-0.17219	0.049859	1.3023
PC 14:0_18:2	-0.5412	0.014024	1.8531
PC 14:0_20:3	-0.53188	0.004997	2.3013
PC 14:0_20:4	0.16999	0.2388	0.62197
PC 14:0_22:5	0.43979	0.064527	1.1903
PC 15:0_16:0	-0.33486	0.004467	2.35
PC 15:0_20:4	0.79519	0.000683	3.1655
PC 15:0_22:5	0.68965	0.000967	3.0145
PC 16:0_16:0	-0.08008	0.29849	0.52507
PC 16:0_17:1	-0.29213	0.022565	1.6466
PC 16:0_18:0	0.28615	0.039965	1.3983
PC 16:0_18:1	-0.01468	0.83065	0.080583
PC 16:0_18:2	-0.53022	0.004981	2.3027
PC 16:0_18:3	-0.43883	0.010011	1.9995
PC 16:0_19:1	-0.32415	0.023056	1.6372
PC 16:0_20:3	0.061531	0.56746	0.24606
PC 16:0_20:4	0.83334	0.000429	3.3671
PC 16:0_22:1	-0.63913	0.014661	1.8338
PC 16:0_22:2	-0.68282	0.003714	2.4302
PC 16:0_22:3	-0.37375	0.02554	1.5928
PC 16:0_22:4	-0.78574	0.000521	3.2829
PC 16:0_22:5	0.48061	0.002571	2.5899
PC 16:0_22:6	0.38503	0.030608	1.5142
PC 16:0_24:4	-0.77614	0.001253	2.9022
PC 16:0_24:4.1	-0.92877	0.00053	3.2754
PC 16:0_26:4	-1.5136	0.000344	3.4633
PC 16:0_26:5	-1.7563	0.000161	3.7932
PC 16:0_30:5	0.93736	0.002362	2.6266
PC 16:1_17:1	-0.56708	0.0032	2.4949
PC 16:1_22:5	-0.18968	0.28497	0.5452
PC 17:0_20:4	0.96463	0.000455	3.3421
PC 17:0_22:4	-0.86851	0.00071	3.1486
PC 17:1_18:1	-0.32916	0.024903	1.6037
PC 17:1_18:2	-0.47264	0.026263	1.5807
PC 17:1_22:4	-1.3489	0.0001	3.9998
PC 18:0_18:0	0.11292	0.40823	0.38909
PC 18:0_18:1	-0.14378	0.16845	0.77353
PC 18:0_20:4	0.76634	0.000456	3.341
PC 18:0_22:4	0.30736	0.068467	1.1645
PC 18:0_22:5	-0.76226	0.001431	2.8442
PC 18:1_18:1	-0.23256	0.097075	1.0129
PC 18:1_19:1	-0.6524	0.0032	2.4949
PC 18:1_22:1	-1.1355	0.001347	2.8708
PC 18:1_22:4	-1.2938	0.000111	3.9565
PC 18:1_22:5	-1.1493	0.00042	3.3767
PC 18:1_22:5.1	-1.1331	0.00144	2.8418
PC 18:1_24:5	-2.073	0.000113	3.9463
PC 18:1_26:5	-2.7145	2.93e-05	4.5324
PC 18:2_20:4	-0.11052	0.30032	0.52242
PC 18:2_22:5	-1.5396	0.000247	3.6078
PC 18:2_24:5	-0.81917	0.003083	2.5111
PC 19:1_20:4	0.30979	0.039318	1.4054
PC 20:3_20:4	-0.15718	0.22599	0.64591
PC 20:4_20:4	-0.13041	0.32077	0.4938
PC 20:4_22:1	-0.58644	0.00516	2.2873
PC 20:4_22:4	-1.1352	0.000122	3.9125
PC 20:4_22:5	-1.205	0.000532	3.2745
PC 20:4_22:5.1	-0.32798	0.030064	1.522
PC 20:4_22:6	-0.06777	0.58081	0.23596
PC 20:4_24:1	0.40473	0.031911	1.4961
PC 20:4_24:5	-1.9125	1.8e-05	4.7446
PC 20:4_26:2	0.10875	0.37351	0.4277
PC 20:4_26:5	-2.0964	1.78e-05	4.749
PC 22:4_22:5	-1.6381	0.000115	3.9382
PC 22:4_24:4	-2.25	1.71e-05	4.767
PC 22:6_18:1	-0.22294	0.11456	0.94095
PC 24:1_18:1	-0.6729	0.010452	1.9808
PC O-16:0_14:0	-0.09774	0.29972	0.52329
PC O-16:0_16:0	-0.01312	0.85846	0.066279
PC O-16:0_16:1	-0.24005	0.30513	0.51552
PC O-16:0_18:1	-0.07374	0.47009	0.32782
PC O-16:0_20:4	1.2307	0.000247	3.6078
PC O-16:0_22:1	-0.35054	0.22014	0.65731
PC O-16:0_22:2	-0.14199	0.28287	0.54842
PC O-16:0_22:3	0.36263	0.07172	1.1444
PC O-16:0_22:4	0.66078	0.005721	2.2425
PC O-16:0_22:4.1	0.98455	0.002186	2.6604
PC O-16:0_24:5	0.75336	0.003661	2.4365
PC O-18:0_16:0	0.094083	0.48741	0.3121
PC O-18:0_18:1	-0.27618	0.094303	1.0255
PC O-18:0_22:4	0.54249	0.019613	1.7075
PC O-18:1_18:1	-0.3034	0.046911	1.3287
PC O-18:1_20:4	0.75999	0.000743	3.1293
PC O-18:1_22:4	-0.23958	0.071412	1.1462
PC O-20:0_20:4	0.51163	0.023056	1.6372
PC O-22:0_20:4	0.33831	0.084881	1.0712
PC P-16:0_16:0	-0.33327	0.010588	1.9752
PC P-16:0_18:1	-0.72931	0.001928	2.715
PC P-16:0_20:4	0.1772	0.12838	0.89151
PC P-16:0_22:3	0.11172	0.42273	0.37394
PC P-16:0_22:4	-0.68063	0.002297	2.6388
PC P-16:1_20:4	0.25827	0.047866	1.32
PC P-18:0_20:4	0.10068	0.37072	0.43095
PC P-18:0_22:4	-0.5706	0.010795	1.9668
PC P-18:1_18:1	-0.79409	0.003323	2.4785
PC P-18:1_22:4	-0.6353	0.004678	2.33
PE 14:0_16:0	-1.0155	0.00012	3.9213
PE 14:0_18:1	-0.51968	3.37e-05	4.4719
PE 14:0_20:4	0.13391	0.09109	1.0405
PE 16:0_16:0	-1.071	8.06e-06	5.0934
PE 16:0_16:1	-0.90277	0.012433	1.9054
PE 16:0_17:1	-0.44017	0.011641	1.934
PE 16:0_18:1	-0.40337	0.001778	2.7501
PE 16:0_20:3	-0.27693	0.053931	1.2682
PE 16:0_20:3.1	-0.04602	0.21672	0.66409
PE 16:0_20:4	0.74757	0.000374	3.4268
PE 16:1_18:1	-0.07518	0.48166	0.31726
PE 16:1_20:4	1.0194	0.000161	3.7932
PE 17:0_18:1	-0.3429	0.006588	2.1812
PE 17:0_20:4	0.83878	0.000292	3.5345
PE 18:0_18:1	-0.07984	0.3067	0.51329
PE 18:0_20:3	-0.20547	0.041707	1.3798
PE 18:0_20:4	0.56338	0.000152	3.817
PE 18:0_21:4	-0.70585	0.00094	3.0271
PE 18:0_22:3	-0.09808	0.14367	0.84265
PE 18:0_22:4	-0.57208	0.001214	2.9159
PE 18:1_18:1	-0.14919	0.044546	1.3512
PE 18:1_18:1.1	-0.30193	0.006264	2.2031
PE 18:1_18:2	-0.5839	0.000842	3.0745
PE 18:1_20:1	-0.50088	0.004654	2.3322
PE 18:1_20:4	0.64852	0.000464	3.3336
PE 18:1_22:1	0.12206	0.15734	0.80317
PE 18:1_22:4	-1.0798	4.3e-05	4.3669
PE 18:1_22:5	-0.79232	0.00011	3.9599
PE 18:1_22:6	-0.46849	0.003788	2.4216
PE 18:1_24:0	0.9634	0.00097	3.0132
PE 18:1_24:1	0.47793	0.007673	2.115
PE 18:1_26:0	0.9622	0.001031	2.9869
PE 18:1_26:1	0.94751	0.25325	0.59646
PE 18:2_20:4	0.14617	0.17795	0.74969
PE 20:4_22:0	0.63092	0.002373	2.6248
PE 20:4_22:4	-0.85495	0.000205	3.6886
PE 20:4_22:5	-0.2659	0.016958	1.7706
PE 20:4_24:0	1.0726	0.000538	3.2694
PE 20:4_24:1	0.5189	0.004902	2.3096
PE 20:4_24:5	-1.1654	0.000344	3.4633
PE 20:4_26:1	0.55003	0.003597	2.4441
PE 20:4_26:5	-1.691	6.16e-05	4.2105
PE O-14:0_24:4	0.22537	0.014457	1.8399
PE O-14:0_24:5	1.1848	2.19e-05	4.6591
PE O-14:0_26:4	1.7792	9.29e-06	5.0318
PE P-16:0_16:0	-0.38001	0.016202	1.7904
PE P-16:0_16:1	-0.41697	0.016116	1.7927
PE P-16:0_18:1	-0.23706	0.020031	1.6983
PE P-16:0_18:1.1	-0.10933	0.78005	0.10788
PE P-16:0_20:1	-0.21267	0.19688	0.70579
PE P-16:0_20:1.1	-0.11761	0.6009	0.2212
PE P-16:0_20:3	-0.29646	0.010793	1.9668
PE P-16:0_20:3.1	-0.38238	0.018397	1.7353
PE P-16:0_20:4	0.23186	0.014732	1.8317
PE P-16:0_20:4.1	0.020793	0.76873	0.11423
PE P-16:0_20:5	-0.00135	0.99629	0.001613
PE P-16:0_21:3	-0.0799	0.18981	0.72168
PE P-16:0_22:1	0.010421	0.95929	0.018049
PE P-16:0_22:1.1	-0.57169	0.20094	0.69694
PE P-16:0_22:2	-0.02124	0.79747	0.098285
PE P-16:0_22:3	-0.12067	0.17432	0.75865
PE P-16:0_22:4	0.30837	0.011216	1.9501
PE P-16:0_22:4.1	-0.15182	0.38811	0.41104
PE P-16:0_22:5	0.077737	0.080769	1.0928
PE P-16:0_22:5.1	-0.02316	0.79747	0.098285
PE P-16:0_22:6	0.28133	0.025308	1.5967
PE P-16:0_24:5	0.26415	0.01465	1.8342
PE P-16:0_24:5.1	0.061407	0.76571	0.11594
PE P-16:0_24:6	-0.3938	0.001203	2.9197
PE P-16:1_22:4	-0.7516	0.010406	1.9827
PE P-18:0_16:0	0.025482	0.75987	0.11926
PE P-18:0_20:2	-0.40106	0.27804	0.5559
PE P-18:0_20:3	-0.45586	0.002866	2.5427
PE P-18:0_20:4	-0.02948	0.65603	0.18308
PE P-18:0_21:3	0.1423	0.12232	0.9125
PE P-18:0_22:1	-0.12933	0.16475	0.78317
PE P-18:0_22:2	0.016993	0.97642	0.010362
PE P-18:0_22:3	-0.1234	0.17271	0.76268
PE P-18:0_22:3.1	0.29074	0.012654	1.8978
PE P-18:0_22:4	0.4169	0.001984	2.7024
PE P-18:0_22:5	0.059235	0.58772	0.23083
PE P-18:0_24:5	0.44675	0.004997	2.3013
PE P-18:1_18:1	-0.31076	0.004686	2.3292
PE P-18:1_18:2	0.78874	0.000147	3.8333
PE P-18:1_22:1	-0.25334	0.018397	1.7353
PE P-18:1_22:4	-0.06343	0.30598	0.51431
PE P-18:1_22:5	0.071647	0.26024	0.58463
PE P-18:1_24:4	0.42772	0.010588	1.9752
PE P-18:1_24:5	-0.00063	0.99392	0.002648
PE P-20:0_20:4	0.18231	0.0682	1.1662
PE P-20:1_22:4	-0.4434	0.001318	2.8803
PE P-22:0_20:4	0.13494	0.2889	0.53925
PG 12:1_26:6	0.089893	0.38844	0.41067
PG 16:0_18:1	0.24619	0.14159	0.84896
PI 12:0_26:5	0.17496	0.27804	0.5559
PI 16:0_18:1	0.5386	0.064726	1.1889
PI 18:0_20:4	-0.10165	0.45685	0.34023
PS 10:0_22:1	0.060109	0.6533	0.18489
PS 10:0_24:2	-0.12005	0.40497	0.39258
PS 11:0_26:1	-0.39373	0.39184	0.40689
PS 12:0_26:2	-0.44941	0.030709	1.5127
PS 16:0_16:0	-0.33275	0.14999	0.82393
PS 16:0_18:1	0.014462	0.89711	0.047154
PS 16:0_20:4	2.1758	0.000202	3.6942
PS 16:0_26:1	1.1969	0.010793	1.9668
PS 16:0_26:2	0.40277	0.14032	0.85288
PS 16:0_26:4	-0.20814	0.35413	0.45084
PS 17:0_18:1	-0.03415	0.91663	0.037806
PS 17:0_20:4	2.8606	0.032058	1.4941
PS 18:0_18:1	0.009933	0.94414	0.024966
PS 18:0_18:2	0.076385	0.60443	0.21865
PS 18:0_20:4	2.2278	0.000356	3.4491
PS 18:0_21:4	-0.54545	0.023833	1.6228
PS 18:0_22:3	-0.33208	0.21722	0.66309
PS 18:0_22:4	-0.60131	0.019396	1.7123
PS 18:0_22:5	-0.19585	0.34571	0.46128
PS 18:0_22:5.1	-0.63258	0.17338	0.761
PS 18:0_24:5	-0.84855	0.015876	1.7993
PS 18:1_18:1	0.011091	0.91678	0.037734
PS 18:1_20:4	1.0117	0.003745	2.4265
PS 18:1_22:0	0.52169	0.18557	0.73149
PS 18:1_22:1	-0.19421	0.30598	0.51431
PS 18:1_22:4	-0.92383	0.007449	2.1279
SM d14:0_16:1	-0.26202	0.1324	0.87811
SM d14:0_17:1	-0.30338	0.046878	1.329
SM d14:0_18:0	-1.1728	0.000603	3.2195
SM d14:0_18:1	-0.40236	0.027703	1.5575
SM d14:0_18:2	-0.20368	0.19723	0.70503
SM d14:0_19:1	-0.14151	0.20271	0.69313
SM d14:0_19:2	-0.10143	0.38211	0.41781
SM d14:0_20:0	-0.43116	0.52278	0.28168
SM d14:0_20:1	-0.09655	0.2023	0.69401
SM d14:0_20:2	-0.00716	0.91916	0.036609
SM d14:0_21:1	-0.52697	0.002866	2.5427
SM d14:0_21:2	-0.26632	0.056773	1.2459
SM d14:0_22:1	-0.08908	0.33849	0.47046
SM d14:0_22:2	-0.085	0.30928	0.50965
SM d14:0_22:5	-0.15651	0.50692	0.29506
SM d14:0_24:2	-0.12602	0.15117	0.82053
SM d14:0_26:0	-1.0913	0.000403	3.3943
SM d14:0_26:1	-0.58027	0.003745	2.4266
SM d14:0_26:2	-0.53948	0.003706	2.4311
SM d14:0_26:2.1	-0.2019	0.074946	1.1253
SM d15:0_26:1	-0.33677	0.030386	1.5173
SM d15:0_26:2	-0.08827	0.37567	0.42519
SM d16:0_26:1	0.12521	0.38557	0.41389
SM d16:0_26:2	-0.38804	0.007996	2.0971
SM d16:0_26:2.1	0.098465	0.43855	0.35798
SM d16:0_26:3	-0.1404	0.15616	0.80643
SM d17:0_26:1	0.14149	0.27682	0.55781
SM d17:0_26:1.1	-0.02057	0.82677	0.082618
SM d17:0_26:2	0.088639	0.42697	0.36961
SM d17:0_26:2.1	-0.48441	0.010793	1.9668
SM d18:0_26:1	0.087447	0.46299	0.33443
SM d18:0_26:3	-0.46846	0.005855	2.2325
SM d18:0_26:5	-0.32906	0.000372	3.4297
TG 10:0_10:0_20:4	4.2739	6.47e-05	4.1893
TG 10:0_10:0_8:0	0.37916	0.008055	2.0939
TG 10:0_12:1_22:4	2.4816	3.51e-05	4.4547
TG 10:0_16:0_22:3	4.6171	1e-06	5.9985
TG 10:0_18:1_20:4	3.871	3.38e-06	5.4709
TG 10:0_20:4_20:4	2.7941	0.001737	2.7602
TG 10:0_21:0_22:6	4.9513	3.66e-06	5.4363
TG 10:0_8:0_8:0	0.23126	0.074572	1.1274
TG 10:1_14:2_20:4	2.5426	5.06e-05	4.2962
TG 11:1_22:2_20:4	7.1828	1.17e-05	4.9305
TG 11:1_24:0_22:0	5.8037	0.004523	2.3446
TG 12:0_12:0_12:0	0.39837	0.019399	1.7122
TG 12:0_12:0_8:0	0.26622	0.090632	1.0427
TG 12:0_14:0_12:0	0.26061	0.000122	3.9126
TG 12:0_14:0_18:1	3.3966	1.56e-05	4.806
TG 12:0_17:0_12:0	0.26214	0.003268	2.4857
TG 12:0_18:2_20:4	2.5665	8.17e-05	4.0877
TG 12:0_20:4_20:4	7.5776	8.06e-06	5.0934
TG 13:0_14:0_16:0	0.4606	0.013313	1.8757
TG 14:0_12:0_14:0	0.3053	0.008219	2.0852
TG 14:0_12:0_16:0	1.0837	2.05e-06	5.6892
TG 14:0_14:0_16:0	2.5056	1.18e-05	4.9276
TG 14:0_14:0_18:3	5.4058	2.82e-05	4.55
TG 14:0_14:0_20:3	3.9867	9.38e-06	5.028
TG 14:0_14:0_20:4	5.5269	2.45e-06	5.61
TG 14:0_14:0_22:4	4.8474	2.45e-06	5.61
TG 14:0_14:0_22:6	6.3058	0.000193	3.7138
TG 14:0_15:0_16:0	0.61708	0.00292	2.5346
TG 14:0_15:0_16:0.1	0.94196	0.001273	2.8954
TG 14:0_15:0_16:1	2.3132	0.000296	3.529
TG 14:0_15:0_20:4	5.4186	7.1e-05	4.1485
TG 14:0_15:0_22:4	4.3769	1.05e-06	5.9801
TG 14:0_16:0_16:0	3.1361	1.05e-05	4.9805
TG 14:0_16:0_16:1	3.9426	4.4e-06	5.3568
TG 14:0_16:0_20:4	5.4999	7.43e-07	6.1292
TG 14:0_16:0_22:4	4.333	9.75e-07	6.011
TG 14:0_16:0_22:5	4.3198	6.63e-06	5.1784
TG 14:0_16:0_22:6	5.1181	3.27e-06	5.485
TG 14:0_16:0_4:0	0.57214	0.012771	1.8938
TG 14:0_16:0_6:0	0.25212	0.080757	1.0928
TG 14:0_16:1_16:1	3.9713	2.82e-05	4.55
TG 14:0_16:1_18:1	4.462	1.11e-05	4.9548
TG 14:0_16:1_18:3	3.7866	1.72e-05	4.7642
TG 14:0_16:1_20:4	5.9866	1.08e-06	5.9666
TG 14:0_16:1_20:4.1	7.9052	0.000798	3.0982
TG 14:0_16:1_20:5	7.0976	0.001423	2.8469
TG 14:0_16:1_22:4	5.2181	2.45e-06	5.61
TG 14:0_17:1_20:3	4.4284	2.79e-05	4.5543
TG 14:0_17:1_20:4	6.2873	7.1e-05	4.1485
TG 14:0_17:1_22:4	4.6212	1.03e-06	5.9879
TG 14:0_18:1_22:6	5.9305	0.002173	2.663
TG 14:0_18:3_20:4	5.9914	0.000469	3.3293
TG 14:0_20:4_20:4	6.3767	7.75e-07	6.111
TG 14:0_20:4_20:5	7.0658	1.56e-05	4.8081
TG 14:0_20:4_22:6	6.5322	6.65e-07	6.1771
TG 14:0_24:0_16:0	2.8576	1.45e-05	4.8392
TG 14:0_24:0_22:4	5.1421	5.07e-06	5.2947
TG 14:1_16:1_18:1	4.3576	1.2e-05	4.9197
TG 14:1_20:4_20:4	2.5938	0.00012	3.9207
TG 14:1_20:4_20:4.1	7.499	0.001761	2.7542
TG 14:2_20:4_20:4	2.6553	0.000198	3.7023
TG 15:0_16:0_16:1	2.7805	1.03e-05	4.9852
TG 15:0_16:0_16:1.1	2.3062	0.000236	3.6272
TG 15:0_16:0_18:1	3.3513	2.9e-06	5.537
TG 15:0_16:0_18:1.1	3.2712	3.66e-06	5.4363
TG 15:0_16:0_20:4	4.8012	3.56e-07	6.448
TG 15:0_16:0_22:4	4.1257	7.49e-07	6.1256
TG 15:0_18:1_20:3	4.5792	6.83e-06	5.1656
TG 15:0_20:3_20:4	5.1575	1.6e-06	5.7958
TG 15:0_20:4_20:4	6.9655	2.45e-06	5.61
TG 15:0_20:4_20:4.1	6.5536	1.29e-05	4.89
TG 15:0_24:1_22:4	5.7063	4.41e-05	4.3552
TG 15:0_26:0_22:4	2.4146	1.11e-05	4.9548
TG 15:1_15:2_20:4	7.2425	9.52e-05	4.0213
TG 15:1_20:4_20:4	2.396	1.22e-05	4.912
TG 15:1_26:1_20:4	6.7606	8.09e-05	4.092
TG 15:2_17:1_20:4	6.1234	7.3e-07	6.1365
TG 15:2_21:5_20:4	6.1922	2.08e-06	5.6816
TG 16:0_15:0_16:0	1.2471	0.000125	3.9039
TG 16:0_15:0_16:0.1	1.04	5.67e-06	5.2463
TG 16:0_16:0_16:0	3.0847	8.51e-06	5.0699
TG 16:0_16:0_16:1	4.2405	3.65e-06	5.4378
TG 16:0_16:0_18:1	4.0181	5.7e-06	5.2444
TG 16:0_16:0_18:1.1	3.0735	7.57e-06	5.1211
TG 16:0_16:0_18:3	4.2427	7.78e-06	5.1092
TG 16:0_16:0_20:3	4.4867	2.9e-06	5.537
TG 16:0_16:0_20:4	5.4305	7.75e-07	6.111
TG 16:0_16:0_22:4	4.2285	8.47e-07	6.0719
TG 16:0_16:0_4:0	0.83302	0.000798	3.0982
TG 16:0_16:1_16:2	4.3715	1.24e-05	4.9058
TG 16:0_16:1_18:1	4.3411	2.45e-06	5.61
TG 16:0_16:1_18:2	4.4214	2.79e-06	5.5537
TG 16:0_16:1_20:3	4.9234	3.92e-06	5.4066
TG 16:0_16:1_20:4	5.557	8.24e-07	6.0841
TG 16:0_16:1_20:5	5.3426	1.69e-06	5.7723
TG 16:0_16:1_22:5	4.6867	7.75e-07	6.111
TG 16:0_17:0_16:0	1.998	3.36e-05	4.4737
TG 16:0_17:0_16:0.1	2.0797	1.22e-05	4.9122
TG 16:0_17:0_18:1	3.7773	3.6e-06	5.4439
TG 16:0_17:0_18:1.1	3.737	3.08e-05	4.5116
TG 16:0_17:0_20:4	5.1633	1e-06	5.9985
TG 16:0_17:0_22:4	4.4627	1.28e-06	5.8939
TG 16:0_17:1_16:1	3.569	2.2e-06	5.6581
TG 16:0_17:1_18:1	4.0202	5.24e-06	5.2805
TG 16:0_17:1_20:4	5.1315	1.59e-06	5.7981
TG 16:0_17:1_22:4	4.4961	1.25e-06	5.9026
TG 16:0_17:1_22:6	5.0549	2.33e-06	5.6335
TG 16:0_18:0_16:0	3.5257	3.27e-06	5.485
TG 16:0_18:0_16:0.1	1.9859	8.42e-06	5.0747
TG 16:0_18:0_18:1	4.3892	2.98e-06	5.5253
TG 16:0_18:0_20:3	4.7238	2.67e-06	5.5727
TG 16:0_18:0_22:3	4.8035	2.45e-06	5.61
TG 16:0_18:0_22:4	5.175	7.43e-07	6.1292
TG 16:0_18:1_18:1	4.2477	5.05e-06	5.2966
TG 16:0_18:1_18:2	4.3186	7.29e-06	5.1371
TG 16:0_18:1_20:2	4.6325	0.000222	3.654
TG 16:0_18:1_20:4	5.3486	2.42e-07	6.6162
TG 16:0_18:1_20:4.1	4.7671	1.28e-06	5.8939
TG 16:0_18:1_22:4	5.1083	1.28e-06	5.8939
TG 16:0_18:1_22:4.1	4.4276	6.49e-07	6.1879
TG 16:0_18:1_22:5	4.472	2.4e-06	5.6207
TG 16:0_19:1_18:1	4.0907	2.6e-06	5.5852
TG 16:0_19:1_20:4	4.8698	1.25e-06	5.9026
TG 16:0_20:0_18:1	4.2401	2.86e-06	5.5444
TG 16:0_20:3_20:4	5.3683	6.96e-07	6.1574
TG 16:0_20:3_20:4.1	5.2174	0.000247	3.608
TG 16:0_20:4_20:4	6.3736	1.05e-06	5.9801
TG 16:0_20:4_22:4	5.2687	3.04e-07	6.5178
TG 16:0_21:1_16:0	3.9404	4.95e-06	5.3053
TG 16:0_21:1_18:1	4.2151	2.56e-05	4.5914
TG 16:0_21:3_16:0	4.1104	1.22e-05	4.912
TG 16:0_21:3_18:1	4.2151	7.54e-06	5.1228
TG 16:0_21:3_22:4	4.461	1.6e-06	5.7968
TG 16:0_22:1_20:4	5.0984	1.14e-06	5.9447
TG 16:0_22:1_22:4	5.2667	5.42e-06	5.2656
TG 16:0_22:4_22:4	4.5047	2.94e-07	6.5314
TG 16:0_22:4_22:5	5.2984	2.19e-05	4.659
TG 16:0_22:4_4:0	2.4429	1.44e-05	4.8406
TG 16:0_24:0_22:4	6.2212	3.27e-06	5.485
TG 16:0_24:1_16:0	4.9809	3.06e-06	5.5145
TG 16:0_24:1_18:1	5.0468	5.97e-06	5.2238
TG 16:0_24:1_19:0	3.1439	0.001999	2.6992
TG 16:0_24:1_20:4	5.6916	8.72e-06	5.0597
TG 16:0_24:1_22:4	5.4476	1.59e-06	5.7988
TG 16:0_26:0_15:0	3.2985	0.000163	3.7879
TG 16:0_26:0_22:4	6.0839	1.25e-06	5.9026
TG 16:0_26:1_16:0	5.2576	4.56e-06	5.3407
TG 16:0_26:1_16:0.1	5.2047	0.000123	3.9099
TG 16:0_26:1_18:1	5.0227	4.29e-06	5.368
TG 16:0_26:1_20:3	5.6911	7.78e-06	5.1088
TG 16:0_26:1_20:4	5.6479	8.14e-05	4.0892
TG 16:0_26:1_22:4	5.5568	1.25e-06	5.9026
TG 16:0_6:0_16:0	0.37102	0.006904	2.1609
TG 16:1_16:1_18:1	4.5525	2.37e-06	5.6246
TG 16:1_16:1_18:2	5.4566	2.33e-06	5.6335
TG 16:1_16:1_20:4	5.8759	3.27e-06	5.485
TG 16:1_16:1_20:5	2.3694	2.71e-06	5.5669
TG 16:1_17:1_18:1	3.805	1.08e-05	4.967
TG 16:1_17:1_20:4	6.2484	2.67e-06	5.5727
TG 16:1_17:1_22:5	5.5019	1.98e-05	4.703
TG 16:1_18:1_18:1	5.081	1.26e-05	4.8996
TG 16:1_18:1_20:4	5.5125	7.3e-07	6.1365
TG 16:1_18:1_22:4	5.1684	6.96e-07	6.1574
TG 16:1_18:1_22:4.1	5.104	1.21e-06	5.9183
TG 16:1_18:1_22:6	5.5745	7.37e-07	6.1326
TG 16:1_18:2_20:4	6.1801	8.27e-06	5.0825
TG 16:1_18:2_20:4.1	5.8355	1.74e-06	5.7585
TG 16:1_18:3_20:4	5.9978	1.6e-06	5.7963
TG 16:1_20:4_20:4	6.3752	5.13e-07	6.29
TG 16:1_20:4_22:4	5.7302	1.14e-06	5.9447
TG 16:1_20:4_22:5	5.7335	1.28e-06	5.8939
TG 16:1_20:4_22:6	5.1111	0.00076	3.1193
TG 16:1_26:1_18:1	5.0667	1.65e-05	4.7825
TG 17:0_16:0_18:0	2.4624	3.66e-05	4.4363
TG 17:0_18:1_18:1	3.9801	3.18e-05	4.4976
TG 17:0_18:1_22:4	4.251	3.49e-06	5.4576
TG 17:0_20:4_20:4	5.194	5.37e-07	6.2703
TG 17:0_20:4_22:4	5.0182	7.43e-07	6.1292
TG 17:0_20:4_22:4.1	4.9572	4.2e-06	5.3766
TG 17:0_22:4_22:4	4.4065	7.75e-07	6.111
TG 17:0_22:4_22:4.1	4.5712	7.3e-07	6.1365
TG 17:0_26:1_22:4	8.179	0.000709	3.1495
TG 17:1_18:1_18:1	4.4284	3.27e-06	5.485
TG 17:1_18:1_20:3	4.5595	7.22e-06	5.1415
TG 17:1_18:1_20:4	5.1088	7.75e-07	6.111
TG 17:1_18:1_22:4	4.8637	1.6e-06	5.7963
TG 17:1_18:1_22:5	5.032	1.95e-05	4.71
TG 17:1_18:1_22:5.1	5.2278	2.51e-05	4.6003
TG 17:1_20:3_20:4	5.1249	1.05e-06	5.9801
TG 17:1_20:3_22:4	4.0378	2.8e-06	5.5521
TG 17:1_20:4_20:4	6.3965	3.27e-06	5.485
TG 17:1_20:4_22:5	5.2828	1.03e-05	4.9852
TG 17:1_20:4_22:5.1	6.0464	2.5e-05	4.6025
TG 17:1_22:4_22:4	3.2757	9.36e-06	5.0287
TG 17:1_22:4_22:5	4.8595	5.24e-06	5.2808
TG 17:1_22:4_22:5.1	4.5895	3.63e-06	5.4406
TG 17:1_24:1_18:1	5.5909	6.7e-06	5.1736
TG 17:1_24:1_18:1.1	5.5348	5.89e-06	5.2302
TG 17:2_20:4_20:4	2.3343	2.42e-07	6.6162
TG 17:2_20:4_22:6	2.4413	3.04e-05	4.5167
TG 18:0_16:0_18:0	2.7685	2.83e-06	5.5488
TG 18:0_18:0_22:4	5.0513	2.9e-06	5.537
TG 18:0_18:1_18:1	4.3096	2.28e-06	5.643
TG 18:0_18:1_20:3	4.8551	2.88e-06	5.5403
TG 18:0_18:1_22:3	5.1384	2.16e-06	5.6664
TG 18:0_18:1_22:3.1	4.7209	8.27e-06	5.0825
TG 18:0_18:1_22:4	4.8489	6.65e-07	6.1771
TG 18:0_18:1_22:5	4.5063	2.67e-06	5.5727
TG 18:0_20:3_20:4	4.7087	1.85e-06	5.7327
TG 18:0_20:3_20:4.1	4.5433	8.14e-05	4.0892
TG 18:0_20:3_22:4	4.8045	1.45e-06	5.8393
TG 18:0_20:4_22:4	4.7316	5.13e-07	6.29
TG 18:0_21:1_16:0	4.7516	0.000287	3.542
TG 18:0_21:3_18:1	4.6744	7.25e-06	5.1397
TG 18:0_21:3_22:4	4.249	5.06e-05	4.2956
TG 18:0_22:4_22:4	4.8238	3.04e-07	6.5178
TG 18:0_26:1_16:0	5.624	0.000307	3.5123
TG 18:0_26:1_22:4	5.4991	1.99e-06	5.7008
TG 18:1_18:1_18:1	4.3991	2.16e-06	5.6664
TG 18:1_18:1_18:2	4.9495	1.58e-06	5.8024
TG 18:1_18:1_20:1	4.0499	3.45e-06	5.4617
TG 18:1_18:1_20:2	4.4718	3.28e-06	5.4835
TG 18:1_18:1_22:3	5.2352	3.14e-06	5.5037
TG 18:1_18:1_22:4	4.9449	1.56e-06	5.8074
TG 18:1_18:2_20:4	5.6209	9.32e-07	6.0307
TG 18:1_18:2_22:4	5.3027	2.45e-05	4.611
TG 18:1_19:0_22:4	4.6771	3.51e-06	5.4542
TG 18:1_19:0_22:4.1	4.2876	8.42e-06	5.0747
TG 18:1_19:1_18:1	4.2527	3.27e-06	5.485
TG 18:1_19:1_20:2	4.1928	7.3e-07	6.1365
TG 18:1_19:1_20:4	4.696	1.05e-06	5.9801
TG 18:1_19:1_22:4	4.5885	1.17e-06	5.9334
TG 18:1_20:0_18:1	4.4306	3.66e-06	5.4363
TG 18:1_20:1_22:3	4.8877	1.49e-06	5.8258
TG 18:1_20:1_22:4	5.3677	5.05e-06	5.2966
TG 18:1_20:1_22:4.1	4.7905	1.2e-05	4.9214
TG 18:1_20:2_20:4	5.2013	6.51e-07	6.1861
TG 18:1_20:2_22:4	5.1372	1.05e-06	5.9801
TG 18:1_20:3_20:4	5.3581	5.13e-07	6.29
TG 18:1_20:4_20:4	5.8871	3.04e-07	6.5178
TG 18:1_20:4_22:4	5.2807	2.42e-07	6.6162
TG 18:1_20:4_22:5	5.5376	5.37e-07	6.2703
TG 18:1_21:0_22:5	4.9573	1.67e-05	4.777
TG 18:1_21:2_22:4	4.5638	0.000104	3.9844
TG 18:1_22:0_22:5	5.0934	2.48e-05	4.6047
TG 18:1_22:1_18:1	4.3967	1.83e-06	5.738
TG 18:1_22:1_20:4	5.1192	1.05e-06	5.9783
TG 18:1_22:2_22:4	5.1097	2.33e-06	5.6335
TG 18:1_22:3_22:4	5.173	1.05e-06	5.9801
TG 18:1_22:4_22:4	4.8901	3.04e-07	6.5178
TG 18:1_22:4_22:4.1	4.5248	1.28e-06	5.8939
TG 18:1_24:0_18:1	5.2983	7.43e-07	6.1292
TG 18:1_24:0_20:4	6.7451	6.65e-07	6.1771
TG 18:1_24:0_22:4	6.0325	1.53e-06	5.8143
TG 18:1_24:0_22:6	4.7938	4.4e-06	5.3568
TG 18:1_24:1_18:2	4.8479	1.71e-05	4.767
TG 18:1_24:1_20:3	5.1788	7.75e-07	6.111
TG 18:1_24:1_20:4	5.6256	1.59e-06	5.7981
TG 18:1_24:1_22:4	5.2792	1.1e-06	5.9604
TG 18:1_24:1_22:6	4.8649	2.71e-06	5.5669
TG 18:1_25:0_18:1	5.7029	5.02e-05	4.2995
TG 18:1_25:0_22:4	8.3433	0.000675	3.1709
TG 18:1_25:0_22:4.1	8.2276	0.000683	3.1655
TG 18:1_26:0_20:3	7.4187	6.76e-05	4.1703
TG 18:1_26:0_20:4	6.8654	1.56e-05	4.8081
TG 18:1_26:0_22:4	6.2815	7.02e-05	4.1534
TG 18:1_26:1_18:1	5.061	4.29e-06	5.368
TG 18:1_26:1_18:2	5.3607	2.79e-05	4.5543
TG 18:1_26:1_20:3	5.5012	1.13e-05	4.9478
TG 18:1_26:1_20:4	5.8615	1.38e-06	5.8599
TG 18:1_26:1_22:4	5.6247	2.45e-06	5.61
TG 18:1_26:1_22:5	5.647	2.2e-06	5.6581
TG 18:1_4:0_20:4	2.4025	2.79e-06	5.5545
TG 18:2_20:4_20:4	6.0803	5.37e-07	6.2703
TG 18:2_20:4_22:4	5.4392	1.14e-06	5.9447
TG 18:2_22:4_22:4	4.665	3.85e-06	5.4151
TG 18:2_24:1_22:4	4.9741	2.45e-06	5.61
TG 18:2_26:1_22:4	5.3873	1.75e-06	5.7569
TG 18:2_26:1_22:5	4.7471	0.38374	0.41597
TG 18:3_18:3_20:4	6.7067	1.8e-05	4.7458
TG 18:4_20:4_20:4	6.1244	1.05e-06	5.9801
TG 18:4_20:4_20:4.1	6.3082	2.9e-06	5.537
TG 19:0_22:4_22:4	4.8672	3.64e-05	4.4392
TG 19:0_22:4_22:4.1	4.7887	3.31e-07	6.48
TG 19:0_22:4_22:4.2	4.6227	7.55e-07	6.1219
TG 19:0_22:4_22:4.3	4.5707	1.41e-06	5.8516
TG 19:1_20:4_20:4	5.3082	7.75e-07	6.111
TG 19:1_20:4_20:4.1	4.9164	2.42e-07	6.6162
TG 19:1_20:4_22:4	4.6454	7.3e-07	6.1365
TG 19:1_20:4_22:4.1	4.7093	7.3e-07	6.1365
TG 19:1_22:4_22:4	5.0057	5.99e-05	4.2223
TG 19:1_26:1_22:4	2.4751	1.64e-05	4.7846
TG 19:2_15:0_15:0	-1.287	9.76e-05	4.0107
TG 19:2_16:0_18:1	4.0627	9.42e-06	5.026
TG 19:2_18:0_18:1	4.4786	0.000182	3.7406
TG 19:2_18:1_22:4	4.6522	1e-06	5.9985
TG 19:2_22:4_22:4	4.6641	3.47e-05	4.4592
TG 20:1_22:3_22:4	5.4286	1.56e-06	5.8074
TG 20:1_22:4_22:4	4.7779	7.75e-07	6.111
TG 20:1_22:4_22:4.1	5.3279	7.75e-07	6.111
TG 20:1_22:4_22:5	4.5336	5.41e-06	5.2669
TG 20:1_22:5_22:5	4.8056	2.2e-06	5.6569
TG 20:2_20:4_22:4	4.8814	1e-06	5.9985
TG 20:2_22:1_20:4	4.7734	3.1e-06	5.5084
TG 20:2_26:1_20:4	5.6482	1.03e-05	4.9852
TG 20:3_20:4_20:4	5.4645	7.49e-07	6.1256
TG 20:3_20:4_22:4	5.482	1.58e-06	5.8024
TG 20:3_22:4_22:4	5.5428	5.13e-07	6.29
TG 20:3_24:1_22:4	5.3654	1.05e-06	5.9801
TG 20:3_26:1_22:4	6.0328	1.44e-05	4.8424
TG 20:4_20:4_20:4	5.8705	1.28e-06	5.8939
TG 20:4_20:4_20:5	5.9595	1.08e-06	5.9666
TG 20:4_20:4_22:4	5.7251	1.38e-06	5.8599
TG 20:4_20:4_22:5	6.0857	5.37e-07	6.2703
TG 20:4_20:4_22:5.1	5.469	1e-06	5.9985
TG 20:4_20:4_22:6	6.6143	6.96e-07	6.1574
TG 20:4_21:1_22:6	4.7712	1.09e-05	4.9608
TG 20:4_21:4_20:4	2.4411	7.25e-06	5.1397
TG 20:4_21:4_22:4	6.4228	4.4e-06	5.3568
TG 20:4_22:0_22:4	5.0284	3.11e-06	5.5077
TG 20:4_22:1_22:4	5.0579	6.96e-07	6.1574
TG 20:4_22:1_22:5	4.9103	3.93e-07	6.4059
TG 20:4_22:4_22:4	5.2894	1.05e-06	5.9801
TG 20:4_22:4_22:5	5.7539	1.08e-06	5.9666
TG 20:4_22:4_22:5.1	5.3573	6.76e-05	4.1701
TG 20:4_22:4_22:6	5.7298	1e-06	5.9985
TG 20:4_22:4_22:6.1	5.4463	0.006367	2.1961
TG 20:4_22:4_6:0	2.4104	1.98e-05	4.703
TG 20:4_22:5_22:6	5.4045	1.05e-06	5.9801
TG 20:4_22:5_22:6.1	5.8527	6.21e-06	5.2072
TG 20:4_24:1_22:4	5.3106	7.43e-07	6.1292
TG 20:4_26:1_20:4	5.8345	8.06e-07	6.0939
TG 20:4_26:1_22:4	5.1518	5.37e-07	6.2703
TG 20:4_26:1_22:6	4.5212	1.74e-06	5.7584
TG 20:4_4:0_20:4	2.6945	0.000336	3.4741
TG 20:4_6:0_20:4	2.5188	3.93e-05	4.4055
TG 20:5_26:1_22:4	4.8172	2.2e-06	5.6569
TG 21:2_22:4_22:4	4.3563	0.000228	3.6427
TG 21:3_22:4_22:4	5.1503	6.31e-06	5.1998
TG 21:6_24:1_22:4	7.268	0.001764	2.7534
TG 22:0_22:5_22:6	4.1398	4.9e-05	4.3095
TG 22:1_22:4_22:4	5.3538	2.32e-06	5.6343
TG 22:2_22:4_22:4	4.6399	1.08e-06	5.9666
TG 22:3_22:4_22:4	4.6154	3.72e-05	4.4289
TG 22:4_22:4_22:4	5.5531	5.06e-07	6.2956
TG 22:4_22:4_22:5	5.8153	7.3e-07	6.1365
TG 22:4_22:4_22:5.1	4.8223	4.76e-06	5.322
TG 22:4_22:4_22:6	4.3564	3.14e-06	5.5037
TG 22:4_22:5_22:6	6.8581	3.17e-05	4.4983
TG 22:4_22:5_22:6.1	5.1931	4.74e-06	5.3243
TG 22:4_22:6_22:6	2.4038	5.7e-06	5.2444
TG 22:4_24:0_22:4	7.7732	5.26e-06	5.279
TG 22:4_24:1_22:4	5.7015	7.3e-07	6.1365
TG 22:4_26:0_22:4	8.2846	2.17e-05	4.6637
TG 22:4_26:1_22:4	6.2366	5.88e-06	5.231
TG 22:4_26:1_22:4.1	5.1505	1.95e-05	4.71
TG 22:4_26:1_22:6	5.0342	4.41e-05	4.3552
TG 23:0_16:0_16:0	2.2076	0.001405	2.8523
TG 23:0_16:2_7:0	4.253	7.47e-05	4.1267
TG 23:1_16:0_18:1	5.056	2.17e-05	4.664
TG 23:1_20:4_22:4	4.9875	1.25e-06	5.9017
TG 23:2_16:0_20:4	4.7961	2.28e-06	5.643
TG 25:1_16:0_16:0	6.0166	5.67e-06	5.2463
TG 25:1_16:0_18:1	5.006	9.82e-05	4.008
TG 25:1_16:0_20:4	7.4997	7.29e-06	5.1371
TG 25:1_16:0_22:4	6.1984	1.82e-05	4.7403
TG 25:1_18:1_18:1	6.0393	0.000122	3.9129
TG 25:1_18:1_20:3	8.5526	0.000694	3.1587
TG 25:1_18:1_20:4	7.0923	0.001242	2.9059
TG 25:1_18:1_22:4	5.8122	4.6e-05	4.3369
TG 25:2_21:6_22:4	5.7688	1.14e-06	5.9447
TG 25:2_21:6_22:4.1	4.6821	1e-06	5.9985
TG 25:2_21:6_22:5	5.8041	6.19e-06	5.2081
TG 25:2_21:6_22:6	4.9467	5.7e-06	5.2444
TG 26:2_18:1_22:4	5.4837	1.34e-05	4.8727
TG 26:2_18:1_22:6	4.655	6.55e-06	5.1837
TG 26:2_20:4_22:4	4.8004	2.45e-06	5.61
TG 26:2_22:4_22:4	6.1824	1.16e-05	4.9367
TG 26:2_22:4_22:4.1	4.1976	7.43e-07	6.1292
TG 26:2_22:4_22:6	5.4514	1.38e-06	5.859
TG 28:1_18:1_22:4	5.7229	7.09e-06	5.1497
TG 28:1_20:4_22:5	6.5494	2.12e-05	4.6743
TG 28:2_18:1_22:4	6.01	1.94e-05	4.7126

## Sheet: FigS7K
condition	control			PUFA			PUFA+DGAT1/2i
	total fatty acid [nmol]
non-polar fraction	68.8355	76.5892	80.7573	108.184	111.952	118.312	83.7765	94.0343	88.6476
polar fraction	53.8815	51.8629	52.4613	59.2384	44.6898	50.0703	50.7782	51.0539	54.0961

## Sheet: FigS7L
condition	control			PUFA			PUFA+DGAT1/2i
	fatty acid [%]
SFA	93.12	95.21	92.88	75.85	79.28	81.56	96.58	89.29	95.41
MUFA	3.74	2.8	3.75	4.47	3.83	3.86	2.01	3.87	2.4
PUFA	3.15	1.99	3.37	19.68	16.89	14.59	1.41	6.85	2.19

## Sheet: FigS7M
condition	control			PUFA			PUFA+DGAT1/2i
	fatty acid [%]
SFA	79.78	78.9	78.74	83.26	82.93	85.1	87.69	83.05	83.9
MUFA	11.21	12.3	12.55	5.65	5.85	5.08	4.66	5.82	5.46
PUFA	9.01	8.8	8.71	11.09	11.23	9.82	7.66	11.14	10.64

## Sheet: FigS7N
Sample No	nC	nDB	log2FC (ctrl vs PUFA)	average percent total fraction in PUFA treated condition [%]
C14:0	14	0	0.28296	1.85574
C16:0	16	0	-0.06141	42.925
C16:1n7	16	1	1.5233	0.162127
C16:1n7t	16	1	0.28644	0.287363
C18:0	18	0	-0.1906	31.1305
C18:1n9	18	1	1.1668	4.78349
C18:1t	18	1	-0.40111	0.176142
C18:2n6	18	2	-0.35843	0.876711
C18:2n6t	18	2	-0.22223	0.533702
C18:3n3	18	3	-1.1532	0.271391
C18:3n6	18	3	-0.31069	0.065908
C20:0	20	0	0.059727	2.84464
C20:1n9	20	1	-0.00336	0.117312
C20:2n6	20	2	-2.0424	0.077796
C20:3n6	20	3	0.38623	0.281696
C20:4n6	20	4	-0.40827	6.61171
C20:5n3	20	5	0.70409	0.078528
C22:0	22	0	0.1209	2.69784
C22:4n6	22	4	-0.52785	1.60279
C22:5n3	22	5	2.1591	0.11846
C22:5n6	22	5	1.0481	0.032516
C22:6n3	22	6	0.8986	0.094374
C24:0	24	0	0.13719	2.30663
C24:1n9	24	1	1.0553	0.067636

[truncated: 1 more sheets: FigS7O]
