# Supplementary material for: FSP1-mediated lipid droplet quality control prevents neutral lipid peroxidation and ferroptosis
Source: Nat Cell Biol. 2025 Oct 29;27(11):1902–13. doi: 10.1038/s41556-025-01790-y (PMC12611765; doi:10.1038/s41556-025-01790-y)
Supplement: Supplementary file 18 — Source data for each presented plot. [file 41556_2025_1790_MOESM18_ESM.xlsx]

## Sheet: FigS9
mol% in each fraction [%]		control			PUFA			PUFA+DGAT1/2i
FA 14:0	non-polar	1.85204	1.74283	1.77263	1.42364	1.44049	1.39628	1.64427	1.49197	1.55984
	polar	2.18601	2.35223	2.23811	1.83793	1.88354	1.84574	1.76121	1.91447	1.7369
		control			PUFA			PUFA+DGAT1/2i
FA 16:0	non-polar	53.2021	55.0303	53.9754	42.4631	46.3338	47.9843	53.2278	52.6371	55.9426
	polar	41.4706	41.325	40.6637	43.0376	42.8924	42.845	44.0486	42.0215	42.5862
		control			PUFA			PUFA+DGAT1/2i
FA 16:1 (n-7)	non-polar	0.119214	0.105541	0.060484	0.119004	0.047541	0.05612	0.152716	0.086615	0.128341
	polar	0.075008	0.241728	0.276726	0.133477	0.195688	0.157217	0.20474	0.235931	0.207857
		control			PUFA			PUFA+DGAT1/2i
FA 16:1 (trans n-7)	non-polar	0.176469	0.123638	0.088065	0.137787	0.110476	0.132683	0.069312	0.040619	0.019612
	polar	0.745819	0.821334	0.911951	0.304182	0.252389	0.305519	0.29331	0.239657	0.276608
		control			PUFA			PUFA+DGAT1/2i
FA 18:0	non-polar	31.9041	32.954	31.7926	27.7719	27.6637	28.6027	35.9124	30.6894	33.1198
	polar	27.8611	26.5662	27.439	31.1574	30.4045	31.8296	33.2099	30.1179	31.2049
		control			PUFA			PUFA+DGAT1/2i
FA 18:1 (n-9)	non-polar	3.17402	2.36458	3.25132	4.0366	3.43916	3.52559	1.55814	3.49892	1.95871
	polar	10.2015	10.8891	11.1428	5.0137	5.14828	4.1885	3.91458	5.11058	4.77346
		control			PUFA			PUFA+DGAT1/2i
FA 18:1 (trans n-9)	non-polar	0.143975	0.116496	0.173457	0.096175	0.164163	0.050038	0.127114	0.106424	0.154831
	polar	0.040173	0.210843	0.149301	0.126125	0.096875	0.305425	0.143118	0.192232	0.171881
		control			PUFA			PUFA+DGAT1/2i
FA 18:2 (n-6)	non-polar	1.40932	0.419199	1.99257	3.70802	3.47969	3.71072	0.19355	4.83978	0.844873
	polar	0.79745	0.465105	0.789681	0.871985	0.862071	0.896076	0.291626	0.988133	0.379501
FA 18:2 (trans n-6)	non-polar	control			PUFA			PUFA+DGAT1/2i
	polar	0.41942	0.386574	0.268087	0.283756	0.336197	0.260347	0.371464	0.360164	0.243038
		0.579215	0.311844	0.481871	0.467879	0.632281	0.500946	0.436612	0.41328	0.425399
		control			PUFA			PUFA+DGAT1/2i
FA 20:2 (n-6)	non-polar	0.025182	0.010639	0.047721	0.012035	0.003179	0.014206	0.048992	0.034317	0.03865
	polar	0.025697	0.024013	0.006964	0.055307	0.031557	0.146525	0.127597	0.047129	0.050517
		control			PUFA			PUFA+DGAT1/2i
FA 18:3 (n-6)	non-polar	0.019793	0.025464	0.013326	0.102041	0.0509	0.07027	0.011896	0.013005	0.043928
	polar	0.022722	0.044703	0.09204	0.048297	0.068894	0.080532	0.023753	0.115553	0.091997
		control			PUFA			PUFA+DGAT1/2i
FA 20:0	non-polar	2.23691	2.0215	1.9528	1.62676	1.44486	1.39586	2.29727	1.64095	1.85825
	polar	2.90901	3.14042	2.84842	2.52218	2.79639	3.21537	3.13468	3.26391	3.15271
		control			PUFA			PUFA+DGAT1/2i
FA 20:1 (n-9)	non-polar	0.121515	0.086062	0.177109	0.078948	0.071161	0.092034	0.105317	0.133888	0.142031
	polar	0.142716	0.136375	0.072116	0.074577	0.153821	0.123539	0.10183	0.038017	0.033018
		control			PUFA			PUFA+DGAT1/2i
FA 18:3 (n-3)	non-polar	0.280614	0.106811	0.227619	0.555038	0.475953	0.497502	0.058475	0.657434	0.071479
	polar	0.172827	0.101706	0.091758	0.412971	0.244139	0.157064	0.168652	0.195643	0.359356
		control			PUFA			PUFA+DGAT1/2i
FA 20:3 (n-6)	non-polar	0.212513	0.083931	0.097933	0.556281	0.43075	0.355392	0.036031	0.077438	0.122118
	polar	0.376064	0.368638	0.360297	0.308171	0.256904	0.280013	0.259797	0.507819	0.507012
		control			PUFA			PUFA+DGAT1/2i
FA 20:4 (n-6)	non-polar	0.514503	0.567484	0.420195	11.6408	9.70546	7.88389	0.461305	0.70767	0.704466
	polar	4.92343	5.19023	4.83916	6.87481	6.89999	6.06033	4.54467	6.25001	6.02114
		control			PUFA			PUFA+DGAT1/2i
FA 20:5 (n-3)	non-polar	0.028077	0.012622	0.00774	0.005111	0.011551	0.02212	0.040538	0.012086	0.014078
	polar	0.124481	0.132944	0.1265	0.063675	0.098274	0.073636	0.029434	0.03341	0.030779
		control			PUFA			PUFA+DGAT1/2i
FA 22:0	non-polar	2.14072	1.86434	1.88405	1.4341	1.32804	1.20036	1.9505	1.54328	1.62948
	polar	2.89546	2.9148	2.99402	2.53055	2.63761	2.92535	3.10824	3.14274	2.832
		control			PUFA			PUFA+DGAT1/2i
FA 22:4 (n-6)	non-polar	0.085504	0.092402	0.094982	2.64585	2.22946	1.62451	0.041797	0.060911	0.027483
	polar	1.05906	1.15535	1.12224	1.77875	1.7649	1.26473	1.56539	2.28953	2.39826
		control			PUFA			PUFA+DGAT1/2i
FA 22:5 (n-3)	non-polar	0.008196	0.013357	0.005825	0.00641	0.006209	0.017835	0.006933	0.020943	0.034429
	polar	0.067955	0.072576	0.061196	0.013746	0.016807	0.066994	0.035762	0.037039	0.042893
		control			PUFA			PUFA+DGAT1/2i
FA 22:5 (n-6)	non-polar	0.113455	0.113071	0.108696	0.105042	0.11986	0.073959	0.069241	0.005545	0.014316
	polar	0.5565	0.55755	0.473717	0.104127	0.116808	0.134446	0.046323	0.124806	0.117029
		control			PUFA			PUFA+DGAT1/2i
FA 22:6 (n-3)	non-polar	0.021582	0.107802	0.053263	0.027518	0.018126	0.029606	0.015001	0.01788	0.008186
	polar	0.138959	0.222035	0.166975	0.048561	0.176063	0.058498	0.035659	0.035851	0.071816
		control			PUFA			PUFA+DGAT1/2i
FA 24:0	non-polar	1.77954	1.59842	1.50438	1.13415	1.06762	0.977299	1.54532	1.28561	1.29873
	polar	2.45928	2.5983	2.5556	2.17111	2.31128	2.4375	2.42464	2.58674	2.3881
		control			PUFA			PUFA+DGAT1/2i
FA 24:1 (n-9)	non-polar	0.01125	0.052884	0.02975	0.029947	0.021633	0.026362	0.054682	0.038097	0.020762
	polar	0.168888	0.157029	0.095842	0.04292	0.058562	0.101427	0.089891	0.098124	0.140618
