# Supplementary material for: FSP1-mediated lipid droplet quality control prevents neutral lipid peroxidation and ferroptosis
Source: Nat Cell Biol. 2025 Oct 29;27(11):1902–13. doi: 10.1038/s41556-025-01790-y (PMC12611765; doi:10.1038/s41556-025-01790-y)
Supplement: Supplementary file 19 — Source data for each presented plot. [file 41556_2025_1790_MOESM19_ESM.xlsx]

## Sheet: FigS10B
condition	time [h]	Replicate	SPE Fraction	11,12-DiHETE	5,15-DiHETE	8,15-DiHETE	11,12-DiHETrE	14,15-DiHETrE	5,6-DiHETrE	4-HDoHE	7-HDoHE	14-HDoHE	17-HDoHE	5-HEPE	9-HEPE	12-HEPE	15-HEPE	18-HEPE	5-HETE	8-HETE	9-HETE	11-HETE	12-HETE	15-HETE	6-trans-LTB4	15-keto-PGE2	15-deoxy_PGJ2	F2IsoP	LTB4	PGF2a
ctrl	0	A	NP	2.2	21.8	36.6	2.88	6.21	11.5	19.3	6.8	5.83	0.683	6.25	1.58	1.31	1.3	3	1200	446	567	543	502	1850	13.2	8.47	3.26	30.85	4.61	4.05
ctrl	0	B	NP	1.72	17.9	35.3	2.71	5.58	11.5	16.6	5.99	2.19	2.77	5.93	0.941	1.69	1.08	3.43	1140	443	558	535	494	1650	9.52	7	2.06	41.6	2	0
ctrl	0	C	NP	1.46	14	30.3	3.33	5.71	11.7	17.1	6.54	3.71	2.51	5.43	1	1.49	1.24	4.03	982	381	436	454	428	1510	11.1	9.02	2.25	40.81	2.11	4.29
ctrl	1	A	NP	1.44	13.3	35.9	2.54	5.69	10.5	20	6.71	3.74	6.1	6.11	1.41	2.16	5.75	4.85	1100	438	538	532	515	1720	12.7	7.38	2.22	68.3	3.41	0
ctrl	1	B	NP	1.53	14.8	29.1	2.39	4.61	10.3	18.9	4.71	6.65	1.04	6.54	1.82	1.07	0.346	3.26	978	358	433	428	396	1410	8.91	5.5	1.83	36.04	2.04	4.96
ctrl	1	C	NP	0.793	18.3	29.5	2.3	4.98	10.1	18.5	4.83	2.9	2.88	5.92	0.79	1.09	0	2.82	972	347	426	409	371	1390	9.87	12.6	2.61	38.02	1.72	6.78
ctrl	3	A	NP	1.58	17	25.9	2.32	4.61	8.43	19.2	4.87	0.293	0	6.43	1.54	1.46	0	2.74	915	312	419	369	348	1310	11.4	9.09	1.96	41.53	3.86	6.27
ctrl	3	B	NP	1.6	19.4	38.5	2.7	5.28	10	19.3	6.84	4.86	6.9	6.06	1.15	1.4	0	3.95	1090	386	484	465	427	1600	13	9.31	2.62	44.87	2.93	6.63
ctrl	3	C	NP	1.6	23.4	37.9	3.05	6.31	11.6	25.6	4.89	4.73	6.7	9.08	1.48	1.51	0	4.01	1260	407	511	497	455	1710	13.6	8.23	4.57	72.62	6	1.08
ctrl	6	A	NP	0.549	16.5	31.5	2.59	4.57	8.98	18.7	4.11	4.5	2.94	5.43	0.719	1.32	1.87	2.61	878	308	387	375	348	1300	10.2	6.37	2.78	42.77	2.1	4.93
ctrl	6	B	NP	1.25	14	28.5	2.25	4.69	8.83	19.2	6.02	4.61	4.88	6.51	1.13	1.38	0	3.64	924	373	455	438	405	1480	9.8	6.11	2.66	47.72	3.52	7.08
ctrl	6	C	NP	1.65	18.8	32.7	2.61	4.95	10.5	20.7	6	5.65	4.77	7.12	1.12	1.53	0	3.43	1070	386	464	457	429	1560	12.6	10.4	1.82	55.24	2.81	3.46
FSEN1	1	A	NP	2.4	29.3	57.1	3.2	6.14	12.6	24.5	6.85	5.16	5.9	7.67	1.65	1.5	2.76	4.9	1730	590	686	685	676	2400	17.8	8.4	4.16	61.83	4.63	1.77
FSEN1	1	B	NP	2.88	22	45	2.89	5.98	11.2	17.9	5.86	4.61	3.75	7.12	1.4	1.84	0.792	4.45	1520	520	607	646	644	2260	15.8	9.72	2.15	70.9	3.8	13.8
FSEN1	1	C	NP	1.54	21.4	44.9	2.75	5.07	11.2	19.9	4.61	5.1	5.11	6.68	0.883	1.91	0	3.7	1400	492	599	577	543	2000	14.5	7.48	3.04	85	2.24	0
FSEN1	3	A	NP	5.45	78.3	142	2.9	8.35	18.6	27.9	11	12.3	7.18	13	3.36	3	5.88	11.4	4180	1390	1710	1690	1510	5820	50.8	12.2	11.8	133	6.18	32
FSEN1	3	B	NP	5.22	78	150	3.35	8.79	20.1	28.9	9.81	9.63	10.5	12.9	2.69	3.15	4.49	12.3	4250	1410	1720	1680	1540	5740	58.1	18.2	9.42	139.4	9.69	55.6
FSEN1	3	C	NP	7.38	113	224	4.32	11.1	25.2	38	13.7	6.38	10.8	16.4	3.78	4.43	5.78	15.3	5570	1870	2290	2240	1970	7480	65.4	24.5	13	222.2	8.91	90.8
FSEN1	6	A	NP	6.63	125	207	3.46	10.4	24	28.8	12.8	15.1	10.4	15.4	3.27	3.9	4.81	16.8	5910	1890	2320	2230	1940	7700	89.9	23.4	15	220.7	15.5	63.3
FSEN1	6	B	NP	6.74	151	229	3.15	11.3	25.6	29.1	14.2	16.8	8.55	16.5	4.19	4.52	6.54	16.3	6110	1890	2390	2320	2060	8110	99.4	21.5	19.6	226.5	13.4	55.5
FSEN1	6	C	NP	7.22	134	226	3.87	11.5	30.4	37.3	15.6	19.9	16.1	20	3.45	4.41	4.34	18	7160	2060	2600	2620	2240	9100	99.8	26.3	11.6	228.8	16	42.2

## Sheet: FigS10C
condition	time [h]	Replicate	SPE Fraction	11,12-DiHETE	5,15-DiHETE	8,15-DiHETE	11,12-DiHETrE	14,15-DiHETrE	5,6-DiHETrE	4-HDoHE	7-HDoHE	14-HDoHE	17-HDoHE	5-HEPE	9-HEPE	12-HEPE	15-HEPE	18-HEPE	5-HETE	8-HETE	9-HETE	11-HETE	12-HETE	15-HETE	6-trans-LTB4	15-keto-PGE2	15-deoxy_PGJ2	F2IsoP	LTB4	PGF2a
ctrl	0	A	Pol	0.188	2.92	11	3.15	2.73	28.1	14.4	5.36	5.19	3.51	3.47	0.689	1.29	0	0.982	420	85.4	174	117	132	342	1.77	3.22	0.619	26.3	1.56	0
ctrl	0	B	Pol	0.239	3.9	12.6	2.46	2.26	24.9	13	5.21	1.89	4.34	2.64	0.409	0.421	0	1.23	344	70.2	154	96.7	111	279	2.2	1.68	1.1	21.1	3.41	0
ctrl	0	C	Pol	1.78	6.59	23.7	5.42	5.86	61.8	26.6	11.1	1.44	4.08	5.99	1.91	1.53	0	2.56	865	191	395	268	292	777	4.93	5.59	1.7	46.5	3.94	0
ctrl	1	A	Pol	0.733	4.81	23.6	4.8	3.98	51.7	26.7	9.28	7.18	0.627	6.51	1.83	1.38	0	2.93	641	133	261	185	204	516	7.24	6.08	1.37	60.4	5.09	1.2
ctrl	1	B	Pol	0.867	3.64	14.9	2.71	2.68	31.9	17.5	4.84	3.86	0.249	2.92	0.686	0.336	0	0.649	381	72.8	149	93.3	113	273	2.59	2.58	0.905	27.9	4.02	0
ctrl	1	C	Pol	0.623	3.79	15.7	2.56	2.58	25.1	16.3	5.79	5.22	2.15	3.14	0.926	0.623	0	1.2	400	75.8	158	96.6	110	282	3.45	0.793	0.561	19.3	2.13	0
ctrl	3	A	Pol	1.33	9.51	24.5	6.01	7.24	111	33.9	14.9	10.6	1.11	9.37	0.377	2.28	0	3.66	1000	221	417	306	332	877	5.44	8.92	1.93	83.8	4.53	0
ctrl	3	B	Pol	0.176	2.37	6.05	1.65	1.4	15	11.5	2.64	0.563	1.07	2.22	0.445	0.563	0	0.737	247	47.6	104	66.7	72.5	191	1.56	0.809	0.185	18.3	0.893	0
ctrl	3	C	Pol	0.559	2.81	12.5	2.84	2.9	38.6	17.4	4.05	6.49	1.74	3.43	0.389	0.861	0	1.51	388	87	173	119	137	330	2.89	3.53	0.388	29.2	2.1	0
ctrl	6	A	Pol		2.98	9.73	2.39	2.4	24.9	16.1	4.25	2.32	2.26	3.11	0.653	0.406	0	1.73	357	79.6	169	110	123	316	1.9	2.43	0	23.4	0.947	0
ctrl	6	B	Pol	1.23	2.84	12.8	2.63	2.66	32.7	15.7	4.5	2.75	0.125	3.36	0.606	0.371	0	0.512	308	63.2	123	84.7	95.3	224	1.97	0.992	0.564	34.7	0.653	0
ctrl	6	C	Pol	0.42	2.08	11.2	2.79	2.42	29.7	16.9	3.31	3.22	0.642	2.98	0.514	0.939	0	1.23	348	69.6	137	90.2	103	252	2.53	0.95	1.02	26	0.758	0
FSEN1	1	A	Pol	0.904	5.15	15.3	2.36	3.55	41.3	16.4	4.68	1.04	2.54	4.19	0.315	1.07	0	2.21	549	97	211	137	150	437	4.65	3.53	0.408	28	4.55	0
FSEN1	1	B	Pol	1.38	7.16	30.2	3.97	4.08	40.8	24.3	6.26	4.68	1.36	6.78	0.922	1.59	0.531	3.74	833	155	303	214	231	696	5.63	1.44	1.42	31.7	6.72	0
FSEN1	1	C	Pol	0.611	3.97	15.2	2.32	2.62	29.6	15.9	3.41	1.92	1.36	3.89	1.05	0.602	0	2.02	494	93	194	132	145	425	4.21	2.35	0.785	39.9	3.56	0
FSEN1	3	A	Pol	2.33	20	58.6	3.41	4.01	43.9	21.5	5.97	4.37	6.82	7.21	1.73	1.38	0	5.02	1430	238	504	321	367	1270	12.1	2.77	1.53	63.85	4.19	2.55
FSEN1	3	B	Pol	1.6	14.7	44.3	2.66	3.38	40.2	19.6	4.67	3.87	3.08	5.27	1.12	0.96	0	3.33	1050	177	392	258	297	1010	7.31	3.66	1.22	51.3	3.27	0
FSEN1	3	C	Pol	1.53	13.8	41	2.61	4.22	54.2	18.1	4.68	3.39	4.96	4.97	1.22	1.09	0.433	2.79	1200	195	394	284	321	1100	8.96	3.33	1.18	57.47	3.74	5.13
FSEN1	6	A	Pol	1.81	22	60.2	2.36	2.97	31.6	17.1	4.14	4.32	3.45	5.86	0.926	1.32	0	4.41	1520	255	502	361	400	1380	15.2	3.27	2.09	86.5	1.6	8.3
FSEN1	6	B	Pol	2.23	29.1	70.7	2.76	3.07	30.1	16.4	5.86	3.76	4.21	6.39	1.38	1.43	0.565	3.83	1480	261	548	390	416	1460	14.9	3.28	3.82	76.499	3.1	0.601
FSEN1	6	C	Pol	2.02	25.5	58.5	3.1	3.73	36.7	20.2	6.25	3.21	2.05	6.74	2.85	1.52	0	4.99	1770	327	713	437	504	1730	18.3	3.9	4.46	70	6.38	16.6

## Sheet: FigS10D
	concentration in non-polar lipid fraction in non-treated control [nM]
	15-HpETE			12-HpETE			5-HpETE
Replicates	11100	8810	7660	6690	7530	5640	11900	6920	5630

## Sheet: FigS10E
	total FA20:4<OOH> [nM}
time [h]	non-polar fraction - control cells			non-polar fraction - FSEN1 treated cells			polar fraction - control cells			polar fraction - FSEN1 treated cells
0	29690	23260	18930	29690	23260	18930	15890	13660	29880	15890	13660	29880
1	18060	20700	30800	20770	15230	16080	21180	13720	15850	20400	24180	14350
3	24610	29280	27010	20090	21790	32520	33830	9260	10930	20370	20490	14170
6	16670	21800	17380	17990	17620	24920	13160	14530	14560	12730	14120	16260

## Sheet: FigS10F
	log2(polar fraction ctrl/FSEN1 6h post treatment)	- log10 p
N-C18:0_EA	1.3392	2.6226
N-C16:0_EA	1.0164	2.469
6-trans-LTB4	-2.9189	2.3916
8,15-DiHETE	-2.4893	2.3916
5-HETE	-2.2354	2.3916
11-HETE	-2.06	2.3916
5,15-DiHETE	-3.2774	2.3385
15-HETE	-2.5286	2.3385
5-HEPE	-1.0069	2.3385
12-HETE	-2.0385	2.2503
9-HODE	-0.38047	2.2503
8-HETE	-1.9887	2.1014
F2IsoP	-1.4701	2.0404
9-HETE	-2.039	1.7219
18-HEPE	-1.93	1.7219
19,20-DiHDoPE	2.5066	1.507
N-C18:1n9_Gly	0.96119	1.2765
12-HEPE	-1.3152	1.1563
N-C22:6n3_EA	1.0698	1.1087
N-C20:4n6_Gly	0.54764	1.1087
N-C16:0_Gly	0.53506	1.1087
11,12-DiHETE	-1.8052	1.095
15-deoxy_PGJ2	-2.6115	1.0722
15-keto-PGE2	-1.2571	1.0722
14(15)-EpETE	-1.6682	0.99345
13,14-DiHDoPE	1.4448	0.88173
N-C20:3n6_EA	0.33644	0.86616
N-C22:4n6_EA	0.4937	0.84747
14,15-DiHETrE	-0.38532	0.84747
13-HODE	-0.16386	0.84747
N-C18:1n9_EA	0.62963	0.81383
N-C20:4n6_EA	0.41597	0.81383
C18:3n3_(screen)	0.37009	0.79044
RvE2	-1.0339	0.72245
10(11)-EpDoPE	0.29209	0.695
17-HDoHE	-1.6816	0.68015
14-HDoHE	-0.4456	0.67064
15(16)-EpODE (screen)	-0.24051	0.626
C22:6n3_(screen)	0.23478	0.61611
N-C20:5n3_EA	-0.84776	0.59183
LTB4	-2.2323	0.56886
RvD1	-2.1761	0.56886
9-HpODE	0.30099	0.56886
9,10-DiHODE_(screen)	0.29577	0.56886
5,6-DiHETE	-1.0109	0.52932
9-HEPE	-1.5401	0.52924
7-HDoHE	-0.43021	0.51036
PGF2a	-6.144	0.49805
RvE1	1.7992	0.49805
N-C24:1n9_EA	-0.4508	0.49805
15,16-DiHODE_(screen)	0.37508	0.4939
9,10-DiHO (e+t)	-0.05019	0.47909
11(12)-EpETE	0.66668	0.3251
C20:5n3_(screen)	0.19034	0.3251
4-HDoHE	-0.141	0.3251
15-HpETE	-0.12806	0.3251
12(13)-Ep-9-KODE	0.085207	0.3251
4-KDoHE	-1.9175	0.28539
RvD2	0.55546	0.28539
5,6-DiHETrE	-0.17268	0.28074
7,8-DiHDoPE	1.3828	0.26889
PGF2a_EA	1.3278	0.26596
9(10)-EpO (E+Z)	0.07984	0.26596
LXB4	-0.82208	0.25522
6-keto-PGF1a	-0.95761	0.23888
9,12,13-TriHOME	-0.17542	0.23888
12-HpETE	0.13696	0.23888
N-C18:3n3_EA	-0.56908	0.21986
12-HODE	0.17008	0.21906
9,10-DiHOME	0.097603	0.21906
9-HOTE	0.083697	0.18682
LXA4	2.7415	0.17837
17,18-DiHETE	0.086961	0.17837
19(20)-EpDoPE_EA	-1.5301	0.16954
18:2n6_(screen)	0.009618	0.13765
TXB2	-0.29758	0.13654
8,9-DiHETrE	0.095425	0.13654
12,13-DiHOME	0.10009	0.13103
13-HpODE	0.13119	0.11461
16,17-DiHDoPE	-1.3397	0.1114
17-KDoHE	0.31807	0.1114
10,11-DiHDoPE	0.28735	0.095208
16(17)-EpDoPE	-0.27662	0.095208
14(15)-EpETrE	0.11522	0.095208
11,12-DiHETrE	-0.07382	0.095208
20-HETE	-0.76042	0.088562
N-C18:2n6_Gly	0.094215	0.076113
11(12)-EpETrE	0.093158	0.076113
13(14)-EpDoPE	-0.07678	0.076113
10-HODE	-0.06736	0.076113
12,13-DiHODE_(screen)	-0.06513	0.076113
9(10)-EpODE (screen)	-0.06284	0.076113
13-HOTE	0.057225	0.076113
12(13)-EpOME	-0.04216	0.076113
C20:4n6_(screen)	0.027045	0.076113
9-KODE	-0.01726	0.056185
7(8)-EpDoPE	0.024827	0.050919
15-KETE	-0.03743	0.04371
8(9)-EpETrE	0.032341	0.037454
5-KETE	-0.0923	0.036881
19(20)-EpDoPE	0.079639	0.036881
12(13)-EpODE_(screen)	0.032686	0.036881
9(10)-EpOME	-0.01719	0.036881
N-C20:0_EA	-0.07312	0.036815
17(18)-EpETE	0.064182	0.024356
8(9)-EpETE	-0.05162	0.024356
8,9-DiHETE	-0.02857	0.024356
5-HpETE	-0.02267	0.024356
13-KODE	-0.00264	0.00523
N-C18:3n3_EA	-0.08341	0.050022
9(10)-EpODE (screen)	-0.04362	0.043294
N-C22:6n3_EA	0.037414	0.032398
14,15-DiHETE	-0.08104	0.023661
N-C16:0_Gly	-0.03345	0.019687

## Sheet: FigS10G
	log2(non polar fraction ctrl/FSEN1 6h post treatment)	- log10 p
F2IsoP	-2.2137	3.601
6-trans-LTB4	-3.1486	3.3984
8,15-DiHETE	-2.8362	3.3984
8-HETE	-2.4524	3.3984
9-HETE	-2.4847	3.3845
18-HEPE	-2.4002	3.3845
12-HETE	-2.4003	3.1006
14,15-DiHETrE	-1.2243	3.075
15-HETE	-2.521	3.0166
11-HETE	-2.4971	3.0166
5,15-DiHETE	-3.056	3.0145
11,12-DiHETE	-2.5777	3.0145
12-HEPE	-1.6008	2.9102
5-HETE	-2.7395	2.8942
LTB4	-2.4131	2.887
9-HEPE	-1.8776	2.1954
14-HDoHE	-1.8113	2.1954
5,6-DiHETrE	-1.4987	2.1954
7-HDoHE	-1.4011	2.1954
15-keto-PGE2	-1.6378	2.1592
PGF2a	-3.3795	2.0939
5-HEPE	-1.4452	2.0432
15-deoxy_PGJ2	-2.6699	1.6023
N-C20:4n6_EA	0.37798	1.6023
15-HEPE	-2.5833	1.5338
4-HDoHE	-0.70006	1.2665
N-C20:3n6_EA	0.34448	1.2665
11,12-DiHETrE	-0.49233	1.2627
8,9-DiHETrE	-0.57206	1.1301
19(20)-EpDoPE_EA	-1.943	1.1226
N-C18:2n6_EA	3.5327	1.0466
17-HDoHE	-1.4771	0.92181
13(14)-EpDoPE	-0.64926	0.92181
4-KDoHE	2.0148	0.80774
15,16-DiHODE_(screen)	0.2854	0.76482
17-KDoHE	-0.62921	0.73826
10-HODE	-0.08042	0.73502
RvD2	-1.4237	0.73381
13-HpODE	0.37283	0.66538
N-C22:4n6_EA	0.21249	0.63678
LXB4	-1.9824	0.61921
10(11)-EpDoPE	-0.6283	0.60787
13-KODE	0.22681	0.60787
12-HODE	-0.10825	0.60787
C18:3n3_(screen)	0.28119	0.5434
5,6-DiHETE	-1.6094	0.53118
16(17)-EpDoPE	-0.65036	0.52888
9,10-DiHODE_(screen)	0.21656	0.52556
RvE1	-1.7704	0.49238
17,18-DiHETE	-0.42274	0.4821
N-C20:0_EA	1.2377	0.46456
11(12)-EpETrE	-0.60099	0.44898
13,14-DiHDoPE	2.035	0.4446
C20:5n3_(screen)	0.42464	0.4446
12,13-DiHODE_(screen)	0.27873	0.42881
Protectin DX	4.0955	0.42706
TXB2	-0.73785	0.42706
N-C18:0_EA	0.42512	0.42706
6-keto-PGF1a	-1.4924	0.41966
8(9)-EpETrE	-0.49671	0.41966
9-HpODE	0.2931	0.41966
14(15)-EpETrE	-0.55122	0.41936
19(20)-EpDoPE	0.33289	0.41712
N-C20:4n6_Gly	-0.66206	0.34748
12,13-DiHOME	0.15524	0.34748
18:2n6_(screen)	0.28431	0.32641
11(12)-EpETE	-0.66385	0.31223
C22:6n3_(screen)	0.39252	0.31223
8(9)-EpETE	-0.63587	0.30275
N-C20:5n3_EA	-0.40398	0.30275
RvE2	-1.1583	0.27788
9-HODE	-0.10434	0.27788
13-HOTE	0.070627	0.27788
LXA4	-1.0888	0.2744
9(10)-EpO (E+Z)	-0.23212	0.25667
8,9-DiHETE	-0.25761	0.25282
N-C24:1n9_EA	0.54359	0.24028
15-KETE	-0.152	0.23677
12(13)-EpODE_(screen)	-0.25743	0.22383
PGF2a_EA	-1.047	0.21356
9(10)-EpOME	-0.25948	0.21325
12(13)-EpOME	-0.24818	0.20438
9,10-DiHO (e+t)	-0.13443	0.20438
15(16)-EpODE (screen)	-0.1187	0.19002
N-C18:1n9_Gly	-0.62338	0.1838
C20:4n6_(screen)	0.1142	0.1838
12(13)-Ep-9-KODE	0.1008	0.1838
12-HpETE	-0.08935	0.17549
9,12,13-TriHOME	-0.19773	0.16745
9,10-DiHOME	0.076026	0.15886
N-C16:0_EA	-0.06932	0.15175
14(15)-EpETE	-0.4593	0.13267
N-16:1n7_EA	-0.41513	0.13267
15-HpETE	-0.07885	0.13267
9-HOTE	0.042886	0.13267
N-C22:6n3_Gly	0.65208	0.1036
7,8-DiHDoPE	-0.39226	0.1036
RvD1	0.22302	0.1036
5-HpETE	-0.18527	0.1036
5-KETE	-0.17431	0.1036
N-C18:2n6_Gly	0.083722	0.1036
9-KODE	0.067624	0.1036
13-HODE	-0.03875	0.1036
16,17-DiHDoPE	-0.4697	0.092861
N-C18:1n9_EA	0.058981	0.092861
19,20-DiHDoPE	0.4212	0.086741
7(8)-EpDoPE	0.10462	0.086741
17(18)-EpETE	0.25552	0.073804
10,11-DiHDoPE	-0.26436	0.06555
N-C18:3n3_EA	-0.08341	0.050022
9(10)-EpODE (screen)	-0.04362	0.043294
N-C22:6n3_EA	0.037414	0.032398
14,15-DiHETE	-0.08104	0.023661
N-C16:0_Gly	-0.03345	0.019687
