# Supplementary material for: FSP1-mediated lipid droplet quality control prevents neutral lipid peroxidation and ferroptosis
Source: Nat Cell Biol. 2025 Oct 29;27(11):1902–13. doi: 10.1038/s41556-025-01790-y (PMC12611765; doi:10.1038/s41556-025-01790-y)
Supplement: Supplementary file 20 — Source data for each presented plot. [file 41556_2025_1790_MOESM20_ESM.xlsx]

## Sheet: FigS11A
	sg+/confluency
time [h]	control												FSEN1												FSEN1+Fer1
0	3.77e-05	5.31e-05	2.96e-05	1.31e-05	1.91e-05	2.69e-05	2.21e-05	2.72e-05	1.63e-05	2.26e-05	3.76e-05	1.56e-05	2.67e-05	1.65e-05	5.14e-05	2.72e-05	2.49e-05	1.51e-05	1.63e-05	1.9e-05	1.54e-05	1.25e-05	1.52e-05	8.33e-06	1.21e-05	9.97e-06	2.27e-05	1.59e-05	3.38e-05	1.16e-05	2.53e-05	2.18e-05	1.48e-05	2.99e-05	1.19e-05	1.82e-05
2	4.1e-05	3.92e-05	5.21e-05	1.85e-05	2.47e-05	2e-05	2.64e-05	2.11e-05	1.48e-05	2.21e-05	3.64e-05	1.07e-05	3.61e-05	2.09e-05	4.05e-05	2.89e-05	1.84e-05	1.86e-05	2.16e-05	2.01e-05	1.74e-05	1.28e-05	2.31e-05	1.39e-05	9.17e-06	9.68e-06	4.2e-05	3.02e-05	2.68e-05	1.38e-05	1.4e-05	1.79e-05	9.5e-06	2.53e-05	4.48e-06	2.05e-05
4	3.34e-05	4.21e-05	4.2e-05	1.76e-05	2.92e-05	2.2e-05	2.8e-05	2.99e-05	1.97e-05	1.95e-05	3.07e-05	1.58e-05	3.66e-05	2.31e-05	2.98e-05	3.46e-05	3.21e-05	2.14e-05	2.17e-05	2.24e-05	2.16e-05	1.05e-05	3.42e-05	1.44e-05	8.69e-06	1.19e-05	4.79e-05	2.43e-05	1.81e-05	1.44e-05	1.88e-05	2.01e-05	1.02e-05	2.37e-05	2.17e-06	1.59e-05
6	2.85e-05	3.81e-05	3.7e-05	1.98e-05	2.56e-05	1.87e-05	2.71e-05	2.01e-05	1.88e-05	2.08e-05	2.91e-05	1.44e-05	3.03e-05	2.21e-05	3.2e-05	3.09e-05	3.07e-05	1.85e-05	1.91e-05	2.07e-05	2.04e-05	1.05e-05	2.38e-05	8.26e-06	1.07e-05	1.5e-05	4.87e-05	2.67e-05	2.47e-05	1.26e-05	1.95e-05	2.09e-05	9.45e-06	2.52e-05	2.17e-06	1.96e-05
8	3.62e-05	3.88e-05	3.64e-05	2.12e-05	2.45e-05	1.42e-05	2.87e-05	1.85e-05	2.05e-05	1.97e-05	3.02e-05	1.57e-05	2.21e-05	2.34e-05	2.77e-05	3.75e-05	3.05e-05	1.63e-05	1.61e-05	1.53e-05	1.74e-05	9.02e-06	2.75e-05	7.95e-06	8.71e-06	1.58e-05	3.53e-05	1.97e-05	2.2e-05	1.38e-05	2.5e-05	2.47e-05	1.28e-05	2.1e-05	4.34e-06	2.76e-05
10	2.32e-05	3.46e-05	2.69e-05	2e-05	2.58e-05	2.12e-05	2.43e-05	1.66e-05	1.37e-05	1.68e-05	2.75e-05	1.46e-05	2.31e-05	2.13e-05	2.66e-05	3.51e-05	2.18e-05	1.15e-05	1.73e-05	1.88e-05	2.24e-05	8.92e-06	2.92e-05	1.02e-05	8.83e-06	1.58e-05	4.53e-05	2.53e-05	2.12e-05	1.42e-05	2.31e-05	2.44e-05	9.82e-06	2.3e-05	8.3e-06	2.44e-05
12	2.24e-05	3.12e-05	1.9e-05	2.42e-05	2.12e-05	2.62e-05	2.97e-05	1.55e-05	1.32e-05	1.45e-05	2.03e-05	1.91e-05	2.39e-05	1.4e-05	2.36e-05	3.07e-05	2.3e-05	1.66e-05	1.51e-05	1.51e-05	2.08e-05	1.37e-05	3.47e-05	1.08e-05	1.14e-05	2.02e-05	4.14e-05	2.27e-05	1.79e-05	1.43e-05	1.96e-05	2.43e-05	1.11e-05	1.9e-05	1.45e-05	2.15e-05
14	2.17e-05	2.88e-05	1.8e-05	3.43e-05	2.02e-05	2.46e-05	2.56e-05	1.58e-05	1.45e-05	1.37e-05	2.32e-05	1.85e-05	3.24e-05	1.7e-05	3.62e-05	3.47e-05	2.47e-05	1.92e-05	2.05e-05	1.46e-05	1.92e-05	1.81e-05	2.89e-05	1.51e-05	1.77e-05	2.41e-05	4.54e-05	2.66e-05	2.28e-05	2.19e-05	1.68e-05	1.81e-05	9.6e-06	1.76e-05	1.8e-05	2.3e-05
16	2.3e-05	2.55e-05	2.53e-05	2.24e-05	1.74e-05	2.02e-05	2.95e-05	1.5e-05	1.52e-05	1.1e-05	1.83e-05	1.54e-05	3.51e-05	1.65e-05	2.88e-05	3.05e-05	2.17e-05	1.67e-05	2.03e-05	2.08e-05	1.81e-05	1.48e-05	2.27e-05	1.5e-05	1.62e-05	2.79e-05	2.9e-05	2.3e-05	1.93e-05	2.49e-05	1.74e-05	2.21e-05	1.21e-05	2.21e-05	1.75e-05	2.4e-05
18	2.32e-05	2.34e-05	1.82e-05	1.87e-05	1.89e-05	2.25e-05	3.13e-05	1.14e-05	1.45e-05	2.18e-05	1.84e-05	1.31e-05	3.31e-05	1.58e-05	2.62e-05	3.92e-05	2.03e-05	1.27e-05	2.79e-05	2.25e-05	2.12e-05	1.67e-05	2.16e-05	1.7e-05	1.75e-05	2.89e-05	3.39e-05	2.02e-05	2.6e-05	2.3e-05	2.27e-05	2.75e-05	1.09e-05	2.04e-05	1.75e-05	3.08e-05
20	2.2e-05	2.94e-05	1.76e-05	2.42e-05	2.27e-05	2.31e-05	2.81e-05	1.46e-05	2.08e-05	1.74e-05	2.1e-05	1.67e-05	3.59e-05	1.69e-05	2.99e-05	4.77e-05	2.35e-05	1.18e-05	2.48e-05	3.2e-05	2.31e-05	1.78e-05	2.81e-05	2.44e-05	4.58e-05	3.5e-05	2.86e-05	3.12e-05	2.72e-05	2.34e-05	1.95e-05	3.47e-05	1.73e-05	3.16e-05	3.33e-05	2.75e-05
22	1.79e-05	2.77e-05	1.98e-05	2.13e-05	2.28e-05	2.14e-05	2.33e-05	1.61e-05	2.13e-05	2.09e-05	1.9e-05	1.99e-05	4.34e-05	2.2e-05	3.63e-05	5e-05	2.93e-05	1.35e-05	2.55e-05	2.89e-05	2.94e-05	1.84e-05	3.21e-05	2.8e-05	5.41e-05	3.79e-05	2.73e-05	3.27e-05	2.52e-05	1.98e-05	2.64e-05	4.44e-05	1.98e-05	4.14e-05	2.99e-05	2.81e-05
24	1.49e-05	3.01e-05	1.7e-05	2.03e-05	2.69e-05	2.26e-05	2.19e-05	1.83e-05	2.06e-05	2.32e-05	1.42e-05	1.83e-05	5.08e-05	2.2e-05	3.01e-05	4.67e-05	2.6e-05	1.28e-05	2.37e-05	2.96e-05	3.32e-05	1.82e-05	3.4e-05	2.4e-05	5.76e-05	4.47e-05	2.81e-05	3.37e-05	3.16e-05	2.78e-05	2.87e-05	4.47e-05	2.31e-05	4.46e-05	3.08e-05	3.13e-05

## Sheet: FigS11B
	sg+/confluency
time [h]	control												FSEN1												FSEN1+Fer1
0	0.000195	0.000159	0.000175	0.000188	0.000155	0.000174	0.000203	0.000181	0.000192	0.000378	0.00014	0.000198	0.000152	0.000164	0.000118	0.000146	0.000155	0.000195	0.000166	0.00014	0.000154	0.000242	0.000275	0.00017	0.000128	0.000145	0.000125	0.000149	0.000144	0.000143	0.000149	0.000159	0.000142	0.000253	0.000247	0.000128
2	0.000226	0.000182	0.000216	0.000216	0.000173	0.000227	0.000251	0.000189	0.000242	0.000449	0.000186	0.000215	0.000189	0.000185	0.000174	0.000164	0.000184	0.00022	0.00018	0.000179	0.000213	0.000298	0.000373	0.000224	0.000136	0.000155	0.0002	0.000168	0.000187	0.000194	0.000172	0.000192	0.000171	0.000257	0.00032	0.000191
4	0.000276	0.000226	0.000253	0.00024	0.000189	0.000265	0.00028	0.000224	0.000284	0.000501	0.000232	0.00024	0.000237	0.00026	0.000205	0.000222	0.000232	0.000267	0.00024	0.000214	0.000224	0.000371	0.000448	0.000299	0.000173	0.000189	0.000229	0.000188	0.000215	0.000219	0.000211	0.000201	0.000177	0.000288	0.00035	0.000237
6	0.000285	0.000234	0.00027	0.000272	0.00021	0.000279	0.000264	0.000224	0.00029	0.000519	0.000248	0.000252	0.00031	0.00038	0.000251	0.000311	0.000341	0.000391	0.000301	0.000308	0.000304	0.00049	0.000566	0.000421	0.000169	0.000198	0.000248	0.000185	0.000207	0.000215	0.000214	0.000195	0.000205	0.000286	0.000367	0.00026
8	0.000308	0.000239	0.000262	0.000287	0.000195	0.000297	0.000282	0.000213	0.000305	0.000556	0.000252	0.000262	0.000429	0.000477	0.000356	0.00041	0.000439	0.000533	0.000395	0.000493	0.000398	0.000633	0.000702	0.000556	0.000165	0.000182	0.000215	0.000195	0.000209	0.000211	0.00021	0.000201	0.00019	0.000269	0.000346	0.00024
10	0.00027	0.000228	0.000259	0.000285	0.000198	0.000289	0.000272	0.000207	0.000284	0.000579	0.00024	0.000254	0.000517	0.00064	0.000497	0.000527	0.000537	0.000651	0.000527	0.000599	0.000556	0.000814	0.000857	0.000758	0.000162	0.000186	0.000233	0.000188	0.00022	0.000202	0.000217	0.000205	0.000196	0.000294	0.000338	0.000243
12	0.000268	0.000218	0.000258	0.000263	0.000203	0.000255	0.000284	0.000212	0.000283	0.000524	0.000246	0.000242	0.000656	0.000759	0.000616	0.000655	0.000693	0.000844	0.000685	0.000733	0.000666	0.000998	0.001024	0.000849	0.000151	0.000182	0.000222	0.000185	0.0002	0.000196	0.000196	0.000179	0.000176	0.000273	0.00031	0.000262
14	0.000311	0.000215	0.000226	0.000268	0.000187	0.000251	0.00028	0.000201	0.00028	0.00051	0.00024	0.000261	0.000783	0.000899	0.000738	0.000773	0.000809	0.000994	0.000817	0.00083	0.000822	0.001175	0.001175	0.000996	0.000151	0.000165	0.000221	0.000177	0.000197	0.0002	0.0002	0.00019	0.000172	0.000285	0.00032	0.000271
16	0.000258	0.000203	0.000205	0.00025	0.000187	0.000241	0.000249	0.000166	0.000258	0.000431	0.000204	0.000251	0.000899	0.000976	0.000814	0.000848	0.000906	0.001131	0.000942	0.000917	0.000909	0.00133	0.001296	0.001198	0.000145	0.000159	0.000213	0.000171	0.00018	0.000192	0.0002	0.000176	0.00018	0.000263	0.000315	0.000262
18	0.000288	0.000181	0.000205	0.000257	0.000185	0.000224	0.000249	0.000164	0.000242	0.000496	0.0002	0.000254	0.000993	0.001108	0.000887	0.000969	0.001104	0.001227	0.001077	0.001001	0.001	0.001449	0.001499	0.001349	0.000146	0.000163	0.000209	0.000163	0.000179	0.000189	0.00019	0.000166	0.000172	0.00025	0.000314	0.000251
20	0.000281	0.000177	0.000227	0.000266	0.000184	0.000216	0.000249	0.00016	0.00022	0.000469	0.000173	0.000246	0.001078	0.001177	0.000948	0.00108	0.001185	0.001285	0.001139	0.00104	0.001011	0.001628	0.001574	0.001361	0.000149	0.00017	0.000191	0.000167	0.000163	0.000194	0.000179	0.000162	0.000168	0.000244	0.000303	0.000257
22	0.000255	0.000175	0.000209	0.000243	0.000178	0.000203	0.000238	0.000156	0.000224	0.000452	0.000181	0.000237	0.001114	0.001222	0.000984	0.001143	0.001221	0.001321	0.001159	0.001082	0.001033	0.001657	0.001601	0.001385	0.000154	0.000168	0.000183	0.000167	0.000167	0.000189	0.000184	0.00017	0.000173	0.000257	0.000302	0.000231
24	0.000254	0.000169	0.000202	0.000253	0.000174	0.000204	0.00023	0.00015	0.000208	0.000407	0.000165	0.000232	0.00113	0.001237	0.000988	0.001127	0.001213	0.001327	0.001205	0.001107	0.001075	0.001689	0.001537	0.001421	0.000147	0.000163	0.000173	0.00015	0.000168	0.000216	0.000177	0.000162	0.000159	0.000237	0.000278	0.000204

## Sheet: FigS11C
arachidonate [uM]	control			FSEN1			DGAT1/2i			ATGLi			Triacsin C
	AUC sg+/mm2/confluency	SEM	replicates	AUC sg+/mm2/confluency	SEM	replicates	AUC sg+/mm2/confluency	SEM	replicates	AUC sg+/mm2/confluency	SEM	replicates	AUC sg+/mm2/confluency	SEM	replicates
0	0.0004992	4.454e-05	6	0.0004683	4.588e-05	6	0.0004533	2.768e-05	2	0.0004793	4.401e-05	6	0.0007787	3.576e-05	6
6.25	0.0004422	3.949e-05	6	0.0004985	3.102e-05	6	0.0004237	7.695e-06	2	0.0004576	3.546e-05	6	0.0006556	2.894e-05	6
12.5	0.0004111	3.595e-05	6	0.0006356	4.27e-05	6	0.0003833	5.638e-06	2	0.0004281	3.029e-05	6	0.0006428	3.307e-05	6
25	0.0004338	3.466e-05	6	0.001077	8.639e-05	6	0.0004993	1.667e-05	2	0.0004733	3.212e-05	6	0.0006492	4.517e-05	6
50	0.0005279	3.16e-05	6	0.002982	0.0001702	6	0.0004888	1.623e-05	2	0.0005405	4.265e-05	6	0.0006086	3.17e-05	6
100	0.0007263	4.677e-05	6	0.007128	0.0004908	6	0.0005386	6.768e-06	2	0.001226	0.0001792	6	0.0006021	3.823e-05	6
200	0.001629	0.0001662	6	0.01425	0.0005409	6	0.0005057	2.66e-05	2	0.005371	0.0007704	6	0.0005546	3.069e-05	6
400	0.01042	0.001531	6	0.02046	0.0002843	6	0.0008292	1.496e-05	2	0.01532	0.00127	6	0.0008874	0.0001368	6

## Sheet: FigS11D
	AUC sg+/confluency at 200 uM FA20:4
	control		DGAT1i		DGAT2i		DGAT1i+2i
WT	0.002691	0.002691	0.0003787	0.0003787	0.003212	0.004141	0.0004346	0.0005768
FSP1 KO	0.02136	0.02027	0.0009765	0.001224	0.02159	0.02257	0.0008588	0.001193

## Sheet: FigS11F
total LD area [m2] per cell
control	ATGLi	FA20:4	FA20:4+ATGLi
1189	2760	318	92
218	4674	1047	3274
175	1015	899	2269
170	993	825	6507
353	994	929	2663
359	3311	389	2352
728	2698	2328	1818
89	5357	1779	332
4	4726	564	2543
38	2772	1421	4398
0	3040	539	3367
90	5332	2296	3610
134	2275	925	2789
0	1847	327	4038
118	6810	424	2343
67	5264	752	3325
0	2218	1975	7992
0	2564	2546	824
4	5810	2741	2809
4	2883	1412	4476
17	4903	2893	342
542	8315	1819	1970
9	771	2235	2784
138	3897	684	0
0	1452	281	15
93	11449	731	12
90	9790	4227	1799
237	741	45	6789
0	829	1791	1333
172	3347	0	125
463	1490	1385	1447
76	3971	741	2458
776	3925	4850	8524
316	198	2777	2206
460	4342	2503	5302
517	4916	1038	4699
160	4804	1165	2977
56	3829	1634	0
54	10541	1835	2329
69	6889	1366	1885
371	2847	667	2322
13	4266	3002	1546
0	3654	1766	965
0	1942	2118	4946
269	1370	1154	1043
15	2064	855	2272
62	5540	1236	4017
138	2826	1452	2167
2413	2632	2310	4125
65	7699	644	4890
347	7256	839	4398
17	3338	1902	4063
19	6756	1000	8411
38	4453	857	2379
662	7261	1061	2623
0	6615	132	942
0	3848	0	4312
28	860	1330	3487
15	5305	1949	2766
148	6219	1826	3724
0	4012	4359	5156
76	4551	2254	1580
0	1442	779	5770
168	6301	236	3367
147	168	3034	4591
26	1622	869	5764
18	4662	1183	2682
211	6782	1169	5156
207	12211	1452	2578
823	5131	1237	2612
158	6322	153	3477
24	4992	565	2965
837	9434	1743	3267
144	2275	2664	2503
71	5377	503	375
265	6862	1749	669
0	7293	2931	791
20	3940	1434	1507
0	3061	2075	5945
0	7904	1135	4059
15	3218	1550	2989
23	4138	1611	4491
20	7045	389	2998
0	6290	1204	427
42	4082	407	6
236	8242	1378	7753
35	9130	1020	1038
490	3832	2157	2116
128	8662	2156	3559
182	8621	1290	3794
0	2939	0	2238
186	2610	0	7627
431	7139	0	3063
447	1833	1575	961
326	4228	3900	6333
750	1402	2780	2320
2096	4189	1897	896
554	2377	10111	1952
190	3308	2990	6143
850	4457	3533	6292
72	2915	2039	6317
210	4947	1139	0
767	6574	1725	3400
371	4676	947	2973
18	3986	1900	2572
120	3436	551	1660
890	4264	819	2484
195	4310	1862	503
1277	5880	2665	5203
48	1439	2056	2669
66	4019	6763	3958
234	3542	710	3913
198	6245	1809	7407
277	5558	895	2016
78	1766	644	934
197	5252	140	2106
0	1917	284	187
602	7432	18	1138
37	2141	2287	3299
32	3739	1023	3793
285	4704	1289	2412
1175	4639	1034	3741
21	8882	1901	2738
81	2730	678	4791
945	5437	668	1960
439	3445	983	3742
147	2171	1439	1911
729	4349	3613	1308
117	3478	799	1306
219	2923	1624	1572
771	6081	1918	7644
131	2570	631	4533
390	2904	2168	1444
90	7453	976	1054
123	6085	217	2938
97	6410	903	4892
53	2938	966	7525
117	2597	2054	5832
651	3139	1391	4738
1418	4194	817	1822
19	5366	2001	3803
946	4653	1435	846
121	6169	600	2846
136	4659	3604	3514
193	3061	558	3107
124	3276	3979	3580
431	5436	1245	3360
236	3137	1140	4103
140	1117	557	324
0	3069	731	2815
271	10544	155	2663
311	8879	210	4430
275	8194	701	9167
965	2358	1213	8048
3650	14252	3493	1894
1023	11336	4667	3792
2826	6915	567	2138
382	538	1071	2360
0	9034	650	2157
437	3462	2145	6333
148	2692	1427	4263
570	860	1215	777
451	4116	1657	299
20	3219	1786	681
123	2167	933	61
326	4570	0	1128
10	4368	1804	4510
526	4211	239	3531
531	1004	798	3642
1210	88	1309	2172
143	4663	1680	636
1036	2368	2980	817
951	1263	1564	4447
92	3963	672	2878
1781	715	1441	2269
2449	3765	1201	2644
163	4040	800	0
83	4124	912	488
292	398	2134	7055
51	1388	1181	6499
360	1075	1508	1647
90	4842	1041	1888
0	2728	1890	1587
232	1551	1066	373
98	2543	329	1196
27	3189	744	1268
14	4703	189	2128
135	5505	1161	8854
12	1680	705	3114
38	4031	1350	6248
48	3326	830	4953
12	3898	681	5618
15	3014	1331	2310
18	0	574	837
94	0	1377	3376
0	479	3389	2258
51	323	182	6068
3	79	803	3030
484	957	1994
459	550	3103
62	1929	1166
480	3320	2021
41	3171	4236
11	733	432
521	4072	683
32	2318	498
4	2515	1452
70	761	800
169	1150	0
59	1885	1162
171	3281	1680
73	175	1100
112	2116	23
110	1005	649
0	2157	17
26	1151	2282
307	1842	132
428	2074	66
104	1583	477
341	5745	51
1628	828	1232
2434	1100	0
285	2002	259
375	2136	1171
548	782	1569
135	3004	3134
217	330	1910
0	1059	1822
43	334	3868
178	181	6628
126	972	837
371	1443	537
58	1894	1551
382	78	5349
386	1918	1969
273	2161	2656
104	1842	1683
23	1384	0
57	1202	2795
145	671	417
81	5493	1885
29	6099	1824
60	362	2513
82	3591	1827
0	3210	3613
0	1952	1488
129	2215	980
204	2702	1961
10	4222	567
166	3608	2670
87	5139	3997
70	1144	2135
199	2692	1962
317	1015	2057
0	3129	1705
610	1044	1374
115	1158	1740
0	58	147
19	1057	3056
84	7670	3601
269	950	1475
4	5360	2883
66	2748	2099
45	6589	1094
0	628	3083
0	4208	2614
0	1776	4712
0	3992	4527
34	1370	1771
4	2981	5060
10	4889	221
9	2175	2310
0	2433	1042
0	5001	3007
19	4032	961
30	4146	96
0	3705	2454
6	3247	1641
0	3342	1626
4	1116	373
0	1694	674
13	1323	2466
4	2207	2307
74	2199	228
0	4387	28
59	1770	1333
30	1563	1476
0	4506	66
19	3299	2546
0	3940	1705
0	3306	2554
35	3060	1168
0	2627	1924
48	2535	1243
105	2579	1392
170	4548	422
190	1076	949
40	692	961
28	1961	3598
5	923	1924
81	2391	203
29	2128	1731
0	2418	2208
33	1435	1478
32	2237	2055
0	624	1944
4	1767	1123
0	743	622
0	1787	377
33	2076	527
103	1354	991
677	1468	359
24	2504	659
0	238	2954
0	207	790
0	2851	2213
0	644	3570
42	1809	1889
0	3393	198
222	565	615
36	772	831
4	684	4371
0	456	1206
107	1730	2543
6	1096	2021
43	1743	1533
0	2721	713
24	2029	729
0	279	245
27	2199	3920
4	827	839
65	574	2206
0	2673	1197
0	3915	3296
49	4818	1529
0	2710	1896
21	5505	3885
8	970	2137
0	2813	945
245	2309	2066
414	1835	696
160	2701	2631
190	1134	2906
89	2518	1444
5	5067	842
0	2297	4681
0	1272	811
24	2318	158
0	822	1121
73	1996	2131
12	3723	3725
0	2996	1310
253	2564	802
5	1277	114
0	3901	47
0	4357	1129
4	3304	572
105	4005	1401
30	1934	839
0	4166	1532
349	9409	445
0	1520	3243
3	533	624
34	2187	2036
26	144	279
26	1054	3788
0	1823	1281
0	1386	529
0	2467	228
0	5138	1405
137	1797	4
16	592	1094
12	868	1132
16	6187	2160
74	1731	328
428	366	241
89	5534	1502
6	655	1394
42	1596	746
0	1170	896
15	1511	798
30	1891	2534
88	1407	112
0	3022	1657
0	14644	1681
8	1175	1884
52	3489	1786
100	2219	1399
0	207	2390
35	5806	1091
456	12156	646
31	2023	1465
5	1883	1238
0	9015	1538
0	5126	1930
0	449	2211
0	362	835
0	3261	2658
0	3687	2080
0	4920	0
27	2461	2182
118	2305	1799
178	4369	1335
4	2148	2423
0	1901	2900
49	3895	2560
0	4006	2392
12	3132	1136
33	890	2398
28	1318	2492
87	559	2355
126	835	1965
20	146	1695
0	193	2046
16	1852	1776
94	860	600
4	527	1145
72	984	3350
61	1178	3362
23	1163	0
418	2133	1214
77	2458	4560
52	1318	1163
5	399	1448
0	1594	1315
34	1983	1424
53	1233	1517
193	2435	324
213	1144	1741
16	410	33
188	924	2618
4	815	1145
126	727	578
6	445	779
29	30	1917
10	577	1018
0	806	1096
0	1179	1633
58	621	1368
0	2132	2093
74	1032	372
0	1152	751
27	483	608
4	1511	1147
61	613	2368
61	838	5061
37	1055	314
0	1302	3174
6	635	594
82	1045	3928
0	987	1424
0	1521	3241
55	153	4146
0	503	781
18	1281	1824
4	2110	152
27	1333	539
91	2702	414
151	514	1788
34	1225	870
11	1279	762
0	618	256
38	831	1711
77	549	1271
28	1040	1078
4	1001	2491
18	710	951
0	63	2419
26	854	393
0	737	1420
0	474	2189
41	898	383
0	709	4038
40	69	1193
0	1417	1743
4	819	2220
123	874	1850
615	1146	1721
68	492	693
40	371	107
0	779	2174
0	1946	865
36	2285	410
0	1683	1488
0	0	2381
29	119	4318
0	346	2802
0	1381	2540
16	936	1782
102	3603	2517
17	326	1020
68	1410	1305
17	185	1625
0	2067	505
25	260	199
64	830	1638
1799	558	1198
25	947	1774
47	1363	745
0	666	1443
372	4354
64	800
0	461
23	921
24	170
4	278
0	1264
0	424
5	961
0	0
0	0
64	427
0	404
29	431
0	29
16	0
0	376
41	100
13	1456
0	955
105	81
48	669
0	661
17	331
21	1010
0	157
132	90
5	69
0	225
137	794
0	169
41	789
0	392
46	294
77	288
9	423
0	323
0	1048
0	1829
16	1819
0	513
0	1886
0	308
0	276
0	611
0	560
23	684
0	606
4	653
0	0
33	276
25	787
0	794
30	271
41	845
0	448
0	692
0	484
178	187
104	2041
0	281
10	422
0	1536
0	1189
6	1035
0	1054
0	1473
0	452
0	1078
0	1640
14	216
0	118
42	566
0	767
39	1732
0	803
24	783
0	1365
0	697
28	434
0	332
0	57
0	578
17	274
0	104
11	214
22	596
4	116
0	696
0	1254
0	2274
0	974
0	719
26	306
58	1841
37	749
11	342
0	783
0	764
0	1645
30	1151
165	1410
4	195
217	1679
23	811
0	1328
0	1769
0	697
0	429
0	6508
22	2355
0	1831
4	1571
0	1725
20	1090
404	927
89	469
0	306
27	192
0	678
31	992
0	230
205	777
6	181
53	400
20	1258
0	619
0	101
16	629
0	391
5	1365
0	487
0	4076
0	2143
0	2003
0	3146
27	1910
0	2883
5	919
0	2713
5	318
0	1069
27
0
0
4
24
25
0
35
27
28
0
0
0
22
17
0
0
75
0
0
0
0
0
5
0
0
0
20
0
0
6
0
0
0
0
0
29
0
0
0
4
0
14
0
24
17
40
0
14
20
0
0
0
67
0
4
12
13
0
18
0
0
22
45
0
454
0
0
4
4
14
0
0
0
31
4
15
0
0
6
0
22
22
17
0
29
0
16
0
0
62
0
3
0
42
33
4
69
4
0
31
26
69
0
0
4
42
0
0
0
42
9
21
0
19
6
31
0
5
0
0
0
24
0
0
0
0
0
0
4
19
0
0
83
0
6
0
0
3
0
216
10
0
0
18
0
16

## Sheet: FigS11G
	BODIPY C11 Emission (520/590 nm)
time [s]	control			no oxidation			Ferrostatin 1			DGAT1i (A-922500)			DGAT1i (T863)			DGAT2i (PF-06424439)			ATGLi (NG-497)			ATGLi (Atglstatin)
0	2765	2543	2753	1844	1794	1825	1794	1785	1743	2660	2518	2437	2630	2540	2603	2720	2662	2585	2567	2521	2484	2349	2236	2237
150	3586	3096	3428	1819	1790	1795	1743	1710	1725	3287	3145	2983	3340	3124	3170	3474	3231	3213	3325	3102	3094	2804	2608	2593
300	4772	3888	4304	1837	1790	1782	1734	1714	1708	4154	3914	3882	4416	3933	3933	4336	4015	3915	4160	3857	3877	3375	3064	3066
450.1	6268	4994	5507	1832	1782	1809	1704	1692	1683	5165	4875	4785	5408	4940	4911	5470	4976	4912	5087	4813	4707	4138	3602	3623
600.1	7750	6090	6954	1813	1817	1833	1677	1684	1664	6310	6026	5587	6463	5999	5992	6657	6005	5976	6199	5820	5684	4935	4146	4188
750.1	9413	7126	8361	1870	1831	1831	1693	1648	1655	7453	7088	6418	7815	7126	7368	8012	7086	7099	7497	6897	6833	5767	4847	4868
900.1	11312	8505	9858	1854	1846	1854	1651	1645	1643	8837	8200	7557	9328	8313	8713	9627	8265	8414	9012	8170	8165	6805	5596	5554
1050.2	13048	10091	11675	1883	1869	1909	1656	1653	1624	10367	9543	8911	10894	9713	9992	11434	9763	9958	10548	9845	9573	7739	6508	6514
1200.2	15104	11876	13746	1899	1920	1902	1650	1635	1618	12017	10926	10201	12696	11282	11530	12889	11484	11645	12679	11382	11271	8630	7486	7391
1350.2	16286	14042	15889	1936	1944	1949	1610	1593	1612	13768	12540	12008	14282	12962	13043	14106	13099	13238	14773	12825	12871	9598	8419	8340
1500.2	18437	15806	17362	1943	1943	1990	1622	1606	1627	15442	14281	13965	15765	14636	14791	16217	14793	14900	16932	14359	14094	10734	9398	9241
1650.2	21399	17294	18967	1982	2001	2021	1613	1618	1641	17611	15928	16212	18248	16109	16296	17772	16233	16710	19086	15923	15192	11643	10078	10124
1800.3	23953	18476	20237	2015	2029	2042	1584	1607	1620	19904	17105	17500	20839	17714	17830	19127	17878	18107	21259	18223	17573	12646	11141	11165
1950.3	26485	19739	21299	2021	2053	2088	1602	1615	1613	22243	18670	18681	23351	19288	18987	21896	19852	18959	23297	19379	20066	14260	12335	12305
2100.3	28975	21867	24670	2065	2100	2103	1600	1602	1606	24657	20508	21952	25714	21474	20857	24270	21527	21220	25488	20167	22348	15482	13095	13055
2250.3	31165	25427	28190	2088	2094	2150	1615	1575	1593	26786	21482	25102	27889	23648	22523	26841	22004	24168	27643	22906	24519	16675	13412	14165
2400.3	33653	28471	31350	2084	2144	2214	1592	1570	1599	29013	23994	27816	30128	24624	23244	29062	23549	26455	29769	26133	26683	17856	15139	16094
2550.3	35927	30902	34029	2125	2216	2223	1578	1583	1596	31067	27431	30026	32221	27206	25881	31168	26953	28823	31866	28493	28656	18955	17086	17588
2700.4	38052	33298	36488	2168	2230	2263	1606	1598	1588	33155	30175	32358	34390	30590	29247	33254	29906	31011	34032	30654	30594	20099	18447	18840
2850.4	40276	35712	38783	2207	2272	2296	1623	1583	1625	35164	32718	34353	36605	33288	31964	35246	32361	33362	36115	32634	32576	21343	19562	20151
3000.4	42608	37770	41110	2223	2296	2359	1596	1600	1610	37173	34815	36696	38501	35916	34362	37363	34573	35176	38063	34751	34535	22206	20643	21362
3150.4	44501	39884	43162	2254	2344	2371	1607	1608	1606	39003	36914	38586	40694	37950	36741	39169	36850	37322	39989	36738	36588	23225	21837	22435
3300.5	46510	41588	45181	2260	2382	2390	1619	1591	1651	41104	38951	40606	42638	40178	38836	41063	38795	39090	41777	38581	38264	24342	22761	23449
3450.5	48271	43467	47208	2288	2401	2428	1613	1602	1658	42736	40741	42447	44379	42218	40804	42822	40742	41052	43408	40535	39980	25270	23662	24354
3600.5	50147	45407	48930	2336	2428	2480	1626	1598	1650	44712	42486	44472	46163	43924	42731	44675	42567	42700	45321	42267	41848	26242	24781	25433
3750.5	51715	46996	50606	2358	2458	2480	1620	1595	1649	46289	44260	46195	47655	45859	44607	46391	44218	44540	46859	43809	43401	27164	25702	26284
3900.5	53167	48575	52310	2358	2493	2541	1617	1618	1655	47879	45788	47932	49521	47447	46262	47990	45779	46115	48360	45404	44981	28017	26648	27361
4050.5	54805	50245	53883	2396	2521	2516	1631	1618	1631	49510	47574	49467	51006	49237	47790	49575	47302	47461	50012	47009	46661	28866	27488	28085
4200.6	56169	51636	55273	2436	2540	2578	1625	1619	1668	51005	49202	51013	52519	50537	49363	50961	49209	49021	51164	48518	47999	29811	28322	29065
4350.6	57840	53088	56722	2435	2595	2611	1656	1616	1659	52319	50510	52443	53789	52122	50991	52352	50397	50427	52936	50128	49472	30623	29065	29952
4500.6	58944	54553	57931	2487	2624	2659	1653	1617	1653	54034	51960	53853	55213	53620	52626	53707	51926	52227	54039	51280	50694	31335	29987	30533
4650.6	60257	55911	59418	2520	2661	2683	1626	1617	1658	55095	53468	55208	56259	54935	53934	55138	53280	53130	55172	52892	52055	32279	30729	31491

## Sheet: FigS11H
FA20:4 [uM]	ctrl			FSEN1			FSEN1+Fer1			DGATi			DGATi+FSEN1
	AUC sg+/mm2/confluency	SEM	replicates	AUC sg+/mm2/confluency	SEM	replicates	AUC sg+/mm2/confluency	SEM	replicates	AUC sg+/mm2/confluency	SEM	replicates	AUC sg+/mm2/confluency	SEM	replicates
0	0.00529	0.0005426	4	0.007161	0.0008434	4	0.007444	0.001113	4	0.00483	0.0003624	4	0.004419	0.0001876	4
6.25	0.005598	0.000479	4	0.008389	0.0006284	4	0.007396	0.0009357	4	0.005253	0.0003233	4	0.00551	0.0004405	4
12.5	0.006499	0.001098	4	0.01059	0.0008555	4	0.005684	0.0007145	4	0.005799	0.0003176	4	0.007333	0.0006823	4
25	0.006381	0.0009672	4	0.01086	0.0008533	4	0.00589	0.00068	4	0.006139	0.0004089	4	0.007822	0.0008541	4
50	0.008268	0.0004954	4	0.01242	0.0004999	4	0.005576	0.0005798	4	0.007306	0.0004647	4	0.008723	0.001388	4
100	0.008831	0.0004478	4	0.01272	0.0004816	4	0.005306	0.0005489	4	0.007822	0.0007269	4	0.01002	0.001703	4

## Sheet: FigS11J
	control			FA20:4			FA20:4+DGAT1/2i
TG [nmol]	3.51615	3.65031	3.53559	11.5815	10.1397	8.02459	3.06314	3.02594	2.54309

## Sheet: FigS11K
FA20:4 [uM]	ctrl			FSEN1			FSEN1+Fer1			DGATi			DGATi+FSEN1
	AUC sg+/mm2/confluency	SEM	replicates	AUC sg+/mm2/confluency	SEM	replicates	AUC sg+/mm2/confluency	SEM	replicates	AUC sg+/mm2/confluency	SEM	replicates	AUC sg+/mm2/confluency	SEM	replicates
0	0.001291	0.0001101	4	0.001583	0.0001193	4	0.001451	8.16e-05	4	0.001381	0.0001465	4	0.00114	5.195e-05	4
6.25	0.001129	4.617e-05	4	0.00139	8.495e-05	4	0.001145	6.207e-05	4	0.001133	7.974e-05	4	0.001367	4.758e-05	4
12.5	0.001203	7.744e-05	4	0.001298	6.856e-05	4	0.001143	5.861e-05	4	0.001132	9.173e-05	4	0.001183	3.854e-05	4
25	0.001235	8.691e-05	4	0.001352	7.306e-05	4	0.00101	7.484e-05	4	0.001023	9.873e-05	4	0.001145	7.507e-05	4
50	0.001224	8.534e-05	4	0.001798	4.94e-05	4	0.001028	5.532e-05	4	0.0009832	5.187e-05	4	0.001398	4.35e-05	4
100	0.00131	8.791e-05	4	0.001832	7.891e-05	4	0.001007	5.798e-05	4	0.001032	6.361e-05	4	0.001366	7.632e-05	4
200	0.001278	5.794e-05	4	0.001935	3.333e-05	4	0.0009741	3.646e-05	4	0.00109	4.851e-05	4	0.001507	4.927e-05	4
400	0.001155	6.015e-05	4	0.00216	8.816e-05	4	0.001009	5.255e-05	4	0.001148	3.546e-05	4	0.00166	6.157e-05	4

## Sheet: FigS11M
	control			FA20:4			FA20:4+DGAT1/2i
TG [nmol]	2.47457	2.24663	2.38201	6.32318	5.85604	6.53601	1.77106	1.92606	2.11033

[truncated: 2 more sheets: FigS11N, FigS11P]
